# Supplementary material for: Aniline-containing derivatives of parthenolide: Synthesis and anti-chronic lymphocytic leukaemia activity
Source: Tetrahedron. 2020 Nov 27;76(48):131631. doi: 10.1016/j.tet.2020.131631 (PMC7695678; doi:10.1016/j.tet.2020.131631)
Supplement: Supplementary file 5 [file mmc5.zip › 3d.cif]

data_3d
_audit_creation_date               2019-04-01
_audit_creation_method
;
Olex2 1.2
(compiled 2018.05.29 svn.r3508 for OlexSys, GUI svn.r5506)
;
_shelx_SHELXL_version_number       '2017/1'
_audit_contact_author_address      ?
_audit_contact_author_email        ?
_audit_contact_author_name         ''
_audit_contact_author_phone        ?
_publ_contact_author_id_orcid      ?
_publ_section_references
;
Dolomanov, O.V., Bourhis, L.J., Gildea, R.J, Howard, J.A.K. & Puschmann, H.
 (2009), J. Appl. Cryst. 42, 339-341.

Sheldrick, G.M. (2015). Acta Cryst. A71, 3-8.

Sheldrick, G.M. (2015). Acta Cryst. C71, 3-8.
;
_chemical_name_common              ?
_chemical_name_systematic          ?
_chemical_formula_moiety           'C22 H29 N O3'
_chemical_formula_sum              'C22 H29 N O3'
_chemical_formula_weight           355.46
_chemical_absolute_configuration   syn
_chemical_melting_point            ?
_chemical_oxdiff_formula           'C22 H29 O3 N1'
loop_
  _atom_type_symbol
  _atom_type_description
  _atom_type_scat_dispersion_real
  _atom_type_scat_dispersion_imag
  _atom_type_scat_source
 'C' 'C' 0.0181 0.0091 'International Tables Vol C Tables 4.2.6.8 and 6.1.1.4'
 'H' 'H' 0.0000 0.0000 'International Tables Vol C Tables 4.2.6.8 and 6.1.1.4'
 'N' 'N' 0.0311 0.0180 'International Tables Vol C Tables 4.2.6.8 and 6.1.1.4'
 'O' 'O' 0.0492 0.0322 'International Tables Vol C Tables 4.2.6.8 and 6.1.1.4'

_shelx_space_group_comment
;
The symmetry employed for this shelxl refinement is uniquely defined
by the following loop, which should always be used as a source of
symmetry information in preference to the above space-group names.
They are only intended as comments.
;
_space_group_crystal_system        'monoclinic'
_space_group_IT_number             4
_space_group_name_H-M_alt          'P 1 21 1'
_space_group_name_Hall             'P 2yb'
loop_
  _space_group_symop_operation_xyz
 'x, y, z'
 '-x, y+1/2, -z'

_cell_length_a                     11.1281(3)
_cell_length_b                     7.1835(2)
_cell_length_c                     11.8050(3)
_cell_angle_alpha                  90
_cell_angle_beta                   93.143(2)
_cell_angle_gamma                  90
_cell_volume                       942.26(4)
_cell_formula_units_Z              2
_cell_measurement_reflns_used      17102
_cell_measurement_temperature      100.00(10)
_cell_measurement_theta_max        74.0470
_cell_measurement_theta_min        5.6180
_shelx_estimated_absorpt_T_max     ?
_shelx_estimated_absorpt_T_min     ?
_exptl_absorpt_coefficient_mu      0.654
_exptl_absorpt_correction_T_max    1.000
_exptl_absorpt_correction_T_min    0.710
_exptl_absorpt_correction_type     gaussian
_exptl_absorpt_process_details
;
CrysAlisPro 1.171.39.46 (Rigaku Oxford Diffraction, 2018)
Numerical absorption correction based on gaussian integration over
			a multifaceted crystal model
Empirical absorption correction using spherical harmonics,
 implemented in SCALE3 ABSPACK scaling algorithm.
;
_exptl_absorpt_special_details     ?
_exptl_crystal_colour              colourless
_exptl_crystal_colour_primary      colourless
_exptl_crystal_density_diffrn      1.253
_exptl_crystal_density_meas        ?
_exptl_crystal_density_method      ?
_exptl_crystal_description         plate
_exptl_crystal_F_000               384
loop_
  _exptl_crystal_face_index_h
  _exptl_crystal_face_index_k
  _exptl_crystal_face_index_l
  _exptl_crystal_face_perp_dist
 -1 0 -8 0.0131
 1 0 8 0.0131
 -1 -5 0 0.0929
 -1 1 -7 0.0170
 -4 4 1 0.0580
 7 0 -2 0.0477
 -4 -4 2 0.0556
 -7 0 2 0.0815
 1 5 -1 0.0848
 -5 -3 2 0.0547

_exptl_crystal_size_max            0.184
_exptl_crystal_size_mid            0.129
_exptl_crystal_size_min            0.026
loop_
  _exptl_oxdiff_crystal_face_indexfrac_h
  _exptl_oxdiff_crystal_face_indexfrac_k
  _exptl_oxdiff_crystal_face_indexfrac_l
  _exptl_oxdiff_crystal_face_x
  _exptl_oxdiff_crystal_face_y
  _exptl_oxdiff_crystal_face_z
 -1.0024 -0.0075 -8.0008 0.8279 -0.6521 0.1354
 1.0024 0.0075 8.0008 -0.8279 0.6521 -0.1354
 -1.0040 -5.0009 0.0038 0.1597 -0.0631 -1.0675
 -1.0012 0.9936 -7.0014 0.7266 -0.5287 0.3295
 -3.9956 4.0014 0.9986 0.2863 0.5757 0.7996
 6.9981 -0.0015 -2.0025 -0.5549 -0.8162 0.0890
 -4.0020 -3.9990 2.0044 0.2834 0.4234 -0.9141
 -6.9981 0.0015 2.0025 0.5549 0.8162 -0.0890
 1.0037 5.0000 -1.0039 -0.0694 -0.0297 1.0854
 -5.0010 -2.9989 2.0040 0.3775 0.5441 -0.7097

_exptl_transmission_factor_max     ?
_exptl_transmission_factor_min     ?
_diffrn_reflns_av_R_equivalents    0.0431
_diffrn_reflns_av_unetI/netI       0.0198
_diffrn_reflns_Laue_measured_fraction_full  1.000
_diffrn_reflns_Laue_measured_fraction_max  0.996
_diffrn_reflns_limit_h_max         13
_diffrn_reflns_limit_h_min         -13
_diffrn_reflns_limit_k_max         8
_diffrn_reflns_limit_k_min         -7
_diffrn_reflns_limit_l_max         14
_diffrn_reflns_limit_l_min         -14
_diffrn_reflns_number              33890
_diffrn_reflns_point_group_measured_fraction_full  0.975
_diffrn_reflns_point_group_measured_fraction_max  0.961
_diffrn_reflns_theta_full          67.684
_diffrn_reflns_theta_max           74.427
_diffrn_reflns_theta_min           3.750
_diffrn_ambient_environment        N~2~
_diffrn_ambient_temperature        100.00(10)
_diffrn_detector                   'CCD plate'
_diffrn_detector_area_resol_mean   5.1768
_diffrn_detector_type              Atlas
_diffrn_measured_fraction_theta_full  1.000
_diffrn_measured_fraction_theta_max  0.996
_diffrn_measurement_details
;
List of Runs (angles in degrees, time in seconds):

  # Type    Start    End  Width  t~exp~   \w     \q     \k     \f   Frames
--------------------------------------------------------------------------
  1  \w      1.00  28.00   1.00    2.57    --   38.00  92.00 118.64   27
  2  \w      0.00  26.00   1.00    2.57    --   38.00  94.00-130.37   26
  3  \w      7.00  33.00   1.00    2.57    --   42.00  88.00 -53.46   26
  4  \w    -74.00  32.00   1.00    2.57    --  -42.31  77.00-180.00  106
  5  \w   -115.00 -20.00   1.00    2.57    --  -42.31 -38.00 -90.00   95
  6  \w   -121.00  -5.00   1.00    2.57    --  -42.31 -19.00  60.00  116
  7  \w    -79.00  36.00   1.00    2.57    --  -42.31  19.00  60.00  115
  8  \w   -115.00 -20.00   1.00    2.57    --  -42.31 -38.00  60.00   95
  9  \w     16.00 112.00   1.00    2.57    --   42.31  57.00-120.00   96
 10  \w     23.00  97.00   1.00    2.57    --   42.31-125.00  30.00   74
 11  \w     13.00  40.00   1.00    2.57    --   46.00  83.00-101.14   27
 12  \w     18.00  45.00   1.00    2.57    --   50.00  78.00  35.04   27
 13  \w     27.00 132.00   1.00    2.57    --   58.00  77.00 -46.46  105
 14  \w     31.00 135.00   1.00    2.57    --   62.00  74.00 162.86  104
 15  \w     31.00 136.00   1.00    2.57    --   62.00  77.00-173.86  105
 16  \w     31.00 136.00   1.00    2.57    --   62.00  77.00  92.83  105
 17  \w     31.00 136.00   1.00    2.57    --   62.00  77.00 126.32  105
 18  \w     35.00 139.00   1.00    2.57    --   66.00  75.00 -80.00  104
 19  \w     35.00 139.00   1.00    2.57    --   66.00  76.00  58.37  104
 20  \w     37.00 137.00   1.00    2.57    --   66.00  67.00 142.80  100
 21  \w     41.00 141.00   1.00    2.57    --   70.00  68.00  83.22  100
 22  \w     39.00 143.00   1.00    2.57    --   70.00  76.00-138.56  104
 23  \w     39.00 143.00   1.00    2.57    --   70.00  75.00 -29.10  104
 24  \w     43.00 148.00   1.00    2.57    --   74.00  77.00  -3.60  105
 25  \w     43.00 148.00   1.00    2.57    --   74.00  77.00-100.76  105
 26  \w     43.00 147.00   1.00    2.57    --   74.00  76.00-114.85  104
 27  \w     43.00 147.00   1.00    2.57    --   74.00  76.00  18.63  104
 28  \w     60.00 162.00   1.00   10.29    --   90.00  71.00 -54.25  102
 29  \w     63.00 167.00   1.00   10.29    --   94.00  76.00  -0.52  104
 30  \w     33.00 113.00   1.00   10.29    --  106.63-118.00  91.00   80
 31  \w     79.00 177.00   1.00   10.29    --  106.63  61.00 -30.00   98
 32  \w     78.00 177.00   1.00   10.29    --  106.63  65.00  49.86   99
 33  \w     75.00 178.00   1.00   10.29    --  106.63  77.00 -90.00  103
 34  \w     79.00 177.00   1.00   10.29    --  106.63  61.00-120.00   98
 35  \w     25.00 109.00   1.00   10.29    --  106.63 -94.00 -90.00   84
 36  \w     75.00 178.00   1.00   10.29    --  106.63  77.00 120.00  103
 37  \w     79.00 177.00   1.00   10.29    --  106.63  61.00 120.00   98
 38  \w     79.00 177.00   1.00   10.29    --  106.63  61.00  90.00   98
 39  \w     75.00 178.00   1.00   10.29    --  106.63  77.00 150.00  103
 40  \w     79.00 177.00   1.00   10.29    --  106.63  61.00-150.00   98
 41  \w     25.00 109.00   1.00   10.29    --  106.63 -94.00-150.00   84
 42  \w     25.00 109.00   1.00   10.29    --  106.63 -94.00 -30.00   84
 43  \w     75.00 178.00   1.00   10.29    --  106.63  77.00 -60.00  103
 44  \w     79.00 177.00   1.00   10.29    --  106.63  61.00  30.00   98
 45  \w     79.00 177.00   1.00   10.29    --  106.63  61.00 150.00   98
 46  \w     75.00 178.00   1.00   10.29    --  106.63  77.00  90.00  103
 47  \w     25.00 109.00   1.00   10.29    --  106.63 -94.00 120.00   84
 48  \w     75.00 178.00   1.00   10.29    --  106.63  77.00-120.00  103
 49  \w     79.00 177.00   1.00   10.29    --  106.63  61.00-180.00   98
 50  \w     75.00 178.00   1.00   10.29    --  106.63  77.00  60.00  103
 51  \w     23.00  97.00   1.00    2.57    --   42.31-125.00 -90.00   74
 52  \w     16.00 118.00   1.00    2.57    --   46.00  73.00  67.04  102
 53  \w     18.00  45.00   1.00    2.57    --   50.00  79.00 -64.25   27
 54  \w     18.00  45.00   1.00    2.57    --   50.00  80.00  -1.94   27
 55  \w     23.00 127.00   1.00    2.57    --   54.00  75.00 -12.54  104
 56  \w     27.00 132.00   1.00    2.57    --   58.00  77.00 175.50  105
 57  \w     35.00 140.00   1.00    2.57    --   66.00  77.00-116.60  105
 58  \w     35.00 139.00   1.00    2.57    --   66.00  76.00-136.90  104
 59  \w     35.00 139.00   1.00    2.57    --   66.00  75.00-157.87  104
 60  \w     39.00 144.00   1.00    2.57    --   70.00  77.00  33.35  105
;
_diffrn_measurement_device         'four-circle diffractometer'
_diffrn_measurement_device_type    'SuperNova, Dual, Cu at home/near, Atlas'
_diffrn_measurement_method         '\w scans'
_diffrn_orient_matrix_type        
 'CrysAlisPro convention (1999,Acta A55,543-557)'
_diffrn_orient_matrix_UB_11        -0.1051359000
_diffrn_orient_matrix_UB_12        -0.0109053000
_diffrn_orient_matrix_UB_13        -0.0902902000
_diffrn_orient_matrix_UB_21        -0.0900856000
_diffrn_orient_matrix_UB_22        0.0307678000
_diffrn_orient_matrix_UB_23        0.0927664000
_diffrn_orient_matrix_UB_31        0.0075892000
_diffrn_orient_matrix_UB_32        0.2119257000
_diffrn_orient_matrix_UB_33        -0.0180758000
_diffrn_radiation_monochromator    mirror
_diffrn_radiation_probe            x-ray
_diffrn_radiation_type             CuK\a
_diffrn_radiation_wavelength       1.54184
_diffrn_source                     'micro-focus sealed X-ray tube'
_diffrn_source_type                'SuperNova (Cu) X-ray Source'
_reflns_Friedel_coverage           0.782
_reflns_Friedel_fraction_full      0.945
_reflns_Friedel_fraction_max       0.920
_reflns_number_gt                  3558
_reflns_number_total               3695
_reflns_odcompleteness_completeness  100.00
_reflns_odcompleteness_iscentric   1
_reflns_odcompleteness_theta       66.97
_reflns_special_details
;
 Reflections were merged by SHELXL according to the crystal
 class for the calculation of statistics and refinement.
 
 _reflns_Friedel_fraction is defined as the number of unique
 Friedel pairs measured divided by the number that would be
 possible theoretically, ignoring centric projections and
 systematic absences.
;
_reflns_threshold_expression       'I > 2\s(I)'
_computing_cell_refinement         'CrysAlisPro 1.171.39.46 (Rigaku OD, 2018)'
_computing_data_collection         'CrysAlisPro 1.171.39.46 (Rigaku OD, 2018)'
_computing_data_reduction          'CrysAlisPro 1.171.39.46 (Rigaku OD, 2018)'
_computing_molecular_graphics      'Olex2 (Dolomanov et al., 2009)'
_computing_publication_material    'Olex2 (Dolomanov et al., 2009)'
_computing_structure_refinement    'ShelXL (Sheldrick, 2015)'
_computing_structure_solution      'ShelXT (Sheldrick, 2015)'
_refine_diff_density_max           0.163
_refine_diff_density_min           -0.145
_refine_diff_density_rms           0.031
_refine_ls_abs_structure_details
;
 Flack x determined using 1513 quotients [(I+)-(I-)]/[(I+)+(I-)]
 (Parsons, Flack and Wagner, Acta Cryst. B69 (2013) 249-259).
;
_refine_ls_abs_structure_Flack     -0.03(8)
_refine_ls_extinction_coef         .
_refine_ls_extinction_method       none
_refine_ls_goodness_of_fit_ref     1.003
_refine_ls_hydrogen_treatment      mixed
_refine_ls_matrix_type             full
_refine_ls_number_parameters       242
_refine_ls_number_reflns           3695
_refine_ls_number_restraints       1
_refine_ls_R_factor_all            0.0303
_refine_ls_R_factor_gt             0.0287
_refine_ls_restrained_S_all        1.003
_refine_ls_shift/su_max            0.000
_refine_ls_shift/su_mean           0.000
_refine_ls_structure_factor_coef   Fsqd
_refine_ls_weighting_details      
 'w=1/[\s^2^(Fo^2^)+(0.0393P)^2^+0.1963P] where P=(Fo^2^+2Fc^2^)/3'
_refine_ls_weighting_scheme        calc
_refine_ls_wR_factor_gt            0.0708
_refine_ls_wR_factor_ref           0.0719
_refine_special_details            ?
_olex2_refinement_description
;
1. Fixed Uiso
 At 1.2 times of:
  All C(H) groups, All C(H,H) groups
 At 1.5 times of:
  All C(H,H,H) groups
2.a Ternary CH refined with riding coordinates:
 C2(H2), C3(H3), C4(H4), C5(H5)
2.b Secondary CH2 refined with riding coordinates:
 C7(H7A,H7B), C8(H8A,H8B), C11(H11A,H11B), C12(H12A,H12B), C15(H15A,H15B)
2.c Aromatic/amide H refined with riding coordinates:
 C9(H9), C17(H17), C18(H18), C20(H20), C21(H21)
2.d Idealised Me refined as rotating group:
 C13(H13A,H13B,H13C), C14(H14A,H14B,H14C), C22(H22A,H22B,H22C)
;
_atom_sites_solution_hydrogens     mixed
_atom_sites_solution_primary       dual
_atom_sites_solution_secondary     ?
loop_
  _atom_site_label
  _atom_site_type_symbol
  _atom_site_fract_x
  _atom_site_fract_y
  _atom_site_fract_z
  _atom_site_U_iso_or_equiv
  _atom_site_adp_type
  _atom_site_occupancy
  _atom_site_site_symmetry_order
  _atom_site_calc_flag
  _atom_site_refinement_flags_posn
  _atom_site_refinement_flags_adp
  _atom_site_refinement_flags_occupancy
  _atom_site_disorder_assembly
  _atom_site_disorder_group
 C1 C 0.66819(15) 0.7887(3) 0.45414(15) 0.0205(4) Uani 1 1 d . . . . .
 C2 C 0.64076(15) 0.5910(3) 0.48744(15) 0.0186(4) Uani 1 1 d . . . . .
 H2 H 0.572853 0.591052 0.536904 0.022 Uiso 1 1 calc R . . . .
 C3 C 0.75504(15) 0.5291(3) 0.55611(14) 0.0172(3) Uani 1 1 d . . . . .
 H3 H 0.810537 0.475896 0.503164 0.021 Uiso 1 1 calc R . . . .
 C4 C 0.80789(15) 0.7151(3) 0.59955(14) 0.0181(4) Uani 1 1 d . . . . .
 H4 H 0.778068 0.745388 0.673933 0.022 Uiso 1 1 calc R . . . .
 C5 C 0.94372(15) 0.7191(3) 0.60430(14) 0.0177(4) Uani 1 1 d . . . . .
 H5 H 0.980064 0.632691 0.551806 0.021 Uiso 1 1 calc R . . . .
 C6 C 1.02052(16) 0.7623(3) 0.70683(15) 0.0200(4) Uani 1 1 d . . . . .
 C7 C 1.14193(16) 0.6680(3) 0.71790(16) 0.0230(4) Uani 1 1 d . . . . .
 H7A H 1.197874 0.745939 0.762360 0.028 Uiso 1 1 calc R . . . .
 H7B H 1.172789 0.652551 0.643203 0.028 Uiso 1 1 calc R . . . .
 C8 C 1.13320(16) 0.4753(3) 0.77562(16) 0.0243(4) Uani 1 1 d . . . . .
 H8A H 1.209117 0.409833 0.771928 0.029 Uiso 1 1 calc R . . . .
 H8B H 1.116676 0.491379 0.854854 0.029 Uiso 1 1 calc R . . . .
 C9 C 1.03450(16) 0.3638(3) 0.71673(15) 0.0212(4) Uani 1 1 d . . . . .
 H9 H 1.049934 0.319368 0.644983 0.025 Uiso 1 1 calc R . . . .
 C10 C 0.92734(16) 0.3206(3) 0.75457(14) 0.0198(4) Uani 1 1 d . . . . .
 C11 C 0.82984(16) 0.2416(3) 0.67466(15) 0.0207(4) Uani 1 1 d . . . . .
 H11A H 0.796093 0.132485 0.709481 0.025 Uiso 1 1 calc R . . . .
 H11B H 0.865771 0.201496 0.605716 0.025 Uiso 1 1 calc R . . . .
 C12 C 0.72734(15) 0.3786(3) 0.64304(14) 0.0211(4) Uani 1 1 d . . . . .
 H12A H 0.658377 0.307681 0.613463 0.025 Uiso 1 1 calc R . . . .
 H12B H 0.704297 0.439685 0.711839 0.025 Uiso 1 1 calc R . . . .
 C13 C 0.97028(17) 0.8258(3) 0.81635(14) 0.0245(4) Uani 1 1 d . . . . .
 H13A H 1.022553 0.918064 0.851326 0.037 Uiso 1 1 calc GR . . . .
 H13B H 0.964518 0.721410 0.866520 0.037 Uiso 1 1 calc GR . . . .
 H13C H 0.891775 0.878421 0.800964 0.037 Uiso 1 1 calc GR . . . .
 C14 C 0.89113(18) 0.3482(3) 0.87472(15) 0.0275(4) Uani 1 1 d . . . . .
 H14A H 0.825596 0.435018 0.875225 0.041 Uiso 1 1 calc GR . . . .
 H14B H 0.958338 0.395874 0.920261 0.041 Uiso 1 1 calc GR . . . .
 H14C H 0.866428 0.231181 0.905135 0.041 Uiso 1 1 calc GR . . . .
 C15 C 0.61146(16) 0.4643(3) 0.38623(14) 0.0213(4) Uani 1 1 d . . . . .
 H15A H 0.676221 0.470766 0.334616 0.026 Uiso 1 1 calc R . . . .
 H15B H 0.605915 0.336723 0.412386 0.026 Uiso 1 1 calc R . . . .
 C16 C 0.45950(15) 0.4126(3) 0.23012(14) 0.0209(4) Uani 1 1 d . . . . .
 C17 C 0.38372(16) 0.4970(3) 0.14645(16) 0.0241(4) Uani 1 1 d . . . . .
 H17 H 0.363696 0.622003 0.153605 0.029 Uiso 1 1 calc R . . . .
 C18 C 0.33821(16) 0.3976(3) 0.05345(15) 0.0258(4) Uani 1 1 d . . . . .
 H18 H 0.287495 0.457051 -0.000359 0.031 Uiso 1 1 calc R . . . .
 C19 C 0.36647(16) 0.2104(3) 0.03830(15) 0.0242(4) Uani 1 1 d . . . . .
 C20 C 0.44395(17) 0.1284(3) 0.12108(16) 0.0244(4) Uani 1 1 d . . . . .
 H20 H 0.465317 0.004187 0.112885 0.029 Uiso 1 1 calc R . . . .
 C21 C 0.49010(16) 0.2262(3) 0.21513(15) 0.0225(4) Uani 1 1 d . . . . .
 H21 H 0.541665 0.167166 0.268402 0.027 Uiso 1 1 calc R . . . .
 C22 C 0.31700(19) 0.1036(3) -0.06367(17) 0.0316(5) Uani 1 1 d . . . . .
 H22A H 0.346335 0.157364 -0.131280 0.047 Uiso 1 1 calc GR . . . .
 H22B H 0.230687 0.109122 -0.067082 0.047 Uiso 1 1 calc GR . . . .
 H22C H 0.342457 -0.023920 -0.057638 0.047 Uiso 1 1 calc GR . . . .
 N1 N 0.49888(14) 0.5161(3) 0.32588(13) 0.0234(4) Uani 1 1 d . . . . .
 H1 H 0.497(2) 0.641(4) 0.3147(19) 0.028(6) Uiso 1 1 d . . . . .
 O1 O 0.61507(11) 0.8835(2) 0.38333(11) 0.0281(3) Uani 1 1 d . . . . .
 O2 O 0.76523(11) 0.85290(18) 0.51447(10) 0.0217(3) Uani 1 1 d . . . . .
 O3 O 1.00415(11) 0.89704(18) 0.61546(10) 0.0216(3) Uani 1 1 d . . . . .

loop_
  _atom_site_aniso_label
  _atom_site_aniso_U_11
  _atom_site_aniso_U_22
  _atom_site_aniso_U_33
  _atom_site_aniso_U_23
  _atom_site_aniso_U_13
  _atom_site_aniso_U_12
 C1 0.0186(8) 0.0190(10) 0.0238(8) 0.0001(7) 0.0016(7) 0.0036(7)
 C2 0.0167(8) 0.0178(10) 0.0215(8) 0.0009(7) 0.0014(6) 0.0025(7)
 C3 0.0164(7) 0.0159(9) 0.0191(7) 0.0011(7) -0.0004(6) 0.0000(7)
 C4 0.0191(8) 0.0160(10) 0.0191(8) 0.0013(7) 0.0006(6) 0.0020(7)
 C5 0.0197(8) 0.0120(10) 0.0216(8) 0.0007(7) 0.0024(6) -0.0007(7)
 C6 0.0213(8) 0.0153(10) 0.0232(8) 0.0024(7) -0.0005(6) -0.0028(7)
 C7 0.0197(8) 0.0223(11) 0.0268(9) 0.0014(7) -0.0019(7) -0.0041(7)
 C8 0.0207(8) 0.0227(11) 0.0291(9) 0.0045(8) -0.0011(7) 0.0032(8)
 C9 0.0247(8) 0.0157(10) 0.0231(8) 0.0012(7) -0.0005(6) 0.0041(7)
 C10 0.0245(8) 0.0122(9) 0.0222(8) 0.0035(7) -0.0025(6) 0.0021(7)
 C11 0.0249(9) 0.0131(9) 0.0238(8) 0.0023(7) -0.0005(7) -0.0014(7)
 C12 0.0195(8) 0.0200(10) 0.0237(8) 0.0053(7) 0.0002(6) -0.0022(7)
 C13 0.0297(9) 0.0210(10) 0.0223(8) -0.0016(8) -0.0019(7) 0.0000(8)
 C14 0.0293(9) 0.0300(12) 0.0231(8) 0.0003(8) 0.0007(7) -0.0053(9)
 C15 0.0202(8) 0.0207(10) 0.0225(8) 0.0001(7) -0.0025(6) 0.0028(7)
 C16 0.0169(8) 0.0245(11) 0.0214(8) -0.0003(7) 0.0027(6) 0.0009(7)
 C17 0.0209(8) 0.0236(11) 0.0277(9) -0.0020(8) -0.0006(7) 0.0054(8)
 C18 0.0212(8) 0.0322(12) 0.0238(8) 0.0012(8) -0.0018(7) 0.0044(8)
 C19 0.0213(9) 0.0286(11) 0.0229(8) -0.0024(8) 0.0029(7) -0.0027(8)
 C20 0.0249(9) 0.0215(11) 0.0271(9) -0.0009(8) 0.0046(7) -0.0007(8)
 C21 0.0212(8) 0.0237(11) 0.0226(8) 0.0047(8) 0.0009(6) 0.0020(8)
 C22 0.0332(10) 0.0335(13) 0.0279(10) -0.0048(9) -0.0005(8) -0.0019(9)
 N1 0.0204(7) 0.0248(10) 0.0245(7) -0.0034(7) -0.0031(6) 0.0055(7)
 O1 0.0265(7) 0.0229(8) 0.0340(7) 0.0067(6) -0.0056(5) 0.0046(6)
 O2 0.0223(6) 0.0148(7) 0.0276(6) 0.0037(5) -0.0031(5) 0.0015(5)
 O3 0.0240(6) 0.0156(7) 0.0250(6) 0.0032(5) -0.0011(5) -0.0039(5)

_geom_special_details
;
 All esds (except the esd in the dihedral angle between two l.s. planes)
 are estimated using the full covariance matrix.  The cell esds are taken
 into account individually in the estimation of esds in distances, angles
 and torsion angles; correlations between esds in cell parameters are only
 used when they are defined by crystal symmetry.  An approximate (isotropic)
 treatment of cell esds is used for estimating esds involving l.s. planes.
;
loop_
  _geom_bond_atom_site_label_1
  _geom_bond_atom_site_label_2
  _geom_bond_distance
  _geom_bond_site_symmetry_2
  _geom_bond_publ_flag
 C1 C2 1.509(3) . ?
 C1 O1 1.208(2) . ?
 C1 O2 1.342(2) . ?
 C2 H2 0.9800 . ?
 C2 C3 1.536(2) . ?
 C2 C15 1.523(2) . ?
 C3 H3 0.9800 . ?
 C3 C4 1.537(3) . ?
 C3 C12 1.534(2) . ?
 C4 H4 0.9800 . ?
 C4 C5 1.510(2) . ?
 C4 O2 1.470(2) . ?
 C5 H5 0.9800 . ?
 C5 C6 1.476(2) . ?
 C5 O3 1.447(2) . ?
 C6 C7 1.511(3) . ?
 C6 C13 1.507(2) . ?
 C6 O3 1.453(2) . ?
 C7 H7A 0.9700 . ?
 C7 H7B 0.9700 . ?
 C7 C8 1.548(3) . ?
 C8 H8A 0.9700 . ?
 C8 H8B 0.9700 . ?
 C8 C9 1.499(3) . ?
 C9 H9 0.9300 . ?
 C9 C10 1.333(3) . ?
 C10 C11 1.509(2) . ?
 C10 C14 1.509(2) . ?
 C11 H11A 0.9700 . ?
 C11 H11B 0.9700 . ?
 C11 C12 1.537(3) . ?
 C12 H12A 0.9700 . ?
 C12 H12B 0.9700 . ?
 C13 H13A 0.9600 . ?
 C13 H13B 0.9600 . ?
 C13 H13C 0.9600 . ?
 C14 H14A 0.9600 . ?
 C14 H14B 0.9600 . ?
 C14 H14C 0.9600 . ?
 C15 H15A 0.9700 . ?
 C15 H15B 0.9700 . ?
 C15 N1 1.455(2) . ?
 C16 C17 1.401(2) . ?
 C16 C21 1.396(3) . ?
 C16 N1 1.403(2) . ?
 C17 H17 0.9300 . ?
 C17 C18 1.382(3) . ?
 C18 H18 0.9300 . ?
 C18 C19 1.395(3) . ?
 C19 C20 1.397(3) . ?
 C19 C22 1.506(3) . ?
 C20 H20 0.9300 . ?
 C20 C21 1.388(3) . ?
 C21 H21 0.9300 . ?
 C22 H22A 0.9600 . ?
 C22 H22B 0.9600 . ?
 C22 H22C 0.9600 . ?
 N1 H1 0.91(3) . ?

loop_
  _geom_angle_atom_site_label_1
  _geom_angle_atom_site_label_2
  _geom_angle_atom_site_label_3
  _geom_angle
  _geom_angle_site_symmetry_1
  _geom_angle_site_symmetry_3
  _geom_angle_publ_flag
 O1 C1 C2 127.80(17) . . ?
 O1 C1 O2 121.49(17) . . ?
 O2 C1 C2 110.71(15) . . ?
 C1 C2 H2 109.2 . . ?
 C1 C2 C3 103.68(14) . . ?
 C1 C2 C15 113.31(14) . . ?
 C3 C2 H2 109.2 . . ?
 C15 C2 H2 109.2 . . ?
 C15 C2 C3 112.10(15) . . ?
 C2 C3 H3 108.0 . . ?
 C2 C3 C4 102.41(14) . . ?
 C4 C3 H3 108.0 . . ?
 C12 C3 C2 111.50(14) . . ?
 C12 C3 H3 108.0 . . ?
 C12 C3 C4 118.49(14) . . ?
 C3 C4 H4 110.5 . . ?
 C5 C4 C3 113.15(14) . . ?
 C5 C4 H4 110.5 . . ?
 O2 C4 C3 104.73(12) . . ?
 O2 C4 H4 110.5 . . ?
 O2 C4 C5 107.31(13) . . ?
 C4 C5 H5 114.3 . . ?
 C6 C5 C4 124.61(15) . . ?
 C6 C5 H5 114.3 . . ?
 O3 C5 C4 118.66(15) . . ?
 O3 C5 H5 114.3 . . ?
 O3 C5 C6 59.61(11) . . ?
 C5 C6 C7 116.83(15) . . ?
 C5 C6 C13 122.81(15) . . ?
 C13 C6 C7 115.69(15) . . ?
 O3 C6 C5 59.20(11) . . ?
 O3 C6 C7 115.98(14) . . ?
 O3 C6 C13 113.45(15) . . ?
 C6 C7 H7A 109.4 . . ?
 C6 C7 H7B 109.4 . . ?
 C6 C7 C8 111.21(15) . . ?
 H7A C7 H7B 108.0 . . ?
 C8 C7 H7A 109.4 . . ?
 C8 C7 H7B 109.4 . . ?
 C7 C8 H8A 109.7 . . ?
 C7 C8 H8B 109.7 . . ?
 H8A C8 H8B 108.2 . . ?
 C9 C8 C7 109.61(15) . . ?
 C9 C8 H8A 109.7 . . ?
 C9 C8 H8B 109.7 . . ?
 C8 C9 H9 116.0 . . ?
 C10 C9 C8 127.98(17) . . ?
 C10 C9 H9 116.0 . . ?
 C9 C10 C11 120.27(16) . . ?
 C9 C10 C14 125.06(17) . . ?
 C11 C10 C14 114.65(16) . . ?
 C10 C11 H11A 108.7 . . ?
 C10 C11 H11B 108.7 . . ?
 C10 C11 C12 114.18(16) . . ?
 H11A C11 H11B 107.6 . . ?
 C12 C11 H11A 108.7 . . ?
 C12 C11 H11B 108.7 . . ?
 C3 C12 C11 116.12(14) . . ?
 C3 C12 H12A 108.3 . . ?
 C3 C12 H12B 108.3 . . ?
 C11 C12 H12A 108.3 . . ?
 C11 C12 H12B 108.3 . . ?
 H12A C12 H12B 107.4 . . ?
 C6 C13 H13A 109.5 . . ?
 C6 C13 H13B 109.5 . . ?
 C6 C13 H13C 109.5 . . ?
 H13A C13 H13B 109.5 . . ?
 H13A C13 H13C 109.5 . . ?
 H13B C13 H13C 109.5 . . ?
 C10 C14 H14A 109.5 . . ?
 C10 C14 H14B 109.5 . . ?
 C10 C14 H14C 109.5 . . ?
 H14A C14 H14B 109.5 . . ?
 H14A C14 H14C 109.5 . . ?
 H14B C14 H14C 109.5 . . ?
 C2 C15 H15A 109.2 . . ?
 C2 C15 H15B 109.2 . . ?
 H15A C15 H15B 107.9 . . ?
 N1 C15 C2 111.87(15) . . ?
 N1 C15 H15A 109.2 . . ?
 N1 C15 H15B 109.2 . . ?
 C17 C16 N1 119.22(18) . . ?
 C21 C16 C17 117.87(17) . . ?
 C21 C16 N1 122.89(17) . . ?
 C16 C17 H17 119.4 . . ?
 C18 C17 C16 121.10(19) . . ?
 C18 C17 H17 119.4 . . ?
 C17 C18 H18 119.2 . . ?
 C17 C18 C19 121.63(18) . . ?
 C19 C18 H18 119.2 . . ?
 C18 C19 C20 116.83(18) . . ?
 C18 C19 C22 121.24(18) . . ?
 C20 C19 C22 121.92(19) . . ?
 C19 C20 H20 118.9 . . ?
 C21 C20 C19 122.2(2) . . ?
 C21 C20 H20 118.9 . . ?
 C16 C21 H21 119.8 . . ?
 C20 C21 C16 120.31(17) . . ?
 C20 C21 H21 119.8 . . ?
 C19 C22 H22A 109.5 . . ?
 C19 C22 H22B 109.5 . . ?
 C19 C22 H22C 109.5 . . ?
 H22A C22 H22B 109.5 . . ?
 H22A C22 H22C 109.5 . . ?
 H22B C22 H22C 109.5 . . ?
 C15 N1 H1 109.5(15) . . ?
 C16 N1 C15 118.77(16) . . ?
 C16 N1 H1 113.8(15) . . ?
 C1 O2 C4 110.55(14) . . ?
 C5 O3 C6 61.19(11) . . ?

loop_
  _geom_hbond_atom_site_label_D
  _geom_hbond_atom_site_label_H
  _geom_hbond_atom_site_label_A
  _geom_hbond_distance_DH
  _geom_hbond_distance_HA
  _geom_hbond_distance_DA
  _geom_hbond_angle_DHA
  _geom_hbond_site_symmetry_A
  _geom_hbond_publ_flag
 N1 H1 O1 0.91(3) 2.30(3) 3.000(2) 133.8(19) . yes

loop_
  _geom_torsion_atom_site_label_1
  _geom_torsion_atom_site_label_2
  _geom_torsion_atom_site_label_3
  _geom_torsion_atom_site_label_4
  _geom_torsion
  _geom_torsion_site_symmetry_1
  _geom_torsion_site_symmetry_2
  _geom_torsion_site_symmetry_3
  _geom_torsion_site_symmetry_4
  _geom_torsion_publ_flag
 C1 C2 C3 C4 24.81(16) . . . . ?
 C1 C2 C3 C12 152.52(15) . . . . ?
 C1 C2 C15 N1 -66.88(19) . . . . ?
 C2 C1 O2 C4 -4.32(18) . . . . ?
 C2 C3 C4 C5 -144.14(14) . . . . ?
 C2 C3 C4 O2 -27.59(15) . . . . ?
 C2 C3 C12 C11 151.51(16) . . . . ?
 C2 C15 N1 C16 179.84(16) . . . . ?
 C3 C2 C15 N1 176.18(15) . . . . ?
 C3 C4 C5 C6 -124.36(18) . . . . ?
 C3 C4 C5 O3 164.50(14) . . . . ?
 C3 C4 O2 C1 20.67(17) . . . . ?
 C4 C3 C12 C11 -90.0(2) . . . . ?
 C4 C5 C6 C7 148.61(17) . . . . ?
 C4 C5 C6 C13 -6.1(3) . . . . ?
 C4 C5 C6 O3 -105.72(19) . . . . ?
 C4 C5 O3 C6 115.45(17) . . . . ?
 C5 C4 O2 C1 141.17(14) . . . . ?
 C5 C6 C7 C8 -87.39(19) . . . . ?
 C6 C7 C8 C9 51.2(2) . . . . ?
 C7 C6 O3 C5 107.10(17) . . . . ?
 C7 C8 C9 C10 -107.9(2) . . . . ?
 C8 C9 C10 C11 167.28(18) . . . . ?
 C8 C9 C10 C14 -11.2(3) . . . . ?
 C9 C10 C11 C12 -106.9(2) . . . . ?
 C10 C11 C12 C3 76.5(2) . . . . ?
 C12 C3 C4 C5 92.74(18) . . . . ?
 C12 C3 C4 O2 -150.71(14) . . . . ?
 C13 C6 C7 C8 69.1(2) . . . . ?
 C13 C6 O3 C5 -115.41(17) . . . . ?
 C14 C10 C11 C12 71.8(2) . . . . ?
 C15 C2 C3 C4 147.39(14) . . . . ?
 C15 C2 C3 C12 -84.90(18) . . . . ?
 C16 C17 C18 C19 -0.6(3) . . . . ?
 C17 C16 C21 C20 -1.4(3) . . . . ?
 C17 C16 N1 C15 -154.35(17) . . . . ?
 C17 C18 C19 C20 -0.6(3) . . . . ?
 C17 C18 C19 C22 -179.64(18) . . . . ?
 C18 C19 C20 C21 0.8(3) . . . . ?
 C19 C20 C21 C16 0.2(3) . . . . ?
 C21 C16 C17 C18 1.6(3) . . . . ?
 C21 C16 N1 C15 27.2(3) . . . . ?
 C22 C19 C20 C21 179.84(17) . . . . ?
 N1 C16 C17 C18 -176.88(17) . . . . ?
 N1 C16 C21 C20 177.03(17) . . . . ?
 O1 C1 C2 C3 165.56(18) . . . . ?
 O1 C1 C2 C15 43.8(2) . . . . ?
 O1 C1 O2 C4 176.31(16) . . . . ?
 O2 C1 C2 C3 -13.76(17) . . . . ?
 O2 C1 C2 C15 -135.54(15) . . . . ?
 O2 C4 C5 C6 120.63(18) . . . . ?
 O2 C4 C5 O3 49.49(19) . . . . ?
 O3 C5 C6 C7 -105.67(17) . . . . ?
 O3 C5 C6 C13 99.61(19) . . . . ?
 O3 C6 C7 C8 -154.32(15) . . . . ?

_shelx_res_file
;
TITL aq-37_new_gaussian_a.res in P2(1)
    aq-37.res
    created by SHELXL-2017/1 at 16:03:40 on 01-Apr-2019
REM Old TITL AQ-37_new_Gaussian in P2(1)
REM SHELXT solution in P2(1)
REM R1 0.087, Rweak 0.025, Alpha 0.001, Orientation as input
REM Flack x = -0.027 ( 0.079 ) from Parsons' quotients
REM Formula found by SHELXT: C22 N O3
CELL 1.54184 11.1281 7.1835 11.805 90 93.143 90
ZERR 2 0.0003 0.0002 0.0003 0 0.002 0
LATT -1
SYMM -X,0.5+Y,-Z
SFAC C H N O
UNIT 44 58 2 6

L.S. 10
PLAN  4
HTAB N1 O1
BOND $H
CONF
list 4
fmap 2
acta
OMIT -12 -1 8
REM <olex2.extras>
REM <HklSrc "%.\\AQ-37_new_Gaussian.hkl">
REM </olex2.extras>

WGHT    0.039300    0.196300
FVAR       0.84017
C1    1    0.668192    0.788654    0.454141    11.00000    0.01864    0.01900 =
         0.02381    0.00010    0.00164    0.00360
C2    1    0.640757    0.591022    0.487436    11.00000    0.01669    0.01779 =
         0.02146    0.00092    0.00140    0.00247
AFIX  13
H2    2    0.572853    0.591052    0.536904    11.00000   -1.20000
AFIX   0
C3    1    0.755037    0.529077    0.556111    11.00000    0.01642    0.01591 =
         0.01912    0.00111   -0.00041    0.00001
AFIX  13
H3    2    0.810537    0.475896    0.503164    11.00000   -1.20000
AFIX   0
C4    1    0.807886    0.715084    0.599554    11.00000    0.01914    0.01596 =
         0.01913    0.00132    0.00062    0.00204
AFIX  13
H4    2    0.778068    0.745388    0.673933    11.00000   -1.20000
AFIX   0
C5    1    0.943725    0.719113    0.604298    11.00000    0.01967    0.01201 =
         0.02163    0.00070    0.00242   -0.00073
AFIX  13
H5    2    0.980064    0.632691    0.551806    11.00000   -1.20000
AFIX   0
C6    1    1.020518    0.762337    0.706829    11.00000    0.02133    0.01527 =
         0.02320    0.00245   -0.00047   -0.00283
C7    1    1.141935    0.667964    0.717900    11.00000    0.01966    0.02226 =
         0.02680    0.00139   -0.00188   -0.00409
AFIX  23
H7A   2    1.197874    0.745939    0.762360    11.00000   -1.20000
H7B   2    1.172789    0.652551    0.643203    11.00000   -1.20000
AFIX   0
C8    1    1.133200    0.475313    0.775619    11.00000    0.02071    0.02267 =
         0.02914    0.00454   -0.00110    0.00319
AFIX  23
H8A   2    1.209117    0.409833    0.771928    11.00000   -1.20000
H8B   2    1.116676    0.491379    0.854854    11.00000   -1.20000
AFIX   0
C9    1    1.034497    0.363824    0.716735    11.00000    0.02469    0.01571 =
         0.02306    0.00121   -0.00049    0.00408
AFIX  43
H9    2    1.049934    0.319368    0.644983    11.00000   -1.20000
AFIX   0
C10   1    0.927345    0.320585    0.754571    11.00000    0.02453    0.01224 =
         0.02222    0.00348   -0.00254    0.00211
C11   1    0.829840    0.241567    0.674664    11.00000    0.02493    0.01307 =
         0.02380    0.00229   -0.00050   -0.00136
AFIX  23
H11A  2    0.796093    0.132485    0.709481    11.00000   -1.20000
H11B  2    0.865771    0.201496    0.605716    11.00000   -1.20000
AFIX   0
C12   1    0.727345    0.378570    0.643045    11.00000    0.01954    0.01996 =
         0.02370    0.00531    0.00023   -0.00215
AFIX  23
H12A  2    0.658377    0.307681    0.613463    11.00000   -1.20000
H12B  2    0.704297    0.439685    0.711839    11.00000   -1.20000
AFIX   0
C13   1    0.970282    0.825819    0.816349    11.00000    0.02971    0.02104 =
         0.02229   -0.00160   -0.00192    0.00001
AFIX 137
H13A  2    1.022553    0.918064    0.851326    11.00000   -1.50000
H13B  2    0.964518    0.721410    0.866520    11.00000   -1.50000
H13C  2    0.891775    0.878421    0.800964    11.00000   -1.50000
AFIX   0
C14   1    0.891134    0.348173    0.874722    11.00000    0.02930    0.02998 =
         0.02310    0.00027    0.00074   -0.00533
AFIX 137
H14A  2    0.825596    0.435018    0.875225    11.00000   -1.50000
H14B  2    0.958338    0.395874    0.920261    11.00000   -1.50000
H14C  2    0.866428    0.231181    0.905135    11.00000   -1.50000
AFIX   0
C15   1    0.611459    0.464283    0.386227    11.00000    0.02019    0.02069 =
         0.02252    0.00011   -0.00248    0.00276
AFIX  23
H15A  2    0.676221    0.470766    0.334616    11.00000   -1.20000
H15B  2    0.605915    0.336723    0.412386    11.00000   -1.20000
AFIX   0
C16   1    0.459495    0.412633    0.230117    11.00000    0.01690    0.02447 =
         0.02143   -0.00028    0.00267    0.00087
C17   1    0.383716    0.497020    0.146452    11.00000    0.02093    0.02355 =
         0.02768   -0.00195   -0.00061    0.00535
AFIX  43
H17   2    0.363696    0.622003    0.153605    11.00000   -1.20000
AFIX   0
C18   1    0.338209    0.397628    0.053451    11.00000    0.02117    0.03218 =
         0.02379    0.00123   -0.00176    0.00437
AFIX  43
H18   2    0.287495    0.457051   -0.000359    11.00000   -1.20000
AFIX   0
C19   1    0.366469    0.210379    0.038302    11.00000    0.02132    0.02860 =
         0.02294   -0.00239    0.00290   -0.00270
C20   1    0.443947    0.128424    0.121076    11.00000    0.02486    0.02150 =
         0.02712   -0.00091    0.00458   -0.00067
AFIX  43
H20   2    0.465317    0.004187    0.112885    11.00000   -1.20000
AFIX   0
C21   1    0.490104    0.226192    0.215131    11.00000    0.02125    0.02368 =
         0.02259    0.00472    0.00090    0.00202
AFIX  43
H21   2    0.541665    0.167166    0.268402    11.00000   -1.20000
AFIX   0
C22   1    0.317003    0.103553   -0.063668    11.00000    0.03325    0.03350 =
         0.02787   -0.00477   -0.00048   -0.00189
AFIX 137
H22A  2    0.346335    0.157364   -0.131280    11.00000   -1.50000
H22B  2    0.230687    0.109122   -0.067082    11.00000   -1.50000
H22C  2    0.342457   -0.023920   -0.057638    11.00000   -1.50000
AFIX   0
N1    3    0.498880    0.516138    0.325884    11.00000    0.02039    0.02480 =
         0.02453   -0.00340   -0.00306    0.00554
H1    2    0.497372    0.641093    0.314679    11.00000    0.02788
O1    4    0.615074    0.883488    0.383328    11.00000    0.02647    0.02292 =
         0.03401    0.00673   -0.00561    0.00461
O2    4    0.765234    0.852899    0.514473    11.00000    0.02231    0.01477 =
         0.02758    0.00373   -0.00307    0.00154
O3    4    1.004154    0.897044    0.615465    11.00000    0.02405    0.01562 =
         0.02499    0.00320   -0.00106   -0.00391
HKLF 4


REM  aq-37_new_gaussian_a.res in P2(1)
REM R1 =  0.0287 for    3558 Fo > 4sig(Fo)  and  0.0303 for all    3695 data
REM    242 parameters refined using      1 restraints

END

WGHT      0.0391      0.1696

REM Highest difference peak  0.163,  deepest hole -0.145,  1-sigma level  0.031
Q1    1   0.9719  0.6920  0.6665  11.00000  0.05    0.16
Q2    1   0.6955  0.5478  0.5234  11.00000  0.05    0.16
Q3    1   0.6265  0.5287  0.4397  11.00000  0.05    0.15
Q4    1   0.6569  0.6759  0.4598  11.00000  0.05    0.14
;
_shelx_res_checksum                28522
_shelx_hkl_file
;
   0  -7  -1   -5.51    3.86
   0  -7  -1   14.16    5.04
   0  -7  -2   34.76    7.21
   0  -7  -2   26.92    6.79
   0  -7  -2   12.90    4.52
   0  -7  -3   85.88   11.38
   0  -7  -3   72.41   10.52
   0  -7  -7   53.06    3.52
   0  -7  -8    4.21    1.13
   0  -7  -8    5.31    1.27
   0  -7  -9    4.77    1.12
   0  -6   0  208.36   16.41
   0  -6   1  107.06   11.02
   0  -6   1  117.39   12.41
   0  -6  -1  109.15   12.01
   0  -6   2   29.06    5.53
   0  -6  -2   26.08    7.05
   0  -6   2   32.30    5.64
   0  -6  -2   28.21    6.75
   0  -6   3  179.83   14.29
   0  -6  -3  173.79   15.32
   0  -6   3  208.79   15.27
   0  -6  -3  161.36   15.19
   0  -6   4   42.47    7.06
   0  -6  -4   32.86    7.36
   0  -6  -4   43.84    8.90
   0  -6  -4   34.38    7.29
   0  -6   4   32.62    6.29
   0  -6  -5   50.64    8.99
   0  -6  -5   52.91    9.06
   0  -6   5   55.91    8.11
   0  -6   5   49.49    7.73
   0  -6  -5   56.72    9.58
   0  -6  -5   61.51   10.29
   0  -6   5   61.89    7.81
   0  -6  -6   15.16    5.32
   0  -6   6   13.19    3.88
   0  -6  -6   17.35    5.24
   0  -6  -6   17.68    6.30
   0  -6  -6   17.00    5.85
   0  -6  -7   54.48    9.68
   0  -6   7   59.92    7.61
   0  -6  -7   56.18    9.32
   0  -6  -8    5.92    2.04
   0  -6  -8    2.94    1.41
   0  -6  -9   32.17    3.17
   0  -6 -10   14.97    1.87
   0  -6 -10   17.20    2.02
   0  -6 -10   16.08    2.00
   0  -5   0   -2.23    2.10
   0  -5   0    0.03    1.52
   0  -5   0   -1.58    2.09
   0  -5   1  100.86    9.86
   0  -5  -1  112.47   10.88
   0  -5   2   51.10    5.84
   0  -5   2   36.54    5.62
   0  -5   2   44.61    6.14
   0  -5  -2   31.48    5.67
   0  -5   2   40.72    5.23
   0  -5  -2   40.89    6.90
   0  -5   3   45.78    5.61
   0  -5  -3   48.03    7.69
   0  -5   3   43.80    6.27
   0  -5  -3   46.92    6.39
   0  -5   3   43.18    5.23
   0  -5   3   45.05    6.13
   0  -5  -3   39.06    6.19
   0  -5   4   43.60    6.53
   0  -5   4   52.66    7.63
   0  -5  -4   43.01    7.72
   0  -5   4   45.46    6.94
   0  -5   4   45.66    5.76
   0  -5   4   42.89    5.73
   0  -5  -4   40.04    6.34
   0  -5  -4   45.89    8.25
   0  -5  -4   55.15    7.12
   0  -5   5  563.10   25.39
   0  -5  -5  587.24   25.41
   0  -5  -5  588.65   25.96
   0  -5   5  568.14   22.49
   0  -5  -5  545.22   28.56
   0  -5  -5  560.30   29.10
   0  -5   5  562.91   24.72
   0  -5  -5  543.45   28.85
   0  -5  -6  138.11   15.04
   0  -5   6  111.68   10.53
   0  -5  -6  122.29   13.87
   0  -5   6  128.82   12.40
   0  -5  -6  119.89   14.49
   0  -5   6  116.59   11.47
   0  -5  -6  128.05   13.30
   0  -5  -6  155.63   13.48
   0  -5   6  130.29   11.00
   0  -5  -7  130.07   14.63
   0  -5  -7  143.04   15.52
   0  -5  -7  132.42   15.08
   0  -5  -7  140.44    6.79
   0  -5   7  121.42   11.31
   0  -5   7  139.89   11.68
   0  -5   7  121.83    5.15
   0  -5   7  122.21   11.97
   0  -5   7  151.96   13.66
   0  -5  -7  144.33   14.20
   0  -5  -8   46.75    8.88
   0  -5  -8   46.83    8.91
   0  -5  -8   44.72    3.93
   0  -5   8   46.36    7.17
   0  -5   8   48.93    3.25
   0  -5  -8   53.05    9.56
   0  -5  -8   32.77    6.59
   0  -5  -8   44.68    7.92
   0  -5   8   49.33    6.97
   0  -5  -9    7.49    2.05
   0  -5  -9    3.09    3.57
   0  -5  -9    6.11    2.29
   0  -5   9    8.62    3.35
   0  -5   9    8.92    1.58
   0  -5 -10    0.93    1.35
   0  -5 -10    3.62    2.05
   0  -5  10    2.81    1.26
   0  -5  10    1.05    1.11
   0  -5 -11    9.67    1.72
   0  -5 -11    7.21    1.46
   0  -5  11    8.13    1.33
   0  -5 -11    9.46    1.68
   0  -5  11    7.26    1.21
   0  -5 -11   11.71    2.06
   0  -5 -12   48.77    2.63
   0  -5  12   55.24    2.31
   0  -5 -12   53.79    2.85
   0  -4   0  173.78   10.58
   0  -4  -1   38.92    5.70
   0  -4   1   32.70    3.50
   0  -4  -1   34.38    3.92
   0  -4  -1   32.23    3.77
   0  -4  -1   35.33    4.59
   0  -4  -2  170.79    9.93
   0  -4   2  158.57   10.10
   0  -4   2  154.19    9.75
   0  -4  -2  163.04   10.81
   0  -4  -2  175.07    9.58
   0  -4  -2  169.69   11.85
   0  -4  -2  179.02    9.79
   0  -4   3  319.24   12.56
   0  -4  -3  376.10   14.20
   0  -4  -3  353.92   15.61
   0  -4   3  326.51   13.68
   0  -4  -3  324.33   17.92
   0  -4   3  330.80   15.72
   0  -4  -3  333.77   17.55
   0  -4  -3  320.41   15.89
   0  -4   3  345.98   14.68
   0  -4   3  352.36   13.52
   0  -4  -4  120.54   11.68
   0  -4   4  131.04    8.26
   0  -4   4  124.81    9.06
   0  -4   4  125.46    8.07
   0  -4  -4  137.83    9.57
   0  -4  -4  133.97   10.52
   0  -4   4  138.63    9.05
   0  -4   4  138.19   10.80
   0  -4   4  132.03    9.07
   0  -4   4  149.01    9.49
   0  -4  -4  125.54   11.46
   0  -4  -4  129.43   10.19
   0  -4  -5  301.80   19.14
   0  -4   5  303.27   15.27
   0  -4   5  324.82   15.19
   0  -4  -5  321.23   17.38
   0  -4   5  309.77   17.44
   0  -4   5  285.29   14.68
   0  -4   5  327.99   13.84
   0  -4   5  321.27   17.01
   0  -4  -5  322.44   20.08
   0  -4  -5  351.27   17.17
   0  -4  -5  318.26   17.24
   0  -4   6   98.31    9.04
   0  -4  -6   95.37   10.20
   0  -4   6   95.02    9.93
   0  -4  -6  111.80   10.22
   0  -4   6   92.90    9.70
   0  -4  -6   95.03   11.52
   0  -4   6  111.61    8.34
   0  -4  -6  104.85   10.53
   0  -4   6  100.22    9.21
   0  -4  -6  104.86   12.15
   0  -4  -6  109.65   12.68
   0  -4   7   95.87   10.26
   0  -4  -7   88.62   10.16
   0  -4   7   88.77    9.15
   0  -4  -7   76.67   10.23
   0  -4  -7   80.55   11.46
   0  -4  -7   94.13   10.20
   0  -4   7   93.24    9.42
   0  -4   7   90.88    9.70
   0  -4  -7   84.46   11.71
   0  -4  -7   84.53   11.62
   0  -4  -7   82.50    9.84
   0  -4   7   90.90   10.02
   0  -4  -8  186.13   17.76
   0  -4   8  214.79   15.26
   0  -4  -8  223.05   16.70
   0  -4  -8  217.29   16.72
   0  -4  -8  249.51   17.20
   0  -4   8  218.64    7.32
   0  -4   8  226.70   15.49
   0  -4   8  214.01   15.73
   0  -4  -8  220.60    8.80
   0  -4  -8  198.17   17.78
   0  -4   8  238.04   15.33
   0  -4  -8  186.40   15.24
   0  -4   8  200.05   15.31
   0  -4  -8  204.45   18.09
   0  -4   9  177.08   14.02
   0  -4  -9  183.12    8.60
   0  -4  -9  177.90    7.98
   0  -4  -9  168.26   15.54
   0  -4   9  187.72   14.81
   0  -4   9  200.84   14.31
   0  -4  -9  162.85   16.27
   0  -4  -9  149.66   13.64
   0  -4   9  174.42    6.61
   0  -4  -9  168.97   16.78
   0  -4 -10   22.74    2.97
   0  -4  10   23.25    2.45
   0  -4 -10   30.66    3.73
   0  -4 -10   17.50    6.29
   0  -4 -10   22.40    6.65
   0  -4  10   25.03    5.40
   0  -4  10   24.76    2.65
   0  -4  10   25.29    5.44
   0  -4  11   60.13    3.53
   0  -4  11   64.30    3.58
   0  -4 -11   61.34    4.08
   0  -4 -11   64.88    4.74
   0  -4 -11   61.80    4.33
   0  -4  11   59.63    7.32
   0  -4 -11   67.39    4.49
   0  -4  12   32.12    2.26
   0  -4  12   28.38    2.30
   0  -4 -12   23.74    2.05
   0  -4  12   24.18    2.03
   0  -4 -12   25.81    2.71
   0  -4 -12   30.25    2.65
   0  -4 -12   28.14    2.64
   0  -4  13   49.43    2.27
   0  -4 -13   41.75    2.34
   0  -4 -13   41.97    2.58
   0  -3   0    0.73    0.70
   0  -3   0   -1.35    1.37
   0  -3   1 1041.65   16.49
   0  -3  -1  981.45   25.51
   0  -3  -1  990.82   18.72
   0  -3  -1 1026.03   23.27
   0  -3   1 1047.20   19.25
   0  -3  -2  234.90   12.03
   0  -3   2  251.36    9.24
   0  -3  -2  236.38    7.82
   0  -3  -2  240.82    9.57
   0  -3  -2  228.66    9.05
   0  -3   2  263.58    7.38
   0  -3  -2  233.40   11.12
   0  -3  -2  250.78   10.12
   0  -3  -2  236.91   10.22
   0  -3  -3   60.00    6.71
   0  -3   3   60.45    5.98
   0  -3  -3   67.38    7.07
   0  -3  -3   70.28    5.78
   0  -3   3   62.56    5.15
   0  -3  -3   66.89    5.57
   0  -3   3   62.62    5.33
   0  -3   3   69.13    5.53
   0  -3  -3   69.80    6.54
   0  -3   3   68.37    5.01
   0  -3  -3   69.51    5.23
   0  -3   4  253.91   11.58
   0  -3  -4  266.91   15.22
   0  -3   4  242.02   12.92
   0  -3   4  269.42   11.88
   0  -3  -4  242.73   14.32
   0  -3   4  260.94   10.72
   0  -3  -4  247.69   11.72
   0  -3   4  253.90   11.61
   0  -3  -4  263.01   13.39
   0  -3  -4  279.84   10.92
   0  -3  -4  259.45   12.31
   0  -3  -5  111.11   10.60
   0  -3  -5  112.21    9.63
   0  -3   5  131.37    8.98
   0  -3  -5  122.33   11.27
   0  -3   5  134.77    9.19
   0  -3   5  113.53    9.59
   0  -3   5  123.38    7.83
   0  -3  -5  128.03    9.71
   0  -3  -5  132.91    9.13
   0  -3  -6   42.35    5.98
   0  -3  -6   46.23    7.84
   0  -3   6   46.92    5.30
   0  -3  -6   46.87    8.27
   0  -3  -6   48.70    6.91
   0  -3  -6   45.62    6.47
   0  -3  -6   40.61    7.32
   0  -3   6   42.65    5.88
   0  -3   6   41.36    6.16
   0  -3  -6   43.33    6.70
   0  -3   6   36.52    5.52
   0  -3   7  164.26   11.78
   0  -3  -7  162.30   12.74
   0  -3   7  168.49   10.62
   0  -3  -7  152.52   14.20
   0  -3  -7  154.78   14.81
   0  -3   7  160.86   11.93
   0  -3  -7  152.95   12.88
   0  -3   7  148.29   11.90
   0  -3   7  162.07   12.12
   0  -3  -7  142.15   13.69
   0  -3  -7  166.70   11.92
   0  -3  -7  160.12    6.79
   0  -3  -7  165.81   12.85
   0  -3  -7  166.34   13.00
   0  -3   7  163.22   12.30
   0  -3  -8  147.43   13.07
   0  -3   8  152.41   12.07
   0  -3   8  133.73   11.49
   0  -3  -8  148.05    7.10
   0  -3  -8  126.52   14.02
   0  -3  -8  153.65   13.15
   0  -3   8  129.00   11.92
   0  -3   8  133.51    5.66
   0  -3  -8  140.05   12.14
   0  -3   8  139.37   11.92
   0  -3  -8  145.79   13.74
   0  -3   8  145.78   10.61
   0  -3  -8  131.68    6.37
   0  -3  -8  112.77   11.79
   0  -3  -8  123.80   13.63
   0  -3   8  129.05   11.51
   0  -3  -9   86.11   10.48
   0  -3   9   81.46    8.21
   0  -3   9   77.61    9.11
   0  -3  -9   60.40    8.96
   0  -3  -9   72.36   10.77
   0  -3  -9   77.51   10.10
   0  -3  -9   79.05    4.97
   0  -3  -9   70.97   11.00
   0  -3   9   79.18    4.53
   0  -3   9   74.79    9.06
   0  -3   9   71.15    9.34
   0  -3   9   57.07    8.38
   0  -3  -9   94.61   10.87
   0  -3  -9   75.66    5.67
   0  -3  -9   76.52    5.43
   0  -3   9   74.45    9.25
   0  -3 -10   27.67    7.38
   0  -3  10   19.30    2.64
   0  -3  10   20.04    2.58
   0  -3 -10   14.71    5.04
   0  -3  10   13.96    4.30
   0  -3 -10   16.23    2.58
   0  -3 -10   18.51    3.05
   0  -3 -10   15.74    3.11
   0  -3  10   14.97    4.51
   0  -3 -10   12.43    4.69
   0  -3  10   20.09    4.57
   0  -3  10   16.99    4.75
   0  -3 -11   29.17    3.03
   0  -3  11   35.05    5.73
   0  -3 -11   36.85    3.56
   0  -3 -11   33.41    3.20
   0  -3 -11   29.86    7.06
   0  -3 -11   39.16    4.09
   0  -3 -11   38.46    4.16
   0  -3  11   40.44    3.30
   0  -3 -11   30.23    6.57
   0  -3  11   36.08    6.50
   0  -3  11   35.82    3.03
   0  -3 -12    2.58    1.63
   0  -3 -12    0.97    1.65
   0  -3  12    1.91    1.46
   0  -3  12    1.26    1.22
   0  -3 -12    0.73    1.31
   0  -3 -12    2.43    1.35
   0  -3  12    1.84    1.39
   0  -3  13    3.79    1.13
   0  -3  13    4.60    1.20
   0  -3  13    5.46    1.14
   0  -3 -13    3.33    1.31
   0  -3 -13    5.48    1.60
   0  -3 -13    3.61    1.17
   0  -2   0 2008.40   26.38
   0  -2  -1  425.42   11.26
   0  -2   1  429.91    7.34
   0  -2   2  289.01    9.17
   0  -2  -2  278.80   10.47
   0  -2  -2  278.15    9.04
   0  -2   2  286.54    8.66
   0  -2  -2  267.63   10.73
   0  -2   2  288.13    6.35
   0  -2  -2  285.31    9.11
   0  -2  -3   85.31    6.96
   0  -2   3   83.50    5.37
   0  -2   3   80.48    5.53
   0  -2  -3   80.69    4.96
   0  -2   3   81.51    4.74
   0  -2   3   85.96    5.00
   0  -2   3   83.10    4.97
   0  -2   3   81.45    6.06
   0  -2  -3   77.90    5.04
   0  -2  -3   77.98    6.02
   0  -2   3   83.72    2.74
   0  -2  -3   78.93    5.68
   0  -2  -4  115.56    7.26
   0  -2  -4  114.85    7.95
   0  -2  -4  102.71    8.34
   0  -2  -4  108.72    6.39
   0  -2  -4  107.67    8.40
   0  -2   4  113.50    7.27
   0  -2   4  114.42    7.99
   0  -2   4  113.15    7.02
   0  -2   4  118.46    7.13
   0  -2   4  118.40    6.49
   0  -2  -4  108.51    7.40
   0  -2  -4  113.33    7.31
   0  -2   5  325.15   12.35
   0  -2  -5  317.30   16.43
   0  -2   5  339.08   11.29
   0  -2  -5  323.04   14.22
   0  -2  -5  313.17   16.09
   0  -2  -5  313.73   14.73
   0  -2  -5  306.90   14.26
   0  -2   5  323.40   13.52
   0  -2  -5  315.99   15.45
   0  -2   5  332.67   13.36
   0  -2  -5  334.68   12.50
   0  -2  -5  312.91   13.48
   0  -2  -6   24.56    5.61
   0  -2  -6   20.64    4.74
   0  -2   6   22.47    3.37
   0  -2  -6   22.19    4.34
   0  -2  -6   21.92    4.87
   0  -2   6   19.87    4.54
   0  -2   6   26.54    4.70
   0  -2  -6   21.49    5.30
   0  -2   6   14.91    3.51
   0  -2  -6   21.94    4.53
   0  -2  -6   25.19    4.79
   0  -2  -6   19.18    4.63
   0  -2  -6   19.25    3.37
   0  -2   6   26.25    4.17
   0  -2   7  172.23    5.86
   0  -2   7  186.67   10.77
   0  -2   7  180.78   11.60
   0  -2  -7  197.59   12.89
   0  -2  -7  175.43   12.60
   0  -2   7  181.30   12.09
   0  -2  -7  162.90   12.93
   0  -2  -7  190.77   14.07
   0  -2   7  171.96   11.85
   0  -2  -7  164.61   12.90
   0  -2  -7  185.19   12.04
   0  -2   7  188.83   11.89
   0  -2  -7  156.16   13.78
   0  -2  -7  160.75   11.63
   0  -2   7  186.81   12.39
   0  -2  -7  172.36   14.17
   0  -2  -8  189.75   14.14
   0  -2  -8  169.56   13.64
   0  -2  -8  198.14   14.24
   0  -2  -8  199.39    7.65
   0  -2  -8  164.02   13.90
   0  -2   8  133.95    9.89
   0  -2  -8  195.21    8.41
   0  -2  -8  217.73   16.23
   0  -2   8  206.58   14.09
   0  -2   8  196.02   13.39
   0  -2  -8  181.39   15.13
   0  -2  -8  197.59    7.97
   0  -2  -8  184.61   13.42
   0  -2   8  186.78   12.75
   0  -2  -8  193.53    7.14
   0  -2   8  190.58   13.27
   0  -2   8  198.93   13.20
   0  -2   8  198.40    6.69
   0  -2  -8  186.34   15.90
   0  -2  -9   45.76    8.72
   0  -2   9   55.19    7.65
   0  -2  -9   53.78    3.95
   0  -2  -9   46.23    7.78
   0  -2   9   50.82    7.26
   0  -2   9   53.00    3.68
   0  -2  -9   54.41    4.20
   0  -2   9   55.44    8.16
   0  -2  -9   59.50    8.07
   0  -2  -9   44.39    7.03
   0  -2   9   45.31    6.63
   0  -2  -9   62.71    9.32
   0  -2   9   58.93    7.24
   0  -2   9   49.50    7.36
   0  -2  -9   50.98    4.64
   0  -2  -9   55.97    4.54
   0  -2  -9   54.24    8.22
   0  -2  -9   50.81    8.99
   0  -2 -10   43.02    8.21
   0  -2 -10   48.45    4.13
   0  -2 -10   43.49    4.43
   0  -2 -10   51.42    9.37
   0  -2  10   49.85    7.68
   0  -2  10   57.11    7.30
   0  -2 -10   44.32    7.78
   0  -2 -10   50.09    4.31
   0  -2  10   54.20    7.80
   0  -2  10   38.77    6.71
   0  -2 -10   39.83    6.87
   0  -2 -10   50.94    4.50
   0  -2 -10   52.25    4.40
   0  -2  10   56.59    4.03
   0  -2  10   55.77    4.06
   0  -2  10   54.27    7.51
   0  -2 -10   50.70    4.00
   0  -2 -11    9.25    2.10
   0  -2 -11    9.46    2.74
   0  -2  11   11.98    4.56
   0  -2  11   11.31    2.19
   0  -2 -11   10.45    2.25
   0  -2 -11   12.77    5.03
   0  -2 -11    8.32    4.64
   0  -2  11   11.78    2.35
   0  -2  11   12.73    3.98
   0  -2 -11    9.77    4.81
   0  -2 -11    9.55    2.30
   0  -2 -11    9.38    2.63
   0  -2  11    9.53    3.40
   0  -2 -12   20.19    2.76
   0  -2 -12   24.30    3.24
   0  -2  12   21.69    2.82
   0  -2  12   27.66    2.76
   0  -2  12   25.60    5.14
   0  -2 -12   24.16    3.29
   0  -2 -12   21.25    2.58
   0  -2  12   22.34    2.65
   0  -2 -12   20.32    2.44
   0  -2 -13   27.59    2.94
   0  -2  13   30.08    2.49
   0  -2  13   31.71    2.60
   0  -2 -13   28.00    2.51
   0  -2 -13   32.91    3.09
   0  -2  13   32.85    2.60
   0  -2 -13   25.61    2.27
   0  -2 -14   15.77    1.75
   0  -2  14   20.42    1.66
   0  -2  14   18.69    1.52
   0  -2 -14   19.06    1.93
   0  -1   0    0.44    0.48
   0  -1  -1  278.60    5.85
   0  -1  -1  279.46    6.59
   0  -1   1  288.34    5.21
   0  -1  -1  293.43    6.83
   0  -1  -2   44.81    3.31
   0  -1   2   51.52    1.96
   0  -1  -2   47.09    2.98
   0  -1  -2   49.53    3.45
   0  -1   2   51.64    2.81
   0  -1   2   52.51    3.27
   0  -1   2   54.46    2.89
   0  -1   3  101.98    4.92
   0  -1  -3  100.01    5.96
   0  -1  -3   97.76    5.08
   0  -1   3   89.85    2.56
   0  -1   3  105.60    5.74
   0  -1   3   96.88    5.23
   0  -1  -3   89.86    5.69
   0  -1  -3   96.65    5.70
   0  -1  -4  299.05   11.53
   0  -1  -4  291.43   12.12
   0  -1  -4  301.23   10.76
   0  -1  -4  282.09   11.93
   0  -1  -4  336.29   11.97
   0  -1   4  301.72   10.67
   0  -1  -4  324.84   12.52
   0  -1   4  295.35   11.04
   0  -1   4  306.50   10.31
   0  -1  -4  320.27   13.00
   0  -1  -4  303.86   13.31
   0  -1  -5  180.51   11.41
   0  -1  -5  149.86   10.00
   0  -1   5  168.20    6.74
   0  -1  -5  151.54    9.79
   0  -1   5  167.57    8.77
   0  -1   5  157.28    8.98
   0  -1   5  158.40    8.99
   0  -1  -5  166.08    9.46
   0  -1  -5  152.82   10.33
   0  -1  -5  166.33    8.60
   0  -1  -5  158.25    8.70
   0  -1  -5  158.44    9.70
   0  -1  -5  158.74    7.93
   0  -1  -5  158.73    9.51
   0  -1   5  165.67    8.35
   0  -1   5  168.43    7.70
   0  -1  -6  330.38   15.99
   0  -1   6  338.26   13.85
   0  -1  -6  313.88   16.97
   0  -1   6  336.99   13.35
   0  -1   6  312.22   13.76
   0  -1  -6  328.46   13.92
   0  -1  -6  328.40   14.87
   0  -1   6  351.00   12.28
   0  -1  -6  337.59   13.33
   0  -1  -6  342.98   13.06
   0  -1   6  345.45   14.71
   0  -1   6  347.72   14.26
   0  -1   6  342.86   13.47
   0  -1  -6  320.56   14.55
   0  -1  -6  318.76   16.28
   0  -1  -6  311.03   14.75
   0  -1   6  347.78    7.80
   0  -1  -6  322.82   16.28
   0  -1   7  189.95    9.81
   0  -1   7  191.75    5.95
   0  -1  -7  185.87   13.76
   0  -1   7  209.81   12.53
   0  -1  -7  193.30   14.30
   0  -1  -7  173.82   10.24
   0  -1   7  189.57   11.19
   0  -1  -7  177.81   12.05
   0  -1  -7  185.24   11.68
   0  -1  -7  188.70   12.11
   0  -1  -7  177.22   13.29
   0  -1   7  190.20   11.33
   0  -1  -7  173.46   12.73
   0  -1   7  188.34   10.72
   0  -1   7  189.18   11.32
   0  -1   7  177.17   10.50
   0  -1  -7  193.45   12.47
   0  -1   8  165.61    9.70
   0  -1   8  154.22   11.24
   0  -1  -8  167.17   12.68
   0  -1  -8  168.22   12.58
   0  -1  -8  161.72    6.95
   0  -1   8  149.43   10.73
   0  -1  -8  159.91   14.04
   0  -1  -8  170.38    7.40
   0  -1   8  147.89   10.62
   0  -1   8  142.04   10.86
   0  -1  -8  164.00   11.60
   0  -1   8  157.16   10.40
   0  -1  -8  158.19   13.13
   0  -1   8  152.03   11.80
   0  -1  -8  161.68   14.09
   0  -1  -8  154.80   13.38
   0  -1   8  149.32    5.79
   0  -1   9   39.79    6.49
   0  -1  -9   32.68    7.06
   0  -1  -9   47.89    4.39
   0  -1  -9   46.06    7.61
   0  -1   9   54.16    7.64
   0  -1   9   45.57    5.37
   0  -1   9   43.07    3.08
   0  -1  -9   48.09    4.02
   0  -1   9   49.05    3.61
   0  -1  -9   46.35    3.88
   0  -1  -9   51.26    8.93
   0  -1   9   46.15    6.34
   0  -1  -9   45.48    6.93
   0  -1   9   47.60    3.61
   0  -1  -9   46.27    4.05
   0  -1   9   49.55    6.76
   0  -1  -9   46.88    3.98
   0  -1  -9   45.23    8.27
   0  -1  -9   39.64    7.91
   0  -1   9   36.11    6.05
   0  -1  -9   51.73    7.83
   0  -1 -10   36.65    3.59
   0  -1  10   31.90    5.80
   0  -1  10   32.16    2.87
   0  -1 -10   29.83    7.17
   0  -1  10   33.84    6.46
   0  -1  10   22.91    5.16
   0  -1 -10   32.44    3.36
   0  -1 -10   39.34    8.80
   0  -1 -10   35.65    3.80
   0  -1 -10   30.60    3.89
   0  -1  10   33.61    3.30
   0  -1 -10   33.80    3.78
   0  -1 -10   41.44    7.71
   0  -1 -10   28.76    6.27
   0  -1  10   30.98    6.45
   0  -1 -10   37.94    7.28
   0  -1 -10   22.91    6.09
   0  -1  10   34.01    3.35
   0  -1 -11  136.65    6.82
   0  -1 -11  133.94   14.46
   0  -1 -11  147.29    7.76
   0  -1 -11  113.48   12.27
   0  -1  11  135.18    5.53
   0  -1  11  136.36    6.11
   0  -1  11  145.92   12.62
   0  -1 -11  133.72    6.43
   0  -1 -11  136.90   13.50
   0  -1  11  152.54   12.11
   0  -1  11  138.96   11.74
   0  -1  11  131.34    6.24
   0  -1  11  144.75    6.37
   0  -1 -11  143.59    7.57
   0  -1 -11  123.78   13.43
   0  -1 -11  138.51    7.29
   0  -1  12  171.98    6.78
   0  -1  12  167.89    6.60
   0  -1 -12  165.62    7.78
   0  -1  12  149.52   11.68
   0  -1 -12  185.08    8.03
   0  -1  12  155.72    5.42
   0  -1 -12  168.54    7.41
   0  -1 -12  157.54    6.87
   0  -1  12  167.21    6.44
   0  -1 -12  144.64    6.20
   0  -1 -13   42.11    3.65
   0  -1 -13   46.34    3.79
   0  -1  13   45.34    3.18
   0  -1  13   42.40    2.88
   0  -1  13   47.71    3.28
   0  -1 -13   41.64    3.37
   0  -1 -13   40.18    3.22
   0  -1  14   10.49    1.51
   0  -1 -14   11.11    1.75
   0  -1 -14    7.99    1.48
   0  -1 -14    7.01    1.23
   0  -1  14    9.24    1.17
   0  -1 -14    8.07    1.21
   0   0   1 2189.52   28.32
   0   0  -1 2178.69   28.14
   0   0  -1 2255.25   28.79
   0   0   1 2270.18   27.19
   0   0  -2  213.64    7.34
   0   0  -2  229.76    6.82
   0   0   2  245.72    5.42
   0   0   2  247.62    6.27
   0   0  -2  225.03    6.39
   0   0   2  233.75    6.63
   0   0   3   76.66    4.60
   0   0  -3   75.85    4.56
   0   0   3   81.41    4.17
   0   0  -3   80.28    5.61
   0   0  -3   70.13    5.29
   0   0  -3   67.85    4.77
   0   0   3   77.04    3.43
   0   0   4  190.91    6.24
   0   0  -4  195.11    6.92
   0   0  -4  183.45    9.65
   0   0   4  195.92    7.06
   0   0   4  190.25    8.32
   0   0   4  200.01    7.88
   0   0   4  189.39    7.91
   0   0   4  197.89    7.98
   0   0  -4  192.99    8.20
   0   0  -4  193.81    9.74
   0   0  -4  186.09    9.12
   0   0  -4  192.45    9.17
   0   0   4  188.17    7.43
   0   0  -4  187.52    8.27
   0   0  -4  206.47    8.43
   0   0   4  202.73    7.02
   0   0  -4  202.11    8.86
   0   0  -4  203.66    9.24
   0   0   5   -0.49    1.75
   0   0  -5    0.62    2.47
   0   0  -5    1.95    1.67
   0   0  -5    2.11    1.42
   0   0   5   -0.27    1.39
   0   0  -5    0.44    1.73
   0   0   5    1.01    1.16
   0   0  -5   -0.19    2.09
   0   0   5    0.27    1.75
   0   0   5    0.96    2.24
   0   0  -5    0.92    2.98
   0   0  -5    0.79    1.98
   0   0  -5   -0.29    2.00
   0   0   5   -0.31    1.56
   0   0   5    1.86    1.85
   0   0   5   -0.74    1.38
   0   0   5   -0.22    1.62
   0   0  -5   -1.08    1.87
   0   0  -6   37.77    4.70
   0   0   6   37.04    3.67
   0   0  -6   32.71    5.94
   0   0  -6   38.11    5.75
   0   0  -6   36.71    4.95
   0   0   6   31.28    4.36
   0   0  -6   38.08    5.31
   0   0  -6   35.87    5.52
   0   0  -6   39.60    4.73
   0   0   6   27.52    3.81
   0   0   6   32.92    4.52
   0   0   6   35.32    4.78
   0   0   6   33.34    4.32
   0   0  -6   33.37    5.15
   0   0   6   35.33    3.68
   0   0   6   36.50    4.37
   0   0   6   37.95    3.98
   0   0   7   99.68    7.17
   0   0  -7   99.98    9.25
   0   0   7  104.66    8.03
   0   0   7   92.05    7.07
   0   0  -7   98.37    7.58
   0   0  -7   95.84    8.43
   0   0  -7  107.39   10.21
   0   0   7   93.96    7.68
   0   0  -7  107.67    8.28
   0   0   7  105.88    6.78
   0   0   7  100.52    8.10
   0   0  -7  100.70    9.71
   0   0   7  104.51    8.55
   0   0  -7   98.22   10.07
   0   0  -7   94.60    9.10
   0   0   7   99.42    6.65
   0   0   7   97.17    4.11
   0   0  -8  168.14   14.47
   0   0   8  169.71   11.34
   0   0   8  166.29   10.25
   0   0   8  162.99   10.26
   0   0  -8  167.23   13.74
   0   0  -8  177.79   10.94
   0   0   8  157.79   10.70
   0   0   8  172.89   11.29
   0   0  -8  165.54   12.02
   0   0  -8  167.83   13.12
   0   0  -8  157.67   12.81
   0   0  -8  132.01   11.91
   0   0   8  158.12   11.50
   0   0   8  157.15    5.77
   0   0  -9  155.14    6.97
   0   0  -9  145.05    7.41
   0   0  -9  120.68   12.51
   0   0  -9  129.73   12.43
   0   0  -9  163.44   12.67
   0   0  -9  152.97    7.20
   0   0   9  150.52   11.66
   0   0  -9  141.23   13.15
   0   0   9  144.53   10.87
   0   0   9  139.63   10.08
   0   0  -9  155.37   15.06
   0   0   9  137.11    5.99
   0   0   9  138.72   11.28
   0   0   9  143.47    5.68
   0   0  -9  158.40    7.33
   0   0  -9  138.97   13.48
   0   0   9  147.31   11.83
   0   0   9  148.28    6.01
   0   0  10    7.53    3.26
   0   0  10    6.83    1.69
   0   0 -10    5.86    3.34
   0   0 -10    9.74    2.41
   0   0 -10    8.95    4.61
   0   0 -10    3.99    3.58
   0   0  10   15.56    4.91
   0   0 -10    7.53    2.49
   0   0  10    9.31    1.86
   0   0  10    7.05    3.00
   0   0 -10    4.72    3.38
   0   0  10    3.56    3.27
   0   0 -10    7.39    4.03
   0   0 -10    6.48    2.25
   0   0  10   10.48    3.30
   0   0  10    9.26    2.07
   0   0 -10    2.36    3.00
   0   0  10    5.54    1.88
   0   0 -10    8.68    2.36
   0   0 -11  133.19   13.95
   0   0 -11  151.08    7.53
   0   0  11  147.12    6.40
   0   0 -11  139.10    7.47
   0   0  11  147.03    6.64
   0   0  11  139.62    6.05
   0   0  11  159.29   12.71
   0   0 -11  124.97   13.57
   0   0 -11  128.78   13.86
   0   0 -11  149.82    7.63
   0   0  11  153.78   12.68
   0   0  11  149.96    6.03
   0   0 -11  149.63    7.33
   0   0 -12  141.33    7.19
   0   0  12  149.29   11.90
   0   0 -12  148.75    7.09
   0   0  12  148.15    6.16
   0   0  12  131.71    5.37
   0   0 -12  151.81   14.71
   0   0 -12  141.27    7.08
   0   0  12  140.14    5.74
   0   0 -12  142.89    7.05
   0   0  12  145.17    6.30
   0   0 -13   30.59    3.11
   0   0  13   28.61    2.30
   0   0 -13   26.04    2.88
   0   0 -13   31.49    3.30
   0   0  13   32.70    2.95
   0   0  13   29.97    2.42
   0   0  13   30.83    2.69
   0   0 -13   27.67    3.05
   0   0 -14    7.66    1.53
   0   0 -14    7.16    1.48
   0   0 -14    9.04    1.57
   0   0  14    8.24    1.40
   0   0 -14    9.64    1.58
   0   0 -14    5.31    1.21
   0   1   0    1.72    1.12
   0   1   1  275.64    7.52
   0   1   1  288.40    5.23
   0   1  -1  268.51    6.55
   0   1   1  277.35    7.97
   0   1  -1  283.23    6.13
   0   1   1  296.29    6.39
   0   1  -1  286.79    6.96
   0   1   2   45.59    3.69
   0   1  -2   50.11    2.29
   0   1   2   50.50    3.02
   0   1  -2   48.96    2.94
   0   1  -2   44.79    3.54
   0   1   2   49.01    2.63
   0   1  -2   48.32    1.48
   0   1   2   47.43    2.21
   0   1   3   95.49    2.57
   0   1  -3  101.93    4.35
   0   1   3   93.91    4.76
   0   1   3   96.42    5.15
   0   1   3  101.27    5.05
   0   1   3   96.21    4.00
   0   1   3  102.61    5.67
   0   1  -3   91.85    6.18
   0   1  -3   90.00    4.37
   0   1  -3   92.57    3.46
   0   1  -4  314.33    8.28
   0   1   4  325.91   10.78
   0   1  -4  347.69   12.21
   0   1  -4  276.75   12.26
   0   1   4  323.83   10.70
   0   1   4  322.27   10.37
   0   1   4  299.61   10.33
   0   1  -4  331.66   12.82
   0   1  -4  332.15   12.88
   0   1  -4  290.72    8.13
   0   1  -4  322.27   11.98
   0   1   4  304.81    8.90
   0   1   4  311.46   10.86
   0   1  -4  310.78   12.78
   0   1   4  302.34   10.13
   0   1  -4  289.38    9.54
   0   1   5  175.74    8.14
   0   1   5  157.39    8.42
   0   1   5  159.19    8.35
   0   1   5  164.18    8.26
   0   1   5  154.96    8.20
   0   1   5  166.84    7.19
   0   1  -5  160.53   10.11
   0   1  -5  155.77   10.40
   0   1  -5  164.25    6.64
   0   1  -5  174.99   10.09
   0   1   5  156.88    7.96
   0   1   5  167.20    8.05
   0   1  -5  171.55    9.55
   0   1  -5  162.95    9.43
   0   1   5  160.00    7.96
   0   1  -5  169.29   10.40
   0   1  -5  161.26    7.87
   0   1   6  325.17   13.04
   0   1  -6  346.29   16.38
   0   1   6  357.31   11.85
   0   1   6  323.61   13.24
   0   1  -6  336.34   17.04
   0   1   6  334.81   13.50
   0   1  -6  345.53   13.17
   0   1  -6  357.89   16.29
   0   1  -6  368.43   11.40
   0   1  -6  356.67   15.51
   0   1   6  309.59   12.41
   0   1  -6  347.05   16.78
   0   1   6  326.55   12.53
   0   1   6  334.25   13.75
   0   1   6  333.13   12.63
   0   1   6  345.14   12.52
   0   1  -7  186.95   14.10
   0   1  -7  200.12   11.04
   0   1  -7  206.06   13.69
   0   1   7  176.43    5.76
   0   1  -7  192.49   13.57
   0   1  -7  190.06   12.36
   0   1   7  177.20   10.68
   0   1  -7  196.55   13.61
   0   1   7  182.96   11.00
   0   1   7  196.40   11.51
   0   1   7  185.85   10.53
   0   1   7  179.37   10.01
   0   1   7  203.20   10.63
   0   1   7  184.00    9.89
   0   1   8  171.54   10.49
   0   1   8  141.42   10.26
   0   1   8  172.77   11.62
   0   1  -8  149.14   13.17
   0   1  -8  161.40   10.78
   0   1  -8  175.48   12.91
   0   1  -8  160.90   13.46
   0   1   8  158.62    9.94
   0   1  -8  167.63    7.10
   0   1   8  151.55    5.75
   0   1   8  164.41    6.07
   0   1  -8  158.38   14.73
   0   1   8  155.98   11.34
   0   1   8  157.61    5.67
   0   1  -8  161.24    6.84
   0   1   8  160.28   11.07
   0   1   8  169.31   10.39
   0   1  -8  164.17   13.44
   0   1   9   39.32    5.57
   0   1  -9   47.08    8.17
   0   1  -9   50.53    3.81
   0   1   9   46.52    3.45
   0   1  -9   52.80    4.49
   0   1  -9   48.91    4.21
   0   1   9   41.19    6.41
   0   1   9   45.55    3.47
   0   1  -9   46.16    4.29
   0   1  -9   51.18    8.83
   0   1   9   44.74    3.17
   0   1   9   45.31    6.24
   0   1   9   47.06    6.57
   0   1   9   45.59    3.42
   0   1  -9   50.27    4.12
   0   1   9   41.10    6.31
   0   1  -9   53.05    8.82
   0   1  -9   45.91    8.23
   0   1 -10   34.44    4.01
   0   1 -10   45.19    9.18
   0   1  10   37.68    6.60
   0   1  10   29.48    2.91
   0   1  10   33.84    6.07
   0   1  10   29.99    3.19
   0   1  10   26.24    5.39
   0   1  10   31.73    2.87
   0   1 -10   22.46    6.54
   0   1 -10   29.16    6.78
   0   1 -10   34.26    3.80
   0   1  10   35.68    3.16
   0   1 -10   32.45    3.27
   0   1  10   26.71    5.54
   0   1 -10   35.48    3.87
   0   1 -10   36.17    7.62
   0   1 -10   35.66    3.79
   0   1  11  143.46    6.37
   0   1 -11  128.59    7.11
   0   1 -11  119.52   13.30
   0   1  11  148.82    6.15
   0   1 -11  148.32    7.68
   0   1  11  138.01   10.79
   0   1 -11  144.45    7.35
   0   1  11  140.17    6.19
   0   1  11  144.63   12.64
   0   1  11  140.51    5.71
   0   1  11  117.54   10.69
   0   1 -11  139.41    7.27
   0   1 -11  163.15   15.61
   0   1 -12  149.21    7.20
   0   1 -12  172.07    7.77
   0   1  12  167.73   12.77
   0   1 -12  173.77    8.02
   0   1  12  164.65    6.21
   0   1 -12  159.05    7.40
   0   1  12  179.93    6.73
   0   1  12  169.03    6.47
   0   1 -13   41.16    3.43
   0   1 -13   36.61    3.24
   0   1  13   47.59    3.20
   0   1  13   45.08    2.90
   0   1 -13   41.34    3.40
   0   1  13   42.73    2.97
   0   1 -13   41.50    3.63
   0   1 -13   46.43    3.76
   0   1 -14    9.00    1.61
   0   1 -14    8.47    1.52
   0   1 -14    6.69    1.17
   0   1 -14    6.42    1.26
   0   1  14    7.55    1.24
   0   1  14    9.87    1.20
   0   1 -14    7.33    1.31
   0   2   0 2065.55   33.29
   0   2  -1  426.17   10.92
   0   2   1  434.63   11.00
   0   2   1  425.77   12.33
   0   2  -2  265.75    7.95
   0   2   2  279.54    9.47
   0   2   2  290.69    6.45
   0   2  -2  301.03    9.73
   0   2   2  281.80   10.61
   0   2   2  280.61    8.40
   0   2   2  275.39    8.59
   0   2   2  277.42    9.56
   0   2  -2  281.16   11.48
   0   2   3   74.36    4.83
   0   2   3   78.14    5.39
   0   2   3   78.54    6.02
   0   2  -3   84.45    5.62
   0   2  -3   83.29    6.37
   0   2   3   81.76    5.40
   0   2   3   76.26    3.98
   0   2   3   77.49    5.42
   0   2   3   80.05    4.01
   0   2  -3   75.60    6.51
   0   2  -3   83.54    2.73
   0   2   3   78.54    5.42
   0   2  -3   77.20    5.79
   0   2  -3   81.90    5.36
   0   2  -4   94.38    7.37
   0   2  -4  117.74    6.46
   0   2   4  114.55    7.80
   0   2   4  115.29    4.29
   0   2   4  111.11    7.11
   0   2   4  112.67    7.04
   0   2   4  110.92    7.13
   0   2   4  105.33    6.46
   0   2  -4  122.62    8.59
   0   2  -4  122.54    8.38
   0   2  -4  120.91    4.84
   0   2  -4  107.26    8.35
   0   2  -4  117.51    7.27
   0   2   4  110.36    5.59
   0   2   4  108.86    7.13
   0   2   5  317.03   12.40
   0   2   5  334.31   13.92
   0   2  -5  355.96   16.20
   0   2   5  320.36   11.26
   0   2   5  303.05   12.83
   0   2  -5  332.06   10.15
   0   2  -5  368.27   16.72
   0   2   5  312.34   13.36
   0   2  -5  331.03   15.51
   0   2  -5  341.54   14.00
   0   2  -5  282.14   14.14
   0   2   5  302.84   12.60
   0   2  -5  328.50   11.23
   0   2   5  306.68   13.04
   0   2  -5  313.75   15.91
   0   2   6   19.02    3.45
   0   2   6   21.76    4.20
   0   2  -6   27.86    5.50
   0   2   6   21.25    3.93
   0   2  -6   26.52    5.59
   0   2  -6   23.81    4.99
   0   2   6   22.39    3.96
   0   2  -6   27.87    4.51
   0   2  -6   19.50    4.93
   0   2   6   23.74    2.05
   0   2   6   23.07    4.30
   0   2   6   26.57    4.19
   0   2   6   22.60    3.92
   0   2  -6   25.18    5.09
   0   2   7  163.19   10.58
   0   2  -7  162.95   13.49
   0   2   7  191.02   10.67
   0   2   7  165.56   10.66
   0   2  -7  157.82   13.17
   0   2   7  179.51   11.74
   0   2  -7  192.49   14.42
   0   2   7  164.29   11.07
   0   2   7  165.66   10.48
   0   2  -7  181.26   13.59
   0   2   7  162.50    5.79
   0   2   7  187.49   11.09
   0   2  -8  202.13    8.26
   0   2  -8  198.25    7.98
   0   2  -8  171.55   14.56
   0   2  -8  191.86    7.75
   0   2   8  188.52   12.10
   0   2  -8  216.69    7.76
   0   2   8  187.27    6.68
   0   2   8  201.53   13.34
   0   2  -8  192.66   15.09
   0   2   8  191.65    6.76
   0   2   8  202.37    6.24
   0   2  -8  204.12   15.96
   0   2   8  178.82   11.51
   0   2  -8  187.81   15.81
   0   2  -8  189.98    8.13
   0   2   8  182.65    6.39
   0   2   8  190.58   12.46
   0   2   8  190.08    6.21
   0   2   9   46.03    6.46
   0   2  -9   46.32    3.97
   0   2  -9   46.19    8.83
   0   2   9   52.44    3.64
   0   2  -9   43.20    7.94
   0   2   9   47.17    3.70
   0   2  -9   41.74    8.08
   0   2   9   47.81    3.32
   0   2  -9   51.38    4.38
   0   2   9   50.31    3.30
   0   2  -9   50.64    4.60
   0   2  -9   55.28    4.49
   0   2   9   48.53    7.35
   0   2   9   50.08    6.77
   0   2  -9   46.67    4.04
   0   2  -9   52.85    9.06
   0   2   9   45.91    6.23
   0   2   9   53.53    3.75
   0   2 -10   54.77    4.96
   0   2 -10   54.31    4.64
   0   2  10   55.07    3.80
   0   2  10   53.51    7.69
   0   2  10   48.51    3.75
   0   2  10   48.65    3.78
   0   2 -10   57.12    4.31
   0   2 -10   47.31    4.32
   0   2  10   47.49    6.72
   0   2  10   55.95    3.50
   0   2 -10   47.82    8.15
   0   2 -10   54.54    4.66
   0   2 -11    9.34    2.38
   0   2 -11   10.59    2.63
   0   2  11   11.25    2.14
   0   2 -11   10.00    2.85
   0   2  11   11.23    2.30
   0   2 -11   10.37    2.38
   0   2  11    7.14    3.18
   0   2 -11   12.06    2.54
   0   2  11    8.40    3.92
   0   2  11    9.49    1.91
   0   2 -12   23.57    2.72
   0   2 -12   20.35    3.12
   0   2 -12   18.36    2.60
   0   2  12   21.54    4.74
   0   2 -12   16.52    3.10
   0   2  12   26.76    2.74
   0   2 -12   22.61    3.17
   0   2  12   20.13    2.44
   0   2  12   22.49    2.31
   0   2 -12   20.46    2.66
   0   2  12   31.12    5.30
   0   2  13   34.19    2.60
   0   2  13   31.73    2.28
   0   2 -13   24.45    2.44
   0   2 -13   28.43    2.84
   0   2  13   27.07    2.26
   0   2 -13   25.57    2.41
   0   2 -13   30.53    2.95
   0   2 -13   32.56    3.23
   0   2 -14   18.01    1.91
   0   2 -14   19.22    1.90
   0   2 -14   16.10    1.62
   0   2  14   16.27    1.39
   0   3   0    1.62    2.13
   0   3   0    0.11    1.92
   0   3   0    1.42    2.61
   0   3  -1 1083.47   27.88
   0   3  -1 1025.54   22.84
   0   3   1 1004.58   24.58
   0   3   1 1023.73   23.13
   0   3   1  963.45   26.29
   0   3  -1 1013.86   23.51
   0   3   2  227.86   10.15
   0   3  -2  248.10   10.77
   0   3  -2  241.12    9.36
   0   3   2  231.85   11.43
   0   3  -2  254.03   13.22
   0   3  -2  220.82    7.81
   0   3   2  238.05    9.53
   0   3   3   70.24    5.86
   0   3   3   69.01    6.97
   0   3   3   68.71    5.90
   0   3  -3   54.80    5.19
   0   3   3   70.04    4.98
   0   3  -3   56.05    4.91
   0   3  -3   64.03    7.32
   0   3   3   67.44    5.83
   0   3  -4  234.65   11.92
   0   3  -4  277.24   12.03
   0   3   4  289.82   14.31
   0   3   4  269.03   12.47
   0   3  -4  270.86   15.05
   0   3   4  255.16   10.75
   0   3   4  268.47    9.31
   0   3   4  253.00   12.13
   0   3   4  257.59   12.22
   0   3   5  134.34    9.40
   0   3   5  127.19    9.17
   0   3  -5  126.84    8.29
   0   3   5  127.41    9.92
   0   3  -5  115.41    9.39
   0   3  -5  126.94   11.18
   0   3   5  121.49    9.00
   0   3   5  121.06    7.94
   0   3   6   46.20    6.33
   0   3   6   42.97    2.84
   0   3   6   40.44    5.10
   0   3   6   35.47    5.55
   0   3   6   44.98    6.37
   0   3  -6   43.04    7.24
   0   3   6   41.41    6.02
   0   3  -6   36.21    6.02
   0   3   7  145.32   11.29
   0   3  -7  167.76    7.33
   0   3  -7  163.89    7.14
   0   3   7  162.10    5.97
   0   3   7  165.46    6.27
   0   3   7  166.81    6.32
   0   3   7  156.28   11.13
   0   3  -7  163.42    6.24
   0   3  -7  169.50    7.57
   0   3   7  156.73   11.68
   0   3   7  159.80    5.89
   0   3  -7  143.11   13.66
   0   3  -7  168.51    7.01
   0   3   7  181.36   12.50
   0   3  -7  154.02   13.21
   0   3   7  158.94    6.18
   0   3  -7  165.58    7.63
   0   3   7  165.60    5.88
   0   3  -7  171.40    6.23
   0   3  -8  126.07    6.39
   0   3  -8  128.28   13.09
   0   3   8  142.50   11.49
   0   3  -8  126.09    6.59
   0   3   8  136.43    5.65
   0   3   8  151.68    6.01
   0   3   8  131.08    5.83
   0   3   8  140.52    5.90
   0   3   8  142.54    5.61
   0   3   8  140.31    5.61
   0   3  -8  142.88    6.75
   0   3  -8  134.88    6.85
   0   3  -8  133.95    7.44
   0   3   8  130.54   11.52
   0   3  -8  133.06    7.09
   0   3  -8  126.16   13.21
   0   3   9   67.15    8.64
   0   3  -9   78.88    5.17
   0   3  -9   67.72    5.50
   0   3   9   73.60    4.17
   0   3  -9   68.04    4.86
   0   3   9   68.29    8.47
   0   3  -9   76.63    5.46
   0   3   9   75.38    4.29
   0   3  -9   58.28    8.75
   0   3   9   79.22    4.37
   0   3  -9   72.82   10.73
   0   3  -9   73.53    5.11
   0   3  -9   75.25    5.68
   0   3   9   72.78    4.41
   0   3   9   79.35    4.76
   0   3 -10   19.59    3.15
   0   3  10   21.09    2.52
   0   3  10   18.99    2.29
   0   3  10   19.61    2.45
   0   3  10   21.72    5.75
   0   3 -10   20.84    3.49
   0   3 -10   17.15    2.59
   0   3 -10   21.78    3.51
   0   3  10   18.51    2.11
   0   3 -10   17.26    2.90
   0   3  10   17.28    4.74
   0   3  10   19.27    2.69
   0   3 -10   18.26    2.87
   0   3 -11   44.29    4.49
   0   3 -11   27.76    2.97
   0   3 -11   28.53    3.10
   0   3 -11   35.79    3.87
   0   3  11   34.14    5.90
   0   3 -11   30.32    3.88
   0   3  11   44.71    6.71
   0   3  11   37.39    2.84
   0   3  11   36.18    3.30
   0   3  11   31.58    2.75
   0   3 -11   36.07    3.73
   0   3 -12    1.93    2.00
   0   3 -12    2.10    1.81
   0   3 -12    2.45    1.29
   0   3 -12    0.93    1.59
   0   3  12    2.17    1.63
   0   3  12    2.01    1.24
   0   3 -13    3.83    1.35
   0   3 -13    4.47    1.44
   0   3  13    4.61    1.33
   0   3 -13    7.26    1.72
   0   3  13    2.80    0.87
   0   4   0  189.49   10.99
   0   4   0  177.01   10.38
   0   4   0  178.01   12.68
   0   4  -1   28.85    4.52
   0   4   1   32.98    5.86
   0   4   1   34.00    5.20
   0   4  -1   35.07    4.66
   0   4  -1   28.59    5.32
   0   4   1   29.98    4.41
   0   4  -2  155.72   12.18
   0   4   2  182.04   11.75
   0   4  -2  147.60    9.78
   0   4  -2  163.49    9.13
   0   4   2  160.08    9.33
   0   4   3  357.71   13.78
   0   4  -3  342.44   15.39
   0   4  -3  345.30   18.75
   0   4   3  379.33   17.78
   0   4  -4  123.19   11.64
   0   4  -4  132.41    9.62
   0   4   4  145.19   11.59
   0   4   5  309.81    8.59
   0   4  -5  329.02    8.88
   0   4  -5  321.14    9.86
   0   4   5  366.99    9.82
   0   4   5  306.65    8.49
   0   4  -5  309.83   10.04
   0   4   5  341.27   18.40
   0   4  -5  313.80   15.26
   0   4   5  300.27   15.78
   0   4  -5  294.11   18.97
   0   4  -5  339.72    9.22
   0   4   5  306.19    8.57
   0   4  -5  328.14   10.63
   0   4   6   87.59    8.97
   0   4  -6  108.45    5.18
   0   4   6  116.36   11.06
   0   4   6  101.86    9.87
   0   4  -6   97.75    5.54
   0   4   6  106.27    4.93
   0   4  -6  100.14    6.24
   0   4  -6  109.80   12.52
   0   4  -6  105.62    5.84
   0   4   6  116.61    5.46
   0   4  -6  102.85    6.01
   0   4   6   97.89    4.94
   0   4  -6  111.21    5.29
   0   4   6  103.75    4.93
   0   4   7   94.21    9.81
   0   4  -7   93.66    5.70
   0   4   7   77.47    9.14
   0   4  -7   95.56    5.04
   0   4  -7   95.27    6.09
   0   4  -7   90.39    5.59
   0   4  -7   82.81   11.43
   0   4   7   84.10    4.94
   0   4  -7   92.64    5.04
   0   4   7   84.70    4.63
   0   4   7   88.41    4.99
   0   4  -7   99.76    6.44
   0   4   7  107.07   10.90
   0   4   7   90.71    4.84
   0   4  -7   90.26    5.58
   0   4  -8  219.15    9.51
   0   4  -8  219.40    9.72
   0   4  -8  198.19    8.63
   0   4   8  224.66    8.03
   0   4   8  216.87   14.89
   0   4  -8  222.73   18.70
   0   4  -8  231.56    7.79
   0   4   8  209.40    7.43
   0   4  -8  213.03    8.62
   0   4   8  209.03   14.97
   0   4   8  221.45    7.44
   0   4   8  212.07    7.45
   0   4   8  221.83    7.86
   0   4  -8  214.15    8.78
   0   4   8  254.95   16.87
   0   4   9  179.25    6.59
   0   4   9  179.06    6.82
   0   4  -9  167.58    7.85
   0   4   9  184.65    7.27
   0   4  -9  184.15    8.66
   0   4   9  175.48    6.78
   0   4   9  169.03    6.43
   0   4  -9  173.53    8.02
   0   4  -9  187.20    6.72
   0   4  -9  165.22    8.62
   0   4  10   18.29    2.09
   0   4 -10   21.84    3.14
   0   4 -10   29.21    3.61
   0   4  10   26.46    3.02
   0   4 -10   26.96    3.35
   0   4 -10   22.15    3.56
   0   4  10   25.12    2.57
   0   4  11   69.27    3.43
   0   4 -11   55.89    4.50
   0   4 -11   67.07    4.75
   0   4  11   68.65    3.99
   0   4 -11   57.85    4.25
   0   4  12   32.19    2.49
   0   4 -12   27.75    2.83
   0   4 -12   27.98    2.82
   0   4 -13   42.16    2.51
   0   4 -13   44.00    2.60
   0   4  13   46.82    2.21
   0   5   0    0.39    1.09
   0   5   0    0.03    2.11
   0   5   0    4.56    3.33
   0   5   0    1.68    2.97
   0   5   1  100.94    8.78
   0   5   1  115.28    5.30
   0   5   1  102.69    9.73
   0   5   1  106.85    5.19
   0   5  -1  120.39    5.55
   0   5  -1   93.07    8.89
   0   5  -1  102.74   11.30
   0   5  -1  106.44    5.60
   0   5  -1  101.60    8.89
   0   5   2   40.28    3.39
   0   5   2   47.32    3.43
   0   5  -2   41.97    3.20
   0   5   2   44.09    5.59
   0   5   2   43.74    6.78
   0   5  -2   41.45    3.26
   0   5  -2   46.21    6.36
   0   5  -2   44.22    7.88
   0   5   2   45.05    3.09
   0   5   2   41.58    3.13
   0   5  -2   38.24    2.82
   0   5  -2   43.11    3.65
   0   5  -3   46.62    3.45
   0   5   3   41.33    3.14
   0   5   3   39.99    5.21
   0   5  -3   49.12    3.53
   0   5   3   45.26    3.23
   0   5  -3   48.63    4.15
   0   5  -3   46.54    6.57
   0   5  -3   50.49    3.32
   0   5   3   39.15    3.36
   0   5   3   48.60    3.63
   0   5  -3   45.22    7.83
   0   5   3   45.66    7.10
   0   5   3   42.40    3.16
   0   5   4   48.05    3.34
   0   5  -4   55.70    7.21
   0   5  -4   58.05    4.52
   0   5  -4   50.91    3.47
   0   5   4   43.79    3.24
   0   5   4   47.69    8.09
   0   5  -4   48.26    3.65
   0   5  -4   52.66    3.64
   0   5   4   47.40    3.42
   0   5  -4   55.27    8.94
   0   5  -4   46.05    3.90
   0   5   4   51.18    3.87
   0   5   4   45.82    3.33
   0   5  -5  595.45   15.66
   0   5   5  511.54   12.47
   0   5  -5  503.29   14.28
   0   5   5  529.49   12.76
   0   5  -5  558.15   13.03
   0   5  -5  603.76   29.98
   0   5   5  596.31   14.21
   0   5  -5  556.13   13.38
   0   5   5  607.27   27.44
   0   5   5  535.06   12.52
   0   5  -6  119.36    5.68
   0   5  -6  117.21    6.67
   0   5  -6  128.81    7.26
   0   5   6  133.83   12.89
   0   5   6  119.46    5.58
   0   5   6  136.78    6.37
   0   5  -6  144.81   15.11
   0   5  -6  121.53    5.96
   0   5   6  121.33    5.72
   0   5   6  123.98    5.77
   0   5  -7  128.50    7.18
   0   5  -7  138.27    7.83
   0   5   7  139.04    6.11
   0   5   7  146.91    6.63
   0   5   7  142.21    6.29
   0   5  -7  136.21    6.30
   0   5  -7  136.99    6.17
   0   5   8   45.92    3.40
   0   5  -8   46.82    4.35
   0   5  -8   44.62    3.62
   0   5  -8   53.73    5.02
   0   5   8   53.59    3.92
   0   5   8   49.35    3.78
   0   5   9    7.79    1.99
   0   5  -9    7.00    2.46
   0   5  -9    6.54    1.80
   0   5   9    7.81    1.62
   0   5   9    6.24    1.88
   0   5  -9   10.15    2.52
   0   5 -10    1.24    1.70
   0   5  10    2.47    1.35
   0   5  10    0.08    1.51
   0   5 -10   -0.56    1.67
   0   5 -10    2.04    1.12
   0   5 -11    6.91    1.62
   0   5  11    8.99    1.56
   0   5  12   56.04    2.42
   0   5 -12   51.39    2.82
   0   6   0  194.62    6.69
   0   6   0  186.77    7.85
   0   6   0  205.58   14.48
   0   6   0  199.31    7.88
   0   6   0  192.96    7.39
   0   6   0  201.06   14.35
   0   6   1  107.14    5.53
   0   6  -1  114.16   10.81
   0   6  -1  112.84    4.93
   0   6  -1  110.06    5.19
   0   6  -1  113.05    6.16
   0   6  -1  108.69    5.38
   0   6  -1  122.58   13.60
   0   6   1  115.34   11.40
   0   6   1  113.09    5.83
   0   6  -1  108.94    5.83
   0   6   1  112.31    5.94
   0   6  -2   35.39    3.69
   0   6   2   31.09    3.09
   0   6   2   27.56    3.07
   0   6  -2   37.58    2.94
   0   6  -2   34.07    3.01
   0   6  -2   32.14    7.86
   0   6  -2   35.51    3.37
   0   6  -2   34.83    3.22
   0   6   2   30.19    3.14
   0   6  -3  196.47   17.41
   0   6   3  174.74    6.39
   0   6   3  191.43    7.71
   0   6  -3  183.68    7.31
   0   6  -3  182.89    6.72
   0   6   3  183.77    7.22
   0   6  -3  174.09    7.16
   0   6  -3  187.60    8.21
   0   6   4   35.21    3.09
   0   6   4   35.11    2.88
   0   6   4   37.70    3.19
   0   6  -4   35.27    3.12
   0   6  -4   34.18    3.06
   0   6  -4   32.75    3.16
   0   6  -4   38.21    3.99
   0   6   4   41.12    3.72
   0   6   5   59.79    3.87
   0   6  -5   60.31    4.94
   0   6   5   55.70    3.93
   0   6   5   67.32    4.65
   0   6  -5   58.50    3.96
   0   6   5   54.99    3.61
   0   6  -5   59.84    4.29
   0   6  -5   57.85    3.80
   0   6   6   16.18    2.50
   0   6  -6   13.86    2.89
   0   6  -6   12.75    2.48
   0   6  -6   14.71    2.31
   0   6   6   13.04    2.09
   0   6   6   14.85    2.43
   0   6   7   59.79    4.00
   0   6  -7   56.21    3.95
   0   6   7   60.81    4.03
   0   6  -7   61.02    5.13
   0   6   7   59.12    3.87
   0   6  -8    2.17    1.82
   0   6  -8    2.99    1.53
   0   6   8    4.21    1.69
   0   6   8    3.08    1.47
   0   6  -9   32.41    2.47
   0   6  -9   32.85    3.23
   0   6   9   35.73    2.66
   0   6   9   33.30    2.42
   0   6  10   14.83    1.55
   0   6 -10   13.82    1.90
   0   6 -10    9.89    1.23
   0   7   0   -1.60    1.36
   0   7   0   -1.07    1.64
   0   7   0    1.09    1.51
   0   7   1    6.41    1.71
   0   7  -1    6.15    1.65
   0   7   1    8.36    2.17
   0   7  -1    5.58    1.41
   0   7  -1    8.58    1.40
   0   7   1    8.12    1.82
   0   7  -1    9.81    2.12
   0   7  -1    9.22    2.18
   0   7   2   24.70    2.72
   0   7  -2   26.84    2.65
   0   7  -2   31.58    3.27
   0   7  -2   26.12    2.49
   0   7  -2   31.08    3.12
   0   7  -2   28.15    2.50
   0   7   2   28.92    3.02
   0   7  -3   68.35    3.86
   0   7  -3   79.95    4.55
   0   7  -3   72.91    4.85
   0   7   3   69.61    4.50
   0   7  -3   66.20    4.20
   0   7   3   69.12    4.29
   0   7  -4   47.01    3.62
   0   7  -4   45.05    3.36
   0   7   4   46.37    3.31
   0   7  -4   37.03    2.88
   0   7   4   50.76    4.00
   0   7  -4   44.77    3.90
   0   7  -5   16.01    2.11
   0   7   5   12.75    2.17
   0   7  -5   16.13    1.93
   0   7  -5   16.02    2.38
   0   7  -5   12.38    2.44
   0   7   5   13.59    1.75
   0   7  -6   14.18    2.46
   0   7   6   18.92    2.36
   0   7  -6   16.44    2.24
   0   7  -7   54.87    3.21
   0   7  -7   54.70    3.79
   0   7   7   53.31    3.25
   0   7  -8    4.37    1.32
   0   7  -8    5.73    1.31
   0   7   8    5.14    1.18
   0   7  -9    4.95    0.97
   0   8   0  161.87    6.16
   0   8   0  146.14    5.28
   0   8  -1    6.62    1.56
   0   8  -1    7.18    1.25
   0   8   1    8.42    1.70
   0   8  -1    4.38    1.22
   0   8   1    6.97    1.39
   0   8   2    4.40    1.35
   0   8  -2    6.01    1.47
   0   8   2    4.63    1.35
   0   8  -2    5.05    1.30
   0   8  -2    3.88    1.04
   0   8   3   47.02    3.09
   0   8  -3   47.19    2.81
   0   8  -3   46.44    2.91
   0   8  -3   49.37    3.16
   0   8   3   49.13    2.95
   0   8  -4   56.42    3.27
   0   8  -4   52.93    2.95
   0   8   4   57.92    3.33
   0   8  -5   28.94    2.07
   0   8  -5   32.14    2.31
   0   8   5   28.85    2.21
   0   8  -6   20.66    1.59
   0   8  -6   17.52    1.57
   0   8   6   17.39    1.52
   1  -7  -9  189.48    5.13
   1  -7  -8   12.89    1.83
   1  -7  -4   51.77    8.94
   1  -7  -3   58.15    9.60
   1  -7  -3   57.76    9.12
   1  -7  -3   30.75    7.45
   1  -7  -2   78.95   10.83
   1  -7  -2   83.79   10.62
   1  -7  -1    3.79    3.41
   1  -7   0   36.62    7.69
  -1  -7  -2   29.08    6.88
  -1  -7  -3   45.65    8.90
  -1  -7  -6   28.34    2.65
  -1  -7  -7  129.64    5.01
  -1  -7  -7  124.92    4.90
  -1  -7  -8   50.32    2.78
  -1  -7  -9   78.99    3.29
  -1  -6  10   29.46    1.86
   1  -6 -10   31.73    2.76
   1  -6 -10   29.24    2.12
   1  -6 -10   29.54    2.56
  -1  -6   9   31.97    2.19
   1  -6  -9   33.06    3.13
   1  -6  -9   28.68    2.62
   1  -6  -8    3.50    1.49
   1  -6  -7  117.96   13.15
   1  -6  -7  126.80   13.86
  -1  -6   7  129.15   11.21
   1  -6  -7  119.83    5.94
  -1  -6   7  121.72    4.86
   1  -6  -7  135.65   14.48
   1  -6  -6   66.80   10.63
   1  -6  -6   62.85    9.73
   1  -6  -6   66.94   10.80
  -1  -6   6   73.64    8.89
  -1  -6   6   73.08    8.50
   1  -6  -6   63.37    9.82
  -1  -6   5   43.45    6.50
  -1  -6   5   33.97    6.58
   1  -6  -5   28.38    7.48
   1  -6  -5   28.24    7.27
   1  -6  -5   24.60    6.59
  -1  -6   4  179.89   14.49
  -1  -6   4  172.49   12.37
   1  -6  -4  133.17   14.18
  -1  -6   4  164.32   13.46
   1  -6  -4  164.73   16.24
   1  -6  -4  162.79   13.85
   1  -6  -3  117.58   11.65
  -1  -6   3  140.77   12.57
  -1  -6   3  119.42    9.95
  -1  -6   3  129.54   12.14
   1  -6  -3  126.29   14.15
   1  -6  -3  113.98   12.62
  -1  -6   3  156.82   12.47
   1  -6  -2   -0.14    3.39
  -1  -6   2    2.44    2.99
   1  -6  -2    9.99    4.03
   1  -6  -1   12.84    4.20
  -1  -6   1   15.30    3.94
  -1  -6   1    2.46    2.20
  -1  -6   1   10.37    3.84
  -1  -6   0   41.77    7.83
  -1  -6   0   25.16    5.10
   1  -6   0   29.71    6.52
  -1  -6  -1  199.11   15.99
  -1  -6  -1  186.05   15.23
  -1  -6  -2  161.43   14.52
   1  -6   2  148.68   14.16
  -1  -6  -2  145.81   12.86
   1  -6   2  161.02   12.89
  -1  -6  -2  135.34   14.03
   1  -6   3  341.05   20.11
   1  -6   3  356.38   19.87
  -1  -6  -3  333.64   20.89
  -1  -6  -3  316.18   20.89
   1  -6   3  324.92   21.72
  -1  -6  -3  301.39   21.50
  -1  -6  -3  316.51   20.92
  -1  -6  -4  360.26   23.17
  -1  -6  -4  378.10   23.36
  -1  -6  -4  359.31   22.64
  -1  -6  -4  353.08   24.13
   1  -6   4  409.61   22.97
   1  -6   4  361.72   19.46
   1  -6   4  394.79   21.50
   1  -6   5   66.53    7.46
   1  -6   5   53.86    7.68
  -1  -6  -5   68.42   10.02
  -1  -6  -5   58.37    9.63
  -1  -6  -5   68.34   11.06
  -1  -6  -5   83.08   11.31
   1  -6   6   24.60    4.93
  -1  -6  -6   21.27    6.19
  -1  -6  -6   35.41    7.02
  -1  -6  -6   20.99    6.28
  -1  -6  -6   28.89    6.55
  -1  -6  -6   20.60    6.75
   1  -6   7   26.16    5.59
   1  -6   7   28.75    5.32
  -1  -6  -7   37.87    7.84
   1  -6   8   57.97    7.62
  -1  -6  -8   67.70    4.47
  -1  -6  -9   49.05    3.54
  -1  -6  -9   47.67    3.46
  -1  -6 -10   15.05    1.74
  -1  -6 -10   19.47    2.13
  -1  -6 -10   18.81    1.95
  -1  -5  12   15.16    1.31
   1  -5 -12   14.14    1.66
   1  -5 -12   12.63    1.42
   1  -5 -11   17.53    2.24
   1  -5 -11   17.15    2.19
  -1  -5  11   19.16    1.82
  -1  -5  11   19.01    1.77
   1  -5 -11   17.73    1.97
   1  -5 -11   19.65    2.24
  -1  -5  10   39.13    2.70
  -1  -5  10   33.72    2.59
   1  -5 -10   35.98    3.77
   1  -5 -10   36.28    3.24
   1  -5  -9   52.69    4.61
  -1  -5   9   52.06    3.42
   1  -5  -9   38.95    3.72
   1  -5  -9   49.46    8.86
  -1  -5   9   57.29    7.56
   1  -5  -8   34.02    3.34
   1  -5  -8   28.82    7.35
   1  -5  -8   34.39    7.83
  -1  -5   8   38.83    3.05
   1  -5  -8   35.23    6.29
   1  -5  -8   35.93    3.65
   1  -5  -8   40.22    8.00
   1  -5  -8   36.18    7.10
  -1  -5   8   37.48    6.38
  -1  -5   8   38.85    6.72
   1  -5  -7  235.22   19.91
  -1  -5   7  249.37   17.37
  -1  -5   7  239.20   16.09
   1  -5  -7  228.99   17.73
   1  -5  -7  238.33   17.52
   1  -5  -7  265.62    9.14
   1  -5  -7  228.38   19.23
   1  -5  -7  220.93   18.88
  -1  -5   7  233.94   16.83
  -1  -5   7  250.31   16.03
   1  -5  -6  120.83   14.30
   1  -5  -6  136.28   14.85
   1  -5  -6  105.42   13.04
   1  -5  -6  126.16   12.40
  -1  -5   6  120.08   12.05
  -1  -5   6  124.68   11.94
   1  -5  -6  112.56   11.90
  -1  -5   6  139.93   11.64
   1  -5  -5  480.52   24.00
   1  -5  -5  516.24   27.42
   1  -5  -5  567.38   25.12
  -1  -5   5  504.29   21.64
   1  -5  -5  517.30   27.77
  -1  -5   5  515.53   24.10
  -1  -5   5  489.45   19.38
  -1  -5   5  493.51   21.48
  -1  -5   5  524.35   24.98
  -1  -5   4   51.89    6.26
  -1  -5   4   46.12    6.61
  -1  -5   4   53.19    7.63
   1  -5  -4   40.65    7.18
   1  -5  -4   48.71    8.41
   1  -5  -4   53.26    7.03
  -1  -5   4   36.90    5.25
  -1  -5   4   42.43    6.39
   1  -5  -3    8.97    4.31
   1  -5  -3    6.61    3.56
  -1  -5   3    7.28    2.60
  -1  -5   3    7.67    3.03
  -1  -5   3    5.39    3.35
  -1  -5   3    5.41    2.45
   1  -5  -3    7.49    2.77
   1  -5  -2  282.55   18.04
   1  -5  -2  264.91   16.77
   1  -5  -2  288.18   15.66
  -1  -5   2  263.91   15.55
  -1  -5   2  285.74   14.81
   1  -5  -1  114.17   10.11
   1  -5  -1  101.10    9.10
   1  -5  -1  105.79   10.83
  -1  -5   1   86.09    8.87
  -1  -5   1   95.21    9.58
   1  -5   0    2.67    2.31
  -1  -5   0    2.86    1.83
   1  -5   0    3.80    2.27
  -1  -5   0    2.43    1.82
   1  -5   0    5.79    3.98
   1  -5   1   52.54    6.17
   1  -5   1   54.96    6.66
  -1  -5  -1   50.98    7.42
   1  -5   1   53.62    7.57
   1  -5   1   50.89    6.55
   1  -5   2  142.70   10.63
  -1  -5  -2  151.30   12.81
   1  -5   2  155.17   11.08
  -1  -5  -2  140.72   11.86
  -1  -5  -2  141.06   12.38
   1  -5   2  163.36   11.11
   1  -5   2  151.23   11.61
   1  -5   3  235.41   14.20
  -1  -5  -3  215.70   15.86
  -1  -5  -3  256.95   14.64
  -1  -5  -3  218.58   16.39
   1  -5   3  233.44   12.28
   1  -5   3  216.67   13.79
   1  -5   3  240.92   14.94
   1  -5   4   50.49    6.83
   1  -5   4   54.91    7.73
   1  -5   4   55.74    6.39
  -1  -5  -4   52.00    8.49
  -1  -5  -4   55.79    7.55
  -1  -5  -4   51.68    9.42
  -1  -5  -4   52.04    8.72
  -1  -5  -5   40.61    8.58
  -1  -5  -5   39.46    8.10
   1  -5   5   49.74    7.71
   1  -5   5   55.27    6.75
   1  -5   5   46.53    7.06
  -1  -5  -5   43.34    6.79
  -1  -5  -5   43.37    8.24
   1  -5   5   50.51    7.05
  -1  -5  -5   37.33    7.92
   1  -5   6  398.40   18.84
   1  -5   6  374.84   19.31
  -1  -5  -6  366.85   23.93
  -1  -5  -6  389.55   21.65
  -1  -5  -6  371.66   24.29
   1  -5   6  374.21   20.58
  -1  -5  -6  385.89   25.18
  -1  -5  -6  386.37   23.45
   1  -5   6  380.09   21.43
   1  -5   7  106.06   10.38
   1  -5   7  115.19   11.99
  -1  -5  -7  121.34   13.10
  -1  -5  -7  103.86   13.19
  -1  -5  -7  102.79   13.36
   1  -5   7  104.75   11.18
  -1  -5  -7   97.07   12.93
  -1  -5  -7  105.50    5.64
   1  -5   7  118.15   10.43
  -1  -5  -8   32.07    6.50
  -1  -5  -8   47.09    8.90
   1  -5   8   37.84    5.80
  -1  -5  -8   39.15    8.15
   1  -5   8   42.67    6.89
  -1  -5  -8   32.97    7.29
  -1  -5  -8   28.86    7.30
  -1  -5  -8   34.41    3.29
  -1  -5  -8   38.33    4.14
  -1  -5  -9   18.43    2.94
   1  -5   9   23.96    5.28
  -1  -5  -9   19.07    2.52
   1  -5   9   18.54    2.01
  -1  -5  -9    9.92    4.95
   1  -5   9   23.12    4.92
  -1  -5 -10   10.24    1.78
  -1  -5 -10   10.97    2.19
  -1  -5 -10   13.06    2.36
   1  -5  10   14.90    1.85
  -1  -5 -11    4.92    1.45
  -1  -5 -11    6.33    1.47
  -1  -5 -11    6.25    1.31
  -1  -5 -11    8.41    1.77
   1  -5  11    8.09    1.29
  -1  -5 -12   26.82    1.91
  -1  -5 -12   24.50    1.86
   1  -4 -13    9.96    1.42
  -1  -4  13   14.51    1.31
  -1  -4  13   15.57    1.37
   1  -4 -13   11.90    1.45
   1  -4 -12    2.71    1.40
  -1  -4  12    0.97    1.04
  -1  -4  12    2.51    1.03
  -1  -4  12    0.97    1.03
   1  -4 -12    2.29    1.43
   1  -4 -12    3.17    1.31
   1  -4 -11   18.05    2.27
   1  -4 -11   20.02    2.71
  -1  -4  11   18.50    2.29
   1  -4 -11   21.36    3.02
   1  -4 -11   21.17    2.66
   1  -4 -11   18.15    2.21
  -1  -4  11   20.99    2.22
   1  -4 -10   11.14    2.02
  -1  -4  10   13.47    2.20
   1  -4 -10   10.89    2.78
   1  -4 -10   20.13    5.89
   1  -4 -10   17.19    2.84
   1  -4 -10    5.27    2.61
  -1  -4  10   17.87    4.81
   1  -4  -9   21.30    5.85
   1  -4  -9   44.01    8.94
  -1  -4   9   38.86    6.62
   1  -4  -9   36.60    7.83
   1  -4  -9   41.38    8.90
  -1  -4   9   33.24    6.56
   1  -4  -9   38.53    4.00
  -1  -4   9   36.14    6.52
  -1  -4   9   39.28    3.35
   1  -4  -9   35.87    3.55
   1  -4  -8   91.51   10.51
   1  -4  -8   73.91   11.76
  -1  -4   8   80.25    9.74
   1  -4  -8   77.89   10.34
  -1  -4   8   85.50    9.79
  -1  -4   8   84.53    9.42
  -1  -4   8   81.03    9.65
   1  -4  -8   82.14    5.21
   1  -4  -8   84.69   10.39
   1  -4  -8   84.99   10.74
  -1  -4   8   73.98    8.96
   1  -4  -8   82.63   11.05
  -1  -4   8   72.01    7.74
   1  -4  -8   76.81    5.37
   1  -4  -8   86.24   12.15
   1  -4  -7   46.04    8.97
   1  -4  -7   29.52    7.09
  -1  -4   7   49.41    7.54
   1  -4  -7   29.93    6.25
   1  -4  -7   44.82    8.90
   1  -4  -7   35.83    6.40
  -1  -4   7   37.95    6.25
  -1  -4   7   43.78    6.10
  -1  -4   7   44.36    7.01
   1  -4  -7   42.70    3.76
  -1  -4   7   42.16    7.08
   1  -4  -7   38.71    7.03
   1  -4  -6   49.31    7.59
  -1  -4   6   45.33    5.94
  -1  -4   6   47.97    6.54
  -1  -4   6   49.63    6.30
   1  -4  -6   43.93    6.82
   1  -4  -6   45.67    7.66
   1  -4  -6   43.83    7.81
   1  -4  -6   42.69    6.44
   1  -4  -6   50.21    8.62
   1  -4  -5    8.14    3.29
  -1  -4   5   11.03    2.84
  -1  -4   5    5.08    2.63
  -1  -4   5    9.63    3.41
  -1  -4   5    8.98    3.35
   1  -4  -5    6.99    3.06
   1  -4  -5    5.26    3.58
   1  -4  -5    5.84    3.65
  -1  -4   5    3.00    2.48
   1  -4  -5   10.02    3.40
   1  -4  -5   11.80    4.82
   1  -4  -4   13.50    3.67
   1  -4  -4   12.87    4.99
  -1  -4   4   18.04    3.87
   1  -4  -4   14.79    4.30
   1  -4  -4   17.34    3.59
   1  -4  -4   21.85    4.30
  -1  -4   4   16.79    3.51
  -1  -4   4   23.02    4.10
  -1  -4   4   21.47    4.95
  -1  -4   4   20.87    3.82
   1  -4  -3  203.04   11.00
   1  -4  -3  202.46   11.57
   1  -4  -3  155.31   10.00
   1  -4  -3  194.58   13.08
   1  -4  -3  196.01   13.50
   1  -4  -3  221.22   10.65
  -1  -4   3  198.44   11.73
  -1  -4   3  208.29   12.73
  -1  -4   3  191.29   11.02
  -1  -4   3  204.29   11.03
   1  -4  -3  207.48   12.06
   1  -4  -2  149.03    9.94
   1  -4  -2  133.33   10.66
  -1  -4   2  152.95   10.18
   1  -4  -2  144.09    8.75
   1  -4  -2  140.10    9.99
   1  -4  -2  150.47    9.63
   1  -4  -2  138.31   10.80
   1  -4  -1  306.61   14.77
  -1  -4   1  309.66   11.97
   1  -4  -1  332.55   12.23
   1  -4  -1  310.25   16.15
   1  -4  -1  315.49   12.95
   1  -4   0   27.25    4.72
  -1  -4   0   31.01    4.91
   1  -4   0   32.32    4.47
   1  -4   0   34.09    4.72
   1  -4   1  122.67    8.40
  -1  -4  -1  119.38    9.50
  -1  -4  -2  228.26   13.69
   1  -4   2  234.96   10.25
   1  -4   2  219.90   11.63
  -1  -4  -2  227.59   13.95
  -1  -4  -2  235.88   12.23
   1  -4   2  218.74   11.81
   1  -4   3   44.26    6.27
  -1  -4  -3   34.09    6.08
   1  -4   3   43.27    4.82
  -1  -4  -3   34.64    5.02
   1  -4   3   25.35    4.03
   1  -4   3   40.88    4.61
   1  -4   3   40.32    4.81
   1  -4   3   35.00    5.34
  -1  -4  -3   34.24    5.91
  -1  -4  -3   35.33    4.44
   1  -4   3   45.00    5.08
  -1  -4  -4  127.81   11.82
  -1  -4  -4  114.01    9.21
   1  -4   4  134.86   10.56
   1  -4   4  115.43    8.48
  -1  -4  -4  134.14    9.62
   1  -4   4  111.43    8.16
  -1  -4  -4  131.00   12.06
   1  -4   4  125.64   10.35
   1  -4   4  111.69    8.41
   1  -4   4  122.87   10.28
   1  -4   5   28.51    4.83
   1  -4   5   23.72    4.97
   1  -4   5   29.07    5.80
  -1  -4  -5   26.21    6.49
  -1  -4  -5   23.60    5.72
   1  -4   5   23.88    4.30
  -1  -4  -5   26.00    4.77
  -1  -4  -5   32.21    7.54
  -1  -4  -5   22.12    4.54
  -1  -4  -6   22.62    4.96
   1  -4   6   25.74    5.46
  -1  -4  -6   28.27    7.23
  -1  -4  -6   22.79    4.92
  -1  -4  -6   28.39    7.38
  -1  -4  -6   31.39    6.14
   1  -4   6   22.53    5.22
   1  -4   6   23.38    4.65
   1  -4   6   29.81    5.22
   1  -4   6   25.72    5.45
  -1  -4  -6   23.67    6.16
  -1  -4  -6   26.27    6.42
   1  -4   7   10.97    4.17
  -1  -4  -7   18.36    6.25
   1  -4   7   12.66    4.52
  -1  -4  -7    9.97    2.24
   1  -4   7   13.51    4.17
  -1  -4  -7    9.48    4.82
  -1  -4  -7    9.25    4.74
   1  -4   7   11.09    1.88
  -1  -4  -7   11.67    4.41
   1  -4   7    8.96    3.32
  -1  -4  -7    8.76    4.83
  -1  -4  -7   19.04    4.79
   1  -4   7   16.44    5.44
   1  -4   8   39.78    6.98
   1  -4   8   33.02    6.24
  -1  -4  -8   42.51    8.13
   1  -4   8   40.48    3.10
   1  -4   8   48.01    7.73
  -1  -4  -8   41.93    3.90
  -1  -4  -8   37.28    7.20
  -1  -4  -8   35.06    4.11
  -1  -4  -8   40.64    8.66
   1  -4   8   43.47    7.11
  -1  -4  -8   36.94    8.40
  -1  -4  -8   43.40    7.60
  -1  -4  -9   28.81    7.30
  -1  -4  -9   22.86    5.79
   1  -4   9   23.54    5.65
   1  -4   9   17.65    5.16
  -1  -4  -9   28.35    3.71
  -1  -4  -9   25.14    7.07
   1  -4   9   31.29    5.78
  -1  -4  -9   22.90    3.01
   1  -4   9   24.99    2.55
  -1  -4  -9   29.76    5.96
   1  -4   9   25.34    2.56
   1  -4   9   24.86    5.67
  -1  -4 -10    6.55    2.28
   1  -4  10    6.20    1.55
   1  -4  10   13.01    4.44
  -1  -4 -10    8.62    2.20
  -1  -4 -10   13.92    5.24
  -1  -4 -10    5.56    2.28
   1  -4  10   10.44    3.79
   1  -4  10    7.46    1.63
  -1  -4 -10    9.45    4.31
   1  -4  11    2.73    1.27
   1  -4  11    3.72    1.25
  -1  -4 -11    3.03    1.90
  -1  -4 -11    2.07    1.45
  -1  -4 -11    1.41    1.56
   1  -4  11    2.79    1.39
  -1  -4 -11    4.17    1.74
   1  -4  12   25.07    1.95
  -1  -4 -12   21.20    2.53
  -1  -4 -12   22.59    2.41
  -1  -4 -12   19.52    1.98
   1  -4  12   24.76    2.16
  -1  -4 -12   19.87    2.15
   1  -4  12   23.99    1.93
  -1  -4 -13    0.90    0.78
   1  -4  13    1.47    0.64
   1  -3 -13    2.61    1.26
   1  -3 -13    3.16    0.99
   1  -3 -13    2.76    1.28
  -1  -3  13    4.85    1.26
  -1  -3  13    3.14    1.11
  -1  -3  13    2.93    0.98
   1  -3 -13    3.35    0.99
  -1  -3  12    8.79    1.92
  -1  -3  12    9.15    1.65
   1  -3 -12    9.09    1.86
   1  -3 -12    5.12    1.98
   1  -3 -12    6.92    2.08
   1  -3 -12    7.93    1.72
  -1  -3  11   32.74    3.07
   1  -3 -11   29.51    3.23
   1  -3 -11   26.47    2.69
   1  -3 -11   20.87    2.81
   1  -3 -11   30.70    3.66
   1  -3 -11   18.30    5.49
   1  -3 -11   29.22    3.57
  -1  -3  11   24.78    4.65
   1  -3 -11   46.37    8.70
  -1  -3  11   34.36    6.17
  -1  -3  11   28.72    2.97
   1  -3 -10    5.15    4.47
  -1  -3  10    1.48    2.19
   1  -3 -10   -0.27    1.39
   1  -3 -10    2.30    1.85
   1  -3 -10    0.52    2.08
  -1  -3  10    7.96    2.93
   1  -3 -10    2.92    3.23
   1  -3 -10    3.19    2.18
  -1  -3  10   -2.42    2.77
   1  -3 -10    5.29    2.94
  -1  -3  10    0.76    3.13
  -1  -3  10    1.85    1.74
   1  -3  -9   23.85    5.61
  -1  -3   9   13.92    4.81
   1  -3  -9   19.32    5.01
  -1  -3   9   15.52    4.60
  -1  -3   9   20.21    4.60
  -1  -3   9   18.16    2.52
   1  -3  -9   19.79    6.27
   1  -3  -9   17.28    4.94
   1  -3  -9   17.58    2.86
  -1  -3   9   13.89    4.48
   1  -3  -9   17.84    4.95
   1  -3  -9   18.66    3.21
  -1  -3   9   12.91    4.48
   1  -3  -9   17.60    2.67
   1  -3  -9    8.42    4.31
   1  -3  -9   17.26    5.89
  -1  -3   9   16.74    4.29
   1  -3  -9   17.40    2.57
  -1  -3   8    0.46    2.42
   1  -3  -8    2.58    3.69
   1  -3  -8    3.51    1.57
   1  -3  -8    5.00    3.01
   1  -3  -8   -0.98    2.94
  -1  -3   8    2.47    3.39
   1  -3  -8    9.04    4.88
  -1  -3   8    5.60    3.39
  -1  -3   8   -0.59    3.00
  -1  -3   8    2.64    3.09
   1  -3  -8    1.32    2.99
   1  -3  -8    5.18    3.64
   1  -3  -8    4.15    1.82
   1  -3  -8    4.09    4.17
  -1  -3   8    0.96    2.77
   1  -3  -8    5.34    3.76
   1  -3  -8    1.90    1.30
   1  -3  -7  179.21   13.52
  -1  -3   7  179.18   12.61
  -1  -3   7  184.94   11.63
  -1  -3   7  179.55   13.22
   1  -3  -7  170.51   15.07
   1  -3  -7  179.04   13.52
   1  -3  -7  162.52   13.71
   1  -3  -7  160.22   13.72
   1  -3  -7  182.10   13.33
   1  -3  -7  179.75    7.40
   1  -3  -7  164.99   14.84
  -1  -3   7  177.19   12.60
   1  -3  -6  165.08   13.89
   1  -3  -6  162.85   11.55
   1  -3  -6  149.70   11.60
  -1  -3   6  162.35   10.34
  -1  -3   6  161.10    9.37
   1  -3  -6  150.95   12.18
   1  -3  -6  162.38   13.40
   1  -3  -6  154.92   10.24
   1  -3  -6  171.53   12.28
  -1  -3   6  166.38   11.21
  -1  -3   6  153.21   10.72
  -1  -3   5   15.43    3.53
   1  -3  -5   25.47    5.58
   1  -3  -5   21.64    5.06
  -1  -3   5   21.84    4.06
  -1  -3   5   15.15    3.58
  -1  -3   5   14.20    4.06
   1  -3  -5   18.90    4.04
   1  -3  -5   23.70    4.38
   1  -3  -5   19.63    4.97
   1  -3  -5   25.26    5.11
   1  -3  -5   19.96    3.67
  -1  -3   5   22.55    4.25
  -1  -3   5   18.91    3.31
   1  -3  -4  466.58   20.21
   1  -3  -4  479.08   19.13
  -1  -3   4  480.76   18.48
  -1  -3   4  458.88   16.64
  -1  -3   4  456.75   15.77
  -1  -3   4  454.91   15.54
   1  -3  -4  488.45   15.87
   1  -3  -4  454.83   17.43
  -1  -3   4  494.28   16.19
   1  -3  -4  508.02   18.43
  -1  -3   4  506.75   14.48
   1  -3  -4  492.17   16.88
  -1  -3   4  500.55   14.44
   1  -3  -4  501.99   17.44
   1  -3  -3  239.72   11.74
  -1  -3   3  233.15   10.37
   1  -3  -3  224.30   10.82
  -1  -3   3  231.83    9.76
   1  -3  -3  229.48   10.46
   1  -3  -3  236.20   12.74
   1  -3  -3  219.98   10.79
   1  -3  -3  233.07   10.29
  -1  -3   3  234.75   10.92
  -1  -3   3  237.35   11.98
  -1  -3   3  241.06   10.96
   1  -3  -3  221.00   12.10
  -1  -3   3  237.84    7.92
   1  -3  -2  272.07   11.99
   1  -3  -2  255.94   10.65
  -1  -3   2  251.67   11.11
   1  -3  -2  268.01   11.40
   1  -3  -2  264.32   12.83
  -1  -3   2  259.25    8.77
  -1  -3   2  244.46    8.71
   1  -3  -2  262.60    9.69
  -1  -3   1 1330.61   21.50
  -1  -3   1 1367.17   25.43
   1  -3  -1 1385.71   24.76
   1  -3  -1 1358.97   26.70
   1  -3  -1 1331.45   23.51
   1  -3  -1 1367.35   30.00
   1  -3  -1 1325.38   25.63
  -1  -3   0  262.66    6.65
   1  -3   0  252.40    8.30
   1  -3   0  241.70    6.39
  -1  -3  -1  170.10    7.50
   1  -3   1  164.80    5.48
  -1  -3  -1  171.16    9.50
  -1  -3  -1  157.28    6.52
  -1  -3  -2   98.67    6.69
  -1  -3  -2  108.50    5.47
   1  -3   2   93.60    6.44
   1  -3   2   96.45    5.56
  -1  -3  -2  105.79    6.35
  -1  -3  -2  104.80    7.99
  -1  -3  -3   31.84    5.18
   1  -3   3   36.48    3.77
   1  -3   3   36.18    3.32
   1  -3   3   24.16    4.00
  -1  -3  -3   36.47    5.74
   1  -3   3   32.43    3.96
  -1  -3  -3   40.06    4.76
   1  -3   3   36.61    3.32
  -1  -3  -3   40.21    4.47
   1  -3   3   42.32    4.23
   1  -3   3   34.32    4.61
  -1  -3  -4  151.50   11.47
   1  -3   4  156.44    7.60
   1  -3   4  136.83    9.58
   1  -3   4  149.86    9.19
   1  -3   4  135.91    8.39
  -1  -3  -4  139.47    9.28
   1  -3   4  150.54    9.84
   1  -3   4  141.67    9.61
  -1  -3  -4  146.82    9.43
  -1  -3  -4  140.59   11.08
  -1  -3  -5  667.90   22.90
  -1  -3  -5  688.35   27.02
   1  -3   5  659.40   21.71
   1  -3   5  634.55   20.68
  -1  -3  -5  656.68   22.54
  -1  -3  -5  627.13   26.11
   1  -3   5  652.36   23.03
   1  -3   5  642.12   22.67
  -1  -3  -5  676.97   26.78
   1  -3   5  680.90   18.54
   1  -3   6  289.79   15.88
  -1  -3  -6  285.19   18.57
  -1  -3  -6  285.13   18.51
   1  -3   6  306.07   15.46
  -1  -3  -6  297.49   16.08
   1  -3   6  297.01   14.82
  -1  -3  -6  296.44   19.13
  -1  -3  -6  280.48   16.91
  -1  -3  -6  293.96   16.18
   1  -3   6  303.81   16.26
   1  -3   6  291.98   15.25
   1  -3   6  307.64   12.80
   1  -3   7   74.68    8.51
   1  -3   7   61.26    3.56
  -1  -3  -7   54.40    7.72
   1  -3   7   54.31    7.23
   1  -3   7   50.24    5.78
   1  -3   7   55.98    7.65
  -1  -3  -7   65.66    8.21
   1  -3   7   59.83    7.91
  -1  -3  -7   66.85   10.15
   1  -3   7   64.03    7.53
  -1  -3  -7   45.36    8.20
  -1  -3  -7   71.77    4.62
  -1  -3  -7   60.05    7.83
  -1  -3  -7   59.49    9.37
   1  -3   8  126.31   11.66
  -1  -3  -8  114.98   11.26
  -1  -3  -8  116.87   11.18
  -1  -3  -8  112.16   13.14
  -1  -3  -8  117.39   13.73
   1  -3   8  121.10   11.65
  -1  -3  -8  130.74    7.20
   1  -3   8  132.73   11.60
   1  -3   8  125.58   10.97
  -1  -3  -8  135.63   12.59
  -1  -3  -8  131.51   12.27
  -1  -3  -8  124.59   12.01
   1  -3   8  144.20   12.22
  -1  -3  -8  110.33   12.36
  -1  -3  -8  129.16    6.63
   1  -3   8  130.59    5.46
   1  -3   9   13.79    4.51
  -1  -3  -9   15.25    2.99
  -1  -3  -9   16.62    6.31
   1  -3   9   22.14    5.11
  -1  -3  -9   13.39    4.97
  -1  -3  -9   17.73    2.94
   1  -3   9   20.57    5.55
  -1  -3  -9   20.95    5.78
  -1  -3  -9   13.13    4.44
   1  -3   9   20.31    5.65
   1  -3   9   17.50    4.51
   1  -3   9   18.80    2.43
  -1  -3  -9   19.92    7.18
  -1  -3  -9   15.06    5.44
   1  -3   9   15.04    2.23
  -1  -3 -10   15.53    2.81
   1  -3  10   12.81    4.60
  -1  -3 -10   17.85    5.84
   1  -3  10   26.88    5.64
  -1  -3 -10   16.60    3.10
  -1  -3 -10   18.56    2.85
   1  -3  10   17.28    2.40
   1  -3  10   19.05    2.55
   1  -3  10   12.43    4.16
   1  -3  10   11.63    3.67
  -1  -3 -10   11.27    2.51
  -1  -3 -10   23.76    7.28
   1  -3  11  104.21    4.90
  -1  -3 -11   85.14   11.19
  -1  -3 -11   97.62    5.81
   1  -3  11   99.37    5.05
  -1  -3 -11  103.88    5.76
  -1  -3 -11  102.91    6.23
   1  -3  11   89.67    4.63
   1  -3  11  114.86   10.86
  -1  -3 -11   95.74    5.32
   1  -3  11  100.44    9.72
  -1  -3 -12    9.13    1.63
  -1  -3 -12    8.72    2.33
  -1  -3 -12   10.17    1.96
   1  -3  12   10.48    1.76
   1  -3  12   11.57    1.65
  -1  -3 -12    9.94    2.24
   1  -3  12    9.86    1.85
   1  -3  13   11.11    1.52
  -1  -3 -13   14.61    1.91
   1  -3  13   10.87    1.39
  -1  -3 -13    9.62    1.81
  -1  -3 -13   10.27    1.49
   1  -2 -14   86.79    3.80
  -1  -2  14   95.29    3.41
  -1  -2  14   87.67    3.12
   1  -2 -13  111.60    4.74
  -1  -2  13  124.08    4.85
   1  -2 -13  104.45    5.27
   1  -2 -13  122.69    5.62
  -1  -2  13  120.82    4.68
  -1  -2  13  125.56    4.87
   1  -2 -13  108.35    5.05
   1  -2 -12   14.88    2.51
   1  -2 -12   12.99    2.05
   1  -2 -12   15.66    2.67
  -1  -2  12   19.86    2.44
   1  -2 -12   15.99    2.78
  -1  -2  12   19.86    2.57
   1  -2 -12   17.34    2.43
   1  -2 -11   -0.40    2.94
   1  -2 -11    7.16    2.55
  -1  -2  11    9.38    4.04
  -1  -2  11    6.91    3.63
  -1  -2  11    7.17    2.01
  -1  -2  11    7.48    1.57
  -1  -2  11   13.86    4.08
   1  -2 -11    1.59    2.39
   1  -2 -11   12.00    2.76
  -1  -2  11    8.89    2.16
   1  -2 -11   10.17    2.48
   1  -2 -11    2.04    3.24
   1  -2 -11   10.89    2.25
   1  -2 -11   10.02    4.64
   1  -2 -11    9.84    2.06
   1  -2 -10   44.23    4.09
   1  -2 -10   46.52    8.40
  -1  -2  10   41.71    3.15
  -1  -2  10   42.63    3.68
   1  -2 -10   43.81    8.43
   1  -2 -10   35.06    7.71
   1  -2 -10   42.45    3.76
  -1  -2  10   36.13    6.07
  -1  -2  10   50.77    7.27
  -1  -2  10   33.75    6.44
  -1  -2  10   45.10    7.13
   1  -2 -10   46.51    4.39
  -1  -2  10   40.72    3.63
   1  -2 -10   36.04    7.02
   1  -2 -10   42.98    4.42
   1  -2  -9   80.27   10.50
   1  -2  -9   83.18    5.31
  -1  -2   9   88.36    9.33
  -1  -2   9   95.04    9.71
   1  -2  -9   82.74   10.62
   1  -2  -9   84.62    5.93
  -1  -2   9   75.42    8.77
  -1  -2   9   84.59    8.86
  -1  -2   9   83.30    4.26
   1  -2  -9   85.31   10.05
   1  -2  -9   85.57    5.63
  -1  -2   9   86.89    4.77
   1  -2  -9   78.79    4.99
   1  -2  -9   73.54   10.54
   1  -2  -9   86.35   10.36
   1  -2  -9   78.66    9.59
  -1  -2   9   89.85   10.21
  -1  -2   9   92.78    9.00
  -1  -2   8    9.80    3.49
  -1  -2   8   11.08    3.85
   1  -2  -8   11.83    4.04
  -1  -2   8   18.73    3.89
  -1  -2   8   15.83    4.19
  -1  -2   8    7.87    3.14
   1  -2  -8   13.69    2.23
   1  -2  -8   12.40    2.14
   1  -2  -8   15.75    4.45
  -1  -2   8   11.34    1.87
   1  -2  -8   10.25    4.57
  -1  -2   8   10.09    3.77
   1  -2  -8   11.70    2.23
   1  -2  -8   12.48    4.81
  -1  -2   8   11.37    3.73
  -1  -2   8   11.54    1.75
   1  -2  -8   12.04    5.16
   1  -2  -8    8.74    3.55
   1  -2  -8   11.25    4.71
  -1  -2   7   97.17    7.50
  -1  -2   7   96.23    8.67
   1  -2  -7   87.51    9.03
  -1  -2   7   99.15    8.31
  -1  -2   7  104.87    9.35
   1  -2  -7   96.67    8.98
  -1  -2   7  100.25    9.09
   1  -2  -7   96.16    9.51
   1  -2  -7   80.32    8.78
   1  -2  -7  108.16   10.74
   1  -2  -7   88.05   10.36
   1  -2  -7   93.86    8.46
   1  -2  -7   99.92   11.08
   1  -2  -7   83.22    8.19
   1  -2  -7   89.86    9.93
   1  -2  -6  470.34   18.18
   1  -2  -6  517.07   20.05
   1  -2  -6  497.12   17.16
   1  -2  -6  465.99   20.38
   1  -2  -6  518.50   22.66
  -1  -2   6  485.96   18.17
   1  -2  -6  457.05   18.96
   1  -2  -6  500.85   19.52
   1  -2  -6  563.40   22.14
   1  -2  -6  467.05   20.23
  -1  -2   6  482.77   18.59
  -1  -2   6  496.77   16.25
  -1  -2   6  503.39   17.65
   1  -2  -6  475.02   21.22
   1  -2  -5  231.71   12.19
  -1  -2   5  248.51   12.81
  -1  -2   5  250.10   11.97
  -1  -2   5  235.65   10.10
  -1  -2   5  263.05   12.42
   1  -2  -5  247.24   14.14
   1  -2  -5  262.99   12.89
   1  -2  -5  236.19   13.83
  -1  -2   5  240.19   10.99
  -1  -2   5  248.54    9.48
   1  -2  -5  242.26   11.47
  -1  -2   5  236.02    9.32
   1  -2  -5  249.35   13.45
   1  -2  -5  272.21   13.36
   1  -2  -5  256.64   12.86
   1  -2  -5  258.46   10.96
  -1  -2   5  250.99   11.47
   1  -2  -4  228.12   11.00
   1  -2  -4  213.29    9.45
   1  -2  -4  228.06   10.69
  -1  -2   4  226.38    8.53
   1  -2  -4  220.64   10.83
   1  -2  -4  214.95   10.12
   1  -2  -4  220.36   12.03
  -1  -2   4  224.15   11.07
   1  -2  -4  217.21   11.52
  -1  -2   4  230.37    9.15
  -1  -2   4  240.37    7.38
  -1  -2   4  229.82   10.29
  -1  -2   4  218.05    9.61
  -1  -2   4  228.44   10.32
   1  -2  -3  605.81   18.16
  -1  -2   3  626.14   17.70
  -1  -2   3  645.32   16.60
   1  -2  -3  618.42   17.00
  -1  -2   3  619.00   15.88
   1  -2  -3  610.54   16.28
  -1  -2   3  651.47   16.34
   1  -2  -3  601.40   16.70
  -1  -2   3  631.75   16.03
   1  -2  -3  604.19   18.49
   1  -2  -3  617.91   17.58
   1  -2  -3  608.73   16.13
  -1  -2   3  635.90   14.67
  -1  -2   3  633.95   12.99
  -1  -2   2  576.50   12.29
  -1  -2   2  532.82   14.43
   1  -2  -2  583.09   15.52
   1  -2  -2  565.10   13.85
   1  -2  -2  577.59   14.62
   1  -2  -2  589.79   15.18
   1  -2  -2  570.82   16.60
   1  -2  -2  555.66   16.12
   1  -2  -2  569.81   15.88
  -1  -2   2  564.92   14.30
  -1  -2   2  552.53   13.01
  -1  -2   1  396.26    9.00
  -1  -2   1  408.31   10.31
   1  -2  -1  402.48    9.98
   1  -2  -1  429.60    9.50
   1  -2  -1  413.80   10.85
   1  -2  -1  430.15   10.95
   1  -2  -1  411.38   12.63
   1  -2   0 2358.15   34.41
   1  -2   0 2355.16   32.82
   1  -2   1  714.67   12.28
  -1  -2  -1  711.96   13.68
  -1  -2  -1  719.52   17.21
  -1  -2  -2  630.46   15.27
  -1  -2  -2  597.88   17.39
  -1  -2  -2  622.01   11.82
  -1  -2  -2  590.36   12.27
   1  -2   2  585.38   13.49
   1  -2   2  597.30   15.31
   1  -2   2  629.85   12.40
  -1  -2  -2  584.35   16.65
   1  -2   2  602.84   13.94
  -1  -2  -3  248.07    7.12
   1  -2   3  239.06    8.89
   1  -2   3  248.68   10.46
   1  -2   3  258.16    7.60
  -1  -2  -3  237.72    9.95
  -1  -2  -3  241.31    9.95
   1  -2   3  244.92    9.26
  -1  -2  -3  242.56   11.81
   1  -2   3  244.11   10.27
  -1  -2  -3  249.79   11.82
   1  -2   3  247.40    8.05
  -1  -2  -3  233.51    9.06
  -1  -2  -4  610.56   21.07
  -1  -2  -4  618.99   21.22
  -1  -2  -4  571.70   13.89
  -1  -2  -4  585.46   17.90
  -1  -2  -4  595.66   18.26
  -1  -2  -4  564.47   17.26
   1  -2   4  606.66   17.08
  -1  -2  -4  616.58   16.70
   1  -2   4  608.38   18.35
   1  -2   4  608.10   18.40
   1  -2   4  619.73   15.17
  -1  -2  -4  581.99   20.87
  -1  -2  -5  308.94   14.20
  -1  -2  -5  332.93   14.53
   1  -2   5  330.32   13.96
   1  -2   5  329.22   14.24
   1  -2   5  328.10   11.79
   1  -2   5  348.95   14.50
  -1  -2  -5  337.73   17.11
  -1  -2  -5  326.76   15.47
  -1  -2  -5  309.20   16.50
  -1  -2  -5  334.56   17.26
   1  -2   5  339.06   14.49
  -1  -2  -5  316.29   14.54
   1  -2   5  347.18   13.74
  -1  -2  -5  324.72   13.24
   1  -2   6  232.93   12.83
  -1  -2  -6  221.22   13.45
  -1  -2  -6  225.49   15.60
  -1  -2  -6  232.08   13.35
   1  -2   6  224.73   10.71
  -1  -2  -6  238.09   13.49
  -1  -2  -6  233.53   13.89
  -1  -2  -6  238.11   12.23
   1  -2   6  232.21   12.17
   1  -2   6  221.68   12.47
   1  -2   6  223.62    6.30
   1  -2   6  236.13   12.63
   1  -2   6  229.60   12.95
  -1  -2  -6  228.66   14.77
  -1  -2  -6  249.74   15.90
  -1  -2  -7  181.16   13.23
  -1  -2  -7  201.61   14.23
   1  -2   7  194.04   10.67
  -1  -2  -7  196.98   14.80
   1  -2   7  204.32   12.65
   1  -2   7  187.50    6.20
  -1  -2  -7  201.94   15.48
   1  -2   7  200.79   12.84
   1  -2   7  202.42   13.09
  -1  -2  -7  203.24   13.09
  -1  -2  -7  201.96   12.64
  -1  -2  -7  208.18   13.72
   1  -2   7  196.76   12.31
   1  -2   7  203.82   13.15
  -1  -2  -7  192.17   15.28
  -1  -2  -7  182.59   12.10
  -1  -2  -8   99.18   10.71
   1  -2   8  104.30    4.78
   1  -2   8   91.92    7.89
  -1  -2  -8   98.96   11.71
   1  -2   8   99.31    9.81
   1  -2   8   93.97    9.10
   1  -2   8   98.54    9.73
  -1  -2  -8  118.52   10.17
  -1  -2  -8  101.51   12.09
  -1  -2  -8  106.28   10.70
   1  -2   8   97.75    9.71
  -1  -2  -8   98.88    6.14
  -1  -2  -8  110.50    5.95
  -1  -2  -8   94.48    5.24
   1  -2   8   98.67    9.52
  -1  -2  -8  112.88   10.08
  -1  -2  -8   99.50   10.44
  -1  -2  -8  102.87   10.98
   1  -2   9   61.78    8.07
  -1  -2  -9   60.56    5.13
   1  -2   9   64.92    7.26
  -1  -2  -9   64.76    4.91
   1  -2   9   65.03    8.33
  -1  -2  -9   59.88    8.98
  -1  -2  -9   60.93    9.88
  -1  -2  -9   63.32    4.34
  -1  -2  -9   58.46   10.09
  -1  -2  -9   67.32    9.35
   1  -2   9   48.24    7.17
   1  -2   9   58.45    8.29
   1  -2   9   62.79    8.41
  -1  -2  -9   63.89    9.06
   1  -2   9   57.06    3.97
   1  -2   9   60.31    4.09
  -1  -2  -9   55.99    8.95
  -1  -2  -9   76.79    9.46
  -1  -2 -10   74.17   11.07
  -1  -2 -10   45.18    7.85
   1  -2  10   60.24    7.17
  -1  -2 -10   56.90    4.79
   1  -2  10   61.57    4.16
   1  -2  10   54.65    8.13
   1  -2  10   46.67    6.94
   1  -2  10   64.32    8.58
  -1  -2 -10   54.02    4.60
  -1  -2 -10   55.42    4.43
  -1  -2 -10   59.32    5.24
  -1  -2 -10   56.54    4.33
  -1  -2 -10   45.53    8.95
   1  -2  10   60.26    4.17
   1  -2  10   58.74    8.10
  -1  -2 -11   43.83    7.53
  -1  -2 -11   57.57    4.29
   1  -2  11   67.22    8.69
  -1  -2 -11   70.56   10.96
   1  -2  11   64.85    4.17
   1  -2  11   59.69    4.15
  -1  -2 -11   59.39    4.28
  -1  -2 -11   50.00    8.76
  -1  -2 -11   65.76    5.07
   1  -2  11   53.62    7.80
  -1  -2 -11   62.98    4.68
  -1  -2 -11   67.22    5.44
   1  -2  11   64.70    4.28
  -1  -2 -12  119.55    5.85
   1  -2  12  125.16    5.46
  -1  -2 -12  117.98    5.48
  -1  -2 -12  122.96    6.67
   1  -2  12  130.75    5.60
   1  -2  12  118.87   10.88
   1  -2  12  123.65    5.43
  -1  -2 -12  130.98    6.63
  -1  -2 -13   41.16    3.35
   1  -2  13   43.52    2.91
   1  -2  13   45.23    2.87
  -1  -2 -13   41.20    3.47
  -1  -2 -13   36.33    2.73
   1  -2  13   44.89    2.92
  -1  -2 -14   29.62    2.26
   1  -2  14   26.46    1.73
  -1  -2 -14   24.44    2.02
   1  -2  14   27.92    1.77
   1  -1 -14   14.04    1.78
   1  -1 -14   11.80    1.56
  -1  -1  14   13.08    1.27
   1  -1 -14   14.76    1.83
  -1  -1  14   15.42    1.71
   1  -1 -14   13.73    1.70
   1  -1 -13    4.45    1.64
   1  -1 -13    5.91    1.88
   1  -1 -13    5.61    1.79
  -1  -1  13    6.71    1.81
  -1  -1  13    4.68    1.42
  -1  -1  13    5.42    1.36
   1  -1 -13    6.06    2.03
  -1  -1  13    6.69    1.45
  -1  -1  12   48.14    3.58
  -1  -1  12   48.72    3.46
  -1  -1  12   43.80    3.06
   1  -1 -12   55.23    4.48
  -1  -1  12   48.66    6.98
   1  -1 -12   47.39    4.00
   1  -1 -12   50.69    4.25
   1  -1 -12   47.91    7.83
   1  -1 -12   41.68    4.06
  -1  -1  12   49.50    3.77
  -1  -1  11  127.66   11.60
   1  -1 -11  126.96   12.88
   1  -1 -11  140.87    7.36
   1  -1 -11  120.32   13.38
   1  -1 -11  141.81    6.91
   1  -1 -11  150.20    7.73
   1  -1 -11  133.27   13.95
  -1  -1  11  138.70    5.76
  -1  -1  11  135.21   11.95
   1  -1 -11  139.66    7.29
  -1  -1  11  136.59    6.39
  -1  -1  11  136.81   11.33
  -1  -1  11  137.84    6.22
  -1  -1  10  321.88   19.50
  -1  -1  10  308.78   17.38
   1  -1 -10  273.42   20.09
   1  -1 -10  323.80   10.93
  -1  -1  10  297.45   15.14
   1  -1 -10  313.03   10.43
   1  -1 -10  301.39   19.97
   1  -1 -10  314.36   11.24
   1  -1 -10  312.90    9.93
   1  -1 -10  365.87   21.05
   1  -1 -10  286.46   19.25
  -1  -1  10  301.24    9.37
  -1  -1  10  320.31   18.25
   1  -1 -10  311.54   21.16
  -1  -1  10  291.17    9.41
  -1  -1  10  314.60    8.87
  -1  -1  10  320.55   17.41
   1  -1 -10  323.68   11.01
   1  -1  -9    1.44    1.60
   1  -1  -9    3.75    2.78
  -1  -1   9    2.05    2.92
  -1  -1   9    8.60    3.54
  -1  -1   9    0.46    2.49
   1  -1  -9   -0.16    2.62
   1  -1  -9    4.14    3.49
   1  -1  -9    1.58    1.74
   1  -1  -9    0.81    2.78
   1  -1  -9    3.12    1.81
   1  -1  -9    9.42    5.10
  -1  -1   9   -1.02    1.94
   1  -1  -9    1.32    1.56
  -1  -1   9    2.14    2.78
  -1  -1   9    4.81    2.72
  -1  -1   9    2.40    1.30
  -1  -1   9    3.20    1.60
   1  -1  -9    2.14    3.08
   1  -1  -9    5.08    4.61
   1  -1  -8  103.79   10.37
   1  -1  -8  114.30    5.52
   1  -1  -8  118.00    5.81
   1  -1  -8  115.38    9.67
  -1  -1   8  112.99    4.99
   1  -1  -8  113.26   11.00
  -1  -1   8  109.67    9.32
   1  -1  -8  116.38    6.16
   1  -1  -8  101.36   11.09
   1  -1  -8  117.37    9.42
   1  -1  -8   90.74   10.36
  -1  -1   8  117.70    8.66
  -1  -1   8  113.85    9.58
  -1  -1   8  106.95   10.10
  -1  -1   8  114.77    9.47
   1  -1  -8  131.08   12.87
   1  -1  -8  106.81   10.29
  -1  -1   8   99.54    8.71
   1  -1  -8  118.96    5.89
  -1  -1   8  100.10    8.24
   1  -1  -7   90.57    9.20
  -1  -1   7   95.38    8.09
   1  -1  -7  107.73    8.45
  -1  -1   7   94.85    7.62
  -1  -1   7   91.04    7.25
  -1  -1   7  106.65    4.44
   1  -1  -7   97.45    9.78
  -1  -1   7  108.97    7.13
   1  -1  -7   97.13    8.46
  -1  -1   7  107.27    8.22
  -1  -1   7   95.19    8.10
   1  -1  -7   99.38   10.12
  -1  -1   7  118.18    9.77
   1  -1  -7  101.92   10.48
   1  -1  -7   93.98    8.67
  -1  -1   7  110.88    7.19
  -1  -1   7  106.47    8.44
   1  -1  -7  101.17    8.48
   1  -1  -7  103.10    9.03
   1  -1  -7   92.69    9.52
   1  -1  -6   23.06    4.62
  -1  -1   6   18.81    3.80
   1  -1  -6   21.18    4.59
   1  -1  -6   20.06    4.80
   1  -1  -6   22.95    4.83
  -1  -1   6   20.08    3.12
  -1  -1   6   21.07    4.34
   1  -1  -6   21.69    3.73
  -1  -1   6   20.04    3.70
   1  -1  -6   24.98    4.41
   1  -1  -6   22.16    4.40
   1  -1  -6   19.80    4.04
  -1  -1   6   19.83    3.16
   1  -1  -6   16.98    4.24
  -1  -1   6   17.84    3.73
  -1  -1   6   22.08    3.61
   1  -1  -6   22.76    3.64
   1  -1  -6   19.51    4.04
  -1  -1   5  548.79   14.56
  -1  -1   5  579.37   18.05
   1  -1  -5  532.12   17.41
   1  -1  -5  543.42   17.18
   1  -1  -5  556.97   17.86
  -1  -1   5  523.42   16.36
  -1  -1   5  568.87   14.84
   1  -1  -5  551.58   19.03
   1  -1  -5  573.72   20.22
   1  -1  -5  571.35   18.18
  -1  -1   5  561.75   16.64
   1  -1  -5  551.88   16.71
   1  -1  -5  563.70   18.61
   1  -1  -5  557.44   19.82
  -1  -1   5  583.27   15.93
   1  -1  -5  575.37   19.66
  -1  -1   4  990.53   19.32
   1  -1  -4  952.43   21.42
  -1  -1   4  951.46   21.23
   1  -1  -4  936.88   24.24
  -1  -1   4  970.11   20.84
   1  -1  -4  997.78   24.14
   1  -1  -4  937.81   22.14
   1  -1  -4  960.92   23.05
  -1  -1   4  963.03   22.27
  -1  -1   4  999.80   22.42
   1  -1  -4  989.88   24.05
   1  -1  -4  992.27   23.81
  -1  -1   4  980.83   20.86
   1  -1  -4  980.03   22.55
  -1  -1   4  945.36   18.26
   1  -1  -4  958.31   22.15
   1  -1  -3 1783.80   30.21
   1  -1  -3 1641.41   30.34
  -1  -1   3 1752.92   26.54
  -1  -1   3 1720.24   30.38
   1  -1  -3 1758.84   31.39
  -1  -1   3 1767.32   29.98
   1  -1  -3 1779.05   30.12
   1  -1  -3 1769.64   32.41
   1  -1  -2 6360.87   83.05
   1  -1  -2 6463.86   84.58
  -1  -1   2 6335.88   82.33
  -1  -1   2 6422.13   80.47
   1  -1  -2 6417.00   84.26
   1  -1  -2 6478.85   83.26
  -1  -1   1 1435.70   20.89
  -1  -1   1 1433.44   21.34
   1  -1  -1 1441.57   21.70
  -1  -1   1 1423.49   22.62
   1  -1  -1 1443.94   23.80
   1  -1  -1 1446.10   22.11
   1  -1   0  764.87   12.59
  -1  -1   0  844.07   13.72
   1  -1   0  812.42   14.34
   1  -1   0  771.67   13.53
  -1  -1   0  832.77   11.31
   1  -1   0  783.10   13.03
   1  -1   1  420.40    9.15
   1  -1   1  418.81    7.90
   1  -1   1  441.54   10.04
  -1  -1  -1  440.74    8.54
   1  -1   1  443.65    8.10
   1  -1   2  608.00   12.74
  -1  -1  -2  610.98   10.20
   1  -1   2  611.09    9.59
  -1  -1  -2  625.32   13.34
  -1  -1  -3   85.29    4.21
  -1  -1  -3   81.32    5.64
  -1  -1  -3   92.50    6.50
   1  -1   3   91.45    5.52
  -1  -1  -3   94.25    5.62
  -1  -1  -3   84.49    5.68
   1  -1   3   97.08    5.30
  -1  -1  -4   -0.27    2.25
  -1  -1  -4    1.05    2.31
   1  -1   4    1.02    1.49
   1  -1   4    1.34    1.77
   1  -1   4    2.66    1.99
   1  -1   4    2.14    1.86
  -1  -1  -4    2.32    1.99
  -1  -1  -4    1.71    2.33
  -1  -1  -4    0.81    2.02
   1  -1   4    1.40    1.25
  -1  -1  -4    1.09    1.90
   1  -1   4    0.73    1.43
  -1  -1  -4   -0.40    2.12
   1  -1   5   60.30    5.61
   1  -1   5   54.77    3.41
   1  -1   5   53.25    5.59
   1  -1   5   56.85    5.44
   1  -1   5   58.90    5.46
  -1  -1  -5   58.09    5.50
  -1  -1  -5   54.30    6.15
   1  -1   5   59.44    5.40
  -1  -1  -5   49.72    5.47
  -1  -1  -5   60.22    6.06
  -1  -1  -5   52.70    6.20
   1  -1   5   55.61    4.71
  -1  -1  -5   57.27    5.72
  -1  -1  -5   57.97    6.59
  -1  -1  -5   64.49    7.36
   1  -1   6  107.33    7.74
   1  -1   6  104.47    8.47
   1  -1   6  106.86    7.20
  -1  -1  -6   98.99    9.24
  -1  -1  -6  110.13    8.42
   1  -1   6  102.52    7.98
   1  -1   6  102.75    8.15
  -1  -1  -6   98.02    7.26
  -1  -1  -6  102.97    8.81
  -1  -1  -6   94.68    9.35
   1  -1   6  111.35    8.27
   1  -1   6  118.35    6.54
  -1  -1  -6  113.27   10.52
  -1  -1  -6  106.46    8.43
  -1  -1  -6  101.73    8.68
  -1  -1  -6  118.30    8.59
   1  -1   6  110.61    4.11
  -1  -1  -7   42.45    6.86
  -1  -1  -7   37.56    7.05
   1  -1   7   30.71    5.01
  -1  -1  -7   45.27    6.23
   1  -1   7   48.96    6.21
  -1  -1  -7   51.22    8.33
  -1  -1  -7   38.20    6.05
  -1  -1  -7   49.68    5.91
   1  -1   7   43.52    2.91
  -1  -1  -7   38.26    5.86
   1  -1   7   39.51    5.12
  -1  -1  -7   37.48    6.12
   1  -1   7   48.69    6.12
   1  -1   7   46.81    5.44
   1  -1   7   41.86    6.21
   1  -1   8   86.56    8.54
   1  -1   8   79.34    8.49
   1  -1   8   82.73    7.71
  -1  -1  -8   92.29    9.46
   1  -1   8   79.80    4.29
  -1  -1  -8   88.39    5.10
   1  -1   8   91.50    9.40
   1  -1   8   85.74    4.34
   1  -1   8   81.72    8.48
  -1  -1  -8   81.59   10.14
  -1  -1  -8   84.87    9.24
  -1  -1  -8   89.16    5.26
  -1  -1  -8   85.29   10.89
  -1  -1  -8   87.75    9.11
   1  -1   8   78.79    7.93
  -1  -1  -8   84.94    5.29
  -1  -1  -8   87.97   10.76
  -1  -1  -8   83.95    9.77
  -1  -1  -9  255.57    9.51
   1  -1   9  255.11   15.91
  -1  -1  -9  255.27    8.86
   1  -1   9  241.07   15.41
  -1  -1  -9  253.61   19.42
  -1  -1  -9  255.28    9.14
   1  -1   9  259.42   14.34
   1  -1   9  269.23   16.62
  -1  -1  -9  252.37    9.13
  -1  -1  -9  244.62   17.27
   1  -1   9  253.04    8.06
  -1  -1  -9  228.45   15.80
  -1  -1  -9  265.13   10.04
  -1  -1  -9  250.85   19.12
   1  -1   9  237.04    7.96
   1  -1   9  226.30   13.98
  -1  -1  -9  279.09   17.65
   1  -1   9  233.79   14.97
  -1  -1  -9  243.48    8.99
  -1  -1  -9  278.13   16.27
  -1  -1  -9  249.06   18.34
  -1  -1 -10  174.23    7.77
  -1  -1 -10  193.41   17.95
   1  -1  10  194.81   14.85
  -1  -1 -10  174.27    8.20
   1  -1  10  171.53   12.71
  -1  -1 -10  170.39   16.48
  -1  -1 -10  153.75   14.90
   1  -1  10  167.91   12.96
  -1  -1 -10  156.51   13.49
  -1  -1 -10  175.53    7.53
   1  -1  10  164.14   13.11
  -1  -1 -10  165.98   15.03
  -1  -1 -10  211.16   15.93
   1  -1  10  174.79    7.01
   1  -1  10  178.35   13.94
  -1  -1 -10  176.89    7.50
   1  -1  10  181.39    7.08
  -1  -1 -10  180.61    8.63
  -1  -1 -10  186.79    8.02
  -1  -1 -11    4.48    3.37
  -1  -1 -11    6.62    2.05
  -1  -1 -11    3.13    2.17
  -1  -1 -11    5.37    3.71
   1  -1  11    6.19    2.01
   1  -1  11    6.94    2.14
  -1  -1 -11    6.67    1.95
   1  -1  11    5.01    1.64
  -1  -1 -11    7.75    2.71
  -1  -1 -11    4.21    1.74
  -1  -1 -11    6.55    3.88
   1  -1  11    4.72    3.74
   1  -1  11    5.68    2.40
   1  -1  11    7.34    3.54
   1  -1  12   54.66    3.80
  -1  -1 -12   53.81    4.72
  -1  -1 -12   45.60    3.72
  -1  -1 -12   54.98    4.63
   1  -1  12   62.62    7.56
   1  -1  12   51.26    3.68
  -1  -1 -12   48.16    3.69
   1  -1  12   55.72    3.99
  -1  -1 -12   47.57    3.94
  -1  -1 -13   17.77    2.61
   1  -1  13   21.45    2.24
  -1  -1 -13   16.52    1.92
   1  -1  13   21.07    2.33
   1  -1  13   20.76    2.23
  -1  -1 -13   16.36    1.95
  -1  -1 -13   23.21    2.43
  -1  -1 -13   21.48    2.89
   1  -1  14    3.32    1.11
  -1  -1 -14    2.51    1.31
  -1  -1 -14    3.07    1.18
   1  -1  14    1.31    0.84
   1   0 -14   24.06    2.22
   1   0 -14   32.34    2.69
   1   0 -14   28.31    2.38
   1   0 -14   25.79    2.43
  -1   0  14   30.48    2.18
  -1   0  14   27.99    1.87
   1   0 -14   24.11    2.01
   1   0 -13    2.63    1.44
  -1   0  13    0.59    1.19
  -1   0  13    3.36    1.30
   1   0 -13    4.91    1.68
   1   0 -13    3.15    1.98
   1   0 -13    3.67    1.79
  -1   0  13    2.60    0.90
  -1   0  13    1.21    1.40
  -1   0  12   -0.68    1.33
   1   0 -12    4.78    3.40
   1   0 -12    1.07    1.92
  -1   0  12   -0.11    1.55
  -1   0  12    1.84    1.19
   1   0 -12   -0.24    1.76
   1   0 -12    1.24    1.63
  -1   0  12    1.87    1.62
   1   0 -12    0.06    2.06
  -1   0  11   30.52    5.91
  -1   0  11   28.22    3.19
   1   0 -11   21.24    6.17
  -1   0  11   32.37    5.85
   1   0 -11   19.52    5.10
   1   0 -11   26.43    3.55
  -1   0  11   31.85    3.13
  -1   0  11   29.39    5.16
   1   0 -11   33.93    4.01
  -1   0  11   30.67    3.00
   1   0 -11   32.16    3.76
   1   0 -11   36.87    7.92
  -1   0  11   31.27    2.93
   1   0 -11   34.93    3.95
   1   0 -10  319.98   21.03
   1   0 -10  342.31   22.18
  -1   0  10  367.25   20.55
  -1   0  10  323.07    9.90
   1   0 -10  337.39   11.58
  -1   0  10  354.33    9.73
  -1   0  10  318.79   16.64
   1   0 -10  347.69   11.43
   1   0 -10  358.02   11.40
   1   0 -10  362.06   20.24
  -1   0  10  355.45   10.04
   1   0 -10  335.14   21.07
  -1   0  10  381.90   19.64
  -1   0  10  346.37   18.55
   1   0 -10  357.95   11.80
   1   0  -9   20.74    5.87
  -1   0   9   32.94    5.84
  -1   0   9   22.80    4.65
   1   0  -9   27.83    5.87
   1   0  -9   30.50    5.90
   1   0  -9   28.99    3.31
   1   0  -9   29.06    2.83
  -1   0   9   29.11    5.23
   1   0  -9   28.89    3.28
   1   0  -9   29.81    7.24
  -1   0   9   31.78    5.17
  -1   0   9   27.50    2.81
  -1   0   9   23.23    4.05
  -1   0   9   25.04    5.28
   1   0  -9   30.27    3.51
   1   0  -9   31.14    3.51
  -1   0   9   30.23    2.78
   1   0  -9   26.32    6.01
  -1   0   9   27.66    2.79
   1   0  -9   29.25    6.70
   1   0  -8    6.25    2.75
  -1   0   8    3.05    2.69
   1   0  -8    9.31    4.07
   1   0  -8    6.53    4.49
   1   0  -8    4.24    3.85
  -1   0   8    5.11    2.98
  -1   0   8    7.99    3.33
  -1   0   8    3.26    1.96
   1   0  -8    4.29    3.39
  -1   0   8    5.34    3.17
  -1   0   8    6.08    1.54
  -1   0   8    5.18    2.43
   1   0  -8    7.10    3.41
   1   0  -8    6.11    2.28
   1   0  -8    2.30    2.29
  -1   0   8    2.65    2.41
  -1   0   7  455.79   16.56
  -1   0   7  467.21   17.04
   1   0  -7  499.33   19.13
   1   0  -7  521.68   19.48
   1   0  -7  459.61   20.63
  -1   0   7  479.59   10.16
   1   0  -7  483.59   21.25
   1   0  -7  485.60   22.62
  -1   0   7  476.49   15.90
   1   0  -7  478.34   19.61
  -1   0   7  457.51   16.70
  -1   0   7  476.65   16.06
  -1   0   7  459.77   18.71
  -1   0   7  476.73   16.02
  -1   0   7  448.72   17.25
   1   0  -7  468.13   20.28
   1   0  -7  522.92   17.67
   1   0  -6  176.12   10.86
   1   0  -6  169.76   10.47
  -1   0   6  175.65    9.35
  -1   0   6  179.50    7.85
   1   0  -6  179.35   11.44
  -1   0   6  172.26    8.34
   1   0  -6  176.66   12.54
  -1   0   6  175.08   10.44
  -1   0   6  167.71    8.71
  -1   0   6  180.08    9.01
   1   0  -6  182.90   10.35
  -1   0   6  188.92    9.89
   1   0  -6  169.82    9.28
   1   0  -6  171.23   11.30
  -1   0   6  167.65    9.12
  -1   0   6  163.56    8.63
  -1   0   6  168.98    7.54
   1   0  -6  180.17   10.25
   1   0  -6  181.03   11.20
   1   0  -5   61.79    5.69
   1   0  -5   65.44    5.85
   1   0  -5   60.52    5.60
   1   0  -5   59.34    5.10
  -1   0   5   61.63    4.87
  -1   0   5   65.55    4.69
  -1   0   5   73.42    5.13
  -1   0   5   64.75    4.84
  -1   0   5   64.91    6.09
   1   0  -5   60.10    6.12
   1   0  -5   62.85    6.17
   1   0  -5   63.86    6.32
  -1   0   5   56.19    4.82
   1   0  -5   61.08    6.23
   1   0  -5   63.09    5.10
  -1   0   5   56.08    4.73
   1   0  -5   58.67    6.76
  -1   0   5   60.23    5.17
  -1   0   5   68.63    3.36
  -1   0   5   58.17    4.14
   1   0  -4    3.70    2.03
  -1   0   4    1.54    1.58
   1   0  -4    0.67    1.84
   1   0  -4   -0.88    1.64
   1   0  -4    1.60    2.24
   1   0  -4    0.26    1.96
   1   0  -4   -1.22    2.58
  -1   0   4    0.12    2.17
  -1   0   4    0.24    1.48
  -1   0   4    1.04    0.99
   1   0  -4    2.00    1.59
  -1   0   4    0.50    1.49
   1   0  -4    0.54    2.10
   1   0  -4    3.57    2.21
   1   0  -3  676.17   10.08
  -1   0   3  676.29   14.23
   1   0  -3  704.44   15.13
  -1   0   3  685.74   15.38
  -1   0   3  700.22   14.11
   1   0  -3  650.89   16.85
  -1   0   3  721.47   11.82
   1   0  -3  692.22   14.36
   1   0  -3  705.59   16.41
  -1   0   2  791.59   13.91
  -1   0   2  792.40   12.00
   1   0  -2  768.68   14.31
   1   0  -2  728.72   15.67
  -1   0   2  772.52   13.82
  -1   0   2  754.88   14.48
   1   0  -2  759.08   13.73
  -1   0   2  781.80   13.66
  -1   0   1    4.90    0.69
  -1   0   1    6.48    0.91
  -1   0   1    5.03    1.18
   1   0  -1    5.79    1.06
   1   0  -1    5.83    1.08
   1   0   0    1.75    0.73
   1   0   0    0.56    0.53
   1   0   0    1.16    0.73
  -1   0   0    0.57    0.69
  -1   0  -1 1085.50   17.26
   1   0   1 1055.41   15.51
   1   0   2 1335.08   21.94
  -1   0  -2 1344.10   23.24
   1   0   2 1348.90   21.30
   1   0   2 1358.66   21.56
   1   0   3  189.21    7.45
  -1   0  -3  199.17    8.80
   1   0   3  187.53    7.08
  -1   0  -3  213.45    8.39
  -1   0  -3  209.02    8.55
   1   0   3  207.54    7.01
  -1   0  -3  196.38    7.54
   1   0   4    7.78    2.50
   1   0   4    7.44    2.10
   1   0   4    9.23    2.18
  -1   0  -4    7.58    2.75
   1   0   4    7.93    2.12
  -1   0  -4    5.99    2.11
  -1   0  -4    6.61    2.95
   1   0   4    8.52    2.23
  -1   0  -4   10.23    2.75
  -1   0  -4    9.20    2.35
   1   0   4    9.42    2.19
  -1   0  -4    8.01    2.12
  -1   0  -4    7.12    2.77
   1   0   4    9.95    2.50
   1   0   5   61.35    5.20
  -1   0  -5   65.97    6.83
  -1   0  -5   68.20    5.17
  -1   0  -5   55.47    6.54
  -1   0  -5   73.66    6.60
   1   0   5   72.39    4.87
  -1   0  -5   61.33    6.13
   1   0   5   60.54    4.17
  -1   0  -5   73.44    6.35
  -1   0  -5   66.33    6.52
   1   0   5   62.49    5.54
   1   0   5   64.94    5.49
   1   0   5   65.05    5.69
   1   0   5   64.60    5.34
   1   0   5   66.26    5.15
  -1   0  -5   64.07    5.75
   1   0   5   66.36    4.57
  -1   0  -6   19.56    3.85
  -1   0  -6   14.87    3.80
  -1   0  -6   16.32    3.66
   1   0   6   15.22    3.43
  -1   0  -6   10.54    3.75
   1   0   6   16.90    3.52
  -1   0  -6   15.91    2.89
  -1   0  -6   18.83    3.96
   1   0   6   15.27    3.22
   1   0   6   16.86    1.63
   1   0   6   13.12    2.56
  -1   0  -6   12.64    3.67
   1   0   6   16.40    3.04
   1   0   6   14.58    2.38
   1   0   6   16.37    2.55
   1   0   6   16.93    3.60
   1   0   6   13.63    3.38
  -1   0  -6   12.96    4.15
   1   0   7   40.22    5.61
  -1   0  -7   33.13    4.95
   1   0   7   35.52    5.21
  -1   0  -7   40.10    5.50
   1   0   7   36.78    5.10
  -1   0  -7   35.54    6.59
   1   0   7   43.67    2.82
   1   0   7   44.46    4.77
  -1   0  -7   40.89    6.39
  -1   0  -7   40.02    6.22
   1   0   7   42.17    5.55
  -1   0  -7   43.44    7.22
   1   0   7   31.83    4.42
   1   0   7   42.56    5.31
  -1   0  -7   46.74    6.83
   1   0   8    1.56    1.12
   1   0   8    1.56    1.30
  -1   0  -8    1.84    1.30
  -1   0  -8    5.99    4.33
  -1   0  -8    2.64    2.85
   1   0   8    2.42    1.87
   1   0   8    0.45    2.13
   1   0   8    0.58    2.83
   1   0   8    0.70    2.39
  -1   0  -8    5.16    2.33
  -1   0  -8    0.24    3.33
   1   0   8    5.64    2.99
  -1   0  -8    2.87    3.83
  -1   0  -8    1.34    2.28
   1   0   8    2.28    1.90
  -1   0  -8    6.40    1.77
  -1   0  -8    2.69    3.44
  -1   0  -9  238.70    8.71
   1   0   9  224.95   12.21
  -1   0  -9  253.07   15.80
  -1   0  -9  219.18    8.47
   1   0   9  220.73    7.77
   1   0   9  220.61    7.50
  -1   0  -9  225.28   16.61
  -1   0  -9  235.67    9.51
   1   0   9  238.69   15.04
   1   0   9  220.47   14.67
  -1   0  -9  242.63   17.51
  -1   0  -9  237.87    9.26
   1   0   9  226.17   14.27
  -1   0  -9  224.59   17.84
  -1   0  -9  222.78   16.79
   1   0   9  233.17    7.79
   1   0   9  220.23    7.08
  -1   0  -9  240.42    8.94
  -1   0  -9  245.68   19.15
  -1   0 -10    7.67    3.31
   1   0  10    0.71    1.66
  -1   0 -10   -0.98    2.86
   1   0  10   -2.80    3.43
  -1   0 -10    0.82    1.61
  -1   0 -10    0.82    1.75
  -1   0 -10    1.14    1.45
   1   0  10   -2.71    3.33
  -1   0 -10    1.23    1.62
  -1   0 -10   -6.46    4.18
  -1   0 -10    0.25    2.90
  -1   0 -10   -1.16    3.08
   1   0  10    1.88    1.42
   1   0  10   -1.69    2.99
   1   0  10    1.93    2.39
  -1   0 -10   -0.01    1.75
   1   0  10   -0.02    1.27
   1   0  10    1.41    1.77
   1   0  11  130.74    6.23
  -1   0 -11  122.24    6.11
   1   0  11  117.91    5.21
  -1   0 -11  117.86   13.62
   1   0  11  124.65   11.76
  -1   0 -11  132.10    6.78
   1   0  11  120.98   10.70
   1   0  11  133.78    6.10
  -1   0 -11  136.08    7.42
   1   0  11  131.44    5.96
  -1   0 -11  133.77    7.05
   1   0  11  129.27   11.36
  -1   0 -11  135.26    7.49
  -1   0 -11  107.35   12.11
  -1   0 -11  112.22   12.80
   1   0  12    1.71    1.18
  -1   0 -12    1.41    1.67
   1   0  12   -0.77    1.50
  -1   0 -12    0.02    1.91
  -1   0 -12    2.38    1.76
  -1   0 -12    0.51    1.88
   1   0  12    1.10    1.78
   1   0  12    0.82    1.26
   1   0  12   -1.77    2.23
  -1   0 -13   18.44    2.37
  -1   0 -13   15.75    2.09
  -1   0 -13   18.33    2.43
  -1   0 -13   19.26    2.77
   1   0  13   24.22    2.39
   1   0  13   19.70    2.34
   1   0  13   19.93    2.02
  -1   0 -13   19.37    2.81
  -1   0 -14    8.63    1.53
  -1   0 -14    6.84    1.25
  -1   0 -14    6.71    1.25
   1   0  14   12.08    1.58
  -1   0 -14    7.69    1.53
   1   0  14    9.56    1.11
  -1   1  14   12.61    1.36
   1   1 -14   15.29    1.90
  -1   1  14   11.21    1.35
   1   1 -14   14.40    1.95
   1   1 -14   11.62    1.43
   1   1 -14   13.05    1.71
   1   1 -13    4.64    1.55
   1   1 -13    6.69    2.11
  -1   1  13    5.09    1.45
   1   1 -13    5.86    1.51
  -1   1  13    6.95    1.63
   1   1 -13    6.44    2.10
  -1   1  13    5.35    1.30
  -1   1  12   44.96    3.39
   1   1 -12   51.80    4.66
  -1   1  12   46.50    3.51
   1   1 -12   43.96    3.30
   1   1 -12   50.78    4.44
   1   1 -12   40.68    3.75
   1   1 -12   38.95    3.64
  -1   1  12   40.71    6.55
   1   1 -12   40.27    8.32
  -1   1  12   42.31    6.14
  -1   1  12   49.81    3.43
   1   1 -11  140.59    6.53
   1   1 -11  128.55   14.11
  -1   1  11  138.64    6.24
  -1   1  11  153.35   12.93
  -1   1  11  138.64    6.03
  -1   1  11  137.33    6.15
   1   1 -11  141.68    7.63
   1   1 -11  133.77    6.93
   1   1 -11  138.10    7.06
   1   1 -11  137.60    7.29
  -1   1  11  139.02   11.69
  -1   1  10  313.66   17.88
   1   1 -10  298.56   10.57
  -1   1  10  315.48    9.15
   1   1 -10  295.18   20.74
   1   1 -10  325.03   11.24
  -1   1  10  344.02   19.06
   1   1 -10  311.66   10.64
   1   1 -10  338.95   21.50
  -1   1  10  288.87    9.08
  -1   1  10  289.26    8.83
   1   1 -10  310.55   10.58
   1   1 -10  319.32   10.02
  -1   1  10  311.09   16.64
  -1   1  10  295.87   15.12
  -1   1  10  311.78   16.71
   1   1  -9    3.16    1.65
   1   1  -9    0.27    3.15
   1   1  -9    2.83    1.72
  -1   1   9    0.80    1.29
  -1   1   9    0.49    1.86
   1   1  -9    4.35    1.72
   1   1  -9    0.82    3.75
   1   1  -9    3.01    1.77
  -1   1   9    3.79    2.60
  -1   1   9    2.22    3.14
  -1   1   9    5.06    2.70
   1   1  -9    3.47    1.58
   1   1  -9   -0.26    3.61
   1   1  -9    2.48    1.93
   1   1  -9    2.98    1.50
  -1   1   9    1.89    1.50
   1   1  -9    1.91    2.46
  -1   1   9    0.69    2.04
  -1   1   9    0.81    2.28
  -1   1   9    2.47    1.45
   1   1  -8  121.08    5.86
  -1   1   8  114.15    8.93
   1   1  -8  119.50   11.05
  -1   1   8  103.48    4.70
  -1   1   8  117.42    9.72
   1   1  -8  116.64   11.75
  -1   1   8  108.27    4.72
  -1   1   8  106.03    9.31
   1   1  -8  117.83    9.30
  -1   1   8  112.08    8.66
   1   1  -8  116.40    5.94
   1   1  -8  114.44   11.47
  -1   1   8  109.09    8.57
   1   1  -8  126.94   12.80
  -1   1   8  117.12    9.69
   1   1  -7   99.40    9.20
  -1   1   7  100.58    7.65
  -1   1   7   97.58    7.91
   1   1  -7   96.78    9.01
  -1   1   7  102.74    8.45
  -1   1   7   98.67    4.17
   1   1  -7  115.44   10.45
   1   1  -7   96.70   10.33
   1   1  -7  102.43    9.93
  -1   1   7  101.03    7.69
  -1   1   7  105.22    8.63
  -1   1   7   82.33    7.31
   1   1  -7  109.67    8.32
   1   1  -6   20.63    4.40
   1   1  -6   22.50    4.33
  -1   1   6   15.30    3.14
  -1   1   6   26.49    4.21
   1   1  -6   20.28    4.46
  -1   1   6   26.36    3.70
  -1   1   6   21.52    3.71
   1   1  -6   24.66    3.14
   1   1  -6   16.33    3.65
   1   1  -6   25.43    3.95
  -1   1   6   22.88    4.09
  -1   1   6   22.38    3.21
   1   1  -6   25.21    5.32
  -1   1   6   25.75    3.44
  -1   1   6   23.36    3.91
   1   1  -6   20.20    3.64
   1   1  -5  565.29   18.93
  -1   1   5  545.67   15.24
   1   1  -5  572.07   11.97
   1   1  -5  587.88   17.00
  -1   1   5  566.43   16.06
  -1   1   5  552.32   16.13
  -1   1   5  531.10   15.73
  -1   1   5  552.38   16.78
  -1   1   5  534.73   15.14
   1   1  -5  563.69   19.07
   1   1  -5  588.33   16.08
  -1   1   5  587.40   15.53
   1   1  -5  529.87   19.73
  -1   1   5  535.45   15.35
   1   1  -5  569.15   18.11
   1   1  -5  588.79   18.83
  -1   1   5  546.20   16.38
   1   1  -5  598.92   13.91
  -1   1   4  988.65   20.19
  -1   1   4  992.08   20.87
  -1   1   4 1007.29   20.85
   1   1  -4  999.53   17.52
  -1   1   4  971.77   21.09
  -1   1   4  981.99   21.05
   1   1  -4 1009.71   23.08
   1   1  -4 1030.57   23.13
  -1   1   4  973.80   16.23
   1   1  -4  927.49   17.42
  -1   1   4 1032.09   20.85
   1   1  -4  944.86   19.60
   1   1  -4  983.93   23.72
   1   1  -4  925.43   23.97
  -1   1   4  934.82   20.81
   1   1  -4  994.44   24.06
  -1   1   4  978.57   20.28
  -1   1   4  946.88   19.54
   1   1  -3 1871.43   32.15
  -1   1   3 1796.99   29.02
   1   1  -3 1726.05   26.96
   1   1  -3 1623.33   31.15
   1   1  -3 1700.40   25.00
  -1   1   3 1856.06   29.36
   1   1  -3 1717.22   26.60
  -1   1   3 1782.95   29.20
  -1   1   3 1677.71   28.46
  -1   1   3 1792.35   26.95
   1   1  -2 6427.52   76.19
   1   1  -2 6455.09   74.80
  -1   1   2 6337.55   79.99
   1   1  -2 5853.83   72.90
   1   1  -2 5864.39   79.96
   1   1  -2 6374.67   77.74
   1   1  -2 6519.70   80.52
  -1   1   2 6225.37   78.30
   1   1  -1 1412.75   21.79
   1   1  -1 1396.04   20.22
  -1   1   1 1412.59   21.44
  -1   1   1 1403.87   22.87
   1   1  -1 1444.10   19.78
   1   1  -1 1425.70   22.91
   1   1  -1 1382.99   19.60
  -1   1   1 1434.49   22.57
   1   1   0  837.39   15.09
   1   1   0  825.10   14.24
  -1   1   0  734.54   14.09
  -1   1   0  732.53   14.48
  -1   1  -1  422.30    9.54
  -1   1  -1  426.50    9.82
   1   1   1  439.53   10.08
   1   1   1  426.98    9.04
  -1   1  -1  425.40   10.98
   1   1   1  447.20   10.74
   1   1   1  464.11    9.71
  -1   1  -2  616.39   14.32
  -1   1  -2  622.72   13.05
   1   1   2  627.17   12.81
   1   1   2  585.82   10.79
   1   1   2  593.17   11.27
   1   1   2  638.64   14.47
   1   1   3   85.40    4.41
  -1   1  -3   91.98    6.27
   1   1   3   88.20    5.29
  -1   1  -3   98.59    5.65
   1   1   3   87.99    5.67
  -1   1  -3  105.36    6.57
  -1   1  -3   93.95    4.88
   1   1   3   91.75    3.50
   1   1   3   98.43    5.01
  -1   1  -3   97.40    6.64
   1   1   3   87.03    4.79
   1   1   4    1.08    1.53
  -1   1  -4    4.57    3.02
   1   1   4    1.86    1.49
  -1   1  -4    2.33    2.30
  -1   1  -4    1.52    1.59
  -1   1  -4    3.86    2.46
  -1   1  -4    0.53    2.23
  -1   1  -4    2.72    1.72
   1   1   4    0.94    1.53
   1   1   4    0.91    1.55
   1   1   4    1.48    1.51
  -1   1  -4    2.42    2.17
   1   1   4    2.33    1.88
   1   1   4    1.35    2.03
  -1   1  -4    2.71    1.41
   1   1   4    1.45    0.63
   1   1   4    0.77    1.94
  -1   1  -5   68.52    7.15
   1   1   5   57.29    5.51
   1   1   5   60.43    5.17
   1   1   5   60.47    5.33
  -1   1  -5   54.08    6.50
  -1   1  -5   58.59    5.46
  -1   1  -5   59.11    4.92
   1   1   5   58.69    4.94
  -1   1  -5   62.50    6.55
  -1   1  -5   56.18    6.36
  -1   1  -5   68.76    6.86
   1   1   5   57.26    5.29
   1   1   5   64.38    4.92
   1   1   5   56.84    4.88
   1   1   5   58.94    4.70
   1   1   5   59.18    5.21
  -1   1  -6   99.56    8.91
   1   1   6  112.43    7.46
   1   1   6  112.72    8.25
   1   1   6  114.26    7.27
  -1   1  -6  113.26    7.97
  -1   1  -6   99.77    9.51
   1   1   6  116.88    8.20
  -1   1  -6  111.31    9.91
  -1   1  -6  112.86    9.39
   1   1   6  107.92    7.34
   1   1   6  115.08    4.25
   1   1   6  111.08    7.09
  -1   1  -6   96.37    6.88
   1   1   6  112.58    7.51
   1   1   6  118.03    7.98
  -1   1  -6  101.93    9.16
   1   1   6  108.72    7.15
   1   1   7   42.16    2.95
  -1   1  -7   44.97    5.48
  -1   1  -7   46.45    7.07
  -1   1  -7   39.50    7.07
   1   1   7   48.77    5.80
  -1   1  -7   48.79    6.92
   1   1   7   46.67    5.11
   1   1   7   45.50    5.87
  -1   1  -7   46.96    7.29
  -1   1  -7   53.52    7.95
   1   1   7   36.55    4.44
   1   1   7   47.18    5.46
   1   1   7   44.10    5.36
   1   1   7   43.20    5.16
   1   1   7   44.16    5.92
   1   1   8   87.19    8.52
   1   1   8   76.86    8.11
   1   1   8   85.25    4.10
  -1   1  -8   85.16    5.24
   1   1   8   84.12    7.13
  -1   1  -8   91.92   10.57
  -1   1  -8   87.15   10.07
  -1   1  -8   86.65    5.24
  -1   1  -8   84.18   10.38
   1   1   8   89.85    7.82
  -1   1  -8   82.24    9.62
  -1   1  -8   92.39    8.43
   1   1   8   85.76    4.49
  -1   1  -8   84.52    5.26
  -1   1  -8   84.95    5.08
  -1   1  -8   81.45   10.62
   1   1   8   83.64    8.04
   1   1   8   77.31    4.21
   1   1   8   80.55    7.76
  -1   1  -9  210.52   16.00
  -1   1  -9  227.67   17.77
  -1   1  -9  258.60   18.63
   1   1   9  245.36   14.96
   1   1   9  234.24    7.90
  -1   1  -9  274.54   20.41
   1   1   9  263.01   15.23
  -1   1  -9  238.77    9.32
  -1   1  -9  258.27    9.29
   1   1   9  250.29   13.85
  -1   1  -9  233.16    9.59
   1   1   9  247.90    7.73
   1   1   9  228.00   13.78
   1   1   9  228.34    7.66
   1   1   9  227.86   14.65
  -1   1  -9  234.73    9.32
   1   1   9  234.29    8.10
   1   1  10  172.63    7.11
   1   1  10  166.66   13.12
   1   1  10  171.38    6.69
  -1   1 -10  177.93   16.39
   1   1  10  170.16    6.56
   1   1  10  178.54    7.04
  -1   1 -10  177.72   17.00
  -1   1 -10  176.42    8.10
  -1   1 -10  147.73   13.62
   1   1  10  152.06   11.36
  -1   1 -10  171.25    8.19
  -1   1 -10  178.72    8.59
  -1   1 -10  182.49    8.30
  -1   1 -10  152.49   15.33
   1   1  10  171.33   13.28
   1   1  11    1.96    3.28
   1   1  11    6.63    2.15
  -1   1 -11    5.54    2.07
  -1   1 -11    6.47    2.44
   1   1  11    5.16    1.86
  -1   1 -11    3.17    2.88
  -1   1 -11    7.96    2.42
   1   1  11    6.86    3.55
  -1   1 -11    6.02    2.24
   1   1  11    8.10    2.00
   1   1  11    5.98    1.60
  -1   1 -12   43.70    4.08
   1   1  12   39.25    6.49
  -1   1 -12   46.02    4.02
   1   1  12   52.45    3.63
   1   1  12   56.32    3.92
   1   1  12   53.34    3.41
  -1   1 -12   53.93    4.41
   1   1  12   51.66    3.32
  -1   1 -12   45.27    4.19
  -1   1 -13   22.82    2.83
   1   1  13   22.21    2.31
  -1   1 -13   17.60    2.46
   1   1  13   20.56    1.99
   1   1  13   22.98    2.22
  -1   1 -13   18.42    2.57
  -1   1 -13   18.02    2.55
  -1   1 -13   17.42    2.26
  -1   1 -14    1.54    1.03
  -1   1 -14    3.14    1.16
  -1   1 -14    2.93    1.06
  -1   1 -14    1.36    0.90
   1   1  14    1.89    0.97
   1   2 -14   85.85    3.76
  -1   2  14   93.34    3.21
   1   2 -14   89.53    3.94
  -1   2  13  129.76    4.77
  -1   2  13  105.93    4.08
   1   2 -13   94.40    4.27
   1   2 -13  108.00    5.56
   1   2 -13  113.15    5.46
   1   2 -13  119.86    5.75
   1   2 -12   19.48    3.21
   1   2 -12   17.00    3.14
   1   2 -12   13.01    2.93
   1   2 -12   14.82    2.41
  -1   2  12   15.15    1.83
  -1   2  12   17.20    4.20
   1   2 -12   16.63    2.33
  -1   2  12   13.65    3.63
  -1   2  12   14.02    2.42
  -1   2  12   14.46    2.01
  -1   2  11    7.86    4.33
  -1   2  11    8.88    1.94
  -1   2  11   10.09    1.81
  -1   2  11    9.98    1.90
   1   2 -11    8.59    2.72
   1   2 -11   14.30    2.52
   1   2 -11   16.37    3.23
   1   2 -11   10.12    2.39
  -1   2  11    8.80    4.15
  -1   2  11   11.32    2.46
   1   2 -11    8.54    1.99
   1   2 -10   46.38    3.97
  -1   2  10   41.99    3.35
  -1   2  10   41.03    6.37
   1   2 -10   49.06    4.81
   1   2 -10   42.47    3.86
  -1   2  10   42.67    3.09
  -1   2  10   42.63    3.30
  -1   2  10   45.58    3.11
   1   2 -10   43.47    3.98
  -1   2  10   44.11    3.70
   1   2 -10   47.85    4.39
   1   2 -10   18.04    3.56
   1   2 -10   45.81    8.67
  -1   2  10   44.63    6.79
  -1   2  10   37.97    6.57
   1   2  -9   85.93    5.23
  -1   2   9   86.08    4.25
   1   2  -9   83.81   10.93
  -1   2   9   86.74    4.32
  -1   2   9   83.98    4.67
  -1   2   9   79.35    8.73
  -1   2   9   80.84    8.37
   1   2  -9   75.82    9.94
  -1   2   9   70.99    8.33
   1   2  -9  105.57   12.86
   1   2  -9   80.75    5.22
   1   2  -9   90.62    5.68
   1   2  -9   84.30    5.41
   1   2  -9   83.18    5.71
  -1   2   9   72.28    4.39
  -1   2   9   84.84    4.40
  -1   2   9   79.01    9.03
  -1   2   8   13.95    3.45
  -1   2   8   11.19    3.90
   1   2  -8   10.46    3.93
   1   2  -8   12.08    2.36
  -1   2   8   11.05    1.96
   1   2  -8   11.86    3.76
   1   2  -8   12.76    5.07
   1   2  -8   14.20    2.54
   1   2  -8   12.33    2.35
  -1   2   8   11.67    1.91
  -1   2   8    6.29    3.26
   1   2  -8   11.87    3.81
   1   2  -8   16.28    2.41
  -1   2   8   14.39    1.77
  -1   2   8   10.58    1.65
  -1   2   8   12.49    1.92
  -1   2   8    5.45    3.01
   1   2  -8    6.76    2.38
   1   2  -8   13.80    4.89
  -1   2   8   14.35    3.95
  -1   2   7   94.62    7.94
  -1   2   7   93.27    8.03
   1   2  -7   89.77    9.59
   1   2  -7   99.71    9.53
  -1   2   7   97.56    8.55
   1   2  -7  102.86   10.37
  -1   2   7  110.91    8.37
  -1   2   7   97.48    7.84
   1   2  -7   99.96   10.64
  -1   2   7   93.45    8.37
  -1   2   7   91.46    4.15
  -1   2   7   90.53    8.03
   1   2  -7  104.72   10.61
   1   2  -6  442.35   19.84
  -1   2   6  506.45   17.11
   1   2  -6  481.60   21.12
   1   2  -6  513.51   21.63
  -1   2   6  452.77   17.03
   1   2  -6  518.34   21.20
  -1   2   6  491.63   18.07
   1   2  -6  516.22   20.15
  -1   2   6  478.56   17.28
  -1   2   6  519.61   16.68
  -1   2   6  512.99   18.00
  -1   2   6  462.77   17.38
  -1   2   5  252.86   10.19
   1   2  -5  260.79    9.05
  -1   2   5  258.51   11.60
  -1   2   5  253.26   11.12
   1   2  -5  266.85   13.96
   1   2  -5  225.10   12.72
   1   2  -5  273.43   13.94
  -1   2   5  262.63   11.77
  -1   2   5  257.47   11.83
   1   2  -5  270.37   10.08
  -1   2   5  278.45   12.32
  -1   2   5  244.95   11.57
  -1   2   5  250.65   10.49
   1   2  -5  252.17   13.38
   1   2  -5  264.34   12.62
   1   2  -4  208.95   10.86
   1   2  -4  231.27    7.17
   1   2  -4  220.04   10.47
  -1   2   4  218.49    9.72
  -1   2   4  241.49   10.98
  -1   2   4  220.55   10.07
  -1   2   4  213.07    9.64
   1   2  -4  237.48    9.12
   1   2  -4  245.44   11.83
  -1   2   4  215.01    9.85
   1   2  -4  239.07   11.68
  -1   2   4  220.36    8.84
  -1   2   4  215.12    8.21
  -1   2   4  214.57    9.84
   1   2  -4  213.97   11.38
  -1   2   3  635.27   16.16
   1   2  -3  630.87   18.06
  -1   2   3  616.76   16.45
  -1   2   3  607.80   16.11
   1   2  -3  620.94   15.68
  -1   2   3  613.93   15.68
   1   2  -3  672.41   18.20
  -1   2   3  628.54   13.54
   1   2  -3  611.14   18.34
  -1   2   3  630.94   17.75
   1   2  -3  634.50   11.14
   1   2  -3  570.43   16.31
  -1   2   3  626.99   16.53
  -1   2   3  630.11   14.41
  -1   2   3  607.18   16.46
   1   2  -2  519.01   13.22
   1   2  -2  547.73   16.34
  -1   2   2  583.31   14.83
  -1   2   2  595.99   13.04
  -1   2   2  532.70   14.05
  -1   2   2  586.60   15.94
  -1   2   2  587.04   13.78
  -1   2   2  569.59   12.44
   1   2  -2  530.97   11.72
  -1   2   2  606.68   15.04
   1   2  -2  582.52   14.43
  -1   2   1  435.31   11.27
  -1   2   1  407.77   12.53
   1   2  -1  393.10   10.66
  -1   2   1  440.91   13.53
  -1   2   1  427.67   11.10
  -1   2   1  435.98   11.71
   1   2  -1  418.49   13.51
  -1   2   0 2310.83   37.62
   1   2   0 2402.92   37.10
  -1   2   0 2378.18   40.02
  -1   2   0 2397.95   32.73
   1   2   1  713.79   17.13
   1   2   1  730.86   15.53
  -1   2  -1  691.45   15.70
  -1   2  -2  590.72   14.93
  -1   2  -2  621.85   15.19
   1   2   2  589.71   15.52
  -1   2  -2  616.44   18.29
   1   2   2  627.81   14.01
   1   2   2  591.82   14.94
   1   2   2  611.77   16.75
  -1   2  -3  254.58   11.82
   1   2   3  236.31    9.91
   1   2   3  237.76    9.60
  -1   2  -3  259.53    9.61
  -1   2  -3  235.83    6.16
   1   2   3  261.41   10.03
   1   2   3  241.68    9.77
  -1   2  -3  255.27   10.20
   1   2   3  248.97    8.16
   1   2   3  257.51    7.98
  -1   2  -3  236.47   11.78
   1   2   3  239.12    6.23
  -1   2  -3  243.01   10.97
  -1   2  -3  229.08   10.18
   1   2   3  257.24   11.10
  -1   2  -4  611.45   17.50
   1   2   4  584.14   13.36
  -1   2  -4  619.57   20.85
   1   2   4  570.60   17.37
   1   2   4  599.65   16.04
   1   2   4  611.26   12.67
  -1   2  -4  594.56   19.08
   1   2   4  599.59   17.32
  -1   2  -4  605.14   12.98
  -1   2  -4  610.17   21.26
   1   2   4  643.53   18.90
  -1   2  -4  551.22   18.59
   1   2   4  597.73   14.36
   1   2   4  608.36   17.42
   1   2   4  584.23   17.02
  -1   2  -5  333.85   10.52
   1   2   5  319.24   13.29
  -1   2  -5  360.06   15.79
   1   2   5  348.27   14.41
   1   2   5  321.82   13.47
  -1   2  -5  380.51   17.36
   1   2   5  313.30   13.15
   1   2   5  340.86   11.30
  -1   2  -5  351.93   13.44
   1   2   5  327.68   12.49
  -1   2  -5  334.72   17.03
   1   2   5  331.90   14.18
  -1   2  -5  350.82   16.94
  -1   2  -5  303.53   15.05
  -1   2  -6  200.65   13.65
  -1   2  -6  212.23   14.95
   1   2   6  240.66    6.78
   1   2   6  274.22   13.33
  -1   2  -6  247.67   15.52
  -1   2  -6  237.31   15.38
   1   2   6  238.83   11.59
   1   2   6  257.75   13.31
   1   2   6  251.73   10.81
   1   2   6  232.96   11.60
   1   2   6  234.66   12.55
  -1   2  -6  244.62   14.31
   1   2   6  234.73   12.12
  -1   2  -7  180.67   14.23
  -1   2  -7  180.77   14.57
   1   2   7  205.91   12.84
  -1   2  -7  203.03   15.29
   1   2   7  194.35   11.15
   1   2   7  202.53   11.97
  -1   2  -7  189.32   14.38
   1   2   7  192.91   11.99
   1   2   7  190.93    6.45
  -1   2  -7  198.85   13.83
   1   2   7  204.33   11.98
   1   2   8  101.36    5.01
   1   2   8   97.19    4.79
  -1   2  -8   84.31   10.51
  -1   2  -8   99.81    6.02
  -1   2  -8   91.39    5.65
   1   2   8   95.58    9.43
  -1   2  -8  101.36   10.57
  -1   2  -8   91.94    5.40
   1   2   8   95.03    8.96
  -1   2  -8   83.31   10.84
  -1   2  -8   96.08    5.68
  -1   2  -8  113.04   12.27
  -1   2  -8  100.71    5.86
   1   2   8  101.54    4.44
   1   2   8   97.59    4.77
   1   2   8  107.46    9.32
   1   2   9   59.00    3.57
  -1   2  -9   60.82   10.05
   1   2   9   60.68    7.43
  -1   2  -9   56.85    4.74
  -1   2  -9   55.22    4.68
   1   2   9   62.02    7.59
   1   2   9   60.26    4.02
   1   2   9   66.84    4.10
   1   2   9   56.38    7.83
  -1   2  -9   46.03    8.15
  -1   2  -9   60.14    4.45
  -1   2  -9   60.74    4.85
  -1   2  -9   61.41    4.78
   1   2   9   63.24    4.20
  -1   2  -9   51.82    9.14
   1   2  10   61.10    4.04
  -1   2 -10   58.80    5.09
  -1   2 -10   60.71    5.01
  -1   2 -10   62.10    4.40
   1   2  10   58.45    3.98
  -1   2 -10   58.22    4.94
  -1   2 -10   50.52    9.05
  -1   2 -10   56.21    4.71
   1   2  10   53.40    7.10
   1   2  10   60.39    4.19
   1   2  10   62.92    8.36
   1   2  10   45.66    6.92
   1   2  11   63.70    4.02
   1   2  11   67.20    8.69
  -1   2 -11   45.52    4.40
   1   2  11   63.31    7.70
  -1   2 -11   66.05    5.25
  -1   2 -11   62.52    4.24
  -1   2 -11   65.87    5.35
  -1   2 -11   61.34    9.59
  -1   2 -11   62.02    5.00
   1   2  11   65.32    4.13
   1   2  11   66.83    4.33
  -1   2 -11   58.44    4.83
   1   2  12  125.34    5.24
  -1   2 -12  136.60    6.83
  -1   2 -12  120.01    6.44
  -1   2 -12  121.57    6.27
   1   2  12  136.53    5.62
  -1   2 -12  120.12    6.20
   1   2  12  137.09    5.40
  -1   2 -12  121.06    6.29
   1   2  13   45.46    2.72
  -1   2 -13   38.10    3.06
  -1   2 -13   36.28    3.26
   1   2  13   40.87    2.76
  -1   2 -13   43.35    3.45
   1   2  13   41.95    2.66
  -1   2 -13   37.40    3.04
  -1   2 -13   35.12    3.02
   1   2  14   23.22    1.55
  -1   2 -14   24.28    2.01
   1   3 -13    2.40    1.34
   1   3 -13    4.03    1.59
   1   3 -13    4.66    1.48
  -1   3  13    4.65    1.40
   1   3 -12    7.80    2.16
  -1   3  12    7.52    1.87
   1   3 -12    5.85    1.78
   1   3 -12    7.15    2.12
   1   3 -12    5.99    2.29
  -1   3  11   24.36    2.38
   1   3 -11   29.06    3.49
  -1   3  11   26.30    2.60
   1   3 -11   28.16    3.78
   1   3 -11   28.21    3.26
  -1   3  11   32.82    2.61
   1   3 -11   35.32    3.96
  -1   3  11   33.92    6.18
  -1   3  11   30.69    3.18
  -1   3  11   33.48    5.99
   1   3 -10    1.79    2.04
   1   3 -10    0.61    1.81
   1   3 -10    0.01    2.09
  -1   3  10   -0.53    1.86
  -1   3  10    2.00    1.27
  -1   3  10    3.60    3.02
  -1   3  10    0.52    1.18
  -1   3  10    1.20    1.40
   1   3 -10   -0.20    2.07
  -1   3  10    1.14    2.79
   1   3  -9   19.88    3.32
  -1   3   9   13.20    4.45
  -1   3   9   19.58    4.56
   1   3  -9   28.27    7.20
   1   3  -9   20.17    3.23
   1   3  -9   18.53    3.03
  -1   3   9   18.25    2.49
   1   3  -9   14.57    3.25
  -1   3   9   21.16    2.47
  -1   3   9   22.67    5.86
  -1   3   9   23.48    2.45
  -1   3   9   16.99    2.54
  -1   3   9   21.55    2.50
   1   3  -9   18.80    2.93
   1   3  -8    8.18    4.56
  -1   3   8    3.28    3.49
  -1   3   8    3.25    1.52
  -1   3   8    2.38    1.50
   1   3  -8    1.38    1.66
   1   3  -8    3.41    1.29
   1   3  -8    3.41    3.00
  -1   3   8    2.10    1.44
   1   3  -8    1.30    1.83
  -1   3   8    4.86    3.60
  -1   3   8    3.09    1.36
   1   3  -8    2.24    1.67
  -1   3   8   -0.05    2.65
   1   3  -8    0.58    1.43
   1   3  -7  180.88    6.39
   1   3  -7  156.68   13.82
  -1   3   7  171.88   12.13
   1   3  -7  172.34    7.21
  -1   3   7  165.77    6.12
   1   3  -7  195.79   14.67
   1   3  -7  170.44    7.13
   1   3  -7  181.59    7.76
  -1   3   7  178.44   11.97
   1   3  -7  172.33    7.61
  -1   3   7  177.18   12.63
  -1   3   7  152.59   11.61
  -1   3   7  175.00    6.46
   1   3  -7  190.36    6.58
  -1   3   7  168.34    6.08
  -1   3   6  154.80   10.85
  -1   3   6  163.66   11.58
  -1   3   6  166.46   11.17
   1   3  -6  172.29   12.59
   1   3  -6  152.25   12.64
  -1   3   6  147.57   10.57
  -1   3   6  156.78   10.77
   1   3  -6  167.63    9.64
   1   3  -5   19.91    4.25
  -1   3   5   20.32    4.03
  -1   3   5   15.86    3.98
  -1   3   5   18.89    4.19
  -1   3   5   20.42    4.16
  -1   3   5   25.05    4.55
   1   3  -5   15.12    4.08
   1   3  -5   15.22    3.21
   1   3  -4  472.57   16.88
   1   3  -4  473.34   19.74
  -1   3   4  454.45   16.07
   1   3  -4  498.61   16.47
  -1   3   4  489.97   17.24
  -1   3   4  518.34   19.41
  -1   3   4  472.36   16.79
  -1   3   4  518.18   17.84
  -1   3   3  247.14   11.11
  -1   3   3  224.96   10.54
  -1   3   3  226.86   10.27
  -1   3   3  248.53   12.46
   1   3  -3  232.83    7.97
   1   3  -3  243.74   10.02
   1   3  -3  207.12   12.10
  -1   3   3  239.21   10.79
   1   3  -3  225.55   10.52
  -1   3   2  259.84   10.59
   1   3  -2  240.74    9.26
   1   3  -2  259.54   13.15
  -1   3   2  232.21   10.10
   1   3  -2  241.43   10.81
  -1   3   2  252.19   12.10
  -1   3   2  252.41   12.62
  -1   3   2  276.25   10.31
   1   3  -1 1301.52   26.92
   1   3  -1 1328.19   28.20
  -1   3   1 1350.32   31.84
  -1   3   1 1411.49   27.92
   1   3  -1 1443.36   33.10
  -1   3   1 1365.15   30.10
   1   3   0  267.71   13.01
  -1   3   0  241.42   10.84
  -1   3   0  273.03   12.99
  -1   3   0  252.23   10.64
   1   3   0  270.95   10.90
   1   3   0  261.69   11.02
  -1   3  -1  154.07    5.91
   1   3   1  163.24    9.22
   1   3   1  160.20   10.08
  -1   3  -1  160.58    8.44
  -1   3  -1  166.11    8.71
  -1   3  -1  171.61   10.62
   1   3   1  168.74    8.45
  -1   3  -2   96.20    6.85
   1   3   2   90.88    7.33
  -1   3  -2  100.11    8.74
   1   3   2  116.17    6.75
  -1   3  -2   87.36    5.55
   1   3   3   44.16    5.81
  -1   3  -3   32.91    4.08
  -1   3  -3   37.26    4.54
  -1   3  -3   35.92    5.83
   1   3   3   33.67    4.53
   1   3   3   37.97    3.90
   1   3   3   44.24    4.01
  -1   3  -4  139.75   11.27
   1   3   4  144.69    9.27
   1   3   4  153.71   10.56
   1   3   4  143.15    6.98
   1   3   4  140.30    8.48
   1   3   4  147.12    9.44
  -1   3  -4  129.78    8.77
  -1   3  -5  644.44   26.19
  -1   3  -5  570.38   21.72
   1   3   5  715.56   23.90
   1   3   5  587.15   11.81
   1   3   5  612.75   21.11
   1   3   5  632.50   21.60
   1   3   5  652.91   20.55
   1   3   6  292.36   15.94
  -1   3  -6  275.32   16.21
  -1   3  -6  306.99   19.22
   1   3   6  260.28    7.54
   1   3   6  272.30   13.95
   1   3   6  294.36   15.54
   1   3   6  296.22   15.19
  -1   3  -7   61.99    4.57
  -1   3  -7   64.15    4.81
   1   3   7   66.57    3.74
  -1   3  -7   54.81    8.38
  -1   3  -7   58.96    4.36
   1   3   7   61.38    3.75
   1   3   7   63.86    3.76
  -1   3  -7   61.63    4.56
   1   3   7   58.78    7.80
   1   3   7   64.85    3.94
   1   3   7   58.47    7.56
  -1   3  -7   65.07    4.88
  -1   3  -7   66.00    4.88
  -1   3  -7   60.24    9.64
   1   3   7   68.41    7.82
  -1   3  -7   67.69    3.86
   1   3   7   62.31    3.98
   1   3   7   59.47    7.20
   1   3   8  131.07    5.58
  -1   3  -8  116.93    6.41
   1   3   8  124.99    5.67
   1   3   8  125.47    5.32
  -1   3  -8  117.83    7.10
  -1   3  -8  133.21    7.12
   1   3   8  119.46   11.09
  -1   3  -8  113.86    6.39
   1   3   8  121.02    5.33
   1   3   8  122.27    5.72
   1   3   8  131.76   10.65
  -1   3  -8  126.11    6.95
   1   3   8  131.78   11.26
   1   3   8  146.84   11.95
  -1   3  -8  107.79   12.33
  -1   3  -8  122.69   13.74
  -1   3  -8  129.96    6.70
  -1   3  -9   18.14    3.20
   1   3   9   18.90    5.18
  -1   3  -9   12.17    3.89
  -1   3  -9   21.58    3.03
   1   3   9   14.26    2.45
   1   3   9   16.11    2.14
  -1   3  -9   12.82    5.29
   1   3   9   16.51    2.46
   1   3   9   18.35    4.90
  -1   3  -9   17.38    2.84
  -1   3  -9   16.33    3.26
   1   3   9   20.82    2.59
  -1   3  -9   20.90    3.15
  -1   3  -9   20.42    3.11
   1   3   9   18.63    2.42
   1   3  10   17.47    2.36
   1   3  10   11.55    3.69
   1   3  10   19.58    2.33
  -1   3 -10   20.15    2.97
  -1   3 -10   16.99    3.04
   1   3  10   19.66    5.20
  -1   3 -10   17.04    2.73
  -1   3 -10   16.83    3.19
  -1   3 -10   17.72    3.08
  -1   3 -10   14.12    3.06
   1   3  10   18.72    2.75
  -1   3 -11   98.27    6.11
   1   3  11   96.61    4.58
  -1   3 -11   92.67    5.40
   1   3  11  103.37   10.41
  -1   3 -11   87.07    5.44
  -1   3 -11  103.77    6.14
  -1   3 -11  110.31    6.56
   1   3  11   83.08    4.50
   1   3  11  104.49    5.05
  -1   3 -12   10.14    1.92
  -1   3 -12   10.56    1.82
  -1   3 -12   11.32    2.44
   1   3  12    9.66    1.67
   1   3  12   11.21    1.87
  -1   3 -12    9.67    2.09
   1   3  12    9.80    1.46
  -1   3 -12    8.39    2.14
   1   3  13   10.83    1.34
  -1   3 -13   10.40    1.62
  -1   3 -13   12.38    1.95
  -1   3 -13    7.86    1.31
   1   3  13   13.53    1.56
  -1   3 -13    7.51    1.22
   1   4 -13   11.56    1.43
  -1   4  13   14.83    1.36
   1   4 -13   13.39    1.58
   1   4 -12    2.18    1.43
   1   4 -12    0.64    1.31
   1   4 -12    1.62    1.30
  -1   4  12    1.76    1.36
   1   4 -11   20.23    2.79
  -1   4  11   21.55    2.16
   1   4 -11   23.87    3.25
  -1   4  11   20.42    2.44
   1   4 -11   20.80    2.99
   1   4 -11   16.41    2.61
  -1   4  10   16.23    2.56
  -1   4  10   16.96    2.37
  -1   4  10   15.66    4.77
  -1   4  10   15.15    2.26
  -1   4  10    9.83    1.75
   1   4 -10   14.57    3.02
   1   4 -10   13.60    2.92
   1   4 -10   14.52    2.63
   1   4 -10   14.54    2.87
  -1   4   9   25.68    5.47
   1   4  -9   42.12    4.28
  -1   4   9   42.57    3.65
   1   4  -9   36.89    3.82
  -1   4   9   40.25    3.34
   1   4  -9   40.85    3.29
  -1   4   9   43.96    3.49
  -1   4   9   37.94    3.34
   1   4  -9   36.69    4.30
  -1   4   9   33.61    6.14
   1   4  -9   39.67    4.15
   1   4  -8   71.53   10.33
  -1   4   8   84.14    4.66
   1   4  -8   82.83    5.76
  -1   4   8   89.14    5.02
  -1   4   8   89.21    9.65
  -1   4   8   75.63    9.11
   1   4  -8   81.08    4.69
   1   4  -8   80.54    5.51
   1   4  -8   87.07    6.08
   1   4  -8   75.22    5.16
   1   4  -8   77.70    4.62
  -1   4   8   85.24    4.92
  -1   4   8   80.60    4.56
   1   4  -7   42.22    3.36
  -1   4   7   36.85    3.44
   1   4  -7   42.05    4.29
  -1   4   7   38.31    3.21
   1   4  -7   38.61    3.96
   1   4  -7   42.11    3.42
  -1   4   7   40.97    3.23
   1   4  -7   40.40    4.14
   1   4  -7   40.68    3.84
   1   4  -7   38.47    7.67
  -1   4   7   24.29    5.52
  -1   4   7   39.12    6.74
  -1   4   7   39.23    3.52
  -1   4   7   36.01    6.46
  -1   4   6   50.14    7.33
   1   4  -6   48.48    3.83
   1   4  -6   44.70    4.20
  -1   4   6   36.82    5.97
   1   4  -6   46.76    3.40
   1   4  -6   44.55    7.76
  -1   4   6   50.05    3.48
   1   4  -6   47.67    4.03
  -1   4   6   49.84    3.34
   1   4  -6   48.97    6.23
   1   4  -6   47.18    3.52
   1   4  -6   46.29    4.53
  -1   4   6   52.62    3.80
   1   4  -6   49.90    4.08
  -1   4   6   42.55    3.24
  -1   4   6   49.22    7.04
  -1   4   5   11.41    1.91
  -1   4   5   11.57    3.86
   1   4  -5    9.06    3.31
   1   4  -5   11.56    1.79
   1   4  -5   11.03    2.12
   1   4  -5    8.89    2.07
   1   4  -5   11.54    1.71
  -1   4   5    9.86    1.94
  -1   4   5    7.12    1.52
  -1   4   5    9.79    1.72
  -1   4   5    5.19    2.93
   1   4  -5   11.69    2.27
   1   4  -5    6.38    3.38
  -1   4   4   22.03    5.05
   1   4  -4   21.26    4.03
   1   4  -4   16.15    4.81
  -1   4   4   19.30    4.06
  -1   4   3  209.41   13.22
  -1   4   3  187.42   11.01
   1   4  -3  205.55   14.15
   1   4  -3  208.81   11.85
   1   4  -2  144.16   11.56
   1   4  -2  141.12    9.60
  -1   4   2  137.89    8.67
  -1   4   2  149.24   10.78
   1   4  -2  114.40    7.53
   1   4  -1  313.29   13.49
   1   4  -1  304.50   13.99
   1   4  -1  296.68   16.42
  -1   4   1  314.73   15.13
  -1   4   1  306.11   16.62
  -1   4   1  323.94   13.99
  -1   4   0   40.74    6.40
   1   4   0   34.18    4.86
   1   4   0   36.29    4.83
  -1   4   0   39.13    5.32
  -1   4   0   35.28    4.95
   1   4   0   33.15    5.69
   1   4   1  129.94   10.79
  -1   4  -1  130.83   11.04
   1   4   1  123.30    9.28
   1   4   1  128.41    8.76
  -1   4  -1  122.44    8.62
  -1   4  -1  136.96    9.45
   1   4   2  224.12   11.29
  -1   4  -2  255.69   15.69
  -1   4  -2  228.82   12.44
   1   4   2  232.26   13.33
   1   4   3   39.50    6.20
  -1   4  -3   45.79    5.75
  -1   4  -3   42.61    6.81
   1   4   3   39.14    2.38
   1   4   3   33.24    4.30
   1   4   4  125.39    4.57
  -1   4  -4  127.35   12.04
   1   4   4  137.75   11.47
   1   4   5   30.70    5.77
  -1   4  -5   32.03    3.19
   1   4   5   29.18    2.73
  -1   4  -5   27.54    3.03
   1   4   5   30.16    2.84
   1   4   5   28.08    2.35
  -1   4  -5   35.10    2.93
  -1   4  -5   24.23    6.03
  -1   4  -5   33.13    3.41
  -1   4  -5   31.94    3.20
  -1   4  -5   37.14    3.55
   1   4   5   29.34    2.71
  -1   4  -5   31.77    2.72
   1   4   5   30.57    2.69
  -1   4  -6   30.05    3.28
  -1   4  -6   24.82    3.37
   1   4   6   26.42    2.68
  -1   4  -6   29.56    3.04
   1   4   6   22.51    4.89
  -1   4  -6   36.98    3.80
  -1   4  -6   26.94    3.15
   1   4   6   25.19    2.55
   1   4   6   29.11    2.77
  -1   4  -6   29.21    2.94
   1   4   6   24.79    2.77
  -1   4  -6   27.99    2.67
   1   4   6   25.43    2.61
   1   4   6   28.14    2.41
  -1   4  -6   31.59    7.57
  -1   4  -6   27.06    3.12
   1   4   7    8.62    4.26
   1   4   7   10.53    2.04
  -1   4  -7    8.92    4.47
   1   4   7   15.55    2.25
   1   4   7   11.85    2.30
  -1   4  -7   16.43    2.35
  -1   4  -7   12.83    2.80
  -1   4  -7   11.67    2.82
   1   4   7   13.17    2.46
   1   4   7   10.53    1.88
   1   4   7   12.76    1.97
  -1   4  -7   11.91    2.50
  -1   4  -7   11.29    2.64
  -1   4  -7   12.63    2.49
  -1   4  -7   10.67    2.52
  -1   4  -8   39.67    4.01
   1   4   8   44.62    3.35
  -1   4  -8   41.75    4.10
  -1   4  -8   38.87    4.41
   1   4   8   45.00    3.31
  -1   4  -8   34.77    3.50
   1   4   8   45.21    3.78
   1   4   8   43.93    3.33
  -1   4  -8   40.50    3.37
   1   4   8   46.72    3.60
  -1   4  -8   41.94    4.24
  -1   4  -8   38.32    4.39
   1   4   9   24.69    2.70
   1   4   9   27.45    2.49
  -1   4  -9   23.66    3.01
  -1   4  -9   24.71    3.19
   1   4   9   27.93    2.74
  -1   4  -9   28.09    2.68
   1   4   9   28.68    3.12
  -1   4  -9   23.99    3.60
  -1   4  -9   22.62    3.31
  -1   4  -9   25.71    3.64
  -1   4 -10    7.48    1.81
  -1   4 -10    5.95    2.35
   1   4  10    7.03    1.63
  -1   4 -10    6.80    2.40
  -1   4 -10    4.09    1.68
  -1   4 -10    7.47    2.74
   1   4  10    6.40    1.66
   1   4  10    5.88    2.09
  -1   4 -11    2.58    1.74
  -1   4 -11   -0.17    1.11
  -1   4 -11    3.66    2.16
  -1   4 -11    1.76    1.69
   1   4  11    2.49    1.62
  -1   4 -11    1.34    1.13
   1   4  11    0.34    1.01
  -1   4 -12   22.38    2.51
   1   4  12   25.00    2.17
   1   4  12   18.49    1.58
  -1   4 -12   20.76    2.41
   1   4  13    0.63    0.75
   1   5 -12   13.60    1.65
  -1   5  12   15.49    1.34
   1   5 -11   21.84    2.54
   1   5 -11   16.76    2.15
  -1   5  11   21.10    2.03
  -1   5  10   36.57    2.98
   1   5 -10   33.83    3.35
   1   5 -10   35.15    3.60
   1   5 -10   29.65    2.35
  -1   5  10   34.33    2.62
  -1   5  10   38.39    2.81
   1   5  -9   49.01    4.64
  -1   5   9   45.95    3.44
  -1   5   9   49.06    3.60
   1   5  -9   49.45    3.56
   1   5  -9   38.01    3.73
  -1   5   9   51.40    3.58
   1   5  -8   36.86    4.19
  -1   5   8   38.36    3.40
  -1   5   8   39.44    3.41
   1   5  -8   32.53    3.69
  -1   5   8   41.84    3.52
   1   5  -8   37.38    4.02
   1   5  -8   42.69    3.45
  -1   5   8   37.00    3.31
   1   5  -7  238.67    9.35
  -1   5   7  240.26    8.13
  -1   5   7  229.81    7.95
   1   5  -7  249.87   10.41
   1   5  -7  238.15    9.56
   1   5  -7  255.18    8.54
  -1   5   7  264.62    9.05
   1   5  -7  250.92    8.65
  -1   5   7  237.35    8.17
  -1   5   6  133.01    6.41
   1   5  -6  113.07    6.43
   1   5  -6  126.77    5.84
   1   5  -6  123.51    6.07
  -1   5   6  123.49    5.76
   1   5  -6  127.89    6.73
  -1   5   6  119.81    5.64
  -1   5   6  122.20    5.66
   1   5  -6  124.19    6.98
  -1   5   6  151.83   13.67
   1   5  -6  141.17   14.62
   1   5  -5  496.42   13.52
  -1   5   5  496.01   11.75
  -1   5   5  574.86   26.89
   1   5  -5  566.94   28.48
   1   5  -5  474.89   13.31
   1   5  -5  532.45   14.58
  -1   5   5  559.72   13.77
  -1   5   5  500.02   12.27
   1   5  -5  501.09   12.75
  -1   5   5  487.51   11.91
   1   5  -5  512.50   22.09
   1   5  -5  520.25   12.40
  -1   5   4   49.77    3.45
   1   5  -4   40.23    3.54
  -1   5   4   49.41    3.50
   1   5  -4   49.46    3.42
  -1   5   4   50.51    7.67
   1   5  -4   48.83    8.09
   1   5  -4   48.63    4.12
   1   5  -4   47.28    3.69
   1   5  -4   49.48    6.89
  -1   5   4   52.18    3.90
  -1   5   4   47.37    3.29
  -1   5   4   46.53    3.29
   1   5  -4   48.13    3.57
  -1   5   3    8.94    1.63
  -1   5   3    8.90    1.73
   1   5  -3    5.40    3.33
   1   5  -3    7.33    1.77
   1   5  -3    6.60    1.84
  -1   5   3    9.71    1.77
  -1   5   3    9.39    2.06
  -1   5   3   12.37    4.11
   1   5  -3    5.81    3.10
  -1   5   3    9.35    1.85
   1   5  -3    7.23    1.47
   1   5  -3    5.59    1.29
   1   5  -3    5.97    1.54
   1   5  -2  285.19    8.09
  -1   5   2  277.91    7.76
  -1   5   2  280.50    8.63
   1   5  -2  270.03    8.31
   1   5  -2  283.19    8.86
   1   5  -2  275.19   18.36
  -1   5   2  272.69   16.64
   1   5  -2  278.90    9.28
  -1   5   2  302.25    9.00
  -1   5   2  268.38    9.19
   1   5  -2  286.51   15.84
   1   5  -2  279.93    8.42
  -1   5   1   85.41   10.06
   1   5  -1  101.81    5.17
   1   5  -1   93.45    4.38
  -1   5   1  100.71    4.88
  -1   5   1   91.30    9.17
   1   5  -1   88.23   10.38
   1   5  -1   94.63    4.71
  -1   5   1   93.39    5.24
   1   5  -1   99.81    8.75
   1   5  -1   91.27    8.83
  -1   5   1  106.07    5.10
   1   5   0    2.57    1.35
   1   5   0   -0.44    3.04
   1   5   0    4.06    3.01
  -1   5   0    3.47    1.52
   1   5   0    1.96    2.23
  -1   5   0    2.30    1.29
  -1   5   0    3.35    2.91
  -1   5   0    1.27    2.97
   1   5   0    3.71    1.30
  -1   5   0    6.32    3.01
  -1   5  -1   52.45    6.77
  -1   5  -1   57.89    4.18
   1   5   1   53.77    3.70
  -1   5  -1   51.77    3.36
  -1   5  -1   58.20    8.85
   1   5   1   56.39    3.76
   1   5   1   50.09    6.89
   1   5   1   53.08    6.60
  -1   5  -1   53.54    3.68
  -1   5  -2  145.84    6.15
  -1   5  -2  149.28    6.92
  -1   5  -2  151.16    5.46
   1   5   2  146.82    5.63
   1   5   2  141.37    5.96
  -1   5  -2  144.25    5.96
   1   5   2  145.18    5.49
   1   5   2  126.11    9.77
  -1   5  -2  160.93   14.32
   1   5   2  153.41    6.30
   1   5   2  143.35   11.77
   1   5   3  218.44    7.24
   1   5   3  249.26    8.32
   1   5   3  239.60   16.24
   1   5   3  239.24   12.98
  -1   5  -3  268.68   18.92
  -1   5  -3  228.01    7.32
   1   5   3  227.43    7.34
  -1   5  -3  241.68    8.01
  -1   5  -3  222.49    8.41
   1   5   3  223.79    7.56
  -1   5  -3  241.11    8.04
  -1   5  -3  247.18    9.25
  -1   5  -4   50.64    4.07
   1   5   4   55.06    3.97
  -1   5  -4   52.19    3.83
  -1   5  -4   56.91    4.56
  -1   5  -4   56.83    9.41
   1   5   4   57.43    3.65
  -1   5  -4   60.28    3.87
   1   5   4   55.72    8.15
   1   5   4   50.56    3.48
  -1   5  -4   51.90    3.53
   1   5   4   52.26    3.61
  -1   5  -4   50.99    4.20
   1   5   5   46.08    3.63
  -1   5  -5   50.94    4.40
   1   5   5   48.11    3.81
   1   5   5   46.75    3.56
  -1   5  -5   60.70    4.90
  -1   5  -5   54.08    3.75
   1   5   5   44.61    7.67
  -1   5  -5   51.06    4.21
  -1   5  -5   54.55    9.63
  -1   5  -5   50.92    3.87
  -1   5  -6  368.00   10.57
  -1   5  -6  383.43   10.92
  -1   5  -6  359.45   12.26
   1   5   6  398.37   11.16
   1   5   6  364.72   10.37
   1   5   6  380.60    9.90
   1   5   6  431.02   23.16
  -1   5  -6  381.81   12.02
  -1   5  -6  401.44   25.90
   1   5   6  376.69   10.58
  -1   5  -6  406.68   13.19
  -1   5  -7  122.78    5.84
   1   5   7  115.19    5.68
   1   5   7  113.86    5.10
  -1   5  -7  120.12    6.66
  -1   5  -7  127.49    7.45
   1   5   7  115.01    5.72
   1   5   7  111.30    5.46
  -1   5  -7  108.92    6.75
   1   5   8   40.84    3.37
  -1   5  -8   40.87    4.29
  -1   5  -8   43.23    3.34
  -1   5  -8   36.63    3.66
  -1   5  -8   45.17    4.56
   1   5   8   39.88    3.26
   1   5   8   37.10    2.94
   1   5   8   40.91    3.69
  -1   5  -9   17.26    3.02
   1   5   9   19.49    1.99
  -1   5  -9   15.00    2.36
   1   5   9   18.11    2.01
   1   5   9   20.06    2.80
  -1   5  -9   20.26    3.20
  -1   5  -9   17.37    2.22
   1   5  10   16.31    2.28
  -1   5 -10   12.96    2.47
  -1   5 -10   10.87    2.36
   1   5  11    6.69    1.44
  -1   5 -11   10.03    1.84
  -1   5 -12   27.15    1.93
   1   5  12   27.23    1.68
   1   6 -10   28.06    1.88
  -1   6  10   29.81    1.95
  -1   6  10   26.53    1.79
   1   6 -10   29.46    2.49
   1   6  -9   31.66    2.53
  -1   6   9   29.65    2.49
   1   6  -9   30.29    2.97
  -1   6   9   31.60    2.45
  -1   6   8    2.87    1.67
  -1   6   8    2.84    1.43
   1   6  -8    1.91    1.36
   1   6  -8    2.24    1.77
  -1   6   8    4.25    1.42
  -1   6   7  127.44    5.99
  -1   6   7  126.99    5.55
   1   6  -7  119.99    6.73
   1   6  -7  119.79    5.53
  -1   6   7  114.41    5.07
   1   6  -7  119.34    5.63
  -1   6   6   69.15    4.33
   1   6  -6   65.91    4.23
  -1   6   6   76.61    4.86
   1   6  -6   61.63    4.94
  -1   6   6   64.43    3.89
   1   6  -6   62.76    4.27
  -1   6   5   29.92    2.77
  -1   6   5   33.46    3.51
   1   6  -5   35.36    3.03
   1   6  -5   32.71    3.66
  -1   6   5   25.53    2.85
  -1   6   5   28.57    2.73
   1   6  -5   36.96    3.25
   1   6  -5   33.79    3.37
   1   6  -4  163.42    6.93
   1   6  -4  170.01    7.72
  -1   6   4  164.09    7.26
  -1   6   4  154.22    6.44
   1   6  -4  156.14    6.63
  -1   6   4  147.26    6.12
   1   6  -4  169.27    6.65
   1   6  -3  104.41   12.21
  -1   6   3  145.28   13.53
  -1   6   3  116.47    5.23
  -1   6   3  125.82    5.90
   1   6  -3  117.72    5.44
   1   6  -3  116.63    5.41
   1   6  -3  125.97    6.02
   1   6  -3  120.72    6.45
   1   6  -3  129.12   11.64
   1   6  -3  118.25    5.85
  -1   6   3  119.64    6.27
  -1   6   3  121.55    6.10
   1   6  -2    5.01    1.69
   1   6  -2    1.63    1.29
   1   6  -2    1.70    1.30
  -1   6   2    3.05    1.65
  -1   6   2    4.64    2.95
   1   6  -2    3.27    1.74
   1   6  -2    1.47    1.26
   1   6  -2    3.72    2.80
  -1   6   2    3.46    1.67
  -1   6   2    1.14    1.35
   1   6  -2    7.92    4.64
  -1   6   1    8.25    2.01
   1   6  -1   10.89    1.95
  -1   6   1    8.32    1.94
   1   6  -1    8.43    2.02
  -1   6   1    9.43    1.85
   1   6  -1   11.45    2.23
   1   6  -1    4.11    3.27
   1   6  -1   11.14    4.27
   1   6  -1    9.54    1.73
   1   6  -1    9.30    1.69
   1   6   0   30.97    3.24
  -1   6   0   32.79    7.71
  -1   6   0   31.85    2.94
   1   6   0   32.10    5.83
  -1   6   0   35.25    3.40
  -1   6   0   28.64    2.55
   1   6   0   32.35    2.67
   1   6   0   29.90    3.10
  -1   6   0   32.64    3.46
   1   6   0   36.65    6.23
   1   6   0   34.46    3.36
  -1   6  -1  180.87    8.09
   1   6   1  183.39    7.38
   1   6   1  214.68    6.84
  -1   6  -1  197.30    7.78
  -1   6  -1  177.65    6.79
   1   6   1  180.80   14.06
   1   6   1  187.38    7.44
   1   6   1  181.44    7.47
  -1   6  -1  179.38    6.81
   1   6   1  190.47   13.64
  -1   6  -1  183.06   16.55
  -1   6  -2  161.00    7.78
   1   6   2  167.85    7.10
  -1   6  -2  165.34    6.11
  -1   6  -2  163.51    6.96
   1   6   2  167.96   13.80
   1   6   2  148.81   11.54
   1   6   2  154.72    6.71
  -1   6  -2  166.24    6.79
  -1   6  -3  312.94    9.00
   1   6   3  303.75    9.58
  -1   6  -3  327.46   10.03
   1   6   3  308.38    9.03
  -1   6  -3  327.22   10.06
   1   6   3  327.61   20.41
   1   6   3  305.79   10.00
  -1   6  -3  317.55   11.10
  -1   6  -4  364.27   10.11
   1   6   4  344.14    9.85
  -1   6  -4  384.50   12.52
   1   6   4  388.61   11.38
  -1   6  -4  368.80   10.49
   1   6   4  365.19   10.30
  -1   6  -4  375.02   10.90
   1   6   5   68.68    4.59
  -1   6  -5   62.16    4.06
  -1   6  -5   63.82    4.33
  -1   6  -5   66.34    5.26
   1   6   5   66.70    4.13
  -1   6  -5   65.20    3.97
   1   6   6   28.83    3.02
   1   6   6   30.24    3.04
  -1   6  -6   28.59    3.65
  -1   6  -6   26.65    3.03
  -1   6  -7   28.41    2.95
   1   6   7   22.82    2.67
   1   6   7   31.46    3.02
  -1   6  -7   29.39    3.76
  -1   6  -8   62.04    3.82
   1   6   8   67.96    3.91
  -1   6  -8   65.54    4.79
   1   6   8   67.48    3.74
  -1   6  -9   45.78    3.72
   1   6   9   49.46    2.74
  -1   6  -9   46.46    2.85
   1   6   9   53.76    3.09
   1   6  10   18.50    1.68
  -1   6 -10   18.99    2.13
   1   7  -8    9.90    1.60
   1   7  -8   12.18    1.57
  -1   7   8   12.47    1.50
   1   7  -7   64.64    3.98
   1   7  -7   71.40    3.72
  -1   7   7   67.96    3.72
   1   7  -6   89.31    4.99
   1   7  -6   94.74    4.59
  -1   7   6   93.71    4.78
   1   7  -5    1.74    1.56
   1   7  -5    1.34    1.01
   1   7  -5    0.51    1.40
   1   7  -5    0.60    1.11
  -1   7   5    2.15    1.56
  -1   7   5    0.83    0.94
  -1   7   4   47.22    3.35
   1   7  -4   51.14    3.53
   1   7  -4   51.02    3.96
   1   7  -4   50.92    3.38
  -1   7   4   54.36    4.02
   1   7  -4   55.67    3.82
   1   7  -3   48.55    3.36
  -1   7   3   48.52    3.76
   1   7  -3   44.93    3.56
  -1   7   3   44.11    3.43
   1   7  -3   50.05    3.62
   1   7  -3   42.74    3.69
  -1   7   2   82.82    4.77
  -1   7   2   77.90    4.69
   1   7  -2   76.47    4.73
   1   7  -2   78.16    4.42
   1   7  -2   85.87    4.55
   1   7  -2   80.22    4.85
   1   7  -2   76.71    4.08
  -1   7   1    6.37    1.81
  -1   7   1    5.52    1.82
   1   7  -1    7.21    1.79
   1   7  -1    6.38    1.48
   1   7  -1    6.89    1.96
   1   7  -1    4.97    1.56
  -1   7   1    4.77    1.49
   1   7  -1    6.12    1.48
  -1   7   0   40.41    3.80
  -1   7   0   38.04    3.47
   1   7   0   36.56    3.29
   1   7   0   36.04    3.12
  -1   7   0   35.80    3.00
   1   7   0   36.75    3.51
   1   7   0   35.26    2.65
   1   7   1   84.30    5.00
  -1   7  -1   85.13    4.50
   1   7   1   85.38    4.88
  -1   7  -1   89.69    4.52
  -1   7  -1   96.98    5.75
   1   7   2   29.94    3.09
  -1   7  -2   31.74    2.92
  -1   7  -2   28.84    3.01
   1   7   2   27.41    2.93
  -1   7  -2   37.98    3.69
  -1   7  -3   48.57    3.08
  -1   7  -3   51.47    3.76
   1   7   3   44.53    3.54
  -1   7  -3   43.61    3.43
   1   7   3   49.85    3.91
  -1   7  -3   51.97    4.32
   1   7   4    2.64    1.28
   1   7   4    3.88    1.90
  -1   7  -4    3.38    1.66
  -1   7  -4    4.06    1.96
  -1   7  -4    4.01    1.36
  -1   7  -5    0.03    1.71
   1   7   5   -2.21    1.62
  -1   7  -5   -0.99    1.52
  -1   7  -5   -0.10    0.86
   1   7   6   34.55    2.87
  -1   7  -6   35.60    2.96
  -1   7  -6   36.58    3.53
   1   7   7  138.06    5.05
  -1   7  -7  137.78    5.93
  -1   7  -7  139.39    5.08
  -1   7  -8   55.64    3.33
  -1   7  -8   47.77    2.62
   1   7   8   55.11    2.65
  -1   7  -9   78.39    3.21
  -1   8   6   31.73    2.04
   1   8  -6   29.99    1.86
  -1   8   5   27.30    2.11
   1   8  -5   24.00    1.92
  -1   8   4   24.42    2.17
   1   8  -4   20.94    1.96
  -1   8   4   21.06    1.80
   1   8  -3   24.96    2.10
   1   8  -3   27.12    1.96
  -1   8   3   25.78    2.22
  -1   8   3   24.61    2.23
   1   8  -3   27.70    2.19
   1   8  -2   28.69    2.55
  -1   8   2   25.87    2.32
  -1   8   2   27.88    2.46
   1   8  -2   28.12    2.05
   1   8  -2   29.69    1.98
  -1   8   1    3.19    1.06
  -1   8   1    5.28    1.53
   1   8  -1    4.80    1.16
   1   8  -1    5.52    1.47
   1   8   0   13.54    1.80
  -1   8   0   13.69    1.57
   1   8   0   16.03    2.14
  -1   8   0   15.17    2.16
  -1   8  -1   25.59    2.50
   1   8   1   23.74    2.31
   1   8   1   29.95    2.73
  -1   8  -1   25.51    2.45
  -1   8  -2    5.17    1.50
  -1   8  -2    9.19    1.69
   1   8   2    5.97    1.41
   1   8   2    4.12    1.27
   1   8   3    9.01    1.55
  -1   8  -3    7.34    1.58
  -1   8  -3    6.03    1.24
  -1   8  -4    5.29    1.21
  -1   8  -4    6.23    1.40
  -1   8  -4    5.91    1.06
   1   8   4    6.35    1.38
   1   8   5    6.22    1.18
  -1   8  -5    8.89    1.48
  -1   8  -6   11.48    1.39
   1   8   6   10.06    1.18
   2  -7  -9    4.36    0.97
   2  -7  -8   16.56    2.00
   2  -7  -7   66.40    3.39
   2  -7  -6  131.38    5.27
   2  -7  -4    4.24    3.18
   2  -7  -3    6.45    4.23
   2  -7  -3    7.75    4.68
   2  -7  -2   26.57    6.25
   2  -7  -2   13.99    4.68
   2  -7  -1   55.33    9.52
   2  -7  -1   59.15    8.88
   2  -7   0   73.40    9.90
  -2  -7  -1  140.69   13.16
   2  -7   1  162.41   15.03
  -2  -7  -2  102.63   11.40
   2  -7   3    7.18    2.96
   2  -7   3   -2.13    2.79
   2  -7   4   41.28    7.30
   2  -7   4   41.71    7.18
   2  -7   5    3.67    2.84
  -2  -7  -8   16.96    1.91
   2  -6 -10   42.66    2.58
  -2  -6  10   39.15    2.10
   2  -6 -10   41.61    2.98
   2  -6  -9   25.54    2.86
  -2  -6   9   25.58    2.06
   2  -6  -9   21.95    2.23
   2  -6  -8   47.13    3.64
   2  -6  -8   44.45    3.33
  -2  -6   8   42.30    2.79
   2  -6  -7   55.57    9.45
  -2  -6   7   59.01    7.72
   2  -6  -7   63.79    4.24
   2  -6  -6   50.67    9.33
  -2  -6   6   43.64    6.66
   2  -6  -6   43.75    8.32
   2  -6  -6   42.67    7.41
   2  -6  -6   52.92    9.02
   2  -6  -5   21.58    7.02
  -2  -6   5   21.49    5.14
   2  -6  -5   12.57    5.47
  -2  -6   5   18.54    5.07
   2  -6  -5   27.78    6.45
  -2  -6   4   45.39    6.82
   2  -6  -4   49.68    9.35
   2  -6  -4   49.58    9.10
   2  -6  -4   53.52    8.72
  -2  -6   4   45.53    6.94
  -2  -6   3   38.16    6.15
   2  -6  -3   25.57    6.67
  -2  -6   3   24.39    5.30
   2  -6  -3   26.68    6.34
   2  -6  -2   32.51    6.89
  -2  -6   2   40.83    6.44
  -2  -6   2   35.32    5.98
  -2  -6   2   42.74    7.30
   2  -6  -1   38.94    6.46
  -2  -6   1   28.98    5.53
   2  -6  -1   30.90    6.86
   2  -6   0    9.83    3.94
   2  -6   0    3.30    2.69
   2  -6   1  100.07   10.23
  -2  -6  -1  101.57   11.64
  -2  -6  -1   81.85   10.12
   2  -6   1   93.44   11.16
   2  -6   2   58.47    8.25
   2  -6   2   45.38    8.28
  -2  -6  -2   50.95    8.70
  -2  -6  -2   55.96    8.62
   2  -6   3   43.97    6.88
   2  -6   3   34.35    6.73
  -2  -6  -3   23.19    5.99
   2  -6   3   33.66    6.40
   2  -6   3   41.95    8.25
  -2  -6  -3   26.76    7.18
  -2  -6  -4   24.33    5.75
  -2  -6  -4   19.58    5.12
   2  -6   4   15.63    5.02
  -2  -6  -4   25.55    7.50
   2  -6   4   27.52    5.70
  -2  -6  -4   16.96    5.53
   2  -6   4   21.98    5.06
  -2  -6  -4   22.11    6.65
  -2  -6  -5  134.22   13.82
   2  -6   5  137.13   12.03
  -2  -6  -5  151.87   14.93
  -2  -6  -5  119.60   12.93
  -2  -6  -5  131.31   14.73
  -2  -6  -5  142.79   14.71
  -2  -6  -6    4.63    2.88
  -2  -6  -6    0.08    2.33
   2  -6   6    8.79    4.31
  -2  -6  -6   11.67    4.86
  -2  -6  -6   -1.50    3.35
  -2  -6  -6    0.77    3.39
   2  -6   7   48.57    7.42
  -2  -6  -7   45.41    3.72
  -2  -6  -8   12.37    2.02
  -2  -6  -8   12.47    2.04
   2  -6   8   18.51    4.52
  -2  -6  -9    1.59    1.07
  -2  -6  -9    0.85    1.10
  -2  -6 -10   27.13    2.26
  -2  -6 -10   30.06    2.26
   2  -5 -12   34.17    2.24
   2  -5 -12   34.45    2.14
   2  -5 -11   36.50    3.05
  -2  -5  11   41.18    2.49
  -2  -5  11   37.32    2.39
   2  -5 -11   36.53    2.79
   2  -5 -11   37.27    2.80
   2  -5 -10   12.43    1.96
   2  -5 -10   17.85    2.50
   2  -5 -10   17.41    2.81
  -2  -5  10   18.67    2.06
  -2  -5   9   16.61    2.16
   2  -5  -9   14.21    2.60
   2  -5  -9   11.40    4.81
  -2  -5   9   16.12    4.38
   2  -5  -9   12.96    2.17
   2  -5  -8   79.45   10.17
   2  -5  -8   69.59   10.72
   2  -5  -8   75.70   10.31
   2  -5  -8   80.27    5.25
  -2  -5   8   88.84    9.76
  -2  -5   8  101.40   10.20
   2  -5  -8   66.50   10.73
   2  -5  -8   73.13   11.36
  -2  -5   7  242.12   17.34
   2  -5  -7  234.48    8.94
  -2  -5   7  243.75   15.97
   2  -5  -7  216.77   18.90
   2  -5  -7  211.67   18.47
  -2  -5   7  246.84   14.60
   2  -5  -7  212.43   18.20
  -2  -5   7  242.23   17.30
   2  -5  -7  204.54   16.70
   2  -5  -6   89.38   10.99
  -2  -5   6  103.13   10.28
   2  -5  -6  107.89   13.20
  -2  -5   6  101.12    9.35
   2  -5  -6  122.08   12.19
  -2  -5   6  100.05   11.29
   2  -5  -6   91.52   12.20
  -2  -5   5    8.01    3.45
   2  -5  -5    8.51    4.57
  -2  -5   5    8.80    3.95
   2  -5  -5    8.70    3.62
   2  -5  -5   14.63    5.80
   2  -5  -5    9.28    4.38
  -2  -5   5   13.14    3.82
  -2  -5   5    5.17    2.97
   2  -5  -5    3.65    2.18
  -2  -5   4  139.71   11.06
   2  -5  -4  128.24   12.46
   2  -5  -4  134.16   13.91
   2  -5  -4  149.52   11.90
  -2  -5   4  127.79   10.12
   2  -5  -4  132.75   11.50
  -2  -5   4  140.12   12.55
  -2  -5   4  127.61   10.85
  -2  -5   3  103.03    9.41
  -2  -5   3  123.79   11.61
  -2  -5   3  123.75   10.51
   2  -5  -3  112.82   10.51
  -2  -5   3  120.13   10.96
   2  -5  -3  112.49   11.41
   2  -5  -3  111.45   11.90
   2  -5  -3  126.43   10.18
   2  -5  -2   52.37    7.68
  -2  -5   2   64.88    7.40
   2  -5  -2   60.98    7.48
   2  -5  -2   61.32    8.85
  -2  -5   2   63.53    8.12
   2  -5  -2   68.64    8.30
   2  -5  -2   47.20    7.15
   2  -5  -1   69.02    8.66
  -2  -5   1   70.01    7.56
   2  -5  -1   57.60    7.62
  -2  -5   1   74.14    8.42
  -2  -5   1   78.97    8.39
   2  -5  -1   85.23   10.05
  -2  -5   0   47.61    6.00
  -2  -5   0   45.27    6.99
  -2  -5   0   40.32    5.97
   2  -5   0   47.97    7.25
   2  -5   0   47.45    6.43
  -2  -5   0   28.65    6.33
  -2  -5  -1   65.93    7.91
   2  -5   1   76.07    9.50
   2  -5   1   60.64    7.42
  -2  -5  -1   64.12    8.86
  -2  -5  -1   71.06    7.58
  -2  -5  -1   65.41    8.07
   2  -5   1   64.95    7.25
  -2  -5  -2   21.46    5.18
  -2  -5  -2   23.80    5.22
  -2  -5  -2   23.72    5.29
   2  -5   2   29.43    5.68
   2  -5   2   30.44    6.40
   2  -5   2   31.56    5.98
  -2  -5  -2   22.62    5.62
   2  -5   2   25.95    5.03
  -2  -5  -3  259.90   17.87
   2  -5   3  244.57   15.75
   2  -5   3  266.25   16.94
   2  -5   3  260.35   15.17
  -2  -5  -3  274.05   17.67
  -2  -5  -3  241.42   18.33
  -2  -5  -3  252.93   17.20
  -2  -5  -4   26.47    6.69
  -2  -5  -4   30.30    5.67
   2  -5   4   26.67    5.43
  -2  -5  -4   27.78    6.72
  -2  -5  -4   39.16    7.46
   2  -5   4   20.14    4.31
   2  -5   4   31.69    6.16
  -2  -5  -4   33.23    7.29
   2  -5   4   31.31    6.35
  -2  -5  -5  250.96   20.44
   2  -5   5  217.03   15.20
  -2  -5  -5  258.38   19.43
  -2  -5  -5  256.47   18.84
  -2  -5  -5  244.61   18.77
   2  -5   5  240.05   14.47
  -2  -5  -5  262.43   17.33
   2  -5   5  240.70   16.67
   2  -5   5  236.70   17.01
  -2  -5  -6  252.12   19.65
   2  -5   6  284.06   18.79
   2  -5   6  284.65   18.66
   2  -5   6  259.44   15.76
  -2  -5  -6  278.81   20.15
  -2  -5  -6  252.34   19.04
   2  -5   6  241.98   16.56
  -2  -5  -6  266.31   21.07
  -2  -5  -6  270.21   20.44
  -2  -5  -7   34.56    3.77
  -2  -5  -7   27.27    7.29
  -2  -5  -7   34.52    7.73
   2  -5   7   32.79    6.41
  -2  -5  -7   43.65    8.37
  -2  -5  -7   31.18    7.26
   2  -5   7   32.94    6.43
   2  -5   7   35.90    6.06
   2  -5   7   38.33    7.19
   2  -5   7   34.61    6.30
  -2  -5  -7   38.13    8.51
   2  -5   8   83.14    9.18
  -2  -5  -8   78.37    5.26
  -2  -5  -8   78.47   10.39
   2  -5   8   85.03   10.13
  -2  -5  -8   93.91   12.66
  -2  -5  -8   97.59   12.37
  -2  -5  -8   77.12   10.66
  -2  -5  -8   82.95   11.43
   2  -5   9   24.86    2.31
  -2  -5  -9   21.96    2.99
   2  -5   9   21.40    4.60
  -2  -5  -9   21.87    2.91
   2  -5   9   21.65    5.06
  -2  -5 -10    0.21    1.38
  -2  -5 -10    0.97    1.50
  -2  -5 -10   -0.25    1.39
   2  -5  10    0.57    0.90
   2  -5  11   20.33    1.85
   2  -5  11   17.58    1.53
  -2  -5 -11   16.95    2.09
  -2  -5 -11   16.13    1.97
  -2  -5 -11   18.20    2.05
  -2  -4  13   40.73    2.03
  -2  -4  13   37.11    1.93
   2  -4 -13   35.20    2.20
   2  -4 -13   33.20    2.16
  -2  -4  12   34.19    2.43
   2  -4 -12   37.04    2.98
   2  -4 -12   34.73    2.50
   2  -4 -12   32.93    2.89
  -2  -4  12   38.79    2.49
   2  -4 -12   33.91    2.54
   2  -4 -11    9.74    1.95
   2  -4 -11   14.03    2.61
  -2  -4  11    9.12    1.64
   2  -4 -11   10.97    2.39
  -2  -4  11   12.91    2.06
  -2  -4  10    4.84    2.52
   2  -4 -10    7.36    1.96
   2  -4 -10    4.52    1.65
   2  -4 -10    4.66    2.34
   2  -4 -10    4.71    2.18
  -2  -4  10   -1.79    1.92
   2  -4 -10    1.09    2.83
  -2  -4  10    5.04    1.60
   2  -4 -10   -0.94    3.10
   2  -4  -9   61.09    4.13
  -2  -4   9   66.42    8.38
   2  -4  -9   56.01    9.51
  -2  -4   9   71.50    9.07
  -2  -4   9   58.84    7.18
  -2  -4   9   59.87    4.08
   2  -4  -9   60.88    4.89
   2  -4  -9   54.89    8.85
   2  -4  -9   54.55    9.57
  -2  -4   9   75.60    8.95
   2  -4  -9   51.39    4.45
  -2  -4   9   66.91    3.66
   2  -4  -8   55.41    4.15
  -2  -4   8   48.42    7.85
   2  -4  -8   38.34    8.61
  -2  -4   8   64.07    8.61
   2  -4  -8   50.51    7.73
   2  -4  -8   49.96    8.73
   2  -4  -8   48.92    8.81
   2  -4  -8   49.22    7.38
   2  -4  -8   58.32    4.71
   2  -4  -8   40.45    8.44
  -2  -4   8   53.04    7.08
  -2  -4   8   56.50    8.46
   2  -4  -7  207.22    7.61
   2  -4  -7  217.78   15.96
  -2  -4   7  213.11   13.62
   2  -4  -7  189.20   16.92
  -2  -4   7  207.21   15.29
   2  -4  -7  231.17   16.70
  -2  -4   7  218.68   14.82
   2  -4  -7  205.61   16.70
   2  -4  -7  207.04   17.28
   2  -4  -7  181.02   16.22
   2  -4  -7  186.76   14.17
  -2  -4   7  220.41   14.38
  -2  -4   6   40.09    5.39
  -2  -4   6   35.91    5.86
  -2  -4   6   40.04    5.93
   2  -4  -6   30.01    7.07
   2  -4  -6   37.12    3.09
  -2  -4   6   33.78    6.35
   2  -4  -6   31.97    7.64
   2  -4  -6   32.81    5.98
   2  -4  -6   35.83    7.08
  -2  -4   6   36.55    6.24
   2  -4  -6   30.88    6.04
  -2  -4   6   40.34    6.02
   2  -4  -6   46.49    6.95
  -2  -4   5  147.54   12.23
  -2  -4   5  152.25   10.60
   2  -4  -5  173.45   11.90
  -2  -4   5  151.31   11.35
   2  -4  -5  169.08   12.67
  -2  -4   5  152.10    9.99
   2  -4  -5  134.78   10.69
   2  -4  -5  146.08   11.65
   2  -4  -5  154.45   14.08
   2  -4  -5  141.53   12.50
   2  -4  -4  129.06   11.68
   2  -4  -4  116.37    9.69
  -2  -4   4  129.12    9.98
   2  -4  -4  128.21   11.58
   2  -4  -4  147.13   10.03
   2  -4  -4  127.99   10.51
   2  -4  -4  131.59   10.25
   2  -4  -4   96.48   10.44
  -2  -4   4  118.49    9.27
  -2  -4   4  130.39   10.89
   2  -4  -4  127.23    9.59
  -2  -4   4  121.62    8.33
  -2  -4   3    7.37    2.81
   2  -4  -3    5.72    3.30
   2  -4  -3    7.15    2.95
   2  -4  -3   11.85    2.87
   2  -4  -3   11.75    3.14
  -2  -4   3   10.04    3.35
   2  -4  -3    6.20    1.78
   2  -4  -3   13.62    4.31
   2  -4  -3   10.66    3.53
  -2  -4   3   11.37    2.78
   2  -4  -2  118.30    8.19
  -2  -4   2  103.46    6.96
   2  -4  -2  111.31    9.47
  -2  -4   2  105.31    8.93
   2  -4  -2  114.57    9.52
   2  -4  -2  115.81    9.14
   2  -4  -2  107.21    9.86
   2  -4  -1  327.10   12.73
  -2  -4   1  336.73   13.52
  -2  -4   1  336.07   15.95
  -2  -4   1  350.09   15.36
   2  -4  -1  344.17   14.77
   2  -4  -1  344.20   16.97
   2  -4   0   15.35    2.80
   2  -4   0   14.83    3.79
   2  -4   0   15.45    3.52
   2  -4   0   18.70    4.03
  -2  -4   0   15.87    3.55
  -2  -4   0   19.45    3.77
   2  -4   1    0.24    1.70
  -2  -4  -1   -1.28    1.82
   2  -4   1    3.30    2.22
  -2  -4  -1    0.78    1.73
  -2  -4  -1   -0.01    1.89
   2  -4   1    3.54    2.49
   2  -4   1    1.36    1.44
  -2  -4  -2  706.22   26.95
   2  -4   2  710.07   22.05
   2  -4   2  725.07   23.68
   2  -4   2  746.65   21.78
   2  -4   2  753.49   24.98
  -2  -4  -2  751.67   25.43
  -2  -4  -2  730.47   25.53
  -2  -4  -3  209.28   11.39
   2  -4   3  207.05   10.36
  -2  -4  -3  187.69   14.29
   2  -4   3  213.27   13.09
   2  -4   3  218.19   12.60
  -2  -4  -3  211.14   14.38
  -2  -4  -3  216.15   14.33
   2  -4   3  206.71   11.33
   2  -4   4    7.36    3.39
   2  -4   4    6.03    2.39
   2  -4   4    2.83    2.21
  -2  -4  -4    2.48    2.42
   2  -4   4    6.62    2.94
  -2  -4  -4    2.67    2.04
  -2  -4  -4    4.15    3.53
  -2  -4  -4    8.85    4.25
  -2  -4  -4    5.53    4.38
   2  -4   4    4.43    2.42
  -2  -4  -5  308.50   19.17
   2  -4   5  316.12   16.05
  -2  -4  -5  329.94   17.04
  -2  -4  -5  322.13   20.34
   2  -4   5  308.96   14.71
   2  -4   5  299.12   15.62
  -2  -4  -5  301.97   19.65
  -2  -4  -5  313.07   20.78
   2  -4   5  304.62   17.44
   2  -4   5  298.25   16.64
   2  -4   6  152.95   12.95
  -2  -4  -6  164.10   14.62
  -2  -4  -6  159.93   15.22
   2  -4   6  136.66   11.95
   2  -4   6  159.40   12.11
  -2  -4  -6  154.91   15.63
   2  -4   6  146.30   11.74
  -2  -4  -6  142.72   14.59
   2  -4   6  148.49   10.81
  -2  -4  -6  155.01   12.45
   2  -4   7   83.05    9.99
  -2  -4  -7   84.52    5.68
   2  -4   7   83.06   10.11
  -2  -4  -7   89.82    9.95
   2  -4   7   84.80    9.28
  -2  -4  -7   76.45   10.25
  -2  -4  -7   81.92   10.70
  -2  -4  -7   86.38    5.06
  -2  -4  -7   98.86   12.72
   2  -4   7   94.40    9.83
  -2  -4  -7   75.93   11.15
   2  -4   7   85.17    8.69
   2  -4   7   91.16    4.19
  -2  -4  -7   83.76   11.56
   2  -4   8    7.94    1.56
   2  -4   8   13.73    4.75
   2  -4   8    5.24    2.82
  -2  -4  -8    4.57    4.24
  -2  -4  -8    7.29    2.32
  -2  -4  -8    9.52    4.54
   2  -4   8    4.48    3.70
  -2  -4  -8    2.56    3.14
   2  -4   8    7.52    1.53
   2  -4   8    8.18    3.90
   2  -4   8    5.45    3.15
  -2  -4  -8   14.66    6.14
  -2  -4  -8   12.56    5.19
  -2  -4  -8    5.88    1.65
   2  -4   8    5.94    4.30
  -2  -4  -9   49.89    8.21
   2  -4   9   52.46    3.35
   2  -4   9   48.40    7.18
  -2  -4  -9   56.84    4.76
   2  -4   9   59.75    8.30
  -2  -4  -9   63.41   10.27
   2  -4   9   55.64    3.46
   2  -4   9   47.59    7.92
  -2  -4  -9   54.25    4.63
  -2  -4  -9   48.29    8.71
   2  -4   9   51.63    7.77
  -2  -4  -9   69.62   10.78
  -2  -4  -9   59.97    4.34
  -2  -4 -10    0.04    1.38
  -2  -4 -10    1.12    1.82
   2  -4  10   -1.80    2.58
  -2  -4 -10    0.48    1.91
   2  -4  10    3.40    1.32
   2  -4  10    2.11    1.47
   2  -4  10    2.35    1.11
  -2  -4 -10    6.11    3.63
   2  -4  10    2.03    2.71
  -2  -4 -10   -0.22    1.76
   2  -4  11   12.99    1.58
  -2  -4 -11   19.21    2.67
  -2  -4 -11   17.24    2.56
   2  -4  11   11.79    1.79
  -2  -4 -11   12.99    2.16
  -2  -4 -11   13.07    2.35
   2  -4  11   11.29    1.53
   2  -4  12    3.30    1.12
  -2  -4 -12    2.89    1.18
  -2  -4 -12    4.19    1.11
  -2  -4 -12    4.16    0.92
  -2  -4 -12    3.98    1.30
  -2  -4 -12    2.70    1.23
   2  -3 -13   28.38    2.36
  -2  -3  13   27.69    2.11
  -2  -3  13   34.63    2.34
  -2  -3  13   29.08    2.12
   2  -3 -13   32.16    2.69
   2  -3 -13   23.70    2.31
  -2  -3  12    8.15    1.80
   2  -3 -12    8.39    1.73
   2  -3 -12    5.17    1.71
   2  -3 -12    9.87    2.20
   2  -3 -12    8.39    1.66
  -2  -3  12    9.00    1.63
   2  -3 -12    8.51    2.13
  -2  -3  11   37.26    3.25
  -2  -3  11   30.89    2.48
  -2  -3  11   36.28    5.74
   2  -3 -11   34.69    3.73
   2  -3 -11   36.49    3.49
   2  -3 -11   36.60    7.27
  -2  -3  11   47.13    6.74
   2  -3 -11   30.63    3.03
  -2  -3  11   37.15    3.21
   2  -3 -11   38.86    4.11
  -2  -3  10   16.42    4.43
  -2  -3  10   21.10    5.09
  -2  -3  10   20.08    4.61
   2  -3 -10   16.94    5.68
   2  -3 -10   20.93    3.10
   2  -3 -10   20.91    3.27
   2  -3 -10   13.04    4.68
   2  -3 -10   20.44    2.67
   2  -3 -10   12.37    5.24
  -2  -3  10   19.22    2.72
  -2  -3  10   16.75    4.51
  -2  -3  10   16.10    2.13
   2  -3 -10   20.84    3.30
   2  -3 -10   22.87    6.38
  -2  -3   9    7.39    3.36
  -2  -3   9    2.74    1.66
   2  -3  -9   -0.80    2.78
   2  -3  -9    2.50    2.15
  -2  -3   9    7.52    3.62
   2  -3  -9    3.82    1.73
   2  -3  -9   -2.41    2.70
  -2  -3   9    0.99    1.92
   2  -3  -9    1.89    2.92
   2  -3  -9    6.44    4.69
  -2  -3   9    3.75    1.52
   2  -3  -9    0.20    1.86
  -2  -3   9    5.80    2.85
  -2  -3   9    2.24    2.44
  -2  -3   9    4.33    3.63
   2  -3  -8  139.02   13.83
  -2  -3   8  130.28    9.74
  -2  -3   8  144.69   12.54
  -2  -3   8  146.93   11.65
   2  -3  -8  126.44   13.45
   2  -3  -8  148.81   13.39
   2  -3  -8  120.07   13.56
   2  -3  -8  123.40   11.76
   2  -3  -8  166.38   13.86
  -2  -3   8  151.77   12.25
   2  -3  -8  128.89    6.31
   2  -3  -8  118.44   12.30
   2  -3  -8  146.56    7.07
  -2  -3   8  145.18   12.44
   2  -3  -7  326.44   21.03
   2  -3  -7  322.90   19.64
  -2  -3   7  315.30   16.17
   2  -3  -7  333.20    9.81
   2  -3  -7  334.45   17.43
   2  -3  -7  358.72   19.39
  -2  -3   7  334.03   17.38
   2  -3  -7  353.88   19.26
   2  -3  -7  319.30   20.37
   2  -3  -7  344.58   10.63
  -2  -3   7  364.04   18.42
   2  -3  -7  305.98   18.73
  -2  -3   7  331.60   15.34
   2  -3  -7  326.94   18.32
   2  -3  -6   49.65    7.74
  -2  -3   6   55.22    6.46
   2  -3  -6   44.80    7.68
  -2  -3   6   54.90    7.47
   2  -3  -6   27.28    5.86
  -2  -3   6   56.59    6.89
   2  -3  -6   51.88    6.76
   2  -3  -6   48.58    5.80
   2  -3  -6   48.76    7.01
  -2  -3   6   54.45    5.78
   2  -3  -6   40.95    6.36
  -2  -3   6   53.44    6.53
   2  -3  -6   55.39    6.77
  -2  -3   6   56.78    6.73
   2  -3  -5   20.88    4.36
   2  -3  -5   24.11    4.11
   2  -3  -5   28.88    5.85
  -2  -3   5   31.29    5.04
   2  -3  -5   16.28    4.16
   2  -3  -5   28.11    5.60
  -2  -3   5   29.21    5.28
  -2  -3   5   24.28    3.90
  -2  -3   5   24.25    4.49
  -2  -3   5   19.96    3.41
  -2  -3   5   25.57    3.79
  -2  -3   5   35.35    4.79
   2  -3  -5   22.13    4.57
   2  -3  -5   33.90    5.59
   2  -3  -4  190.67   12.20
  -2  -3   4  217.84   10.12
  -2  -3   4  222.83    8.88
   2  -3  -4  221.03   11.53
   2  -3  -4  201.48   11.75
   2  -3  -4  186.97   12.45
  -2  -3   4  206.68   10.28
  -2  -3   4  209.41   11.06
   2  -3  -4  220.49   12.08
   2  -3  -4  209.51   12.32
  -2  -3   4  198.21   11.07
  -2  -3   4  219.09   12.51
   2  -3  -4  205.33   11.20
  -2  -3   4  216.92   10.20
  -2  -3   3    4.08    2.58
   2  -3  -3    1.90    1.87
   2  -3  -3    3.63    2.22
   2  -3  -3    4.53    2.78
  -2  -3   3    5.20    1.90
   2  -3  -3    4.02    2.36
  -2  -3   3    5.18    1.63
   2  -3  -3    5.56    2.78
  -2  -3   3    8.71    2.17
   2  -3  -3    9.04    3.74
   2  -3  -3    5.97    2.67
  -2  -3   3    6.67    2.92
   2  -3  -2  212.86    9.29
  -2  -3   2  208.80   10.93
   2  -3  -2  226.98    9.98
   2  -3  -2  219.53   11.32
   2  -3  -2  223.15   11.89
  -2  -3   2  210.13    8.05
   2  -3  -2  223.63   12.11
   2  -3  -2  223.63   10.23
  -2  -3   2  227.51    9.34
   2  -3  -1  413.37   13.15
   2  -3  -1  420.61   16.57
   2  -3  -1  418.02   12.11
   2  -3  -1  409.02   11.99
  -2  -3   1  432.36   13.60
   2  -3  -1  414.30   14.33
  -2  -3   1  418.05   15.40
  -2  -3   0   85.48    6.36
  -2  -3   0   80.84    5.98
   2  -3   0   74.78    6.18
   2  -3   0   77.33    4.32
   2  -3   0   81.57    4.85
   2  -3   0   79.45    5.79
   2  -3   0   78.57    4.98
   2  -3   0   77.50    7.27
   2  -3   0   81.74    5.02
  -2  -3  -1    2.25    1.27
   2  -3   1    4.84    2.54
  -2  -3  -1    4.79    2.39
   2  -3   1    6.91    1.67
   2  -3   1    5.39    1.29
   2  -3   1    4.38    2.04
   2  -3   1    7.07    2.11
   2  -3   1    5.70    2.20
  -2  -3  -1    5.64    2.40
   2  -3   1    6.34    1.51
  -2  -3  -1    1.76    1.69
   2  -3   2  118.51    5.74
   2  -3   2  123.15    7.72
   2  -3   2  128.14    8.47
   2  -3   2  124.46    6.49
  -2  -3  -2  134.89    9.11
   2  -3   2  129.46    5.29
  -2  -3  -2  136.54    9.16
   2  -3   2  115.19    7.11
   2  -3   3  203.10   10.76
   2  -3   3  194.19    9.12
  -2  -3  -3  191.57    9.31
   2  -3   3  191.57    9.87
  -2  -3  -3  186.31    9.96
   2  -3   3  191.17   11.03
  -2  -3  -3  180.89   11.72
  -2  -3  -3  180.12   11.71
   2  -3   3  194.58    7.80
  -2  -3  -3  179.30   12.33
   2  -3   4   44.70    6.01
   2  -3   4   39.71    5.91
  -2  -3  -4   41.81    5.39
  -2  -3  -4   44.42    7.11
   2  -3   4   34.51    4.71
  -2  -3  -4   41.85    4.80
   2  -3   4   43.99    5.01
  -2  -3  -4   42.95    6.64
  -2  -3  -4   44.15    6.60
  -2  -3  -4   48.42    6.96
   2  -3   5  462.61   19.69
  -2  -3  -5  502.72   23.47
  -2  -3  -5  465.64   23.14
  -2  -3  -5  457.25   18.96
   2  -3   5  468.40   17.22
   2  -3   5  467.05   19.44
   2  -3   5  477.96   19.04
  -2  -3  -5  513.82   22.35
   2  -3   5  454.04    9.31
   2  -3   5  453.11   18.09
  -2  -3  -5  470.48   22.59
  -2  -3  -5  487.10   18.48
   2  -3   6  726.68   26.43
   2  -3   6  729.60   26.51
  -2  -3  -6  700.89   27.12
   2  -3   6  751.43   24.35
  -2  -3  -6  744.71   25.12
  -2  -3  -6  752.08   31.12
  -2  -3  -6  720.57   30.62
   2  -3   6  765.11   26.11
   2  -3   6  735.88   25.28
  -2  -3  -6  787.22   27.26
   2  -3   6  713.74   13.41
  -2  -3  -6  756.26   31.04
  -2  -3  -6  780.09   29.25
   2  -3   7   59.06    7.88
  -2  -3  -7   69.82    4.62
  -2  -3  -7   58.81    9.86
   2  -3   7   62.31    8.31
  -2  -3  -7   59.55    8.27
  -2  -3  -7   65.62   10.04
  -2  -3  -7   52.88    8.25
   2  -3   7   61.33    3.53
  -2  -3  -7   64.72    8.35
  -2  -3  -7   63.28    9.63
   2  -3   7   55.74    7.54
   2  -3   7   70.18    8.23
  -2  -3  -7   70.14    5.00
   2  -3   7   63.44    7.54
   2  -3   8   40.05    3.16
   2  -3   8   39.64    7.12
   2  -3   8   44.90    3.19
  -2  -3  -8   40.39    6.96
   2  -3   8   46.76    7.55
  -2  -3  -8   42.05    7.36
  -2  -3  -8   38.98    7.18
  -2  -3  -8   39.68    8.58
  -2  -3  -8   40.43    3.88
  -2  -3  -8   43.97    4.40
   2  -3   8   42.21    6.90
  -2  -3  -8   38.84    8.09
  -2  -3  -8   37.44    8.20
   2  -3   8   30.21    5.83
   2  -3   8   39.02    6.96
   2  -3   8   39.59    6.59
   2  -3   9  240.25   16.33
  -2  -3  -9  262.31   20.39
   2  -3   9  240.18   16.50
  -2  -3  -9  229.52   16.69
   2  -3   9  236.27   16.90
  -2  -3  -9  231.43    9.78
   2  -3   9  238.84   15.60
  -2  -3  -9  247.84   20.14
  -2  -3  -9  241.91    9.31
  -2  -3  -9  240.59    9.62
  -2  -3  -9  233.79   18.52
   2  -3   9  229.06    7.63
   2  -3   9  240.11   15.96
   2  -3   9  228.24    7.64
  -2  -3 -10   47.98    4.48
   2  -3  10   32.11    5.90
   2  -3  10   42.29    3.57
   2  -3  10   41.88    3.29
  -2  -3 -10   49.45    8.57
  -2  -3 -10   53.54    9.59
   2  -3  10   39.37    6.70
  -2  -3 -10   46.41    4.16
  -2  -3 -10   49.12    4.72
   2  -3  10   46.40    3.44
  -2  -3 -10   55.15    4.60
  -2  -3 -10   46.56    8.70
   2  -3  10   44.06    7.48
   2  -3  11   11.91    3.76
   2  -3  11   11.14    1.82
  -2  -3 -11   13.20    2.68
   2  -3  11   11.18    1.90
  -2  -3 -11   10.87    2.36
  -2  -3 -11   11.41    2.39
   2  -3  11   10.19    3.35
  -2  -3 -11   12.46    2.68
   2  -3  11   14.33    2.24
  -2  -3 -11   11.31    4.08
  -2  -3 -12   29.21    3.13
  -2  -3 -12   29.05    2.87
  -2  -3 -12   24.41    2.46
   2  -3  12   29.26    2.59
  -2  -3 -12   30.79    2.90
   2  -3  12   27.04    2.25
   2  -3  12   26.62    2.22
   2  -3  13   32.36    2.16
  -2  -3 -13   31.97    2.33
  -2  -3 -13   27.86    2.43
   2  -3  13   31.89    1.91
  -2  -3 -13   33.59    2.42
   2  -2 -14   17.90    1.66
   2  -2 -14   20.96    1.86
  -2  -2  14   21.24    1.45
  -2  -2  14   22.10    1.68
  -2  -2  13   16.60    1.88
   2  -2 -13   15.50    2.20
  -2  -2  13   18.15    1.64
   2  -2 -13   13.14    2.05
   2  -2 -13   10.96    1.80
   2  -2 -13   17.00    2.28
  -2  -2  13   12.16    1.66
  -2  -2  13   16.26    1.97
   2  -2 -12  110.31    5.47
  -2  -2  12  113.89    5.15
  -2  -2  12  109.30    5.18
   2  -2 -12  104.65    5.80
   2  -2 -12   99.71    5.69
   2  -2 -12  105.60    5.91
  -2  -2  12   97.60    4.33
   2  -2 -11   62.36    9.52
   2  -2 -11   54.51    3.98
  -2  -2  11   62.27    4.32
  -2  -2  11   61.07    8.06
   2  -2 -11   47.71    7.63
   2  -2 -11   60.42    4.80
  -2  -2  11   55.95    7.44
   2  -2 -11   65.54   10.21
  -2  -2  11   72.13    8.20
   2  -2 -11   50.36    4.20
  -2  -2  11   61.56    4.28
  -2  -2  11   60.69    3.74
   2  -2 -11   58.64    4.64
   2  -2 -11   53.49    4.61
   2  -2 -10   60.45    4.80
   2  -2 -10   58.44    4.39
  -2  -2  10   64.83    8.07
   2  -2 -10   44.87    8.59
  -2  -2  10   63.37    7.94
   2  -2 -10   60.63    4.90
   2  -2 -10   54.73    8.35
   2  -2 -10   57.13    4.79
  -2  -2  10   59.64    4.23
   2  -2 -10   63.92    9.86
  -2  -2  10   57.53    3.77
  -2  -2  10   71.01    8.67
   2  -2 -10   50.70    8.35
  -2  -2  10   66.18    7.25
  -2  -2   9    8.42    2.09
  -2  -2   9   12.01    4.36
  -2  -2   9    5.71    3.20
  -2  -2   9    5.22    2.54
   2  -2  -9    6.43    3.92
   2  -2  -9    8.74    4.16
   2  -2  -9    7.45    4.09
   2  -2  -9    6.67    2.08
   2  -2  -9    8.56    2.18
   2  -2  -9    4.63    2.02
  -2  -2   9    3.36    2.78
  -2  -2   9    7.74    1.77
  -2  -2   9    6.56    3.54
   2  -2  -9   11.80    4.28
   2  -2  -9    8.54    4.97
  -2  -2   9    5.65    3.13
   2  -2  -9    4.64    3.07
   2  -2  -9   10.72    2.41
  -2  -2   8   52.28    7.08
   2  -2  -8   39.82    7.35
  -2  -2   8   44.87    6.21
   2  -2  -8   52.41    4.35
   2  -2  -8   40.42    5.98
   2  -2  -8   49.00    8.28
   2  -2  -8   40.64    7.41
  -2  -2   8   47.10    6.99
  -2  -2   8   55.51    3.48
  -2  -2   8   61.05    7.59
  -2  -2   8   48.47    6.79
   2  -2  -8   51.43    4.02
   2  -2  -8   62.26    8.09
   2  -2  -8   40.32    7.13
  -2  -2   8   48.74    7.01
   2  -2  -8   43.87    6.86
   2  -2  -8   57.94    8.03
   2  -2  -8   53.38    4.24
  -2  -2   7    7.27    3.24
   2  -2  -7    3.17    3.50
   2  -2  -7    2.56    3.29
  -2  -2   7   10.76    3.55
  -2  -2   7    7.03    2.75
  -2  -2   7   10.59    4.04
   2  -2  -7    9.38    3.17
  -2  -2   7    4.09    2.43
   2  -2  -7    4.62    3.08
   2  -2  -7   10.89    3.95
   2  -2  -7    6.09    3.66
   2  -2  -7   12.13    3.87
   2  -2  -7   10.65    4.17
   2  -2  -7   11.23    3.49
  -2  -2   7   11.22    3.01
   2  -2  -6  581.63   21.73
  -2  -2   6  540.34   18.27
   2  -2  -6  546.51   23.20
   2  -2  -6  539.76   19.28
   2  -2  -6  532.32   21.37
   2  -2  -6  552.37   20.77
  -2  -2   6  538.08   19.45
  -2  -2   6  560.51   19.54
   2  -2  -6  558.34   21.47
  -2  -2   6  548.07   17.14
  -2  -2   6  532.94   20.41
   2  -2  -6  558.49   22.61
   2  -2  -6  567.35   23.11
  -2  -2   6  560.53   17.20
  -2  -2   5   15.16    2.84
  -2  -2   5   14.66    3.69
   2  -2  -5    9.31    2.99
   2  -2  -5   11.83    3.51
  -2  -2   5   10.26    2.33
  -2  -2   5   13.23    2.60
   2  -2  -5   13.54    3.67
   2  -2  -5   10.76    3.70
   2  -2  -5   10.86    3.49
   2  -2  -5   12.04    3.23
  -2  -2   5    9.54    3.09
  -2  -2   5   11.45    3.03
   2  -2  -5   14.81    3.83
  -2  -2   5   11.87    3.72
  -2  -2   5   17.00    3.37
  -2  -2   4  100.60    7.09
   2  -2  -4   89.28    7.16
  -2  -2   4   98.43    5.64
  -2  -2   4  104.02    6.40
  -2  -2   4  105.37    6.44
  -2  -2   4   93.64    6.65
   2  -2  -4   97.87    7.30
  -2  -2   4   99.36    5.56
   2  -2  -4  102.71    8.37
   2  -2  -4  101.66    7.22
  -2  -2   4   98.65    6.56
   2  -2  -4   94.38    7.93
  -2  -2   4  102.12    7.69
  -2  -2   4   95.76    5.61
   2  -2  -4   87.68    7.36
  -2  -2   4   95.68    6.98
   2  -2  -4  104.66    7.43
   2  -2  -3  301.28   12.73
   2  -2  -3  313.60   13.06
   2  -2  -3  307.61   13.33
   2  -2  -3  313.42   11.65
  -2  -2   3  315.23   10.12
   2  -2  -3  313.79   11.96
   2  -2  -3  299.61   12.02
  -2  -2   3  292.48   11.30
  -2  -2   3  295.39   10.02
   2  -2  -3  292.73   12.45
  -2  -2   3  299.62   10.80
  -2  -2   3  323.23   11.01
  -2  -2   3  309.22   10.03
  -2  -2   2  363.17   10.66
  -2  -2   2  372.65   12.81
  -2  -2   2  367.71   10.66
  -2  -2   2  369.48   12.20
   2  -2  -2  397.45   13.99
   2  -2  -2  386.71   13.28
  -2  -2   2  389.66   10.15
   2  -2  -2  375.90   13.27
   2  -2  -2  402.02   11.97
  -2  -2   2  375.57   11.05
   2  -2  -2  378.57   12.12
  -2  -2   1 1049.39   21.37
   2  -2  -1 1102.52   17.32
  -2  -2   1 1062.73   21.05
   2  -2  -1 1021.58   20.12
   2  -2  -1 1050.78   21.00
   2  -2  -1 1075.91   24.47
   2  -2  -1 1056.77   22.05
  -2  -2   1 1069.56   18.27
  -2  -2   1 1030.07   22.71
   2  -2   0  177.87    6.58
   2  -2   0  190.97    6.87
   2  -2   0  183.73    9.35
   2  -2   0  204.02    8.55
  -2  -2   0  191.88    7.47
   2  -2   0  199.21    5.92
   2  -2   0  190.70    7.11
   2  -2   0  179.97    7.48
  -2  -2   0  173.97    7.62
   2  -2   1  155.12    4.72
  -2  -2  -1  149.73    8.36
   2  -2   1  162.03    5.55
  -2  -2  -1  153.04    5.19
   2  -2   1  149.31    7.27
  -2  -2  -1  143.20    7.05
   2  -2   1  151.83    5.88
  -2  -2  -1  137.97    3.62
   2  -2   1  146.35    6.04
  -2  -2  -1  152.33    7.58
  -2  -2  -1  151.86    7.35
   2  -2   1  153.08    6.99
   2  -2   2  394.35   10.83
   2  -2   2  400.86   11.83
   2  -2   2  378.13    7.23
   2  -2   2  382.55   12.99
   2  -2   2  348.96    9.20
  -2  -2  -2  380.09   13.63
  -2  -2  -2  390.55   14.31
  -2  -2  -2  378.84   14.76
  -2  -2  -2  391.22   10.56
  -2  -2  -2  390.18   14.05
   2  -2   2  373.66   12.35
   2  -2   3   99.37    6.00
   2  -2   3   95.36    6.95
  -2  -2  -3  103.02    5.99
  -2  -2  -3  102.29    8.37
  -2  -2  -3  100.09    7.71
   2  -2   3  100.12    6.39
  -2  -2  -3   97.84    7.88
   2  -2   3  100.49    6.89
   2  -2   3  103.29    3.71
  -2  -2  -3  103.41    6.25
  -2  -2  -3  110.67    8.13
  -2  -2  -4  632.54   22.30
   2  -2   4  607.96   19.03
   2  -2   4  593.84   18.00
  -2  -2  -4  611.59   20.83
   2  -2   4  617.06   17.28
  -2  -2  -4  600.93   17.74
  -2  -2  -4  585.55   21.44
  -2  -2  -4  571.35   21.78
  -2  -2  -4  579.92   17.86
   2  -2   4  597.46   19.13
   2  -2   4  613.98   14.28
  -2  -2  -5  567.94   20.01
   2  -2   5  591.27   20.36
  -2  -2  -5  598.00   20.55
   2  -2   5  573.42   20.08
   2  -2   5  593.04   19.56
  -2  -2  -5  587.67   19.41
  -2  -2  -5  596.18   22.06
   2  -2   5  591.52   18.57
  -2  -2  -5  575.83   23.53
  -2  -2  -5  585.84   23.44
  -2  -2  -5  582.01   23.52
   2  -2   5  607.76   15.89
   2  -2   6   74.26    7.84
   2  -2   6   80.66    6.00
  -2  -2  -6   74.19    7.34
  -2  -2  -6   76.63    8.03
   2  -2   6   72.42    7.31
   2  -2   6   75.36    7.71
  -2  -2  -6   66.52    7.50
   2  -2   6   74.92    3.54
  -2  -2  -6   62.67    6.99
  -2  -2  -6   74.38    7.94
   2  -2   6   76.65    7.69
   2  -2   6   76.57    7.32
  -2  -2  -6   70.77    8.88
  -2  -2  -6   68.22    9.10
  -2  -2  -6   76.56    9.30
   2  -2   7  151.65   11.51
  -2  -2  -7  137.63   11.45
   2  -2   7  165.17    9.48
   2  -2   7  153.98    5.57
  -2  -2  -7  167.28   14.42
  -2  -2  -7  150.05   14.21
   2  -2   7  161.77   11.98
  -2  -2  -7  162.17   12.97
  -2  -2  -7  142.90   11.02
  -2  -2  -7  168.32   12.54
   2  -2   7  163.98   12.03
  -2  -2  -7  135.53   12.24
  -2  -2  -7  169.85   12.60
   2  -2   7  152.86   11.55
   2  -2   7  156.76   11.16
   2  -2   8   21.89    5.02
  -2  -2  -8   31.96    3.34
  -2  -2  -8   34.81    6.56
  -2  -2  -8   27.40    6.80
  -2  -2  -8   29.21    6.06
  -2  -2  -8   32.27    3.60
   2  -2   8   33.40    6.32
  -2  -2  -8   22.79    5.47
   2  -2   8   23.19    5.11
   2  -2   8   26.51    2.63
  -2  -2  -8   33.20    7.87
  -2  -2  -8   25.58    6.84
   2  -2   8   30.42    2.69
  -2  -2  -8   31.10    6.08
   2  -2   8   30.85    5.80
   2  -2   8   27.23    5.14
   2  -2   9  132.34   12.07
   2  -2   9  119.09   11.54
   2  -2   9  136.49    5.85
  -2  -2  -9  150.06   13.61
  -2  -2  -9  131.66    7.02
  -2  -2  -9  128.83    6.95
  -2  -2  -9  122.16   11.85
  -2  -2  -9  116.29   13.69
   2  -2   9  126.19   11.29
  -2  -2  -9  119.06   12.14
   2  -2   9  131.07   11.65
   2  -2   9  121.48    5.61
  -2  -2  -9  127.21    6.92
  -2  -2  -9  115.71   12.43
  -2  -2  -9  148.75   15.33
  -2  -2  -9  131.77    7.23
   2  -2   9  133.94   12.38
  -2  -2  -9  150.28   14.45
  -2  -2 -10   28.22    3.84
   2  -2  10   25.99    2.79
   2  -2  10   30.97    6.27
  -2  -2 -10   45.74    9.29
   2  -2  10   32.20    6.12
   2  -2  10   29.73    3.14
  -2  -2 -10   35.82    3.95
  -2  -2 -10   24.77    3.28
   2  -2  10   29.23    6.47
   2  -2  10   29.60    3.00
  -2  -2 -10   27.42    7.24
  -2  -2 -10   31.25    3.72
   2  -2  10   25.20    5.66
  -2  -2 -11   77.84   11.38
  -2  -2 -11   69.36   10.73
   2  -2  11   84.16    4.71
  -2  -2 -11   83.71    5.56
   2  -2  11   92.95    9.99
  -2  -2 -11   82.79    5.38
  -2  -2 -11   77.30    5.08
  -2  -2 -11   90.13    6.05
   2  -2  11   83.36    4.85
   2  -2  11   77.96    9.20
   2  -2  11   76.64    4.54
  -2  -2 -12   25.31    3.22
   2  -2  12   29.34    2.66
  -2  -2 -12   24.22    2.66
   2  -2  12   28.72    2.68
  -2  -2 -12   23.97    2.85
  -2  -2 -12   25.22    3.39
   2  -2  12   27.62    2.74
   2  -2  13   29.62    2.31
  -2  -2 -13   23.70    2.26
   2  -2  13   31.46    2.37
   2  -2  13   31.07    2.46
  -2  -2 -13   30.60    2.80
  -2  -2 -13   29.14    2.86
  -2  -2 -14   16.15    1.62
  -2  -2 -14   17.18    1.56
   2  -2  14   20.18    1.45
  -2  -1  14   18.68    1.70
   2  -1 -14   19.75    2.04
   2  -1 -14   19.50    1.95
  -2  -1  14   15.42    1.36
   2  -1 -14   17.43    1.88
   2  -1 -13   30.76    2.96
  -2  -1  13   29.53    2.34
   2  -1 -13   27.61    2.87
  -2  -1  13   30.28    2.67
   2  -1 -13   34.60    3.18
  -2  -1  13   29.98    2.42
   2  -1 -13   30.19    2.85
  -2  -1  13   32.51    2.61
   2  -1 -12   40.45    4.11
  -2  -1  12   34.47    2.88
   2  -1 -12   34.87    3.43
   2  -1 -12   41.74    7.16
  -2  -1  12   39.41    3.35
   2  -1 -12   31.65    3.41
  -2  -1  12   28.09    5.36
   2  -1 -12   38.19    3.71
  -2  -1  12   35.41    3.06
  -2  -1  12   27.01    2.63
  -2  -1  11   12.75    3.77
   2  -1 -11    7.05    4.36
  -2  -1  11   16.81    4.58
  -2  -1  11   16.29    2.42
   2  -1 -11   12.48    4.71
  -2  -1  11   16.71    2.63
   2  -1 -11   15.19    2.85
   2  -1 -11   15.14    3.05
   2  -1 -11   15.62    2.84
  -2  -1  11   11.63    3.56
  -2  -1  11   15.81    2.30
   2  -1 -11   15.85    2.72
  -2  -1  10   32.53    6.00
  -2  -1  10   36.62    3.23
  -2  -1  10   34.34    3.38
   2  -1 -10   35.13    7.29
   2  -1 -10   19.47    5.80
   2  -1 -10   29.74    6.91
   2  -1 -10   32.37    3.64
   2  -1 -10   38.69    3.95
  -2  -1  10   33.47    5.31
   2  -1 -10   32.81    3.78
   2  -1 -10   31.90    3.62
  -2  -1  10   41.87    7.26
  -2  -1  10   27.10    5.26
   2  -1 -10   34.09    6.83
  -2  -1  10   37.23    6.23
  -2  -1  10   40.81    3.27
  -2  -1   9   -3.15    2.54
   2  -1  -9    1.84    2.09
   2  -1  -9    1.70    1.70
  -2  -1   9   -0.17    2.61
  -2  -1   9    1.03    2.24
  -2  -1   9    0.84    1.32
   2  -1  -9    1.11    3.22
   2  -1  -9    0.16    1.46
   2  -1  -9   -1.70    3.29
   2  -1  -9    4.02    2.95
   2  -1  -9    1.70    3.52
   2  -1  -9   -0.98    1.45
   2  -1  -9    1.38    3.24
   2  -1  -9   -0.27    1.50
   2  -1  -9   -3.50    3.99
  -2  -1   9   -1.74    2.51
  -2  -1   9    1.64    1.42
  -2  -1   9   -4.47    3.65
  -2  -1   8    7.16    3.43
   2  -1  -8    6.28    3.37
   2  -1  -8    7.17    3.35
  -2  -1   8    9.89    1.82
   2  -1  -8   10.08    2.31
  -2  -1   8    6.58    2.13
   2  -1  -8    5.06    3.29
  -2  -1   8    9.97    3.29
   2  -1  -8    6.68    1.93
   2  -1  -8    6.14    4.34
   2  -1  -8    6.17    1.77
  -2  -1   8    8.08    3.13
  -2  -1   8    7.97    3.08
   2  -1  -8   10.71    2.23
   2  -1  -8    7.20    3.21
  -2  -1   8    5.43    2.36
   2  -1  -8    5.60    3.41
  -2  -1   8    9.04    1.69
   2  -1  -8    6.27    3.26
   2  -1  -8    3.65    2.92
  -2  -1   8   13.23    4.49
  -2  -1   8    8.49    3.02
   2  -1  -7   93.17   10.51
  -2  -1   7   77.83    7.14
  -2  -1   7   68.49    6.93
  -2  -1   7   74.77    6.54
   2  -1  -7   65.06    8.39
   2  -1  -7   59.85    8.12
  -2  -1   7   74.51    7.12
  -2  -1   7   68.23    6.26
   2  -1  -7   65.99    8.08
  -2  -1   7   70.68    7.06
   2  -1  -7   67.51    7.39
   2  -1  -7   66.91    7.10
  -2  -1   7   69.64    7.87
   2  -1  -7   70.25    7.83
   2  -1  -7   62.75    7.62
   2  -1  -7   56.74    7.37
   2  -1  -6  104.61    9.54
   2  -1  -6   95.69    7.69
  -2  -1   6  111.14    7.22
   2  -1  -6   89.79    8.49
   2  -1  -6  105.89    8.91
  -2  -1   6  109.79    8.89
   2  -1  -6  101.75    8.15
   2  -1  -6  102.55    8.20
  -2  -1   6  112.59    8.15
  -2  -1   6  102.04    7.80
  -2  -1   6  102.65    7.08
   2  -1  -6   99.08    9.10
  -2  -1   6  107.93    7.85
   2  -1  -6   99.65    8.60
   2  -1  -6  102.44    9.02
   2  -1  -6  120.24   10.56
   2  -1  -5  709.94   22.91
   2  -1  -5  733.50   21.88
   2  -1  -5  655.88   21.03
  -2  -1   5  663.09   15.91
  -2  -1   5  706.04   19.56
   2  -1  -5  753.78   21.60
  -2  -1   5  704.67   19.14
   2  -1  -5  756.47   20.99
   2  -1  -5  737.14   20.84
  -2  -1   5  709.09   16.39
   2  -1  -5  699.24   22.07
  -2  -1   5  695.75   17.62
  -2  -1   5  722.44   18.40
   2  -1  -5  828.53   24.80
   2  -1  -5  729.75   22.59
  -2  -1   5  718.89   21.12
   2  -1  -5  685.56   17.27
  -2  -1   5  716.05   18.50
  -2  -1   5  690.18   18.83
  -2  -1   4  577.39   15.51
   2  -1  -4  563.66   17.82
  -2  -1   4  562.10   14.45
  -2  -1   4  562.24   14.87
   2  -1  -4  568.30   16.74
  -2  -1   4  549.74   13.61
   2  -1  -4  552.71   17.29
  -2  -1   4  560.53   16.57
  -2  -1   4  536.51   15.62
  -2  -1   4  570.01   16.31
   2  -1  -4  564.86   18.15
  -2  -1   4  568.30   14.93
   2  -1  -4  579.13   16.62
   2  -1  -4  559.65   17.56
  -2  -1   4  522.83   15.29
   2  -1  -4  553.52   16.64
   2  -1  -3   84.31    5.57
  -2  -1   3   83.85    4.66
   2  -1  -3   83.82    5.74
   2  -1  -3   78.47    5.96
   2  -1  -3   79.61    5.51
   2  -1  -3   76.10    5.93
  -2  -1   3   80.90    4.82
  -2  -1   3   78.69    5.39
   2  -1  -3   84.80    5.96
  -2  -1   3   77.02    5.05
  -2  -1   3   73.71    5.25
  -2  -1   3   83.51    4.97
   2  -1  -2  735.88   16.27
  -2  -1   2  734.06   15.41
   2  -1  -2  730.22   15.89
   2  -1  -2  733.56   16.19
  -2  -1   2  746.73   15.71
  -2  -1   1 2624.63   36.38
   2  -1  -1 2562.32   37.44
   2  -1  -1 2542.85   37.77
   2  -1   0 2305.03   33.22
   2  -1   0 2308.23   33.51
  -2  -1   0 2188.15   31.51
   2  -1   0 2287.26   32.82
   2  -1   1  250.80    8.20
   2  -1   1  256.55    7.58
  -2  -1  -1  272.92    8.01
  -2  -1  -1  259.08    9.65
   2  -1   2  944.53   18.00
  -2  -1  -2  965.68   21.30
  -2  -1  -2  965.89   19.30
  -2  -1  -2  953.23   21.62
  -2  -1  -3    5.56    2.45
  -2  -1  -3    4.38    2.45
   2  -1   3    4.75    2.03
   2  -1   3    6.65    2.35
   2  -1   3    8.05    2.16
  -2  -1  -3    6.91    2.59
  -2  -1  -3    2.21    2.17
  -2  -1  -3    4.76    1.66
   2  -1   3    5.05    1.76
  -2  -1  -3    7.20    2.77
  -2  -1  -3    7.54    2.69
   2  -1   4  241.10   10.65
   2  -1   4  229.15    9.80
   2  -1   4  245.21    8.50
  -2  -1  -4  241.87   12.30
  -2  -1  -4  236.89   12.40
  -2  -1  -4  218.99   10.41
  -2  -1  -4  234.01   10.13
  -2  -1  -4  234.61   11.21
   2  -1   4  244.16   10.57
  -2  -1  -4  232.37   11.29
   2  -1   4  225.58   10.18
  -2  -1  -4  235.26   12.42
   2  -1   5  330.78   13.96
   2  -1   5  359.53   11.63
   2  -1   5  362.21   14.14
   2  -1   5  338.80   11.67
  -2  -1  -5  344.65   16.91
  -2  -1  -5  307.00   13.37
  -2  -1  -5  339.39   14.16
  -2  -1  -5  346.43   13.17
  -2  -1  -5  345.16   16.08
   2  -1   5  338.51   13.75
  -2  -1  -5  341.19   16.39
  -2  -1  -5  325.17   15.05
   2  -1   5  331.68   13.08
  -2  -1  -5  338.34   14.55
   2  -1   6  182.88    5.49
   2  -1   6  174.53    9.26
   2  -1   6  168.90   10.37
  -2  -1  -6  167.27   10.98
  -2  -1  -6  179.62   13.24
   2  -1   6  169.87   10.78
  -2  -1  -6  168.55   11.95
  -2  -1  -6  160.88   10.81
  -2  -1  -6  175.12   10.24
   2  -1   6  161.99   10.29
   2  -1   6  171.81   10.91
  -2  -1  -6  162.84   12.00
  -2  -1  -6  177.24   10.29
   2  -1   6  181.59   10.93
  -2  -1  -6  184.00   13.28
  -2  -1  -6  175.96   11.04
   2  -1   6  184.27   10.70
   2  -1   7   31.65    4.63
  -2  -1  -7   34.51    7.21
   2  -1   7   30.22    5.40
   2  -1   7   31.15    2.56
   2  -1   7   34.31    5.73
   2  -1   7   34.77    5.45
   2  -1   7   36.88    5.68
  -2  -1  -7   36.80    6.01
  -2  -1  -7   34.64    6.73
   2  -1   7   28.08    4.86
  -2  -1  -7   33.47    5.35
  -2  -1  -7   31.38    6.11
  -2  -1  -7   27.44    5.32
  -2  -1  -7   28.53    5.61
  -2  -1  -7   34.89    6.18
   2  -1   8   26.56    2.60
  -2  -1  -8   29.42    5.83
   2  -1   8   28.91    5.55
   2  -1   8   35.52    5.98
   2  -1   8   26.57    5.36
  -2  -1  -8   31.43    5.81
   2  -1   8   29.54    5.06
  -2  -1  -8   27.68    7.27
  -2  -1  -8   27.95    3.26
   2  -1   8   28.60    5.72
  -2  -1  -8   33.62    7.48
  -2  -1  -8   28.90    6.62
  -2  -1  -8   28.68    3.45
  -2  -1  -8   28.30    5.41
  -2  -1  -8   29.61    6.04
  -2  -1  -8   29.09    3.18
  -2  -1  -8   27.22    3.22
   2  -1   8   23.31    4.57
   2  -1   8   29.22    2.74
   2  -1   9   49.31    7.36
  -2  -1  -9   46.33    7.80
  -2  -1  -9   46.74    4.20
   2  -1   9   63.24    8.30
  -2  -1  -9   59.36    8.29
  -2  -1  -9   47.57    4.21
   2  -1   9   50.17    3.62
   2  -1   9   49.20    3.71
   2  -1   9   50.34    3.68
  -2  -1  -9   52.29    4.46
  -2  -1  -9   39.38    6.77
  -2  -1  -9   53.26    4.01
  -2  -1  -9   53.42    4.14
  -2  -1  -9   48.19    9.09
   2  -1   9   51.14    6.50
  -2  -1  -9   50.29    4.63
   2  -1   9   42.37    6.99
  -2  -1  -9   47.22    8.67
   2  -1   9   43.56    6.39
   2  -1   9   46.00    7.20
  -2  -1  -9   39.79    8.23
  -2  -1  -9   44.81    6.73
   2  -1  10  151.80    6.58
   2  -1  10  153.00    6.62
   2  -1  10  123.32   11.58
  -2  -1 -10  157.10    7.95
  -2  -1 -10  158.20   16.46
  -2  -1 -10  146.04   13.74
  -2  -1 -10  166.72    7.32
   2  -1  10  156.76   11.67
   2  -1  10  160.51   13.52
   2  -1  10  153.93   12.82
  -2  -1 -10  154.54    7.31
  -2  -1 -10  146.33   15.10
  -2  -1 -10  159.95    8.21
   2  -1  10  157.55    6.72
  -2  -1 -10  150.88    7.34
  -2  -1 -10  148.24    6.78
   2  -1  11   42.13    6.98
  -2  -1 -11   43.72    4.14
  -2  -1 -11   45.53    8.93
   2  -1  11   36.44    3.44
   2  -1  11   42.18    3.62
  -2  -1 -11   41.42    3.64
   2  -1  11   38.84    6.66
  -2  -1 -11   41.98    4.43
   2  -1  11   42.76    3.61
  -2  -1 -11   39.64    3.62
  -2  -1 -11   28.35    6.01
  -2  -1 -11   39.22    4.52
  -2  -1 -11   33.34    7.50
  -2  -1 -11   42.93    3.69
   2  -1  12   25.21    4.97
   2  -1  12   30.38    2.91
  -2  -1 -12   26.72    2.96
  -2  -1 -12   25.95    2.77
  -2  -1 -12   27.05    3.42
   2  -1  12   26.91    2.84
  -2  -1 -12   27.08    3.57
   2  -1  12   27.48    2.83
   2  -1  13   10.55    1.71
   2  -1  13   11.72    1.68
   2  -1  13    8.80    1.80
  -2  -1 -13   10.32    1.66
  -2  -1 -13   11.63    2.23
  -2  -1 -13    9.50    2.08
  -2  -1 -14   62.04    3.35
  -2  -1 -14   68.15    3.37
   2  -1  14   67.13    2.80
   2  -1  14   69.71    2.78
   2   0 -14   25.42    2.47
   2   0 -14   23.85    2.00
   2   0 -14   26.85    2.36
  -2   0  14   24.63    1.87
  -2   0  14   24.01    1.80
  -2   0  13  179.01    5.96
   2   0 -13  179.48    7.33
   2   0 -13  165.95    6.61
   2   0 -13  189.01    7.27
  -2   0  13  181.48    6.07
   2   0 -13  154.69    6.08
  -2   0  13  192.43    6.05
   2   0 -12   99.26   11.99
   2   0 -12   95.57   11.59
   2   0 -12   91.78    5.42
  -2   0  12   67.79    7.69
  -2   0  12  100.05    4.97
  -2   0  12   90.67    4.26
   2   0 -12  100.03    5.82
  -2   0  12   92.20    4.67
   2   0 -12   75.61    4.89
  -2   0  12   93.63    9.59
   2   0 -12  104.84    6.33
  -2   0  12   99.01    4.90
  -2   0  11    0.99    2.40
  -2   0  11    0.06    2.86
   2   0 -11    1.34    1.94
   2   0 -11    2.54    3.12
  -2   0  11    1.81    1.63
   2   0 -11    1.97    1.51
   2   0 -11    3.03    3.56
   2   0 -11    1.02    1.31
   2   0 -11    2.09    1.80
  -2   0  11    1.42    1.60
   2   0 -11    0.37    2.07
  -2   0  11    1.97    1.41
  -2   0  10    7.25    2.79
   2   0 -10    9.07    2.38
   2   0 -10    5.99    2.25
  -2   0  10    9.92    3.57
   2   0 -10    8.08    1.92
  -2   0  10    5.61    2.96
  -2   0  10    5.06    2.92
   2   0 -10    9.43    4.74
  -2   0  10    6.57    1.87
   2   0 -10    7.55    2.13
  -2   0  10    5.69    3.58
   2   0 -10   11.15    5.13
  -2   0  10    8.66    1.96
  -2   0  10    8.97    1.99
   2   0 -10    5.44    2.02
   2   0 -10    5.28    2.98
   2   0  -9    6.27    4.58
   2   0  -9    7.18    3.49
  -2   0   9    6.72    1.64
   2   0  -9   10.10    2.21
  -2   0   9    8.09    1.77
   2   0  -9    4.59    2.94
  -2   0   9    6.42    3.25
  -2   0   9    8.00    1.91
  -2   0   9    6.87    3.72
   2   0  -9   15.21    5.57
  -2   0   9   11.22    4.31
   2   0  -9    6.52    1.88
   2   0  -9    2.02    2.34
   2   0  -9    8.66    2.18
  -2   0   9    5.54    2.54
   2   0  -9   11.20    2.21
  -2   0   9    8.26    3.25
   2   0  -9    5.22    1.72
   2   0  -9   13.97    2.60
   2   0  -9   10.62    4.96
  -2   0   9    2.68    3.69
  -2   0   8    4.37    2.26
  -2   0   8    1.30    2.03
  -2   0   8    1.30    1.09
   2   0  -8    0.54    2.12
  -2   0   8    2.33    2.53
  -2   0   8    1.27    1.90
  -2   0   8    2.46    1.27
   2   0  -8    2.13    3.87
   2   0  -8    1.02    2.68
  -2   0   8    1.06    2.30
   2   0  -8    0.71    2.62
   2   0  -8    6.90    4.79
   2   0  -8    2.80    1.41
   2   0  -8    1.32    1.83
  -2   0   8    1.88    2.92
   2   0  -8    2.36    2.66
  -2   0   8    0.73    2.76
   2   0  -8    2.49    1.24
  -2   0   7    0.44    2.35
  -2   0   7    3.60    2.76
   2   0  -7    5.20    3.52
   2   0  -7   -3.09    2.33
  -2   0   7    1.99    1.69
  -2   0   7    1.37    1.70
   2   0  -7    1.00    2.24
   2   0  -7    2.21    2.16
  -2   0   7    3.14    1.81
   2   0  -7    1.92    3.05
   2   0  -7   -0.72    2.15
   2   0  -7    2.53    1.85
   2   0  -7    2.51    2.07
   2   0  -7    1.19    2.06
  -2   0   7    2.14    2.37
  -2   0   7    3.88    2.19
  -2   0   7    3.19    1.23
  -2   0   6   21.46    3.46
  -2   0   6   22.59    3.62
  -2   0   6   21.36    3.13
   2   0  -6   19.07    3.52
   2   0  -6   26.86    3.89
   2   0  -6   18.81    5.20
   2   0  -6   19.60    4.62
  -2   0   6   21.29    3.57
  -2   0   6   17.93    3.24
  -2   0   6   21.73    3.89
   2   0  -6   14.64    4.14
   2   0  -6   24.17    4.47
  -2   0   6   18.23    3.61
   2   0  -6   18.03    3.79
   2   0  -6   21.30    4.25
   2   0  -6   18.09    3.36
   2   0  -6   16.32    4.37
  -2   0   6   24.49    4.82
  -2   0   6   20.41    3.29
  -2   0   6   18.99    2.95
   2   0  -5   15.43    4.56
   2   0  -5   20.92    3.29
  -2   0   5   17.73    3.32
  -2   0   5   14.80    2.96
   2   0  -5   18.35    4.00
   2   0  -5   16.32    3.61
  -2   0   5   26.27    3.73
   2   0  -5   23.92    4.01
   2   0  -5   16.93    3.46
  -2   0   5   17.05    3.56
  -2   0   5   14.98    2.55
   2   0  -5   17.22    3.41
  -2   0   5   17.97    3.02
   2   0  -5   21.21    3.32
   2   0  -5   25.97    4.32
  -2   0   5   20.25    3.27
  -2   0   5   19.21    2.83
   2   0  -5   18.77    3.17
  -2   0   4  914.64   18.85
  -2   0   4  853.77   19.52
   2   0  -4  971.86   24.60
   2   0  -4  854.12   20.59
  -2   0   4  881.18   19.88
  -2   0   4  907.44   20.06
   2   0  -4  848.31   14.32
   2   0  -4  941.29   20.28
   2   0  -4  928.34   22.98
   2   0  -4  915.61   22.76
  -2   0   4  937.68   19.94
  -2   0   4  945.36   19.04
   2   0  -4  880.52   22.75
  -2   0   4  865.46   19.53
  -2   0   4  878.70   21.28
  -2   0   4  860.51   18.44
   2   0  -4  900.70   22.00
   2   0  -4  898.39   19.67
   2   0  -4  896.22   21.17
  -2   0   3 1672.44   29.95
  -2   0   3 1791.87   28.27
  -2   0   3 1738.97   28.55
   2   0  -3 1663.22   28.45
  -2   0   3 1686.68   28.54
   2   0  -3 1720.68   31.34
   2   0  -3 1698.11   29.45
  -2   0   3 1639.26   27.76
   2   0  -2 9901.82  122.18
  -2   0   2 9924.26  119.57
  -2   0   2 9915.15  123.50
  -2   0   2 9999.00  120.37
   2   0  -2 9768.60  122.83
   2   0  -1  388.10    9.92
   2   0  -1  378.07    9.37
  -2   0   1  376.15    9.44
   2   0  -1  377.06    8.71
   2   0  -1  359.76    9.16
   2   0  -1  363.18    6.27
   2   0   0  644.56   12.90
  -2   0   0  614.34   10.47
  -2   0   0  622.43   11.94
  -2   0   0  630.31   13.25
   2   0   0  646.77   12.96
   2   0   0  646.72   12.77
  -2   0  -1  118.11    5.50
   2   0   1  112.08    4.74
  -2   0  -1  111.74    4.36
  -2   0  -2  433.78   12.89
  -2   0  -2  397.95    7.15
  -2   0  -2  403.27   11.97
  -2   0  -2  428.17   11.76
   2   0   2  415.25    9.66
  -2   0  -3  900.60   21.34
  -2   0  -3  925.56   22.37
   2   0   3  871.60   19.72
   2   0   3  855.57   16.77
  -2   0  -3  916.81   22.65
   2   0   3  938.21   20.00
   2   0   3  833.01   18.95
  -2   0  -3  903.25   20.26
  -2   0  -3  888.14   19.47
   2   0   3  871.85   19.06
   2   0   3  906.81   17.62
  -2   0  -3  919.94   20.69
  -2   0  -4   11.49    2.84
   2   0   4    8.91    2.30
   2   0   4    9.82    2.51
  -2   0  -4   13.48    3.01
  -2   0  -4   17.49    3.82
  -2   0  -4   15.55    3.83
   2   0   4    9.95    2.85
   2   0   4   10.78    2.50
  -2   0  -4   12.89    3.25
   2   0   4    9.73    2.53
   2   0   4   10.75    2.26
  -2   0  -4   12.02    2.88
  -2   0  -4   11.19    2.71
  -2   0  -4   11.02    3.00
   2   0   5  416.90   14.56
  -2   0  -5  416.99   13.65
  -2   0  -5  413.66   16.23
   2   0   5  450.01   14.09
   2   0   5  421.11   15.18
   2   0   5  417.31   13.94
  -2   0  -5  432.49   16.38
  -2   0  -5  414.12   17.87
   2   0   5  428.76   14.33
  -2   0  -5  418.69   15.05
   2   0   5  424.97   15.28
   2   0   5  429.56   12.53
  -2   0  -5  436.90   16.96
   2   0   5  418.27   15.07
  -2   0  -5  435.08   17.98
  -2   0  -5  402.11   17.13
  -2   0  -6  104.15    8.81
   2   0   6  107.65    8.15
  -2   0  -6  106.27    8.47
   2   0   6  101.35    7.56
   2   0   6  109.06    4.22
  -2   0  -6  103.93    9.96
   2   0   6  107.91    8.14
   2   0   6  109.38    6.62
   2   0   6  110.32    8.38
  -2   0  -6  106.92    8.96
   2   0   6   99.89    7.45
   2   0   6  105.48    7.04
  -2   0  -6  115.79    9.99
  -2   0  -6  113.59    9.41
   2   0   6  106.69    8.18
  -2   0  -6  112.63   10.30
  -2   0  -6  110.41    7.97
   2   0   7  252.75   12.49
   2   0   7  225.25   12.72
  -2   0  -7  246.30   16.62
  -2   0  -7  249.52   13.84
   2   0   7  223.04   12.80
   2   0   7  240.05   10.93
   2   0   7  227.37   12.98
   2   0   7  240.31   11.98
  -2   0  -7  250.85   14.59
   2   0   7  235.84   12.95
  -2   0  -7  219.53   14.36
  -2   0  -7  226.29   14.09
  -2   0  -7  257.42   16.33
  -2   0  -7  231.61   15.94
   2   0   7  219.37    6.73
  -2   0  -8  101.51   11.96
   2   0   8  110.07    9.04
  -2   0  -8   96.13   10.33
   2   0   8  104.53    4.88
   2   0   8  103.05    4.98
   2   0   8  104.58    9.44
  -2   0  -8  116.17   10.32
  -2   0  -8  109.41    5.60
   2   0   8  109.51    9.64
   2   0   8  109.89    4.97
  -2   0  -8  105.96   11.58
  -2   0  -8  119.01    5.67
  -2   0  -8  103.53   10.16
  -2   0  -8  121.07    6.06
   2   0   8  105.68    9.79
  -2   0  -8  114.18    6.24
  -2   0  -8   97.91   10.28
  -2   0  -8  113.50    5.68
   2   0   8  105.25    9.18
  -2   0  -8  111.54   12.47
   2   0   9    4.00    1.78
   2   0   9    9.64    3.42
  -2   0  -9    2.90    1.59
   2   0   9    4.93    2.92
   2   0   9    3.51    1.68
   2   0   9    0.28    2.46
  -2   0  -9    6.27    3.90
  -2   0  -9    3.87    1.87
  -2   0  -9    3.37    3.41
  -2   0  -9    0.46    2.24
   2   0   9    3.67    3.12
   2   0   9    0.91    2.93
  -2   0  -9    5.00    2.08
   2   0   9    3.29    1.39
  -2   0  -9    1.39    1.43
  -2   0  -9    5.34    2.11
  -2   0  -9    2.33    1.69
  -2   0  -9    5.42    3.90
  -2   0  -9    1.81    3.82
  -2   0 -10  338.14   19.46
   2   0  10  306.45    9.41
  -2   0 -10  267.06   19.18
  -2   0 -10  321.24   23.07
  -2   0 -10  267.47   10.71
  -2   0 -10  291.18   10.12
  -2   0 -10  287.74   11.14
  -2   0 -10  299.21   10.36
   2   0  10  277.87    9.15
  -2   0 -10  280.59    9.69
   2   0  10  278.06    8.99
  -2   0 -10  286.97   10.04
  -2   0 -10  279.41   20.47
  -2   0 -10  290.68   21.80
   2   0  10  309.14   18.27
   2   0  10  286.94   17.25
   2   0  10  288.30   17.80
   2   0  10  287.60   16.68
  -2   0 -11   37.25    3.76
  -2   0 -11   34.70    7.52
   2   0  11   29.32    5.83
   2   0  11   37.49    3.39
  -2   0 -11   40.23    4.48
  -2   0 -11   38.45    3.85
   2   0  11   51.37    7.45
   2   0  11   39.38    6.92
  -2   0 -11   35.43    3.53
   2   0  11   38.49    3.59
  -2   0 -11   33.15    7.06
  -2   0 -11   42.16    8.61
  -2   0 -11   38.22    4.21
   2   0  11   36.69    3.60
   2   0  12    1.86    1.94
  -2   0 -12    0.32    1.16
  -2   0 -12    1.56    2.06
  -2   0 -12    0.48    2.03
  -2   0 -12   -1.17    1.59
  -2   0 -12   -1.53    1.54
   2   0  12    1.49    1.47
   2   0  12    0.03    1.40
  -2   0 -13   32.39    2.76
   2   0  13   37.80    2.85
  -2   0 -13   34.80    3.30
  -2   0 -13   30.55    3.19
   2   0  13   35.06    2.61
  -2   0 -13   27.84    2.60
   2   0  13   37.18    2.89
   2   0  14    5.31    1.13
  -2   0 -14    3.80    1.13
  -2   0 -14    4.48    1.26
   2   0  14    4.62    0.82
   2   1 -14   14.99    1.93
  -2   1  14   20.87    1.75
   2   1 -14   18.80    1.99
  -2   1  14   14.96    1.30
   2   1 -14   20.70    2.20
   2   1 -13   29.15    3.27
  -2   1  13   30.28    2.40
   2   1 -13   24.29    2.41
   2   1 -13   30.91    3.21
  -2   1  13   32.81    2.75
  -2   1  13   30.01    2.24
   2   1 -12   27.83    2.97
  -2   1  12   32.94    5.96
   2   1 -12   37.81    4.01
  -2   1  12   31.45    2.80
  -2   1  12   29.38    5.24
  -2   1  12   37.29    2.86
   2   1 -12   37.94    3.92
   2   1 -12   34.46    3.28
  -2   1  12   37.36    3.27
  -2   1  11   15.33    2.61
  -2   1  11   17.96    4.03
   2   1 -11   14.62    2.49
  -2   1  11   11.36    1.83
  -2   1  11   13.25    4.22
   2   1 -11   15.01    5.17
   2   1 -11   13.22    4.94
  -2   1  11   18.34    2.49
   2   1 -11   14.58    2.53
   2   1 -11   19.17    3.38
   2   1 -11   11.40    2.90
   2   1 -11    5.31    2.09
   2   1 -11   15.61    2.59
  -2   1  11   19.50    5.13
  -2   1  10   38.52    6.79
   2   1 -10   33.15    3.57
   2   1 -10   35.07    3.53
   2   1 -10   35.11    3.98
   2   1 -10   52.22    9.01
  -2   1  10   24.61    5.40
   2   1 -10   40.17    4.03
  -2   1  10   34.33    6.03
  -2   1  10   41.90    6.28
  -2   1  10   34.66    3.10
  -2   1  10   31.92    3.16
   2   1 -10   33.06    8.10
  -2   1  10   39.05    2.87
  -2   1  10   33.34    3.27
   2   1 -10   35.74    3.48
   2   1 -10   17.02    3.18
  -2   1  10   37.01    6.49
  -2   1   9    0.94    2.34
   2   1  -9    3.69    4.20
   2   1  -9   -4.05    4.42
   2   1  -9    1.23    3.43
  -2   1   9    0.64    1.15
  -2   1   9   -2.12    2.21
  -2   1   9    1.58    2.73
   2   1  -9   -0.80    1.73
   2   1  -9    3.17    1.60
   2   1  -9    0.15    1.43
   2   1  -9    3.21    1.68
   2   1  -9    0.45    1.67
  -2   1   9    1.46    1.14
  -2   1   9    0.36    1.44
  -2   1   9    0.21    1.07
  -2   1   9    2.84    1.45
  -2   1   9   -1.75    2.74
  -2   1   9    2.33    2.42
   2   1  -8   10.30    2.17
  -2   1   8   10.03    3.67
  -2   1   8    8.29    1.53
   2   1  -8   12.39    2.30
  -2   1   8    6.33    2.82
  -2   1   8    5.09    3.09
   2   1  -8    4.92    3.00
   2   1  -8    7.44    1.95
  -2   1   8    8.11    3.84
   2   1  -8    6.58    4.36
   2   1  -8    8.42    2.95
   2   1  -8    8.30    1.89
   2   1  -8    9.57    4.84
   2   1  -8    7.67    3.97
  -2   1   8    8.32    3.38
  -2   1   8   11.15    2.01
  -2   1   8   10.53    2.93
  -2   1   7   61.25    6.59
  -2   1   7   63.29    6.01
  -2   1   7   59.15    3.20
   2   1  -7   78.34    7.88
   2   1  -7   74.97    7.14
  -2   1   7   65.62    6.51
  -2   1   7   59.78    6.52
   2   1  -7   61.39    7.31
   2   1  -7   59.08    7.51
   2   1  -7   70.24    8.38
   2   1  -7   67.75    8.41
  -2   1   7   73.42    7.77
   2   1  -7   89.75   10.34
  -2   1   7   69.76    6.18
  -2   1   7   64.26    6.58
  -2   1   7   58.55    5.87
  -2   1   6   97.90    6.46
   2   1  -6  115.08    9.04
  -2   1   6   90.86    7.02
   2   1  -6  116.47   10.79
  -2   1   6  101.46    7.39
  -2   1   6  101.91    7.72
   2   1  -6  114.78    6.73
  -2   1   6   89.34    6.89
  -2   1   6   86.51    6.79
   2   1  -6  109.48    9.18
   2   1  -6  110.15    9.23
  -2   1   6   98.51    8.12
   2   1  -6  103.64    8.14
  -2   1   6   91.98    7.33
   2   1  -6  123.89    8.14
   2   1  -5  701.56   21.74
  -2   1   5  688.59   19.08
   2   1  -5  709.94   19.83
   2   1  -5  739.00   15.03
   2   1  -5  705.36   18.72
  -2   1   5  708.30   18.62
   2   1  -5  693.75   20.99
  -2   1   5  710.47   19.00
   2   1  -5  746.72   17.12
   2   1  -5  695.03   21.47
  -2   1   5  730.13   19.32
   2   1  -5  697.10   23.17
  -2   1   5  723.42   18.89
  -2   1   5  710.86   20.19
   2   1  -5  723.15   19.98
  -2   1   5  776.64   18.30
  -2   1   5  681.50   19.11
  -2   1   5  713.77   16.97
   2   1  -5  732.38   22.06
   2   1  -4  566.73   12.91
  -2   1   4  566.35   14.94
   2   1  -4  615.96   16.57
  -2   1   4  568.13   15.52
   2   1  -4  555.43   17.81
   2   1  -4  573.10   15.11
  -2   1   4  563.83   15.19
  -2   1   4  571.25   15.53
  -2   1   4  538.96   15.37
   2   1  -4  558.34   17.41
   2   1  -4  602.78   17.02
   2   1  -4  557.09   17.07
   2   1  -4  577.35   14.84
  -2   1   4  536.38   15.40
   2   1  -4  565.46   13.39
  -2   1   4  564.80   15.42
  -2   1   4  539.89   15.37
   2   1  -4  562.40   17.46
  -2   1   4  554.04   16.01
  -2   1   4  564.65   13.17
   2   1  -4  565.93   15.41
   2   1  -4  577.94   18.64
  -2   1   3   79.69    4.97
   2   1  -3   78.49    5.46
   2   1  -3   64.88    4.55
  -2   1   3   86.38    5.20
  -2   1   3   74.46    5.21
   2   1  -3   75.20    5.78
  -2   1   3   76.13    5.06
   2   1  -3   81.37    6.26
   2   1  -3   75.29    4.31
   2   1  -3   86.47    5.72
   2   1  -3   58.81    2.18
  -2   1   3   86.09    5.21
  -2   1   3   79.33    4.74
   2   1  -3   77.15    4.17
   2   1  -3   86.11    5.76
  -2   1   3   89.58    5.36
   2   1  -3   81.78    4.71
  -2   1   3   80.12    5.18
   2   1  -3   77.28    5.64
   2   1  -2  722.66   14.87
  -2   1   2  699.23   15.87
   2   1  -2  733.07   14.69
   2   1  -2  743.50   14.27
   2   1  -2  799.29   17.29
  -2   1   2  780.76   16.75
   2   1  -2  720.35   16.85
   2   1  -2  743.35   14.89
  -2   1   2  740.62   16.16
   2   1  -2  703.60   12.97
   2   1  -1 2513.68   36.81
  -2   1   1 2547.90   35.28
  -2   1   1 2557.21   37.40
   2   1  -1 2592.00   35.75
   2   1  -1 2550.82   36.11
   2   1  -1 2496.04   35.67
  -2   1   1 2433.69   35.92
   2   1  -1 2451.94   35.61
  -2   1   0 2271.66   34.57
   2   1   0 2440.29   36.21
   2   1   0 2467.57   31.91
  -2   1   0 2321.27   32.42
  -2   1  -1  267.54    8.67
  -2   1  -1  271.70    9.02
  -2   1  -1  266.13    5.83
   2   1   1  250.10    9.08
   2   1   2  939.81   19.52
  -2   1  -2 1007.49   19.43
  -2   1  -2  950.62   20.65
  -2   1  -2  946.86   13.51
   2   1   2  950.30   20.71
   2   1   2  923.45   19.18
  -2   1  -2 1013.52   21.80
  -2   1  -2  958.88   20.27
  -2   1  -3    9.41    2.92
   2   1   3    3.84    1.84
   2   1   3    5.55    2.53
  -2   1  -3    4.28    2.62
   2   1   3    5.36    1.83
  -2   1  -3    4.33    2.11
  -2   1  -3    6.57    1.94
  -2   1  -3    9.05    2.72
  -2   1  -3    4.94    2.18
   2   1   3    5.75    2.14
  -2   1  -3    4.60    0.82
  -2   1  -3    7.56    2.78
   2   1   3    3.42    1.72
  -2   1  -4  247.67   11.65
  -2   1  -4  228.38    5.65
   2   1   4  256.97    9.64
  -2   1  -4  253.78   12.87
   2   1   4  234.71   10.44
   2   1   4  239.95   10.09
  -2   1  -4  232.88    8.71
  -2   1  -4  254.93   12.00
   2   1   4  237.34   10.56
   2   1   4  243.33   10.48
  -2   1  -4  240.31   10.22
   2   1   4  233.98    8.83
  -2   1  -4  249.17   12.40
  -2   1  -4  237.96   11.97
   2   1   4  254.83   10.34
   2   1   5  359.44   13.60
   2   1   5  351.56   13.64
   2   1   5  343.47   12.72
  -2   1  -5  374.12   17.63
  -2   1  -5  377.18   16.42
  -2   1  -5  345.80   14.96
  -2   1  -5  349.98   16.30
  -2   1  -5  368.40   16.86
   2   1   5  356.01   14.19
   2   1   5  324.83   11.89
   2   1   5  359.67   13.55
  -2   1  -5  360.44   13.28
   2   1   5  356.70   14.40
   2   1   6  174.01    9.99
  -2   1  -6  166.66   12.18
   2   1   6  178.15    5.70
   2   1   6  179.61   10.61
  -2   1  -6  206.47   11.95
   2   1   6  177.37   10.13
   2   1   6  162.68    9.37
  -2   1  -6  179.20    9.94
  -2   1  -6  200.15   14.03
   2   1   6  170.96    9.33
  -2   1  -6  185.77   12.92
   2   1   6  171.96   10.23
   2   1   6  175.70   10.75
  -2   1  -6  177.54   12.83
   2   1   7   25.73    4.64
  -2   1  -7   26.81    6.50
   2   1   7   32.82    2.67
  -2   1  -7   35.50    5.46
  -2   1  -7   30.20    6.06
   2   1   7   36.97    5.04
  -2   1  -7   30.05    6.62
  -2   1  -7   31.93    4.77
   2   1   7   35.48    4.66
   2   1   7   29.65    4.58
   2   1   7   40.09    5.38
   2   1   7   32.37    5.18
   2   1   7   32.68    4.72
  -2   1  -7   31.96    6.41
  -2   1  -8   27.22    6.32
  -2   1  -8   27.06    6.92
  -2   1  -8   28.13    3.29
   2   1   8   25.54    4.51
  -2   1  -8   28.97    3.19
  -2   1  -8   24.34    6.35
  -2   1  -8   30.72    3.11
   2   1   8   24.61    4.38
  -2   1  -8   31.64    5.28
   2   1   8   29.46    2.81
   2   1   8   28.28    2.68
  -2   1  -8   26.45    6.55
   2   1   8   18.57    4.71
  -2   1  -8   32.07    3.52
   2   1   8   23.50    5.25
  -2   1  -8   29.09    3.22
   2   1   8   23.83    4.61
   2   1   8   27.34    2.70
   2   1   8   30.47    2.57
  -2   1  -9   60.39    9.89
   2   1   9   46.57    3.71
   2   1   9   45.27    6.32
  -2   1  -9   50.45    4.27
  -2   1  -9   47.18    8.87
   2   1   9   41.96    6.24
   2   1   9   47.54    3.53
   2   1   9   46.30    3.65
  -2   1  -9   49.54    8.35
  -2   1  -9   48.83    4.34
  -2   1  -9   46.56    4.21
  -2   1  -9   52.84    8.58
   2   1   9   51.57    7.23
  -2   1  -9   43.92    4.41
  -2   1  -9   43.55    3.82
   2   1   9   49.91    3.43
   2   1   9   49.45    7.16
  -2   1 -10  138.26   14.95
  -2   1 -10  152.81    6.99
  -2   1 -10  157.62    7.74
  -2   1 -10  158.58    8.03
   2   1  10  167.85   12.48
   2   1  10  157.73    6.83
   2   1  10  141.74   12.10
  -2   1 -10  156.80    7.59
  -2   1 -10  159.34    8.20
   2   1  10  159.59    6.74
  -2   1 -10  154.29   14.69
   2   1  10  155.24    6.14
   2   1  10  155.05   12.85
   2   1  10  152.39    6.37
   2   1  11   42.52    3.73
  -2   1 -11   29.55    7.44
  -2   1 -11   40.96    3.97
   2   1  11   42.94    3.70
  -2   1 -11   34.63    3.60
   2   1  11   40.16    3.09
   2   1  11   40.81    3.30
  -2   1 -11   42.66    4.45
  -2   1 -11   40.88    4.05
  -2   1 -11   38.46    4.37
   2   1  11   40.40    6.66
   2   1  11   52.74    7.64
  -2   1 -12   27.33    3.09
   2   1  12   30.53    2.85
   2   1  12   30.89    3.02
  -2   1 -12   27.23    3.28
   2   1  12   26.98    2.48
  -2   1 -12   30.64    3.51
  -2   1 -12   26.90    3.45
   2   1  12   28.77    2.38
  -2   1 -12   20.98    2.56
   2   1  13    9.67    1.60
  -2   1 -13   10.01    1.84
   2   1  13   12.75    1.98
   2   1  13   11.17    1.38
  -2   1 -13    8.76    1.89
  -2   1 -13   10.35    2.13
  -2   1 -13   10.90    2.07
   2   1  14   70.57    2.93
  -2   1 -14   67.69    3.30
   2   2 -14   19.16    1.92
   2   2 -14   19.68    1.93
  -2   2  14   23.53    1.72
   2   2 -14   21.12    1.92
  -2   2  13   19.25    2.12
   2   2 -13   15.84    2.31
   2   2 -13   14.55    2.39
   2   2 -13   13.59    1.88
   2   2 -13   13.97    2.26
   2   2 -12  105.18    6.11
   2   2 -12  101.49    5.46
  -2   2  12   98.50    4.26
  -2   2  12  100.04    9.28
   2   2 -12  108.70    5.97
  -2   2  12  109.13    5.15
  -2   2  11   59.50    7.71
   2   2 -11   69.76    4.75
  -2   2  11   58.29    3.66
  -2   2  11   64.28    3.62
   2   2 -11   61.62    5.14
  -2   2  11   55.44    7.69
   2   2 -11   60.48    4.90
  -2   2  11   68.33    7.80
  -2   2  11   56.80    3.53
  -2   2  11   58.31    4.19
   2   2 -10   60.83    5.14
  -2   2  10   60.55    8.25
   2   2 -10   60.77    4.83
   2   2 -10   57.82    4.65
  -2   2  10   59.80    7.49
   2   2 -10   64.52    9.99
  -2   2  10   59.17    3.92
  -2   2  10   62.55    3.76
  -2   2  10   57.95    3.63
  -2   2  10   63.92    8.23
  -2   2  10   61.39    3.84
  -2   2  10   63.59    4.36
   2   2 -10   50.03    4.74
  -2   2  10   50.63    7.02
  -2   2   9    9.03    1.77
   2   2  -9    2.04    4.33
   2   2  -9   -1.84    3.49
   2   2  -9    7.47    2.33
  -2   2   9    9.32    4.31
  -2   2   9    5.26    3.28
   2   2  -9    6.37    2.68
   2   2  -9    6.01    2.05
   2   2  -9    7.45    2.18
  -2   2   9    6.42    3.20
  -2   2   9    5.89    1.68
  -2   2   9    8.13    1.75
  -2   2   9    3.39    2.66
  -2   2   9    5.66    1.51
  -2   2   9    8.42    1.55
  -2   2   8   51.42    6.85
   2   2  -8   50.63    4.23
   2   2  -8   51.25    8.20
  -2   2   8   48.50    6.84
  -2   2   8   52.96    6.79
  -2   2   8   55.97    7.06
   2   2  -8   53.39    4.13
  -2   2   8   58.51    3.51
  -2   2   8   51.58    6.87
  -2   2   8   56.42    3.51
   2   2  -8   58.65    9.07
   2   2  -8   52.26    4.04
  -2   2   8   54.79    3.64
   2   2  -8   40.74    4.39
   2   2  -8   50.30    7.96
  -2   2   7    5.39    2.86
  -2   2   7    8.13    3.10
   2   2  -7    6.00    3.86
   2   2  -7    0.55    2.61
  -2   2   7    3.32    2.73
  -2   2   7    6.88    3.28
  -2   2   7    9.16    3.24
   2   2  -7   11.49    4.61
   2   2  -7    7.87    3.96
  -2   2   6  534.18   19.08
  -2   2   6  564.63   18.90
   2   2  -6  582.85   22.19
   2   2  -6  631.40   24.45
  -2   2   6  554.45   19.27
  -2   2   6  545.73   19.01
   2   2  -6  544.73   22.19
  -2   2   6  590.30   19.35
  -2   2   6  537.16   18.36
   2   2  -6  545.42   21.06
  -2   2   6  482.78   18.18
  -2   2   6  558.15   19.10
   2   2  -6  562.78   22.17
   2   2  -5   11.93    2.41
   2   2  -5   11.08    3.40
  -2   2   5   12.39    3.13
  -2   2   5   11.64    3.00
  -2   2   5   13.30    3.14
  -2   2   5   11.92    3.02
   2   2  -5   12.58    2.33
   2   2  -5   12.18    3.39
  -2   2   5   12.10    2.99
  -2   2   5   15.09    3.39
   2   2  -5   14.95    4.03
   2   2  -5    9.31    3.36
  -2   2   5    8.98    2.78
   2   2  -5   11.73    3.21
  -2   2   5   14.35    3.34
  -2   2   4  103.51    6.99
   2   2  -4   98.35    5.21
  -2   2   4  103.49    6.76
  -2   2   4  108.42    7.73
   2   2  -4   95.29    7.17
   2   2  -4   96.96    6.12
  -2   2   4   96.47    6.96
  -2   2   4   99.22    6.55
   2   2  -4   99.77    7.36
  -2   2   4   91.03    6.77
   2   2  -4  106.71    7.80
   2   2  -4   99.86    7.51
   2   2  -4  103.40    7.74
  -2   2   4  107.77    7.13
  -2   2   4   98.04    6.62
   2   2  -3  328.12   12.05
   2   2  -3  334.95   12.91
   2   2  -3  316.73   12.29
  -2   2   3  307.41   11.50
   2   2  -3  322.56   11.82
   2   2  -3  292.32    6.93
  -2   2   3  337.26   11.34
  -2   2   3  319.13   12.37
   2   2  -3  293.13    8.50
  -2   2   3  325.10   11.15
  -2   2   3  308.44   11.47
  -2   2   3  319.45   11.43
  -2   2   3  305.35   11.48
  -2   2   3  321.12   10.41
   2   2  -3  311.66   12.51
   2   2  -3  298.42   10.81
  -2   2   2  364.71   12.24
  -2   2   2  377.76   13.13
   2   2  -2  363.56    9.69
   2   2  -2  376.55   11.87
   2   2  -2  421.63   13.35
   2   2  -2  365.82    8.94
  -2   2   2  393.74   12.37
  -2   2   2  375.99   11.74
   2   2  -2  379.02   12.90
   2   2  -2  408.74   12.81
  -2   2   2  390.85   12.67
   2   2  -2  383.66   12.75
  -2   2   2  397.60   12.42
   2   2  -1 1009.44   20.30
  -2   2   1 1069.17   23.05
  -2   2   1 1087.32   21.67
  -2   2   1 1094.38   22.50
  -2   2   1 1148.32   22.00
   2   2  -1 1050.50   21.65
   2   2  -1 1052.03   23.17
  -2   2   1 1087.51   20.55
  -2   2   1 1031.61   22.93
  -2   2   0  207.59    7.51
  -2   2   0  198.03    8.57
  -2   2   0  188.96    8.82
   2   2   0  177.81    7.65
  -2   2   0  194.47    7.50
  -2   2   0  192.63    7.94
   2   2   0  185.16    8.06
   2   2   0  172.22    8.72
  -2   2  -1  160.97    6.88
   2   2   1  146.43    6.84
  -2   2  -1  156.42    8.12
   2   2   1  142.67    7.84
  -2   2  -1  146.51    6.87
  -2   2  -1  143.98    8.24
   2   2   1  145.37    7.03
  -2   2  -1  157.75    7.61
   2   2   2  385.80   11.48
   2   2   2  388.54   11.82
  -2   2  -2  377.51   12.03
  -2   2  -2  389.08   14.00
   2   2   2  400.07   12.46
  -2   2  -2  375.09   14.36
   2   2   2  387.71   13.81
  -2   2  -2  364.70   12.92
  -2   2  -2  367.35   12.32
   2   2   2  380.42   12.58
   2   2   3  100.97    5.50
  -2   2  -3  106.54    7.55
   2   2   3  103.39    6.13
   2   2   3  106.32    6.58
  -2   2  -3  109.62    8.06
  -2   2  -3  104.96    8.27
   2   2   3  106.21    3.89
   2   2   3  103.71    6.61
  -2   2  -3  101.97    5.96
  -2   2  -3  100.18    6.76
   2   2   3  101.54    7.47
  -2   2  -3   96.84    8.06
  -2   2  -3  104.08    7.31
   2   2   3  105.81    6.95
   2   2   3  109.29    7.08
   2   2   4  585.92   19.17
   2   2   4  603.77   14.27
  -2   2  -4  653.58   22.82
   2   2   4  610.89   18.10
   2   2   4  601.92   16.71
  -2   2  -4  606.20   20.33
  -2   2  -4  613.40   21.27
  -2   2  -4  653.54   20.28
   2   2   4  604.04   17.80
   2   2   4  593.42   18.39
   2   2   4  612.14   13.56
   2   2   4  623.12   18.89
  -2   2  -4  621.70   18.01
  -2   2  -5  573.36   21.79
   2   2   5  631.83   18.04
   2   2   5  629.72   20.52
  -2   2  -5  635.04   24.78
  -2   2  -5  628.89   21.29
   2   2   5  592.16   19.16
  -2   2  -5  596.65   15.77
   2   2   5  595.15   11.57
   2   2   5  598.73   19.00
  -2   2  -5  599.64   22.77
   2   2   5  592.67   19.90
   2   2   5  587.28   19.84
   2   2   6   71.02    7.06
   2   2   6   77.83    7.59
   2   2   6   72.12    7.01
  -2   2  -6   72.67    9.39
  -2   2  -6   67.75    8.24
  -2   2  -6   83.76    9.19
   2   2   6   76.80    7.57
  -2   2  -6   80.18    7.56
   2   2   6   82.56    8.00
   2   2   6   74.08    3.88
  -2   2  -7  164.02    7.39
   2   2   7  154.58   11.40
   2   2   7  165.31   10.85
  -2   2  -7  163.47    7.17
  -2   2  -7  169.18    7.32
   2   2   7  163.56    6.21
   2   2   7  154.38   11.44
  -2   2  -7  162.73    6.94
  -2   2  -7  155.23   13.12
   2   2   7  175.24   11.78
  -2   2  -7  160.70   13.57
  -2   2  -7  143.53   13.28
   2   2   7  168.36   10.89
   2   2   7  168.93    6.17
   2   2   8   24.87    5.07
  -2   2  -8   25.51    3.26
  -2   2  -8   28.74    3.37
   2   2   8   28.97    2.93
  -2   2  -8   21.30    6.58
   2   2   8   31.95    2.98
  -2   2  -8   26.09    6.93
   2   2   8   32.88    2.94
  -2   2  -8   33.58    7.19
   2   2   8   23.71    4.44
   2   2   8   25.12    4.69
   2   2   8   23.70    5.20
  -2   2  -8   32.12    3.59
  -2   2  -8   32.80    3.83
  -2   2  -8   28.89    6.47
   2   2   8   25.61    2.47
  -2   2  -8   29.04    2.98
  -2   2  -9  133.05    6.22
  -2   2  -9  132.91    7.09
   2   2   9  128.42   10.88
   2   2   9  132.23    5.59
   2   2   9  133.52    5.70
  -2   2  -9  126.66    6.92
   2   2   9  129.60   11.41
  -2   2  -9  125.44    6.84
   2   2   9  115.14    5.79
   2   2   9  106.79   10.25
  -2   2  -9  119.31   14.27
   2   2   9  133.12    5.96
  -2   2  -9  123.43   13.91
  -2   2  -9  108.34   11.73
  -2   2  -9  134.63   14.35
  -2   2  -9  129.90    7.04
  -2   2  -9  124.85    7.37
   2   2  10   32.13    6.10
  -2   2 -10   26.64    3.86
   2   2  10   32.95    2.85
   2   2  10   21.83    2.67
  -2   2 -10   16.15    6.07
  -2   2 -10   27.87    3.56
   2   2  10   29.75    3.18
   2   2  10   36.16    6.66
   2   2  10   28.48    5.09
  -2   2 -10   30.43    3.67
  -2   2 -10   30.18    3.66
  -2   2 -10   26.33    3.61
   2   2  10   30.07    2.94
  -2   2 -11   80.81    5.68
   2   2  11   83.66    4.66
  -2   2 -11   85.69    5.89
  -2   2 -11   87.91    5.72
  -2   2 -11   84.68   11.33
   2   2  11   78.76    4.28
   2   2  11   86.54    9.56
   2   2  11   81.60    4.78
   2   2  11   85.40    4.16
  -2   2 -11   83.63    5.82
  -2   2 -11   73.07    5.12
   2   2  12   25.10    2.51
   2   2  12   26.02    2.44
  -2   2 -12   25.96    2.98
  -2   2 -12   30.14    3.36
  -2   2 -12   25.32    3.16
  -2   2 -12   27.25    3.22
   2   2  12   28.95    2.77
  -2   2 -12   24.31    3.03
  -2   2 -13   27.74    2.62
   2   2  13   29.17    2.20
  -2   2 -13   24.41    2.17
  -2   2 -13   26.38    2.65
   2   2  13   30.81    2.36
   2   2  13   30.74    2.02
  -2   2 -13   27.64    2.65
  -2   2 -13   25.41    2.62
   2   2  14   18.64    1.36
   2   3 -13   27.48    2.54
   2   3 -13   25.06    2.54
  -2   3  13   32.06    2.32
   2   3 -13   27.89    2.50
  -2   3  12    7.51    1.36
   2   3 -12    8.29    2.22
   2   3 -12    6.87    1.94
   2   3 -12    7.49    1.98
  -2   3  12    8.67    2.02
   2   3 -12    6.54    2.04
   2   3 -11   39.95    3.87
  -2   3  11   28.25    5.68
   2   3 -11   31.29    4.11
  -2   3  11   29.34    2.77
   2   3 -11   39.29    3.88
   2   3 -11   41.09    4.11
  -2   3  11   34.86    6.05
  -2   3  11   40.30    3.54
  -2   3  11   38.81    2.93
  -2   3  10   19.20    4.68
  -2   3  10   20.21    2.46
   2   3 -10   16.90    2.93
   2   3 -10   19.47    3.23
  -2   3  10   21.32    5.00
  -2   3  10   21.69    2.53
   2   3 -10   15.03    2.68
  -2   3  10   18.06    2.42
   2   3 -10   13.95    3.02
  -2   3  10   18.68    2.60
   2   3 -10   17.73    3.34
  -2   3  10   18.20    4.72
  -2   3   9   10.67    4.01
  -2   3   9    3.74    1.59
   2   3  -9    4.13    2.08
  -2   3   9    2.41    1.83
   2   3  -9    5.94    2.09
   2   3  -9    5.46    2.60
   2   3  -9    3.92    2.15
  -2   3   9    4.44    1.57
  -2   3   9    0.95    3.51
  -2   3   9    2.81    1.65
  -2   3   9    7.25    3.77
  -2   3   8  156.96   12.31
   2   3  -8  148.10    6.89
  -2   3   8  133.34   11.34
   2   3  -8  144.64    5.91
  -2   3   8  143.28    5.84
   2   3  -8  134.66    7.02
   2   3  -8  134.82    6.64
  -2   3   8  166.23   12.27
   2   3  -8  146.03    5.92
  -2   3   8  126.67   11.04
  -2   3   8  118.76    5.79
   2   3  -8  146.36    7.61
  -2   3   8  135.72    5.69
  -2   3   7  313.38   16.41
   2   3  -7  359.02    9.51
   2   3  -7  334.81   10.78
   2   3  -7  320.44   10.22
  -2   3   7  345.09   16.92
  -2   3   7  373.54   17.87
  -2   3   7  332.56   16.89
  -2   3   7  319.36    8.83
   2   3  -7  323.69   10.04
  -2   3   7  324.61    8.82
  -2   3   7  319.23    9.12
  -2   3   7  316.30    8.80
   2   3  -7  377.51   11.42
  -2   3   7  335.43   17.00
   2   3  -7  337.43    8.99
   2   3  -7  324.27   19.05
  -2   3   6   58.60    7.03
  -2   3   6   45.68    6.39
  -2   3   6   50.70    6.26
   2   3  -6   57.41    5.73
  -2   3   6   55.72    6.70
  -2   3   6   40.93    5.63
   2   3  -6   54.00    7.44
  -2   3   5   28.72    4.58
  -2   3   5   20.97    3.63
  -2   3   5   22.58    4.04
  -2   3   5   25.62    4.57
  -2   3   5   20.70    4.58
   2   3  -5   22.86    5.02
   2   3  -5   25.01    4.16
  -2   3   4  211.86   11.43
  -2   3   4  204.76   11.07
  -2   3   4  197.81   10.77
   2   3  -4  216.48   12.70
  -2   3   4  225.55   12.72
  -2   3   4  223.11   10.68
  -2   3   4  207.85   11.19
   2   3  -4  221.97   11.09
  -2   3   3    1.55    2.63
  -2   3   3    7.78    2.69
   2   3  -3    2.64    2.36
  -2   3   3    7.41    2.56
   2   3  -3    7.92    3.05
  -2   3   3    6.59    2.11
  -2   3   3    3.34    1.94
  -2   3   3    7.40    2.91
   2   3  -2  203.07   10.10
  -2   3   2  225.73   11.75
   2   3  -2  233.05   12.39
  -2   3   2  209.51    9.62
  -2   3   2  212.44    9.37
  -2   3   2  230.70   10.75
  -2   3   2  229.17   11.96
   2   3  -2  222.70    8.92
  -2   3   2  224.57   10.06
  -2   3   1  439.62   11.64
  -2   3   1  427.68   16.43
  -2   3   1  428.24   13.96
   2   3  -1  421.02   14.58
  -2   3   1  421.55   15.63
   2   3  -1  402.06   13.61
  -2   3   1  415.25   12.90
   2   3  -1  414.84   16.42
   2   3   0   80.98    6.31
   2   3   0   74.90    7.01
  -2   3   0   84.39    6.82
  -2   3   0   86.86    7.58
   2   3   0   79.39    6.32
  -2   3   0   78.18    4.70
   2   3   1    3.94    2.18
  -2   3  -1    6.36    3.35
   2   3   1    6.23    2.99
  -2   3  -1    4.99    1.91
  -2   3  -2  128.11   10.04
   2   3   2  132.47    9.24
  -2   3  -2  121.68    7.21
   2   3   2  131.80    7.71
   2   3   2  135.58    7.77
  -2   3  -3  202.62   13.20
   2   3   3  200.24    9.25
   2   3   3  196.56    9.71
   2   3   3  196.37   11.74
  -2   3  -3  190.16   10.29
   2   3   4   43.83    2.64
  -2   3  -4   31.24    4.75
   2   3   4   40.98    4.62
   2   3   4   41.99    4.16
   2   3   4   48.03    6.18
   2   3   4   52.62    5.82
  -2   3  -4   48.65    7.42
   2   3   5  444.70   10.14
  -2   3  -5  496.14   23.62
   2   3   5  480.07   18.70
   2   3   5  467.36   19.01
  -2   3  -5  431.65   19.28
   2   3   5  448.65   16.73
   2   3   5  496.33   20.31
   2   3   5  446.00   17.96
  -2   3  -6  779.06   17.45
  -2   3  -6  734.23   16.57
  -2   3  -6  762.06   32.08
   2   3   6  783.52   26.69
   2   3   6  777.18   25.69
   2   3   6  803.47   27.47
   2   3   6  745.92   14.38
   2   3   6  688.12   24.30
   2   3   6  757.99   14.89
  -2   3  -6  661.15   26.83
   2   3   6  724.66   14.59
  -2   3  -7   63.93   10.43
   2   3   7   76.73    8.29
  -2   3  -7   73.55    5.22
  -2   3  -7   65.58    4.77
   2   3   7   68.92    3.73
  -2   3  -7   63.76    4.54
  -2   3  -7   64.36    4.88
  -2   3  -7   69.15    5.09
   2   3   7   53.04    7.00
   2   3   7   60.10    8.06
  -2   3  -7   63.74    3.78
   2   3   7   68.55    4.10
   2   3   7   63.52    8.36
   2   3   7   66.34    4.29
   2   3   7   63.57    4.00
  -2   3  -7   51.69    8.25
  -2   3  -7   63.91    5.08
   2   3   8   48.80    7.21
  -2   3  -8   31.81    7.81
  -2   3  -8   43.01    4.06
  -2   3  -8   36.77    3.91
   2   3   8   38.66    6.35
  -2   3  -8   42.25    4.34
  -2   3  -8   40.67    3.96
   2   3   8   38.26    7.01
   2   3   8   44.84    3.12
  -2   3  -8   39.50    4.23
   2   3   8   43.16    3.40
   2   3   8   42.76    3.57
  -2   3  -8   43.11    4.37
   2   3   8   48.82    3.63
  -2   3  -8   46.90    8.72
   2   3   9  239.42    8.07
  -2   3  -9  232.80    9.81
   2   3   9  234.46   15.85
  -2   3  -9  240.55    9.70
  -2   3  -9  232.25    9.45
  -2   3  -9  235.68    9.93
   2   3   9  240.35   15.32
   2   3   9  256.24    8.31
  -2   3  -9  238.45    9.95
   2   3   9  239.00    8.27
  -2   3 -10   45.45    4.22
   2   3  10   45.48    7.24
   2   3  10   46.75    3.58
  -2   3 -10   44.44    4.32
  -2   3 -10   43.99    4.45
  -2   3 -10   44.21    4.27
   2   3  10   49.33    3.76
   2   3  10   46.78    3.80
  -2   3 -10   40.76    4.20
  -2   3 -11   11.01    2.68
  -2   3 -11   10.14    2.25
   2   3  11   14.33    1.92
  -2   3 -11   10.64    2.34
  -2   3 -11   11.20    2.54
  -2   3 -11    9.54    2.51
   2   3  11   12.27    2.16
   2   3  11   12.85    2.17
  -2   3 -12   30.09    3.16
  -2   3 -12   25.19    2.82
  -2   3 -12   22.81    2.57
  -2   3 -12   20.48    2.50
   2   3  12   30.26    2.49
  -2   3 -12   23.53    2.71
   2   3  12   28.79    2.48
   2   3  12   28.02    2.24
  -2   3 -13   26.39    2.08
   2   3  13   31.88    2.00
  -2   3 -13   25.07    2.07
  -2   3 -13   30.23    2.50
   2   3  13   35.05    1.97
  -2   3 -13   23.70    1.90
   2   4 -13   33.17    2.24
  -2   4  13   38.75    1.97
   2   4 -12   33.83    3.02
   2   4 -12   29.53    2.48
  -2   4  12   35.17    2.18
   2   4 -12   33.21    2.77
  -2   4  12   40.27    2.63
  -2   4  11   13.16    1.88
   2   4 -11   15.57    2.62
   2   4 -11   15.49    2.65
  -2   4  11   12.22    2.03
   2   4 -11   12.02    2.10
   2   4 -11   13.69    2.35
  -2   4  11   12.77    1.67
  -2   4  11   11.53    2.12
   2   4 -10    6.52    2.16
  -2   4  10    4.02    1.73
  -2   4  10    7.66    3.70
   2   4 -10    6.11    1.90
   2   4 -10    4.45    2.13
  -2   4  10    5.63    3.02
   2   4 -10    5.42    1.50
  -2   4  10    6.48    2.03
  -2   4  10    3.62    1.41
  -2   4  10    7.42    2.09
   2   4 -10    4.42    2.21
   2   4  -9   58.61    4.42
   2   4  -9   66.91    5.07
  -2   4   9   64.96    4.12
   2   4  -9   63.72    4.08
  -2   4   9   64.74    4.32
  -2   4   9   71.38    8.78
   2   4  -9   64.05    5.43
  -2   4   9   58.36    7.70
  -2   4   9   66.40    4.26
  -2   4   9   65.64    4.32
   2   4  -9   68.29    5.02
   2   4  -8   56.57    4.73
  -2   4   8   62.45    7.96
   2   4  -8   53.91    4.58
  -2   4   8   53.87    7.66
  -2   4   8   57.03    4.30
   2   4  -8   53.16    5.04
  -2   4   8   56.75    4.05
   2   4  -8   50.89    3.95
   2   4  -8   49.57    4.14
   2   4  -8   61.92    4.06
  -2   4   8   54.36    3.90
  -2   4   8   54.28    7.42
  -2   4   8   56.98    3.96
   2   4  -8   66.00    5.25
  -2   4   7  202.28    8.21
   2   4  -7  204.28    8.40
   2   4  -7  216.27   16.78
  -2   4   7  204.48    7.25
   2   4  -7  218.17    9.34
   2   4  -7  206.27    8.72
  -2   4   7  208.02   13.81
   2   4  -7  211.20    7.38
   2   4  -7  202.91    8.09
  -2   4   7  199.68   14.20
   2   4  -7  209.91    7.68
  -2   4   7  196.07    7.33
  -2   4   7  189.65   13.75
  -2   4   7  199.00    7.08
   2   4  -7  219.90    9.36
  -2   4   7  209.73   14.98
   2   4  -6   35.96    5.64
   2   4  -6   30.44    6.38
   2   4  -6   39.54    3.34
   2   4  -6   40.30    3.12
  -2   4   6   36.26    3.14
   2   4  -6   37.40    3.82
  -2   4   6   40.72    6.67
   2   4  -6   40.26    3.61
  -2   4   6   34.44    3.00
  -2   4   6   32.12    5.92
  -2   4   6   36.94    3.11
   2   4  -6   35.44    3.53
  -2   4   6   24.63    5.21
  -2   4   6   33.50    3.01
   2   4  -6   37.33    4.06
  -2   4   6   43.04    3.48
  -2   4   6   31.43    6.14
  -2   4   5  180.29    6.91
  -2   4   5  145.35   10.15
  -2   4   5  174.89   13.43
  -2   4   5  158.63    5.91
  -2   4   5  141.79   10.61
   2   4  -5  155.75   10.75
   2   4  -5  175.16    6.58
   2   4  -5  149.80    6.60
   2   4  -5  152.58    7.11
  -2   4   5  147.60   11.10
   2   4  -5  147.67   12.75
  -2   4   5  157.10    5.90
  -2   4   5  153.46    5.74
  -2   4   5  151.37    5.58
   2   4  -5  179.01    7.41
   2   4  -5  163.56    5.98
   2   4  -4  126.49   11.41
  -2   4   4  121.19    9.24
   2   4  -4  128.02    9.77
  -2   4   4  132.06   10.99
  -2   4   4  123.38    9.52
   2   4  -3    7.50    2.96
  -2   4   3   13.23    3.62
  -2   4   3   10.78    2.98
  -2   4   3   13.26    4.41
   2   4  -3    8.49    4.00
   2   4  -2  105.43    9.88
  -2   4   2  107.88    9.74
   2   4  -2  105.95    8.48
   2   4  -2   97.43    6.97
  -2   4   2  120.51    9.81
  -2   4   1  340.99   16.29
  -2   4   1  354.58   17.78
   2   4  -1  329.28   17.23
   2   4  -1  334.99   15.13
   2   4  -1  337.25   14.25
   2   4   0   16.35    3.78
   2   4   0   20.60    4.28
  -2   4   0   19.36    4.99
   2   4   0   11.40    4.02
   2   4   1    0.75    2.19
   2   4   1   -0.18    2.54
  -2   4  -1    1.59    2.98
   2   4   2  732.56   13.39
   2   4   2  745.76   22.40
   2   4   2  773.06   25.72
  -2   4  -2  705.72   27.50
  -2   4  -3  209.36   15.22
   2   4   3  200.59   10.75
   2   4   3  201.24    6.18
   2   4   3  215.14   14.04
   2   4   4    7.60    1.45
  -2   4  -4    0.27    4.00
   2   4   4    6.45    3.57
  -2   4  -5  346.55   21.88
   2   4   5  296.98    8.32
   2   4   5  292.72    8.51
   2   4   5  327.76    9.38
  -2   4  -5  335.43   10.81
  -2   4  -5  296.88    8.83
  -2   4  -5  294.87   10.34
  -2   4  -5  307.74    9.84
   2   4   5  302.08    8.65
   2   4   5  348.40   18.99
  -2   4  -5  319.94    9.15
   2   4   5  295.31    8.64
  -2   4  -5  286.57    9.70
  -2   4  -5  316.79   10.50
   2   4   6  157.15    6.02
   2   4   6  153.84    6.13
   2   4   6  172.70    6.54
  -2   4  -6  158.37    7.84
  -2   4  -6  142.10    7.11
  -2   4  -6  155.66    7.74
  -2   4  -6  149.62    7.17
  -2   4  -6  157.33    6.41
  -2   4  -6  155.91    7.70
   2   4   6  165.79   13.63
  -2   4  -6  155.31   15.51
   2   4   6  153.71    6.28
   2   4   6  143.04    6.05
   2   4   7   95.28    4.84
   2   4   7   83.11    4.84
   2   4   7   97.56    4.79
  -2   4  -7   83.15    5.59
  -2   4  -7   91.25    6.11
  -2   4  -7   83.84    6.03
   2   4   7   94.11    5.11
  -2   4  -7   88.53    4.87
  -2   4  -7   96.58    6.27
   2   4   7   89.63    4.65
  -2   4  -7   81.24    5.59
   2   4   7   98.23   10.58
  -2   4  -7  102.87   13.70
   2   4   8    6.89    1.97
   2   4   8    7.56    1.88
  -2   4  -8    3.27    1.92
  -2   4  -8    3.68    2.05
  -2   4  -8    7.67    1.78
   2   4   8    5.37    1.52
  -2   4  -8    8.75    2.24
  -2   4  -8    6.06    2.31
  -2   4  -8    7.21    2.49
   2   4   8    3.64    1.73
  -2   4  -9   56.81    4.93
   2   4   9   57.29    3.74
  -2   4  -9   55.60    4.94
   2   4   9   53.87    3.89
  -2   4  -9   54.55    4.77
  -2   4  -9   51.02    4.28
  -2   4  -9   51.73    4.57
   2   4   9   55.19    4.03
   2   4   9   55.59    3.50
  -2   4 -10    0.81    1.80
   2   4  10    1.20    1.15
  -2   4 -10    0.88    2.17
  -2   4 -10    1.80    1.53
  -2   4 -10    2.99    1.73
   2   4  10    1.06    1.73
   2   4  10    3.34    1.57
   2   4  11   13.56    1.75
  -2   4 -11   11.90    2.25
   2   4  11   12.84    1.56
  -2   4 -11    9.95    1.81
  -2   4 -11   11.32    2.10
  -2   4 -11   12.78    2.41
   2   4  11   14.87    2.03
   2   4  12    4.22    0.97
  -2   4 -12    3.53    1.57
  -2   4 -12    2.99    0.98
  -2   4 -12    2.18    1.06
  -2   4 -12    3.94    1.24
   2   4  12    4.85    1.26
   2   5 -12   31.19    2.10
  -2   5  11   38.42    2.38
  -2   5  11   33.81    2.02
   2   5 -11   34.50    2.60
  -2   5  11   38.13    2.46
   2   5 -11   34.77    2.94
   2   5 -10   12.43    2.05
  -2   5  10   14.62    1.91
   2   5 -10   13.99    2.51
  -2   5  10   17.37    2.07
   2   5 -10   14.25    1.78
  -2   5  10   19.51    2.17
   2   5  -9   11.18    2.53
  -2   5   9   11.55    2.08
  -2   5   9   17.76    2.39
   2   5  -9   14.07    2.43
   2   5  -9   15.97    2.35
   2   5  -9   14.10    2.55
  -2   5   9   12.09    2.14
  -2   5   9   15.21    2.23
   2   5  -8   79.52    4.56
   2   5  -8   78.53    5.20
   2   5  -8   78.33    5.73
  -2   5   8   84.14    4.71
   2   5  -8   72.94    5.28
   2   5  -8   83.34    4.68
  -2   5   8   81.39    4.61
  -2   5   8   75.06    4.48
  -2   5   8   83.95    5.06
   2   5  -7  213.51    8.70
  -2   5   7  220.72    7.61
  -2   5   7  230.17    7.92
   2   5  -7  231.73    8.32
  -2   5   7  248.31    8.80
   2   5  -7  234.26    9.87
   2   5  -7  230.24    8.96
  -2   5   7  215.74    7.61
   2   5  -7  214.07    7.83
  -2   5   6  113.72    5.95
   2   5  -6  110.97   10.09
   2   5  -6  106.72    6.07
  -2   5   6   96.49    4.82
   2   5  -6   95.34    5.61
   2   5  -6  108.44    6.49
  -2   5   6   90.15    4.84
   2   5  -6  103.35    5.22
   2   5  -6  104.54    5.58
   2   5  -6  110.15   12.55
  -2   5   6   96.94    5.13
  -2   5   6  129.20   12.53
   2   5  -5   10.63    1.82
  -2   5   5   10.52    2.22
   2   5  -5    7.84    2.10
   2   5  -5   15.35    4.17
   2   5  -5   10.91    2.38
  -2   5   5   10.04    1.99
  -2   5   5    9.60    1.82
   2   5  -5    8.89    2.01
  -2   5   5    6.25    1.80
   2   5  -5   10.41    5.05
   2   5  -4  124.89    5.79
  -2   5   4  141.36    5.78
   2   5  -4  151.34   11.82
   2   5  -4  134.34    6.21
   2   5  -4  140.20    6.79
   2   5  -4  132.75   12.92
  -2   5   4  157.20    6.72
  -2   5   4  152.21   13.36
  -2   5   4  134.33    5.42
   2   5  -4  134.38    6.11
   2   5  -4  139.07    5.83
   2   5  -4  134.88    5.86
  -2   5   4  139.04    5.86
   2   5  -3  121.18    6.13
   2   5  -3  122.73    5.36
   2   5  -3  112.67    5.53
  -2   5   3  118.00    5.47
  -2   5   3  107.48    4.72
  -2   5   3  104.69    5.84
  -2   5   3  113.00   11.21
  -2   5   3  128.46    6.00
  -2   5   3  106.47    4.81
   2   5  -3  108.07    5.35
   2   5  -3  107.91    5.22
   2   5  -3  108.64    9.94
   2   5  -3  104.45   11.52
   2   5  -2   55.41    3.72
  -2   5   2   54.48    3.29
  -2   5   2   58.44    3.94
   2   5  -2   58.21    3.79
  -2   5   2   62.13    4.03
   2   5  -2   59.21    3.64
  -2   5   2   56.81    7.87
   2   5  -2   55.98    3.96
   2   5  -2   65.89    7.68
   2   5  -2   52.55    7.86
  -2   5   2   53.35    4.19
  -2   5   1   78.23    9.60
   2   5  -1   64.97    4.07
  -2   5   1   68.63    4.22
  -2   5   1   72.39    4.14
   2   5  -1   60.33    4.08
   2   5  -1   67.53    3.81
   2   5  -1   69.55    7.86
   2   5  -1   64.54    8.68
  -2   5   1   75.32    4.84
   2   5  -1   65.79    3.75
   2   5  -1   62.20    6.95
   2   5   0   44.32    6.09
   2   5   0   46.08    6.52
   2   5   0   46.68    3.15
  -2   5   0   49.49    3.62
  -2   5   0   40.43    2.99
   2   5   0   43.33    3.34
  -2   5   0   47.65    3.87
  -2   5   0   43.09    7.36
   2   5   0   45.04    3.41
  -2   5   0   48.16    3.26
   2   5   1   76.30    4.38
  -2   5  -1   72.94    9.69
   2   5   1   74.60    3.89
   2   5   1   77.20    4.04
  -2   5  -1   75.50    4.95
  -2   5  -1   83.47    4.79
  -2   5  -1   77.04    4.45
   2   5   1   77.54    8.01
  -2   5  -1   67.94    3.95
   2   5   1   78.06    4.46
   2   5   1   77.49    8.52
   2   5   2   30.60    6.27
  -2   5  -2   29.68    3.00
   2   5   2   29.98    2.53
  -2   5  -2   28.60    2.82
  -2   5  -2   29.86    2.91
   2   5   2   30.40    2.73
   2   5   2   26.78    2.50
   2   5   2   28.64    4.78
  -2   5  -2   30.98    3.25
   2   5   2   29.92    2.87
  -2   5  -2   26.25    6.22
   2   5   2   25.66    2.63
   2   5   3  272.69    8.87
   2   5   3  265.22    7.77
  -2   5  -3  277.61   19.50
   2   5   3  251.80   13.72
  -2   5  -3  255.02    7.82
   2   5   3  262.11    7.84
   2   5   3  258.33    8.29
  -2   5  -3  272.95    9.02
   2   5   3  275.60   17.57
  -2   5  -3  269.34    8.77
  -2   5  -3  253.16    9.52
   2   5   3  256.01    8.02
  -2   5  -3  272.58    9.89
  -2   5  -3  273.29    8.64
  -2   5  -4   35.18    2.96
  -2   5  -4   33.96    3.49
   2   5   4   31.72    2.75
   2   5   4   31.54    2.62
  -2   5  -4   35.35    3.76
   2   5   4   29.79    6.14
  -2   5  -4   43.37    8.18
  -2   5  -4   29.75    2.79
   2   5   4   36.10    3.30
  -2   5  -4   34.09    3.21
   2   5   4   28.25    2.64
   2   5   4   31.19    3.02
  -2   5  -5  247.38   10.04
   2   5   5  244.45    7.54
  -2   5  -5  229.68    7.84
  -2   5  -5  218.64    9.33
   2   5   5  273.73   18.43
   2   5   5  263.87    8.81
   2   5   5  245.88    8.23
  -2   5  -5  273.47   21.00
   2   5   5  243.51    7.81
  -2   5  -5  227.25    9.35
  -2   5  -5  230.22    8.29
   2   5   5  237.99    8.10
   2   5   6  262.02    8.37
   2   5   6  279.56    8.23
   2   5   6  271.20    8.71
   2   5   6  298.52    9.25
  -2   5  -6  281.37   10.60
  -2   5  -6  272.39    9.73
  -2   5  -6  266.52    9.00
  -2   5  -6  289.03   11.04
   2   5   6  276.55    8.92
  -2   5  -6  259.89   10.53
  -2   5  -7   36.60    4.02
   2   5   7   30.43    3.03
   2   5   7   38.37    3.59
  -2   5  -7   32.02    3.91
   2   5   7   35.91    3.13
  -2   5  -7   35.27    4.25
  -2   5  -7   34.34    3.57
  -2   5  -7   30.79    3.05
   2   5   7   32.78    2.84
   2   5   8   87.97    4.62
  -2   5  -8   84.30    5.78
   2   5   8   85.86    4.40
  -2   5  -8   83.92    6.00
  -2   5  -8   78.53    5.35
  -2   5  -8   81.25    5.01
   2   5   8   90.08    4.99
  -2   5  -8   85.14    4.65
  -2   5  -9   23.17    3.21
  -2   5  -9   27.17    3.48
  -2   5  -9   17.47    2.63
  -2   5  -9   23.46    2.34
   2   5   9   22.41    2.23
   2   5   9   24.75    2.79
   2   5  10   -0.27    0.90
  -2   5 -10   -0.39    1.46
  -2   5 -10   -1.70    1.22
   2   5  10    1.16    1.43
  -2   5 -11   16.74    1.99
   2   5  11   18.75    1.87
   2   6 -10   36.88    2.59
  -2   6  10   39.54    2.22
  -2   6  10   39.82    2.04
   2   6 -10   34.71    2.07
  -2   6   9   21.66    2.14
  -2   6   9   23.94    2.23
   2   6  -9   19.23    2.38
   2   6  -9   21.47    2.17
  -2   6   9   23.65    1.97
   2   6  -8   44.12    3.23
  -2   6   8   46.56    3.24
  -2   6   8   50.18    3.53
  -2   6   8   50.04    3.01
   2   6  -8   39.48    3.51
  -2   6   7   66.22    4.29
   2   6  -7   51.47    4.26
   2   6  -7   58.17    4.02
  -2   6   7   64.74    3.61
   2   6  -7   63.70    4.05
  -2   6   7   54.92    3.72
   2   6  -6   49.44    3.70
  -2   6   6   52.71    4.11
   2   6  -6   47.53    4.16
  -2   6   6   50.37    3.75
   2   6  -6   49.74    3.95
   2   6  -5   22.97    2.64
  -2   6   5   26.28    3.23
  -2   6   5   23.43    2.66
  -2   6   5   24.95    2.56
   2   6  -5   26.41    2.66
   2   6  -5   23.91    3.02
   2   6  -5   21.91    2.96
  -2   6   4   42.80    3.42
   2   6  -4   43.16    3.48
  -2   6   4   43.77    3.84
   2   6  -4   42.09    3.73
  -2   6   4   40.62    3.23
   2   6  -4   35.03    3.14
   2   6  -4   44.70    3.50
   2   6  -4   45.47    3.75
  -2   6   3   26.60    2.91
  -2   6   3   27.72    3.10
   2   6  -3   26.89    2.69
   2   6  -3   23.12    2.86
  -2   6   3   25.15    3.30
   2   6  -3   26.78    2.96
  -2   6   3   28.72    2.64
   2   6  -3   24.13    2.76
   2   6  -3   23.43    2.80
   2   6  -2   39.27    3.18
   2   6  -2   35.08    3.17
   2   6  -2   46.43    7.17
  -2   6   2   33.34    2.74
  -2   6   2   41.08    3.49
   2   6  -2   35.50    6.77
  -2   6   2   41.44    3.43
  -2   6   2   36.65    3.81
   2   6  -2   36.59    3.41
   2   6  -2   34.41    3.32
   2   6  -2   36.12    3.24
   2   6  -1   34.05    2.85
  -2   6   1   36.35    3.20
  -2   6   1   36.06    3.38
  -2   6   1   34.51    3.70
   2   6  -1   28.97    2.67
   2   6  -1   29.08    5.28
   2   6  -1   30.50    3.11
   2   6  -1   33.00    3.38
  -2   6   0    0.90    1.51
  -2   6   0    0.03    2.59
   2   6   0   -2.71    2.59
   2   6   0    1.80    1.16
  -2   6   0    2.45    1.24
   2   6   0    2.94    1.54
   2   6   0    1.13    1.37
  -2   6   0    3.04    1.50
  -2   6   0    0.96    1.76
   2   6   1   83.43    9.16
  -2   6  -1  103.86   12.40
  -2   6  -1   96.74    5.91
   2   6   1   86.14    5.09
   2   6   1   87.83    5.14
  -2   6  -1   87.26    4.80
   2   6   1   94.83    4.64
  -2   6  -1   82.65    5.06
   2   6   1   92.25    9.69
   2   6   2   53.10    3.94
   2   6   2   47.09    7.69
  -2   6  -2   62.45    4.78
   2   6   2   52.41    3.49
   2   6   2   54.79    4.07
   2   6   2   62.87    7.75
  -2   6  -2   58.90    4.16
  -2   6  -2   63.53   10.25
  -2   6  -2   66.22    4.45
   2   6   3   26.50    2.79
  -2   6  -3   38.72    3.43
   2   6   3   28.42    3.08
  -2   6  -3   32.45    3.28
   2   6   3   32.62    2.67
  -2   6  -3   37.54    2.91
  -2   6  -3   35.28    3.82
  -2   6  -4   20.22    2.47
   2   6   4   24.37    2.86
  -2   6  -4   22.95    3.32
   2   6   4   24.92    2.40
  -2   6  -4   25.32    3.00
   2   6   4   26.70    3.16
   2   6   4   17.77    2.38
   2   6   5  134.94    6.31
   2   6   5  146.58    5.58
  -2   6  -5  146.74    7.65
  -2   6  -5  137.43    6.39
   2   6   5  140.18    6.05
  -2   6  -5  139.95    5.83
  -2   6  -6    9.19    2.66
   2   6   6    5.61    1.43
  -2   6  -6    3.38    1.72
   2   6   6    3.23    1.56
   2   6   6    5.40    2.02
   2   6   7   48.16    3.35
   2   6   7   46.03    2.96
  -2   6  -7   47.23    4.30
  -2   6  -7   43.18    3.43
   2   6   7   52.02    3.61
   2   6   8    9.67    2.01
  -2   6  -8   14.22    2.02
   2   6   8   12.83    1.65
  -2   6  -8   13.00    2.44
   2   6   9    0.59    1.24
  -2   6  -9    0.75    1.27
  -2   6 -10   29.97    2.36
   2   6  10   33.65    2.06
   2   7  -8    9.92    1.38
  -2   7   8   12.52    1.50
   2   7  -8   13.93    1.65
   2   7  -7   61.18    3.52
   2   7  -7   69.24    3.55
  -2   7   7   66.38    3.62
  -2   7   6  133.18    5.65
   2   7  -6  120.19    5.36
   2   7  -6  136.37    5.29
   2   7  -6  131.87    5.27
   2   7  -5   42.12    3.28
  -2   7   5   53.81    3.74
   2   7  -5   45.23    3.24
   2   7  -5   47.87    3.46
  -2   7   5   48.32    3.00
  -2   7   4    0.14    1.02
  -2   7   4    0.34    1.34
   2   7  -4    2.23    1.52
   2   7  -4    0.00    1.16
   2   7  -4    1.10    1.17
   2   7  -4    0.54    1.21
   2   7  -3    6.02    1.50
   2   7  -3    7.03    1.58
  -2   7   3    8.85    2.03
   2   7  -3   10.12    1.76
   2   7  -3   11.62    1.94
   2   7  -3   10.76    2.05
  -2   7   3    8.95    1.86
   2   7  -2   16.68    2.34
   2   7  -2   19.52    2.23
   2   7  -2   19.22    2.65
   2   7  -2   20.28    2.40
  -2   7   2   19.43    2.74
  -2   7   2   17.10    2.31
  -2   7   1   66.45    4.75
   2   7  -1   63.35    4.50
  -2   7   1   64.40    4.03
  -2   7   1   71.08    4.63
   2   7  -1   67.06    3.78
   2   7  -1   64.06    3.79
   2   7  -1   61.42    4.11
  -2   7   0   79.30    5.00
   2   7   0   79.40    4.96
  -2   7   0   76.18    4.19
  -2   7   0   78.41    5.15
   2   7   0   76.88    4.05
   2   7   0   79.24    4.75
   2   7   1  165.00    6.90
   2   7   1  158.46    6.90
  -2   7  -1  175.06    7.23
   2   7   1  164.36    5.81
  -2   7  -1  162.32    7.53
  -2   7  -1  148.89    5.99
   2   7   2  110.24    5.66
  -2   7  -2  110.21    5.31
  -2   7  -2  110.67    5.61
  -2   7  -2  108.60    6.11
   2   7   2  106.64    5.53
  -2   7  -3    0.74    1.66
   2   7   3    0.48    1.45
   2   7   3    0.31    1.20
  -2   7  -3    0.02    1.28
  -2   7  -3    1.15    1.54
  -2   7  -4   35.56    3.64
   2   7   4   39.01    3.29
  -2   7  -4   36.59    3.31
  -2   7  -4   36.98    2.92
   2   7   5    8.00    1.91
  -2   7  -5    7.75    1.93
  -2   7  -5    9.14    2.31
  -2   7  -6    4.91    1.88
   2   7   6    4.56    1.37
  -2   7  -6    5.11    1.67
   2   7   7   25.86    2.08
  -2   7  -7   30.24    2.82
  -2   7  -7   27.78    2.21
   2   7   8   15.17    1.30
  -2   7  -8   18.39    1.94
  -2   8   6    5.06    0.96
   2   8  -6    4.20    0.90
   2   8  -5   10.96    1.41
  -2   8   5   11.04    1.44
   2   8  -4    7.99    1.22
  -2   8   4    6.39    1.14
   2   8  -4   10.00    1.40
   2   8  -3    9.36    1.36
  -2   8   3    9.26    1.46
   2   8  -3   10.58    1.31
  -2   8   3    8.24    1.42
  -2   8   2   38.05    2.79
   2   8  -2   35.41    2.39
  -2   8   2   34.44    2.42
   2   8  -2   36.34    2.32
   2   8  -1   45.45    2.87
  -2   8   1   49.32    2.74
   2   8  -1   49.29    2.62
   2   8   0    0.96    1.09
  -2   8   0    4.39    1.57
  -2   8  -1   11.93    1.84
  -2   8  -1   10.26    1.83
   2   8   1   10.11    1.71
   2   8   2    6.88    1.52
  -2   8  -2    7.11    1.63
  -2   8  -2    7.00    1.47
   2   8   3   36.82    2.67
  -2   8  -3   39.65    2.94
  -2   8  -3   32.97    2.39
  -2   8  -4   24.51    1.80
   2   8   4   21.96    2.03
  -2   8  -4   23.84    2.25
   2   8   5   26.93    1.95
  -2   8  -5   25.94    2.21
  -2   8  -6   22.18    1.75
   2   8   6   22.39    1.49
   3  -7  -8    5.34    1.06
   3  -7  -8    4.97    1.36
   3  -7  -7   -0.88    1.03
   3  -7  -6    6.68    1.61
   3  -7  -3    3.16    2.90
   3  -7  -2   96.11   12.26
   3  -7  -1   39.22    7.48
  -3  -7   0  134.21   10.92
   3  -7   0  115.55   12.92
   3  -7   1   69.13    9.93
  -3  -7  -1   58.04    7.63
   3  -7   2   23.06    5.35
  -3  -7  -2   27.46    5.63
   3  -7   3   53.31    7.82
  -3  -7  -3   44.22    6.94
   3  -7   6   55.57    3.18
  -3  -7  -7    4.79    1.34
  -3  -7  -8  124.31    4.37
  -3  -6  10    4.25    1.03
   3  -6 -10    3.61    1.17
   3  -6 -10    2.51    1.19
   3  -6  -9   97.79    4.23
  -3  -6   9  109.75    4.13
   3  -6  -9  103.26    5.17
   3  -6  -9  100.58    4.70
   3  -6  -8   46.22    3.67
  -3  -6   8   55.95    3.26
   3  -6  -8   49.82    3.64
   3  -6  -7    2.43    1.63
   3  -6  -7   10.94    4.43
   3  -6  -6    6.97    3.60
   3  -6  -6    8.92    4.28
   3  -6  -6   12.94    4.70
   3  -6  -5    4.74    3.88
  -3  -6   5    6.49    3.11
   3  -6  -5    4.31    3.59
   3  -6  -5   11.41    5.17
  -3  -6   5    6.59    3.43
   3  -6  -4   10.09    5.91
  -3  -6   4    4.47    3.03
   3  -6  -4    1.33    3.00
  -3  -6   4    4.95    4.08
  -3  -6   4    7.04    3.00
   3  -6  -4    6.58    3.36
   3  -6  -3   21.13    5.81
   3  -6  -3   25.03    5.99
   3  -6  -3   31.37    5.97
  -3  -6   3   29.41    5.69
  -3  -6   2   11.57    3.92
  -3  -6   2   17.93    5.11
   3  -6  -2   15.33    4.30
   3  -6  -2   12.01    3.79
   3  -6  -1   38.41    7.39
  -3  -6   1   44.97    7.16
   3  -6  -1   38.03    7.78
   3  -6  -1   46.90    7.92
   3  -6  -1   39.79    7.27
   3  -6   0   66.53    9.51
   3  -6   0   63.64    9.01
  -3  -6   0   57.17    8.32
  -3  -6   0   53.36    7.50
   3  -6   1   68.32    8.85
  -3  -6  -1   70.50    9.49
   3  -6   1   54.99    9.19
  -3  -6  -1   71.38    9.71
   3  -6   1   71.58   10.18
   3  -6   2   99.25   10.12
  -3  -6  -2  112.84   12.52
  -3  -6  -2  106.85   12.34
   3  -6   2  133.25   14.15
  -3  -6  -2  127.37   13.42
   3  -6   2  107.37   11.52
   3  -6   2  126.51   12.21
   3  -6   3  102.59   11.11
  -3  -6  -3   90.87   11.42
   3  -6   3   98.51   11.27
  -3  -6  -3   84.04   11.69
  -3  -6  -3   92.49   11.46
   3  -6   4    4.86    3.15
  -3  -6  -4    9.70    4.81
  -3  -6  -4    3.04    4.53
  -3  -6  -4   14.56    5.07
  -3  -6  -5  139.76   14.24
   3  -6   5  143.49   12.44
  -3  -6  -5  163.26   15.31
  -3  -6  -5  141.39   14.99
   3  -6   6   46.21    7.24
  -3  -6  -6   47.59    3.66
   3  -6   6   48.66    7.50
  -3  -6  -6   45.72    8.27
  -3  -6  -6   59.51    8.42
  -3  -6  -6   64.07   10.01
  -3  -6  -7    1.18    1.31
   3  -6   7    4.71    3.23
   3  -6   7    7.25    3.56
  -3  -6  -8   12.29    1.97
  -3  -6  -9   22.59    2.08
   3  -6   9   29.26    2.33
  -3  -6  -9   25.68    2.64
  -3  -6 -10   22.17    1.93
  -3  -6 -10   23.49    1.78
   3  -5 -11   62.85    3.16
   3  -5 -11   63.99    3.44
   3  -5 -11   67.84    3.68
   3  -5 -11   65.93    3.74
  -3  -5  11   73.22    3.26
  -3  -5  10    1.93    1.17
   3  -5 -10    1.36    1.37
   3  -5 -10    2.42    1.45
   3  -5 -10    2.64    1.68
  -3  -5   9   39.58    3.17
  -3  -5   9   44.52    6.99
   3  -5  -9   36.91    3.51
   3  -5  -9   34.83    3.51
   3  -5  -8   24.51    6.74
   3  -5  -8   20.59    5.98
  -3  -5   8   28.23    4.89
   3  -5  -8   25.63    3.28
   3  -5  -8   30.04    6.39
   3  -5  -8   22.68    2.62
  -3  -5   8   26.23    5.55
   3  -5  -8    9.21    4.26
  -3  -5   7  188.32   15.12
   3  -5  -7  157.90   14.93
   3  -5  -7  180.08   17.40
  -3  -5   7  179.52   13.93
   3  -5  -7  175.54    6.95
   3  -5  -7  148.48   14.85
   3  -5  -7  143.39   12.72
   3  -5  -7  161.07   15.95
  -3  -5   7  157.06   12.21
   3  -5  -6   58.18    9.83
  -3  -5   6   65.16    8.66
  -3  -5   6   50.61    7.52
  -3  -5   6   54.91    6.75
   3  -5  -6   57.34    4.03
  -3  -5   6   56.43    7.47
   3  -5  -6   60.42    8.26
   3  -5  -6   58.38    9.93
   3  -5  -6   53.44    8.74
   3  -5  -5    5.68    2.23
   3  -5  -5    9.35    5.55
  -3  -5   5    3.65    2.86
   3  -5  -5    7.05    4.39
  -3  -5   5    3.46    2.59
   3  -5  -5   10.14    4.24
  -3  -5   5    3.59    3.07
  -3  -5   5    5.44    3.46
   3  -5  -4   71.73   10.70
  -3  -5   4   37.68    5.84
  -3  -5   4   71.72    8.27
   3  -5  -4   87.32    9.34
   3  -5  -4   74.59    9.84
  -3  -5   4   80.32    7.94
  -3  -5   4   81.70    9.25
   3  -5  -4   82.19    9.51
   3  -5  -4   81.67    9.65
  -3  -5   4   84.79   10.24
  -3  -5   3   45.77    7.01
  -3  -5   3   38.74    6.30
   3  -5  -3   37.10    7.60
  -3  -5   3   39.42    6.77
   3  -5  -3   33.74    6.29
   3  -5  -3   42.78    7.41
   3  -5  -3   39.54    7.38
   3  -5  -3   40.52    5.98
   3  -5  -3   31.15    5.88
  -3  -5   3   33.01    5.68
  -3  -5   2   86.62    9.79
   3  -5  -2   73.53    8.87
  -3  -5   2   79.02    7.85
   3  -5  -2   88.82   10.60
   3  -5  -2   84.99   10.45
   3  -5  -2   49.76    7.51
   3  -5  -2   92.87   10.44
  -3  -5   2   92.15    9.21
  -3  -5   1  106.47    8.97
   3  -5  -1   88.62   10.28
   3  -5  -1   94.58   10.69
   3  -5  -1   73.69    9.21
  -3  -5   1   84.29    9.27
  -3  -5   1   93.97   10.00
   3  -5  -1   86.74    8.62
  -3  -5   0   18.47    4.82
  -3  -5   0   24.34    5.21
   3  -5   0   21.66    4.61
  -3  -5   0   18.40    3.91
   3  -5   0   13.56    3.84
  -3  -5   0   23.86    5.57
  -3  -5   0   18.27    5.06
   3  -5   0   19.21    4.94
   3  -5   0   20.82    5.62
   3  -5   1  155.50   12.38
  -3  -5  -1  163.23   11.94
  -3  -5  -1  172.17   13.48
   3  -5   1  159.60   14.12
  -3  -5  -1  171.23   13.72
  -3  -5  -1  167.63   14.08
  -3  -5  -1  161.29   13.52
   3  -5   2   72.05    8.88
  -3  -5  -2   68.48    9.51
  -3  -5  -2   71.24    9.69
   3  -5   2   78.32    8.48
  -3  -5  -2   74.97    8.38
   3  -5   2   76.22    7.84
  -3  -5  -2   79.78    9.96
  -3  -5  -2   75.84    9.16
   3  -5   2   87.98   11.19
   3  -5   3  720.31   29.41
  -3  -5  -3  648.79   29.92
  -3  -5  -3  724.31   28.04
   3  -5   3  758.71   33.48
   3  -5   3  732.89   26.68
  -3  -5  -3  723.24   30.92
  -3  -5  -3  699.59   31.90
   3  -5   3  705.40   26.16
  -3  -5  -3  726.32   29.04
   3  -5   3  697.98   27.87
  -3  -5  -4  501.40   25.54
   3  -5   4  502.29   24.25
  -3  -5  -4  500.83   26.47
  -3  -5  -4  533.21   26.74
   3  -5   4  542.44   26.10
   3  -5   4  544.99   23.72
   3  -5   4  547.20   23.88
  -3  -5  -4  564.20   28.04
  -3  -5  -4  515.83   28.51
  -3  -5  -5  121.79   13.29
  -3  -5  -5  107.54   12.16
   3  -5   5  134.48   13.01
   3  -5   5  110.00   10.77
   3  -5   5  115.98   10.04
  -3  -5  -5  109.27   12.56
   3  -5   5  107.70   10.73
  -3  -5  -5  114.77   13.78
  -3  -5  -5  102.67   12.04
   3  -5   6   43.18    7.15
  -3  -5  -6   40.22    7.82
  -3  -5  -6   55.83    9.34
   3  -5   6   40.06    7.25
   3  -5   6   32.98    6.23
   3  -5   6   35.33    5.91
  -3  -5  -6   30.36    7.58
  -3  -5  -6   31.72    7.22
  -3  -5  -6   41.54    8.09
  -3  -5  -7   -0.11    4.30
   3  -5   7   10.80    4.03
  -3  -5  -7   13.46    5.35
   3  -5   7    7.13    4.08
  -3  -5  -7   10.98    5.11
  -3  -5  -7    9.49    5.20
   3  -5   7   15.18    4.76
  -3  -5  -7    6.94    1.94
  -3  -5  -7    9.31    4.35
  -3  -5  -8   39.21    8.16
   3  -5   8   55.36    8.03
  -3  -5  -8   48.07    4.03
  -3  -5  -8   53.86    9.17
  -3  -5  -8   25.69    5.90
   3  -5   8   50.20    7.07
  -3  -5  -8   38.89    3.47
  -3  -5  -8   50.22    7.28
   3  -5   9    6.02    3.25
   3  -5   9   -0.46    2.07
  -3  -5  -9   -0.37    1.46
  -3  -5  -9    1.02    1.75
  -3  -5  -9    2.01    1.48
  -3  -5 -10    1.60    1.35
  -3  -5 -10    3.10    1.61
  -3  -5 -10    2.45    1.21
   3  -5  10    2.62    0.90
  -3  -5 -11   27.31    2.03
  -3  -5 -11   28.52    2.32
  -3  -5 -11   25.09    2.22
  -3  -4  12   21.27    1.84
   3  -4 -12   17.02    1.93
   3  -4 -12   18.35    1.77
  -3  -4  12   19.01    1.87
   3  -4 -12   17.79    2.11
   3  -4 -12   19.93    2.20
   3  -4 -11   23.85    2.32
   3  -4 -11   24.09    2.79
  -3  -4  11   29.01    2.50
  -3  -4  11   24.57    2.56
   3  -4 -11   25.52    2.97
   3  -4 -11   28.49    3.05
  -3  -4  11   26.17    1.99
   3  -4 -10   80.67    5.17
  -3  -4  10   94.85    4.73
   3  -4 -10   81.48    4.63
  -3  -4  10   76.04    8.37
   3  -4 -10   86.80    5.49
   3  -4 -10   82.43    5.49
  -3  -4  10   80.82    8.94
   3  -4 -10   77.92   10.13
  -3  -4  10   84.59    3.89
   3  -4  -9   31.90    7.14
  -3  -4   9   46.28    7.04
   3  -4  -9   35.77    3.84
  -3  -4   9   40.49    6.50
   3  -4  -9   32.46    7.43
   3  -4  -9   42.80    8.25
   3  -4  -9   33.37    3.26
   3  -4  -9   32.51    3.85
  -3  -4   9   38.26    6.62
   3  -4  -9   25.06    5.67
  -3  -4   9   42.70    3.10
  -3  -4   8   34.97    5.35
  -3  -4   8   38.87    6.65
   3  -4  -8   39.66    8.00
   3  -4  -8   36.05    7.72
   3  -4  -8   38.44    4.10
  -3  -4   8   36.02    6.85
   3  -4  -8   42.38    3.84
   3  -4  -8   35.88    7.90
   3  -4  -8   34.36    6.78
   3  -4  -8   34.42    7.24
  -3  -4   8   40.96    6.71
  -3  -4   7  256.87   16.25
   3  -4  -7  284.49   18.16
   3  -4  -7  245.19   19.52
   3  -4  -7  286.54   18.80
   3  -4  -7  253.28   18.49
   3  -4  -7  251.86    8.79
  -3  -4   7  257.36   14.35
  -3  -4   7  257.39   15.57
   3  -4  -7  214.88   16.00
   3  -4  -7  230.94   18.39
   3  -4  -6   12.15    5.09
  -3  -4   6   11.15    4.01
   3  -4  -6   12.29    4.98
   3  -4  -6   14.59    4.90
   3  -4  -6   13.49    5.10
   3  -4  -6   12.64    3.04
  -3  -4   6   16.45    4.81
   3  -4  -6   12.63    3.84
  -3  -4   6    9.97    3.97
   3  -4  -6   12.86    2.19
   3  -4  -6    8.17    4.08
  -3  -4   6    9.03    2.94
  -3  -4   6   14.45    4.19
   3  -4  -5  130.07   11.36
   3  -4  -5  120.20   11.29
   3  -4  -5  128.25   12.44
  -3  -4   5  144.24    9.84
  -3  -4   5  127.66    9.85
   3  -4  -5  137.86   11.72
  -3  -4   5  113.39    9.80
  -3  -4   5  126.73   11.60
   3  -4  -5  119.01   12.64
  -3  -4   5  135.59   11.15
   3  -4  -5  136.93   10.97
   3  -4  -5  118.84    9.93
  -3  -4   5  134.12    9.56
   3  -4  -4  199.88   13.72
  -3  -4   4  190.16   12.60
  -3  -4   4  198.97   11.53
   3  -4  -4  177.00   14.23
   3  -4  -4  201.63   12.23
   3  -4  -4  177.82   13.77
  -3  -4   4  190.17   11.25
   3  -4  -4  174.11   13.30
   3  -4  -4  187.62   12.73
  -3  -4   4  195.67   14.02
   3  -4  -4  186.62   12.73
  -3  -4   4  193.96   12.57
   3  -4  -3  284.00   17.50
  -3  -4   3  277.22   14.75
   3  -4  -3  298.40   13.69
   3  -4  -3  285.08   16.53
  -3  -4   3  298.12   16.34
   3  -4  -3  303.09   14.88
  -3  -4   3  289.18   13.65
   3  -4  -3  282.01   16.88
   3  -4  -3  278.20   16.42
  -3  -4   3  297.30   13.52
   3  -4  -3  275.82   15.61
  -3  -4   3  299.38   12.97
   3  -4  -2  140.66    9.76
  -3  -4   2  136.08    8.93
  -3  -4   2  124.53    8.60
  -3  -4   2  133.61    9.95
   3  -4  -2  128.13   11.03
   3  -4  -2  130.74   11.10
  -3  -4   2  116.78    9.02
   3  -4  -2  125.18    8.96
  -3  -4   2  144.08   11.02
   3  -4  -2  126.58   10.90
   3  -4  -2  131.35   10.59
   3  -4  -1   62.46    7.37
  -3  -4   1   57.92    6.04
   3  -4  -1   69.80    7.05
   3  -4  -1   57.98    6.00
  -3  -4   1   68.21    6.39
   3  -4  -1   63.39    7.87
  -3  -4   1   56.27    6.53
  -3  -4   1   58.05    7.00
   3  -4  -1   63.84    6.08
  -3  -4   1   63.55    6.53
  -3  -4   0  467.53   19.74
  -3  -4   0  481.64   18.03
   3  -4   0  431.44   18.27
  -3  -4   0  461.91   17.86
   3  -4   0  450.14   17.62
  -3  -4   0  461.37   19.87
  -3  -4   0  448.33   19.39
   3  -4   0  435.50   20.86
  -3  -4  -1  107.69    8.67
   3  -4   1  124.27    9.30
   3  -4   1  126.00   11.32
   3  -4   1  125.45    8.26
  -3  -4  -1  115.35   10.38
  -3  -4  -1  119.46   10.44
   3  -4   1  128.78    8.93
  -3  -4  -1  124.20   10.16
   3  -4   1  133.51   10.36
   3  -4   2  319.03   14.79
  -3  -4  -2  308.73   17.32
   3  -4   2  319.46   16.66
  -3  -4  -2  304.35   17.87
  -3  -4  -2  362.41   17.25
  -3  -4  -2  326.94   16.62
   3  -4   2  314.71   15.93
  -3  -4  -3  190.99   11.52
  -3  -4  -3  180.46   14.70
   3  -4   3  196.22   13.71
   3  -4   3  187.27   10.74
  -3  -4  -3  202.73   13.96
   3  -4   3  178.92   12.68
   3  -4   3  179.04   11.81
  -3  -4  -3  197.06   14.57
  -3  -4  -3  184.04   13.50
  -3  -4  -4  107.12   11.48
   3  -4   4  108.96    9.76
   3  -4   4  121.87   11.00
  -3  -4  -4  138.68   10.39
   3  -4   4  110.76   10.70
   3  -4   4  118.42    9.13
  -3  -4  -4  114.16   12.55
  -3  -4  -4  114.00   11.47
  -3  -4  -4  106.70   11.10
   3  -4   5    5.82    3.07
  -3  -4  -5    6.73    3.63
  -3  -4  -5    5.41    4.56
   3  -4   5    8.83    3.71
   3  -4   5    4.84    3.71
  -3  -4  -5    4.43    3.84
  -3  -4  -5    6.60    2.99
   3  -4   5    2.68    2.41
  -3  -4  -5    4.28    4.22
  -3  -4  -5   -1.11    3.96
   3  -4   5    3.50    2.23
   3  -4   5    7.88    3.40
   3  -4   6   30.56    5.90
   3  -4   6   33.50    6.52
  -3  -4  -6   27.29    6.94
  -3  -4  -6   37.88    6.52
   3  -4   6   29.65    6.73
   3  -4   6   29.74    6.23
  -3  -4  -6   26.10    6.55
  -3  -4  -6   34.34    7.39
   3  -4   6   36.37    5.39
   3  -4   6   43.52    6.92
  -3  -4  -6   30.56    3.49
   3  -4   6   28.72    6.52
  -3  -4  -6   35.31    8.32
  -3  -4  -6   29.56    7.24
   3  -4   7  178.15   13.80
  -3  -4  -7  162.47   15.57
  -3  -4  -7  190.52   14.83
   3  -4   7  170.54   14.17
  -3  -4  -7  162.04   14.98
   3  -4   7  179.64   14.37
   3  -4   7  172.87   14.04
   3  -4   7  147.27   12.33
  -3  -4  -7  185.39   17.36
  -3  -4  -7  162.20    7.65
  -3  -4  -7  155.87   15.87
   3  -4   7  151.16   11.76
  -3  -4  -7  147.36   15.12
   3  -4   8   19.90    5.19
  -3  -4  -8   22.99    5.74
  -3  -4  -8   25.97    3.36
  -3  -4  -8   22.97    6.06
   3  -4   8   25.30    2.57
  -3  -4  -8   19.33    5.72
   3  -4   8   17.44    4.68
   3  -4   8   30.26    6.59
  -3  -4  -8   20.67    6.56
   3  -4   8   21.25    5.31
  -3  -4  -8   21.29    3.07
   3  -4   8   17.34    4.72
  -3  -4  -8   24.95    5.29
  -3  -4  -8   23.50    6.90
   3  -4   9    9.63    1.79
  -3  -4  -9    7.25    3.80
  -3  -4  -9   12.26    2.69
  -3  -4  -9    7.48    4.33
   3  -4   9    9.59    4.45
  -3  -4  -9   13.66    2.98
   3  -4   9    8.24    3.80
  -3  -4  -9    8.35    2.31
  -3  -4  -9    2.72    4.83
  -3  -4 -10   49.99    4.10
   3  -4  10   45.87    6.72
  -3  -4 -10   45.06    3.40
   3  -4  10   48.47    7.21
   3  -4  10   41.21    3.05
  -3  -4 -10   47.95    4.29
  -3  -4 -10   43.16    3.85
   3  -4  10   59.46    7.68
   3  -4  11   11.55    1.66
  -3  -4 -11   10.07    2.07
   3  -4  11    9.26    1.52
  -3  -4 -11   12.14    2.07
  -3  -4 -11    9.24    1.99
  -3  -4 -12    2.55    0.79
   3  -4  12    3.36    0.92
  -3  -4 -12    2.74    1.08
  -3  -4 -12    3.38    1.10
  -3  -4 -12    1.52    1.16
  -3  -3  13    4.04    1.12
   3  -3 -13    2.70    1.14
   3  -3 -13    2.77    1.04
   3  -3 -13    2.60    1.18
  -3  -3  13    3.40    0.99
   3  -3 -13    2.94    1.09
   3  -3 -12    0.77    1.39
  -3  -3  12    3.73    1.24
   3  -3 -12    1.95    1.00
   3  -3 -12    0.68    1.36
   3  -3 -12    1.94    1.38
   3  -3 -12    1.93    1.28
  -3  -3  12    2.15    1.12
  -3  -3  12    2.92    1.46
  -3  -3  11   58.40    3.80
  -3  -3  11   50.14    6.52
   3  -3 -11   53.21    4.24
  -3  -3  11   56.73    7.20
   3  -3 -11   48.97    3.84
   3  -3 -11   58.17    4.37
  -3  -3  11   54.94    3.75
   3  -3 -11   52.92    4.24
   3  -3 -11   53.19    7.61
  -3  -3  11   52.93    3.25
  -3  -3  10   15.65    2.46
  -3  -3  10    7.15    3.09
   3  -3 -10   12.57    2.69
   3  -3 -10   12.60    4.80
   3  -3 -10   11.90    4.84
  -3  -3  10   12.91    2.01
  -3  -3  10   11.59    4.61
   3  -3 -10   11.06    2.30
   3  -3 -10   13.20    2.91
   3  -3 -10   15.57    2.79
   3  -3 -10   13.30    4.92
  -3  -3  10   14.56    3.90
   3  -3 -10    9.59    4.27
   3  -3  -9    0.27    1.79
   3  -3  -9    1.55    3.32
  -3  -3   9  -10.35    3.76
  -3  -3   9    2.65    2.53
   3  -3  -9    1.59    3.76
  -3  -3   9    2.66    1.55
  -3  -3   9   -2.16    2.37
  -3  -3   9   -0.49    2.75
  -3  -3   9    1.98    2.99
   3  -3  -9    4.78    3.61
   3  -3  -9   -0.02    1.61
   3  -3  -9   -0.02    3.41
   3  -3  -9    0.55    1.81
  -3  -3   9   -1.20    2.61
  -3  -3   8   57.88    7.20
  -3  -3   8   67.38    8.25
   3  -3  -8   75.06    9.60
   3  -3  -8   72.69    5.15
  -3  -3   8   61.15    8.64
   3  -3  -8   73.98   10.13
   3  -3  -8   74.51   10.30
   3  -3  -8   71.37    4.88
  -3  -3   8   69.66    8.86
   3  -3  -8   76.37   10.37
   3  -3  -8   78.55   10.89
   3  -3  -8   62.67    8.88
  -3  -3   8   56.63    7.85
   3  -3  -8   90.97   10.61
  -3  -3   7   26.77    4.96
   3  -3  -7   30.76    3.08
   3  -3  -7   22.34    6.15
  -3  -3   7   32.35    5.64
  -3  -3   7   38.42    6.15
   3  -3  -7   24.22    6.32
  -3  -3   7   24.64    4.29
   3  -3  -7   29.21    5.86
   3  -3  -7   36.22    6.65
   3  -3  -7   27.01    6.71
   3  -3  -7   18.75    5.74
   3  -3  -7   16.95    4.10
   3  -3  -7   35.16    6.59
  -3  -3   7   31.50    5.79
   3  -3  -6   57.39    8.50
  -3  -3   6   56.57    6.01
  -3  -3   6   52.75    6.82
  -3  -3   6   52.29    6.51
   3  -3  -6   61.84    7.73
  -3  -3   6   57.38    6.59
   3  -3  -6   57.84    7.79
   3  -3  -6   43.50    7.65
   3  -3  -6   44.43    6.15
   3  -3  -6   57.25    3.82
  -3  -3   6   50.19    6.95
  -3  -3   6   63.32    8.08
   3  -3  -6   53.15    7.44
  -3  -3   6   54.77    6.64
   3  -3  -6   52.44    7.90
  -3  -3   6   49.43    5.78
   3  -3  -6   55.57    7.53
  -3  -3   5  217.51   13.67
   3  -3  -5  229.50   13.36
   3  -3  -5  212.85   15.14
   3  -3  -5  219.50   13.76
   3  -3  -5  213.46   14.65
  -3  -3   5  208.60   12.70
   3  -3  -5  215.52   13.42
  -3  -3   5  214.78   11.41
  -3  -3   5  211.43   11.39
   3  -3  -5  207.74   13.90
  -3  -3   5  221.83   12.34
  -3  -3   5  220.88   12.01
   3  -3  -5  196.44   12.28
  -3  -3   5  205.93   12.24
  -3  -3   4  367.57   14.63
  -3  -3   4  381.37   14.89
  -3  -3   4  356.39   15.67
  -3  -3   4  376.16   13.68
  -3  -3   4  359.73   15.92
   3  -3  -4  381.97   15.83
   3  -3  -4  356.48   18.00
   3  -3  -4  349.43   15.93
  -3  -3   4  327.66   12.72
   3  -3  -4  336.73   16.09
  -3  -3   4  364.54   13.84
   3  -3  -4  339.58   17.05
  -3  -3   4  363.89   16.97
   3  -3  -4  321.59   16.31
  -3  -3   4  357.49   14.38
   3  -3  -4  357.53   17.28
   3  -3  -3  585.26   22.58
   3  -3  -3  612.56   22.23
   3  -3  -3  587.53   18.90
   3  -3  -3  594.29   21.46
   3  -3  -3  611.57   20.10
  -3  -3   3  624.89   18.37
  -3  -3   3  606.18   18.49
  -3  -3   3  620.16   19.23
  -3  -3   3  653.67   18.37
   3  -3  -3  561.41   21.72
  -3  -3   3  642.40   17.80
   3  -3  -3  589.60   20.97
  -3  -3   3  627.13   20.29
   3  -3  -3  590.13   18.38
  -3  -3   2  246.58   12.85
  -3  -3   2  255.53   11.15
  -3  -3   2  239.40   11.00
   3  -3  -2  241.38   13.47
   3  -3  -2  255.74   10.91
   3  -3  -2  244.74   12.96
  -3  -3   2  247.27    9.46
   3  -3  -2  236.15   11.32
   3  -3  -2  262.58   12.13
  -3  -3   2  237.45   11.93
  -3  -3   2  262.43   10.62
  -3  -3   2  269.81   10.19
   3  -3  -2  241.87   12.96
  -3  -3   2  252.04   10.84
   3  -3  -1   30.45    4.41
  -3  -3   1   41.66    4.74
  -3  -3   1   37.76    5.14
   3  -3  -1   28.22    5.33
  -3  -3   1   40.54    4.03
   3  -3  -1   34.39    3.78
   3  -3  -1   35.76    5.34
  -3  -3   1   28.19    4.22
   3  -3  -1   28.94    3.91
  -3  -3   1   36.35    4.47
  -3  -3   1   33.81    4.29
   3  -3  -1   34.38    4.19
  -3  -3   0  299.75   13.96
   3  -3   0  304.58   10.73
   3  -3   0  284.62   13.31
   3  -3   0  285.37   10.19
  -3  -3   0  330.46   12.20
  -3  -3   0  301.85   12.63
   3  -3   0  285.50   11.20
   3  -3   0  292.60   11.11
  -3  -3   0  311.62   14.14
  -3  -3   0  305.13   13.83
   3  -3   0  290.49   14.95
  -3  -3   0  346.18   14.48
  -3  -3  -1   55.44    5.33
  -3  -3  -1   45.51    5.87
   3  -3   1   47.34    5.70
   3  -3   1   51.41    5.46
   3  -3   1   48.87    6.16
  -3  -3  -1   45.92    5.19
   3  -3   1   51.68    5.21
   3  -3   1   52.44    4.39
   3  -3   1   48.89    4.58
  -3  -3  -1   39.83    5.66
  -3  -3  -1   46.18    5.18
   3  -3   2  217.65   11.12
  -3  -3  -2  230.38   13.26
   3  -3   2  232.00   12.56
   3  -3   2  221.20   12.02
   3  -3   2  231.92   10.18
   3  -3   2  224.77    8.75
  -3  -3  -2  241.94   12.43
  -3  -3  -2  218.26   12.26
  -3  -3  -2  211.63   13.38
   3  -3   3  391.11   16.16
   3  -3   3  408.45   17.56
  -3  -3  -3  415.08   18.86
   3  -3   3  383.21   16.62
  -3  -3  -3  419.39   18.33
   3  -3   3  386.47   14.74
  -3  -3  -3  370.37   19.04
  -3  -3  -3  393.81   18.17
   3  -3   3  412.28   13.58
  -3  -3  -4  156.49   12.40
   3  -3   4  170.30   11.75
   3  -3   4  153.48   10.67
   3  -3   4  163.42   11.50
  -3  -3  -4  155.75   11.97
  -3  -3  -4  175.93   13.04
  -3  -3  -4  151.65   12.91
  -3  -3  -4  170.19   12.93
   3  -3   4  163.30    9.20
   3  -3   4  160.87   10.08
   3  -3   5   24.06    5.46
   3  -3   5   18.14    4.83
   3  -3   5   15.49    4.00
  -3  -3  -5   13.64    4.46
  -3  -3  -5   16.03    4.08
   3  -3   5   14.90    3.39
  -3  -3  -5   16.55    4.75
  -3  -3  -5   21.87    6.29
  -3  -3  -5   13.26    4.75
  -3  -3  -5   13.63    5.11
   3  -3   6   58.49    7.79
   3  -3   6   46.93    6.55
  -3  -3  -6   53.37    8.36
  -3  -3  -6   55.00    4.26
   3  -3   6   60.60    7.59
   3  -3   6   53.18    7.15
  -3  -3  -6   59.37    8.98
  -3  -3  -6   54.89    8.30
   3  -3   6   54.77    7.86
  -3  -3  -6   56.54    9.07
   3  -3   6   57.47    7.69
  -3  -3  -6   58.00    7.68
   3  -3   6   53.20    6.39
  -3  -3  -6   55.48    8.91
   3  -3   7   46.82    3.06
   3  -3   7   41.14    6.53
  -3  -3  -7   52.61    7.94
   3  -3   7   40.14    6.25
   3  -3   7   22.32    5.42
  -3  -3  -7   43.58    8.22
  -3  -3  -7   42.62    8.67
  -3  -3  -7   46.85    7.94
  -3  -3  -7   43.67    3.55
  -3  -3  -7   36.27    3.82
   3  -3   7   43.27    6.90
  -3  -3  -7   38.52    7.25
  -3  -3  -7   40.07    8.21
   3  -3   7   41.14    6.93
   3  -3   7   43.67    6.75
   3  -3   8   22.04    5.05
  -3  -3  -8   16.27    5.17
   3  -3   8   24.76    2.51
  -3  -3  -8   18.36    6.31
   3  -3   8   21.04    5.60
  -3  -3  -8   19.82    3.27
   3  -3   8   17.97    5.16
   3  -3   8   15.98    4.50
   3  -3   8   23.85    2.38
   3  -3   8   21.73    5.07
  -3  -3  -8   15.48    4.00
  -3  -3  -8   18.81    2.64
  -3  -3  -8   18.96    3.00
  -3  -3  -8   16.10    4.84
  -3  -3  -8   30.68    6.52
  -3  -3  -8   22.63    6.38
   3  -3   8   32.30    6.21
  -3  -3  -8   22.47    6.64
   3  -3   9  200.25    7.37
  -3  -3  -9  190.20   17.73
  -3  -3  -9  206.67    9.06
  -3  -3  -9  207.25    8.88
  -3  -3  -9  210.13   18.56
  -3  -3  -9  188.31   15.30
   3  -3   9  193.92    6.75
   3  -3   9  195.39    6.72
   3  -3   9  202.10   15.06
   3  -3   9  214.73   16.23
   3  -3   9  195.59   14.96
  -3  -3  -9  200.18    8.30
  -3  -3  -9  192.38   17.22
  -3  -3  -9  201.71    9.00
   3  -3   9  210.75   14.61
  -3  -3 -10   30.32    7.45
   3  -3  10   20.72    5.21
   3  -3  10   23.92    5.15
   3  -3  10   22.82    4.89
  -3  -3 -10   24.34    3.58
   3  -3  10   24.73    2.69
   3  -3  10   25.14    2.51
   3  -3  10   23.78    2.42
   3  -3  10   17.20    4.45
  -3  -3 -10   25.10    3.06
  -3  -3 -10   26.95    3.44
  -3  -3 -10   18.05    5.64
  -3  -3 -10   22.70    6.81
  -3  -3 -10   24.38    3.31
   3  -3  11   75.52    3.69
   3  -3  11   73.96    4.18
   3  -3  11   70.26    7.88
  -3  -3 -11   72.18    4.58
   3  -3  11   89.74    9.53
  -3  -3 -11   69.77    4.71
  -3  -3 -11   77.61    5.16
   3  -3  11   82.20    4.20
  -3  -3 -11   70.51    4.93
  -3  -3 -11   75.69    4.11
   3  -3  11   73.92    3.83
  -3  -3 -12    0.20    1.33
   3  -3  12    1.26    1.16
   3  -3  12    0.82    0.92
  -3  -3 -12    0.86    1.18
   3  -3  12    0.21    0.90
  -3  -3 -12   -0.25    1.31
  -3  -3 -12    0.05    1.41
   3  -3  13    8.48    1.13
  -3  -3 -13    5.10    1.10
  -3  -3 -13    6.20    1.21
  -3  -2  14    3.03    0.77
   3  -2 -14    1.78    0.74
   3  -2 -14    1.83    0.85
  -3  -2  13    2.86    1.03
  -3  -2  13    6.67    1.37
  -3  -2  13    4.82    1.16
  -3  -2  13    5.33    1.46
   3  -2 -13    4.91    1.67
   3  -2 -13    4.56    1.36
   3  -2 -13    3.45    1.41
   3  -2 -13    3.48    1.25
  -3  -2  12   30.07    2.62
   3  -2 -12   24.17    3.04
  -3  -2  12   28.40    2.83
   3  -2 -12   25.52    2.93
   3  -2 -12   28.93    3.01
   3  -2 -12   28.39    3.11
  -3  -2  12   24.50    2.34
   3  -2 -11   19.06    5.71
   3  -2 -11   16.67    2.96
  -3  -2  11   15.86    4.40
  -3  -2  11   18.83    2.53
   3  -2 -11   20.40    2.92
  -3  -2  11   13.39    3.73
  -3  -2  11   21.01    2.66
   3  -2 -11   18.35    2.71
   3  -2 -11   22.79    3.19
   3  -2 -11   12.70    4.58
  -3  -2  11   19.66    2.49
   3  -2 -10   78.33   10.55
  -3  -2  10   85.63    8.59
  -3  -2  10   82.72    4.67
   3  -2 -10   79.34    5.57
  -3  -2  10   68.37    8.98
   3  -2 -10   73.02    5.22
  -3  -2  10   81.35    9.07
   3  -2 -10   79.43    5.41
   3  -2 -10   77.33    5.51
   3  -2 -10   67.50    9.85
  -3  -2  10   84.32    4.66
  -3  -2  10   89.67    9.44
   3  -2 -10   73.18   10.07
   3  -2  -9  183.17   15.29
   3  -2  -9  145.16   14.12
  -3  -2   9  166.54   12.81
   3  -2  -9  152.07    7.12
   3  -2  -9  149.12   13.24
   3  -2  -9  133.19   11.72
  -3  -2   9  174.74    6.72
   3  -2  -9  162.88    7.73
   3  -2  -9  156.08   14.91
  -3  -2   9  154.12   11.85
  -3  -2   9  149.05   11.29
   3  -2  -9  156.11    7.43
  -3  -2   9  155.97   12.69
   3  -2  -9  162.11    7.76
   3  -2  -9  164.53   14.55
   3  -2  -9  148.81   13.47
  -3  -2   9  181.73   14.64
  -3  -2   9  169.26    6.50
   3  -2  -9  152.23   13.35
  -3  -2   9  163.77   12.56
  -3  -2   8   45.29    6.52
   3  -2  -8   45.58    3.82
  -3  -2   8   49.36    6.10
  -3  -2   8   43.28    6.39
   3  -2  -8   43.33    3.48
   3  -2  -8   46.99    7.65
   3  -2  -8   56.03    8.26
   3  -2  -8   31.76    6.67
   3  -2  -8   41.94    3.96
  -3  -2   8   41.84    6.05
   3  -2  -8   30.52    6.79
   3  -2  -8   40.83    7.87
   3  -2  -8   39.59    7.12
  -3  -2   8   41.75    6.04
   3  -2  -8   35.35    6.86
   3  -2  -8   26.27    5.73
  -3  -2   8   54.54    8.01
  -3  -2   8   32.92    5.16
   3  -2  -7   51.92    7.68
  -3  -2   7   51.49    6.53
   3  -2  -7   51.15    7.19
  -3  -2   7   55.34    6.02
   3  -2  -7   47.16    8.27
   3  -2  -7   52.25    4.12
   3  -2  -7   55.66    7.89
   3  -2  -7   42.63    6.78
  -3  -2   7   61.51    6.42
   3  -2  -7   48.34    3.75
   3  -2  -7   48.29    7.41
  -3  -2   7   52.38    7.38
   3  -2  -7   53.98    7.77
  -3  -2   7   55.75    7.32
   3  -2  -7   56.37    7.70
  -3  -2   7   59.56    6.96
  -3  -2   6  175.69   11.53
   3  -2  -6  168.80   12.30
  -3  -2   6  168.48   10.80
   3  -2  -6  181.51   13.43
  -3  -2   6  178.46   11.01
   3  -2  -6  196.45   12.90
  -3  -2   6  175.48   10.25
  -3  -2   6  180.02   10.93
  -3  -2   6  178.05    9.50
   3  -2  -6  175.09   11.54
  -3  -2   6  176.40   11.89
   3  -2  -6  180.24   12.40
   3  -2  -6  167.40   12.40
   3  -2  -6  183.76   13.13
  -3  -2   6  194.37   12.52
   3  -2  -6  178.98   12.45
  -3  -2   6  172.22   10.13
  -3  -2   5  313.07   11.73
   3  -2  -5  290.68   15.91
   3  -2  -5  274.75   15.45
  -3  -2   5  314.21   13.06
   3  -2  -5  291.34   14.92
  -3  -2   5  301.34   13.70
  -3  -2   5  293.11   13.77
   3  -2  -5  309.50   14.87
   3  -2  -5  279.99   14.21
  -3  -2   5  306.72   12.04
  -3  -2   5  319.46   11.93
  -3  -2   5  320.77   13.65
   3  -2  -5  294.58   14.62
  -3  -2   5  314.52   13.17
  -3  -2   5  306.31   14.61
   3  -2  -5  290.45   15.27
  -3  -2   5  330.72   14.79
   3  -2  -4  485.52   18.44
  -3  -2   4  479.78   16.69
  -3  -2   4  488.39   15.86
   3  -2  -4  464.34   17.39
   3  -2  -4  493.49   17.39
   3  -2  -4  459.03   18.69
   3  -2  -4  482.12   18.49
   3  -2  -4  503.69   17.73
  -3  -2   4  501.20   16.75
  -3  -2   4  477.49   17.37
  -3  -2   4  493.53   15.06
  -3  -2   4  483.69   14.83
  -3  -2   4  489.46   15.83
   3  -2  -4  462.31   14.84
  -3  -2   4  500.69   15.22
  -3  -2   4  471.19   16.01
  -3  -2   3   41.24    4.34
  -3  -2   3   42.73    4.28
  -3  -2   3   43.41    3.97
   3  -2  -3   44.48    5.62
   3  -2  -3   45.56    4.54
   3  -2  -3   41.11    4.79
   3  -2  -3   49.18    5.37
   3  -2  -3   47.11    5.64
  -3  -2   3   43.59    4.90
   3  -2  -3   41.90    4.81
  -3  -2   3   38.21    4.31
   3  -2  -3   46.56    5.52
  -3  -2   3   46.60    4.54
   3  -2  -3   52.49    5.46
  -3  -2   3   43.58    4.53
   3  -2  -2   71.78    5.98
  -3  -2   2   74.00    5.82
  -3  -2   2   70.91    5.52
  -3  -2   2   73.82    5.49
   3  -2  -2   77.35    6.14
   3  -2  -2   76.06    6.02
  -3  -2   2   74.14    3.74
   3  -2  -2   75.46    6.84
   3  -2  -2   69.51    5.56
  -3  -2   2   65.63    5.09
   3  -2  -2   77.44    6.62
  -3  -2   2   74.79    5.16
  -3  -2   2   69.97    5.11
  -3  -2   2   73.24    6.22
  -3  -2   2   64.72    4.46
  -3  -2   2   73.61    5.46
   3  -2  -2   80.04    6.66
  -3  -2   1  414.35   13.26
  -3  -2   1  424.88   13.23
   3  -2  -1  434.42   14.59
  -3  -2   1  391.31   13.62
   3  -2  -1  404.40   12.51
  -3  -2   1  408.42   13.27
   3  -2  -1  432.25   15.93
  -3  -2   1  430.02   10.13
  -3  -2   1  400.57   11.20
   3  -2  -1  405.14   10.36
   3  -2  -1  409.90   13.15
  -3  -2   1  438.42   14.61
  -3  -2   1  437.61   12.83
   3  -2  -1  402.77   15.06
   3  -2   0  927.30   22.57
   3  -2   0  872.97   18.93
   3  -2   0  977.48   22.08
   3  -2   0  908.93   22.10
   3  -2   0  888.29   18.91
   3  -2   0  866.17   19.58
  -3  -2   0  895.75   22.64
  -3  -2   0  883.83   21.60
   3  -2   0  829.29   23.23
  -3  -2   0  907.20   22.33
  -3  -2   0  907.09   21.12
  -3  -2   0  940.60   22.48
   3  -2   1  128.61    7.02
  -3  -2  -1  128.93    7.42
  -3  -2  -1  122.49    7.31
  -3  -2  -1  132.35    7.12
   3  -2   1  111.06    6.09
   3  -2   1  129.33    7.79
   3  -2   1  118.73    6.30
  -3  -2  -1  125.07    8.41
   3  -2   1  142.19    7.52
  -3  -2  -1  127.07    6.22
  -3  -2  -1  129.01    8.58
  -3  -2  -1  136.87    8.65
   3  -2   1  127.35    5.00
  -3  -2  -1  119.75    7.39
   3  -2   2 1033.92   24.32
   3  -2   2 1012.67   23.82
   3  -2   2 1038.81   24.88
   3  -2   2 1043.62   22.53
  -3  -2  -2 1037.08   26.75
   3  -2   2 1014.17   20.66
  -3  -2  -2  971.08   27.10
  -3  -2  -2  983.54   24.81
  -3  -2  -2 1055.17   21.96
  -3  -2  -2  980.84   26.27
  -3  -2  -2 1045.57   25.79
   3  -2   2 1026.61   20.29
   3  -2   2 1045.12   25.09
   3  -2   3 2048.15   39.82
  -3  -2  -3 2041.22   42.49
   3  -2   3 2004.33   40.22
  -3  -2  -3 1904.24   40.82
  -3  -2  -3 2078.93   37.31
   3  -2   3 2036.59   39.46
   3  -2   3 1970.26   37.13
  -3  -2  -3 1879.07   41.08
  -3  -2  -3 1899.38   43.18
  -3  -2  -3 1948.92   41.98
   3  -2   3 1983.44   34.90
   3  -2   4  478.54   16.96
   3  -2   4  466.99   17.82
   3  -2   4  477.76   18.31
  -3  -2  -4  507.69   20.63
  -3  -2  -4  531.08   20.59
  -3  -2  -4  499.40   19.46
  -3  -2  -4  518.07   20.57
  -3  -2  -4  504.98   21.53
  -3  -2  -4  544.09   18.01
   3  -2   4  496.60   15.90
   3  -2   5  105.42    8.98
   3  -2   5  111.36    9.39
  -3  -2  -5  112.98   10.23
   3  -2   5  103.16    8.47
  -3  -2  -5   95.66    9.98
   3  -2   5  102.39    8.38
  -3  -2  -5  105.77    9.42
  -3  -2  -5  103.16   10.05
  -3  -2  -5  100.16   10.17
  -3  -2  -5  107.31    8.79
   3  -2   5  107.37    7.89
   3  -2   6   36.25    6.01
  -3  -2  -6   48.46    7.93
  -3  -2  -6   44.47    6.62
   3  -2   6   41.22    2.69
  -3  -2  -6   30.80    6.71
  -3  -2  -6   41.29    6.29
   3  -2   6   38.24    5.84
   3  -2   6   41.18    6.14
   3  -2   6   21.51    4.11
  -3  -2  -6   44.31    6.45
  -3  -2  -6   46.18    7.72
  -3  -2  -6   36.97    6.23
   3  -2   7   73.64    8.52
  -3  -2  -7   72.01    7.34
   3  -2   7   63.68    7.96
  -3  -2  -7   84.44   10.93
  -3  -2  -7   69.70    8.83
  -3  -2  -7   73.12    4.91
   3  -2   7   74.05    7.61
   3  -2   7   69.94    3.70
  -3  -2  -7   84.32    9.37
   3  -2   7   75.62    8.64
   3  -2   7   74.59    8.21
  -3  -2  -7   79.42    4.74
  -3  -2  -7   73.14    9.81
  -3  -2  -7   72.47    4.92
   3  -2   7   67.81    3.74
  -3  -2  -7   65.73    9.87
   3  -2   7   71.57    7.97
  -3  -2  -7   72.87    8.93
  -3  -2  -7   65.64    7.95
  -3  -2  -8   16.79    5.03
   3  -2   8   10.41    3.86
   3  -2   8   22.83    5.17
   3  -2   8   17.37    2.37
   3  -2   8   15.02    4.28
  -3  -2  -8   18.28    2.97
  -3  -2  -8   23.73    6.16
  -3  -2  -8   20.52    5.31
  -3  -2  -8   11.53    4.63
   3  -2   8   18.88    2.19
  -3  -2  -8   24.14    3.33
   3  -2   8   18.13    5.23
  -3  -2  -8   23.10    3.00
  -3  -2  -8   19.52    6.21
  -3  -2  -8   21.08    3.12
   3  -2   8   19.30    2.33
  -3  -2  -8   10.44    5.09
   3  -2   8   12.78    4.37
   3  -2   8    9.29    3.47
  -3  -2  -9   42.84    7.32
   3  -2   9   34.88    6.53
  -3  -2  -9   28.55    7.72
  -3  -2  -9   35.24    3.77
   3  -2   9   35.08    3.06
   3  -2   9   30.47    5.82
   3  -2   9   34.95    3.10
   3  -2   9   34.73    6.34
   3  -2   9   34.79    3.29
   3  -2   9   36.75    6.22
  -3  -2  -9   36.35    4.03
   3  -2   9   37.66    7.00
  -3  -2  -9   34.58    3.76
  -3  -2  -9   38.10    4.12
  -3  -2  -9   33.56    7.63
  -3  -2  -9   21.62    6.42
   3  -2   9   37.65    6.83
   3  -2  10   34.49    6.54
   3  -2  10   29.58    5.81
   3  -2  10   32.42    3.05
   3  -2  10   30.35    3.07
   3  -2  10   27.46    6.25
  -3  -2 -10   35.85    3.89
   3  -2  10   36.36    6.30
  -3  -2 -10   36.49    4.03
  -3  -2 -10   34.84    3.76
  -3  -2 -10   31.33    7.75
  -3  -2 -10   31.99    3.90
   3  -2  10   29.45    3.22
  -3  -2 -10   29.21    6.32
  -3  -2 -10   31.35    7.91
   3  -2  11  176.27    6.46
  -3  -2 -11  170.59   16.74
   3  -2  11  171.43    6.81
  -3  -2 -11  179.27    7.76
  -3  -2 -11  165.74    7.38
   3  -2  11  170.22    6.30
  -3  -2 -11  169.48   15.89
  -3  -2 -11  168.20    7.63
  -3  -2 -11  168.03    7.99
   3  -2  11  164.55   13.22
   3  -2  12   69.99    4.01
  -3  -2 -12   61.26    4.30
   3  -2  12   59.95    3.48
  -3  -2 -12   51.86    3.68
   3  -2  12   65.11    3.58
  -3  -2 -12   63.84    4.27
  -3  -2 -12   61.22    4.47
   3  -2  13    0.27    0.92
  -3  -2 -13    0.63    1.18
  -3  -2 -13    3.37    1.20
   3  -2  13    2.34    1.14
  -3  -2 -13    2.23    1.19
   3  -1 -14   39.35    2.56
   3  -1 -14   37.66    2.28
   3  -1 -14   41.33    2.72
  -3  -1  14   39.34    2.11
  -3  -1  14   39.32    2.02
   3  -1 -13   55.60    3.96
  -3  -1  13   52.10    2.78
  -3  -1  13   58.27    3.24
   3  -1 -13   55.09    3.72
   3  -1 -13   53.37    3.60
  -3  -1  13   55.71    3.17
  -3  -1  13   54.71    3.19
  -3  -1  12   22.48    5.31
  -3  -1  12   20.52    2.54
   3  -1 -12   24.62    3.30
  -3  -1  12   24.92    2.64
  -3  -1  12   25.75    4.90
  -3  -1  12   19.62    2.57
   3  -1 -12   19.80    5.54
   3  -1 -12   18.51    2.80
   3  -1 -12   21.28    2.78
   3  -1 -12   21.16    2.67
  -3  -1  11    9.43    3.48
  -3  -1  11    3.09    1.61
   3  -1 -11    0.62    1.33
   3  -1 -11    4.01    2.38
  -3  -1  11    5.33    2.85
  -3  -1  11    1.72    1.56
  -3  -1  11    4.11    3.24
   3  -1 -11    0.61    1.77
   3  -1 -11    1.53    1.83
   3  -1 -11    2.34    1.62
   3  -1 -11    4.08    3.87
   3  -1 -11    4.41    3.16
  -3  -1  11    1.73    1.75
   3  -1 -10    7.55    4.29
   3  -1 -10   11.68    2.54
  -3  -1  10    9.58    3.39
   3  -1 -10    8.75    3.42
  -3  -1  10    9.77    2.03
   3  -1 -10   12.11    2.70
   3  -1 -10   13.36    2.59
  -3  -1  10    9.19    3.69
  -3  -1  10   15.13    2.27
   3  -1 -10    8.93    2.08
   3  -1 -10    9.43    2.15
  -3  -1  10   18.80    4.95
   3  -1 -10    7.69    4.38
  -3  -1  10   12.86    2.28
   3  -1  -9    9.29    2.05
  -3  -1   9   10.58    2.04
  -3  -1   9   12.33    3.83
  -3  -1   9   11.11    1.90
   3  -1  -9   12.25    2.47
   3  -1  -9   13.19    2.45
   3  -1  -9    5.60    4.56
  -3  -1   9   10.61    3.49
   3  -1  -9    3.31    2.82
  -3  -1   9    4.73    3.13
  -3  -1   9    3.75    3.03
   3  -1  -9    9.29    3.96
   3  -1  -9    9.85    3.81
  -3  -1   9   11.38    3.59
   3  -1  -9   10.01    2.24
   3  -1  -9    9.49    3.72
  -3  -1   9    2.25    2.38
   3  -1  -9    9.20    2.19
   3  -1  -9    9.93    4.83
  -3  -1   9   14.38    4.90
   3  -1  -8  207.98    7.52
  -3  -1   8  226.17   13.08
  -3  -1   8  240.64   14.40
  -3  -1   8  225.04    7.20
   3  -1  -8  243.15   15.79
   3  -1  -8  190.55   14.71
   3  -1  -8  208.14   16.06
  -3  -1   8  239.17   13.07
  -3  -1   8  222.31    7.27
  -3  -1   8  226.98   12.82
   3  -1  -8  226.05    8.67
   3  -1  -8  251.37   15.37
   3  -1  -8  198.32   13.70
   3  -1  -8  146.36   12.50
  -3  -1   8  239.04   13.31
   3  -1  -8  228.06   14.57
   3  -1  -8  223.94    8.24
  -3  -1   8  242.78   13.84
   3  -1  -8  225.84    8.32
   3  -1  -8  217.13    8.33
   3  -1  -8  217.81   15.82
  -3  -1   8  245.27   15.87
  -3  -1   8  236.10   13.39
  -3  -1   7  188.46   11.50
  -3  -1   7  185.93   12.00
   3  -1  -7  170.79   12.82
  -3  -1   7  184.59   11.05
   3  -1  -7  191.63   14.34
  -3  -1   7  185.58   10.88
  -3  -1   7  195.30   11.89
   3  -1  -7  205.59   13.67
   3  -1  -7  170.18   12.29
   3  -1  -7  188.80   12.33
   3  -1  -7  201.67   14.34
  -3  -1   7  203.03   13.57
   3  -1  -7  198.51   12.95
   3  -1  -7  183.65   13.39
  -3  -1   6   69.07    6.70
   3  -1  -6   81.36    6.46
   3  -1  -6   98.08    8.81
  -3  -1   6   81.69    6.62
  -3  -1   6   83.10    6.95
   3  -1  -6   92.87    9.30
  -3  -1   6   86.91    7.53
   3  -1  -6   87.00    8.28
  -3  -1   6   82.52    6.07
   3  -1  -6   97.95    9.30
   3  -1  -6   91.11    8.55
   3  -1  -6   95.06    8.18
   3  -1  -6   75.31    8.39
  -3  -1   6   92.53    7.70
  -3  -1   6   91.17    7.18
  -3  -1   6   84.37    8.18
   3  -1  -6   83.79    7.99
  -3  -1   6   78.07    5.90
  -3  -1   5  777.23   20.98
   3  -1  -5  812.98   23.02
  -3  -1   5  771.43   20.43
  -3  -1   5  746.44   21.26
   3  -1  -5  799.74   23.31
  -3  -1   5  764.99   20.26
  -3  -1   5  744.97   19.10
  -3  -1   5  791.95   21.63
  -3  -1   5  767.69   20.87
   3  -1  -5  775.29   20.26
   3  -1  -5  802.22   23.92
  -3  -1   5  775.24   21.58
  -3  -1   5  769.52   19.25
   3  -1  -5  762.97   24.19
  -3  -1   5  758.26   21.31
   3  -1  -5  770.65   24.16
  -3  -1   5  825.09   23.63
   3  -1  -5  731.23   22.24
   3  -1  -5  755.63   24.58
   3  -1  -5  765.56   23.20
   3  -1  -4  773.30   22.75
  -3  -1   4  757.17   19.61
   3  -1  -4  789.69   22.63
  -3  -1   4  778.63   19.37
  -3  -1   4  746.84   19.55
   3  -1  -4  773.81   21.97
  -3  -1   4  781.53   19.82
   3  -1  -4  765.14   21.20
  -3  -1   4  785.47   19.69
  -3  -1   4  764.26   16.69
   3  -1  -4  768.94   20.98
  -3  -1   4  764.71   19.52
  -3  -1   4  721.99   18.41
  -3  -1   4  789.00   19.96
   3  -1  -4  744.66   20.82
  -3  -1   4  785.16   21.16
   3  -1  -4  781.51   22.36
   3  -1  -4  751.84   19.15
  -3  -1   4  746.42   18.35
  -3  -1   3  130.78    6.88
   3  -1  -3  130.87    7.21
  -3  -1   3  128.85    7.08
   3  -1  -3  135.30    7.71
  -3  -1   3  137.87    7.18
   3  -1  -3  127.67    7.93
  -3  -1   3  120.30    6.99
   3  -1  -3  124.66    8.21
  -3  -1   3  129.01    7.06
   3  -1  -3  129.50    7.47
  -3  -1   3  130.43    6.85
  -3  -1   3  129.38    6.16
   3  -1  -3  124.73    8.06
  -3  -1   3  135.81    7.16
  -3  -1   3  135.13    7.61
   3  -1  -3  115.14    7.96
  -3  -1   2 1529.16   27.74
  -3  -1   2 1547.11   27.91
   3  -1  -2 1519.84   30.67
  -3  -1   2 1510.80   27.67
  -3  -1   2 1536.76   26.93
  -3  -1   2 1519.34   27.82
   3  -1  -2 1470.87   26.28
   3  -1  -2 1502.26   28.47
   3  -1  -2 1510.62   28.63
   3  -1  -2 1523.83   30.47
  -3  -1   2 1541.98   27.14
   3  -1  -2 1543.33   30.97
   3  -1  -2 1578.41   29.43
  -3  -1   2 1533.78   27.76
  -3  -1   2 1537.52   27.64
   3  -1  -2 1487.31   30.20
  -3  -1   2 1489.64   25.10
  -3  -1   1  199.37    7.74
  -3  -1   1  199.09    7.91
  -3  -1   1  211.34    8.17
   3  -1  -1  226.01    9.22
   3  -1  -1  198.86    8.15
  -3  -1   1  216.54    8.54
   3  -1  -1  197.58    6.95
  -3  -1   1  203.78    7.91
   3  -1  -1  202.01    9.39
   3  -1  -1  192.64    8.21
  -3  -1   0  150.41    7.33
   3  -1   0  146.67    6.61
  -3  -1   0  165.93    7.54
  -3  -1   0  152.36    7.58
  -3  -1   0  147.00    6.88
   3  -1   0  142.61    7.90
   3  -1   0  146.38    6.76
   3  -1   0  149.63    6.98
   3  -1   1  115.69    6.21
   3  -1   1  118.07    6.41
   3  -1   1  120.25    6.80
  -3  -1  -1  120.06    7.12
  -3  -1  -1  129.93    7.42
  -3  -1  -1  106.90    6.17
   3  -1   1  119.01    6.17
   3  -1   1  114.56    6.95
  -3  -1  -1  119.81    5.95
   3  -1   1  120.97    6.66
  -3  -1  -1  126.42    6.63
  -3  -1  -1  123.96    7.42
  -3  -1  -1  112.79    6.52
   3  -1   1  124.45    5.04
  -3  -1  -2   26.12    3.82
   3  -1   2   25.36    3.64
  -3  -1  -2   27.36    4.31
  -3  -1  -2   25.87    3.62
  -3  -1  -2   34.55    4.13
  -3  -1  -2   33.07    3.79
   3  -1   2   28.47    3.28
  -3  -1  -2   27.66    3.03
  -3  -1  -2   29.72    4.29
   3  -1   2   24.46    2.89
  -3  -1  -2   26.70    3.95
   3  -1   2   26.38    3.40
   3  -1   2   26.73    3.30
  -3  -1  -3  746.99   22.50
  -3  -1  -3  782.77   20.34
  -3  -1  -3  708.40   21.07
  -3  -1  -3  729.61   16.76
   3  -1   3  761.15   20.05
   3  -1   3  726.94   19.19
   3  -1   3  743.04   18.86
  -3  -1  -3  695.40   20.62
  -3  -1  -3  774.00   22.31
  -3  -1  -3  740.60   21.32
   3  -1   3  750.42   18.22
   3  -1   3  751.45   20.23
  -3  -1  -3  760.93   19.31
   3  -1   4  117.30    8.31
   3  -1   4  111.70    7.96
  -3  -1  -4  100.07    8.22
  -3  -1  -4  124.06    8.89
   3  -1   4  110.85    5.75
  -3  -1  -4  118.93    9.22
  -3  -1  -4  113.29    9.34
   3  -1   4  115.16    7.74
   3  -1   4  123.64    7.48
  -3  -1  -4  127.58    8.76
  -3  -1  -4  121.66    7.15
  -3  -1  -4  119.05    9.50
  -3  -1  -4  120.87    7.51
   3  -1   4  112.40    7.38
   3  -1   5  141.80    7.47
  -3  -1  -5  142.08    9.10
   3  -1   5  141.14    9.36
  -3  -1  -5  139.83    9.95
   3  -1   5  134.70    9.14
  -3  -1  -5  136.81    8.44
  -3  -1  -5  131.08    9.21
   3  -1   5  131.29    8.37
   3  -1   5  144.89    9.27
  -3  -1  -5  130.33   10.87
  -3  -1  -5  139.91   11.03
  -3  -1  -5  142.19   10.32
  -3  -1  -5  147.15   11.36
   3  -1   5  133.70    9.61
   3  -1   5  137.29    8.36
   3  -1   6   43.90    4.99
  -3  -1  -6   50.44    7.23
   3  -1   6   37.61    5.64
  -3  -1  -6   54.88    7.73
   3  -1   6   45.45    2.77
  -3  -1  -6   51.05    7.99
   3  -1   6   44.35    5.95
  -3  -1  -6   42.76    5.80
  -3  -1  -6   46.35    5.85
   3  -1   6   49.38    6.05
   3  -1   6   48.44    4.94
  -3  -1  -6   48.80    7.42
  -3  -1  -6   58.11    7.04
   3  -1   6   50.34    6.32
  -3  -1  -6   50.19    5.40
  -3  -1  -7   19.03    5.80
   3  -1   7   20.64    4.64
   3  -1   7   26.34    5.15
   3  -1   7   22.06    4.34
  -3  -1  -7   23.82    5.88
   3  -1   7   27.59    5.09
   3  -1   7   21.72    2.26
  -3  -1  -7   21.54    4.68
  -3  -1  -7   21.28    4.98
   3  -1   7   21.44    4.50
  -3  -1  -7   24.69    5.25
   3  -1   7   20.14    4.87
  -3  -1  -7   20.59    4.39
  -3  -1  -7   20.58    5.49
  -3  -1  -7   26.17    6.58
   3  -1   7   24.36    4.19
  -3  -1  -8   38.38    8.15
   3  -1   8   39.45    3.12
   3  -1   8   38.26    6.42
  -3  -1  -8   36.24    6.32
  -3  -1  -8   28.95    6.89
   3  -1   8   24.58    4.51
  -3  -1  -8   33.30    3.62
  -3  -1  -8   32.98    5.63
  -3  -1  -8   42.46    6.97
   3  -1   8   39.11    3.09
  -3  -1  -8   38.44    7.80
   3  -1   8   36.33    6.27
  -3  -1  -8   32.54    6.44
  -3  -1  -8   34.26    3.61
   3  -1   8   34.66    3.04
   3  -1   8   31.85    6.02
   3  -1   8   34.22    6.14
  -3  -1  -8   32.04    3.49
  -3  -1  -8   36.37    3.82
   3  -1   8   44.93    6.76
  -3  -1  -9   30.44    6.78
  -3  -1  -9   34.37    7.73
  -3  -1  -9   19.06    6.53
  -3  -1  -9   33.59    6.71
   3  -1   9   34.32    3.27
  -3  -1  -9   31.27    3.69
   3  -1   9   27.77    2.95
   3  -1   9   31.41    6.31
   3  -1   9   31.38    3.07
   3  -1   9   31.04    5.37
   3  -1   9   29.83    6.19
  -3  -1  -9   28.26    3.60
  -3  -1  -9   22.09    5.84
   3  -1   9   41.68    7.06
  -3  -1  -9   33.32    3.97
   3  -1   9   45.00    7.01
  -3  -1  -9   31.74    3.80
  -3  -1  -9   23.58    6.77
  -3  -1 -10  128.00   14.50
   3  -1  10  134.80    6.33
  -3  -1 -10  147.45   15.78
  -3  -1 -10  134.03    6.95
   3  -1  10  126.53   12.05
   3  -1  10  131.62    6.03
   3  -1  10  125.87    5.96
   3  -1  10  131.30   12.28
  -3  -1 -10  131.00    7.36
  -3  -1 -10  143.43    7.74
  -3  -1 -10  134.42    7.16
   3  -1  10  130.41   12.21
   3  -1  11   33.85    6.43
  -3  -1 -11   37.45    8.50
   3  -1  11   41.44    3.41
  -3  -1 -11   43.07    4.00
   3  -1  11   39.10    3.38
   3  -1  11   38.85    3.45
  -3  -1 -11   34.64    3.60
   3  -1  11   34.68    6.43
  -3  -1 -11   34.68    3.93
  -3  -1 -11   39.18    4.29
  -3  -1 -11   42.09    8.27
  -3  -1 -12   38.39    3.89
   3  -1  12   44.87    3.42
   3  -1  12   41.43    3.18
  -3  -1 -12   38.84    3.50
  -3  -1 -12   29.22    2.75
  -3  -1 -12   41.16    3.87
   3  -1  12   44.40    3.22
   3  -1  13    5.45    1.33
  -3  -1 -13    6.11    1.35
   3  -1  13    6.26    1.29
  -3  -1 -13    7.94    1.86
  -3  -1 -13    7.11    1.86
   3  -1  13    5.53    1.39
   3  -1  14    7.08    0.92
  -3  -1 -14    6.48    1.16
  -3  -1 -14    7.06    1.25
   3   0 -14   11.80    1.80
  -3   0  14    8.88    1.09
   3   0 -14   10.10    1.62
  -3   0  14   10.07    1.36
  -3   0  13   12.16    1.56
  -3   0  13   13.09    1.74
   3   0 -13   13.67    2.41
   3   0 -13   13.76    2.29
   3   0 -13   13.24    1.92
  -3   0  13   14.49    2.04
   3   0 -12   82.45    4.51
  -3   0  12   80.61    4.21
   3   0 -12   92.12    5.85
  -3   0  12   83.46    8.99
  -3   0  12   76.76    4.29
   3   0 -12   80.00    4.91
   3   0 -12   83.93    5.46
   3   0 -12   92.86   11.26
  -3   0  12   92.99    8.86
  -3   0  12   86.09    4.53
   3   0 -11   14.65    2.80
   3   0 -11   14.04    2.86
   3   0 -11   15.02    2.53
  -3   0  11   17.81    2.30
   3   0 -11   14.62    4.76
  -3   0  11   14.37    4.82
  -3   0  11   17.71    2.42
  -3   0  11   15.68    4.44
   3   0 -11   14.58    2.56
   3   0 -11   13.93    5.09
  -3   0  11   17.03    2.66
   3   0 -11    5.39    1.90
  -3   0  10   49.04    7.75
   3   0 -10   58.95    4.26
   3   0 -10   60.81    4.96
  -3   0  10   54.64    3.76
  -3   0  10   49.13    6.46
   3   0 -10   50.89    8.11
  -3   0  10   47.30    6.36
   3   0 -10   62.48    8.87
   3   0 -10   51.40    8.95
  -3   0  10   52.21    3.79
   3   0 -10   61.85    4.60
   3   0 -10   62.10    4.81
   3   0 -10   65.26    9.87
  -3   0  10   58.98    4.12
  -3   0  10   64.34    8.12
  -3   0  10   57.24    8.54
  -3   0   9  616.10   24.55
  -3   0   9  563.25   21.73
   3   0  -9  586.91   14.40
   3   0  -9  629.69   26.15
   3   0  -9  595.15   28.09
  -3   0   9  570.34   12.56
  -3   0   9  589.81   12.13
  -3   0   9  611.98   23.52
  -3   0   9  523.70   12.62
   3   0  -9  587.99   14.59
   3   0  -9  605.61   28.08
   3   0  -9  535.74   25.28
   3   0  -9  594.96   13.99
  -3   0   9  668.80   27.81
  -3   0   9  584.22   13.14
  -3   0   9  617.06   22.50
   3   0  -9  607.64   15.44
  -3   0   9  604.43   22.30
  -3   0   8    1.89    2.27
   3   0  -8    1.90    2.84
  -3   0   8    1.43    2.03
   3   0  -8    1.06    1.40
  -3   0   8   -1.17    2.48
  -3   0   8    1.37    2.97
  -3   0   8    0.91    1.20
   3   0  -8    1.15    3.75
  -3   0   8   -0.03    2.62
  -3   0   8    3.77    3.34
  -3   0   8    0.36    1.02
   3   0  -8    2.03    1.48
   3   0  -8    0.40    1.57
   3   0  -8    0.68    3.09
   3   0  -8    1.33    2.31
   3   0  -8    0.38    1.39
   3   0  -8   -0.17    1.27
   3   0  -8    1.46    1.68
  -3   0   7   14.74    4.12
  -3   0   7   10.79    2.81
   3   0  -7    6.87    3.69
   3   0  -7   13.16    3.52
  -3   0   7   13.18    3.46
  -3   0   7    7.19    2.52
   3   0  -7    9.90    3.71
   3   0  -7   10.61    3.37
  -3   0   7   10.83    3.54
  -3   0   7   12.50    1.57
  -3   0   7    8.66    3.01
  -3   0   7   12.40    3.09
   3   0  -7   11.86    3.36
   3   0  -7   17.11    4.35
   3   0  -7    9.37    3.85
   3   0  -7   14.85    4.42
  -3   0   7   12.07    3.83
  -3   0   6   -1.86    2.48
  -3   0   6   -1.25    2.82
   3   0  -6    0.62    2.46
  -3   0   6   -1.30    1.77
  -3   0   6   -0.67    2.15
   3   0  -6   -0.51    2.48
   3   0  -6   -0.13    2.42
  -3   0   6    0.23    1.46
  -3   0   6   -0.77    2.16
   3   0  -6   -0.17    1.92
   3   0  -6   -0.22    2.53
  -3   0   6   -0.12    1.97
   3   0  -6    1.78    1.90
  -3   0   6    2.42    1.94
   3   0  -6    1.60    2.78
   3   0  -6    0.87    1.72
  -3   0   5   66.93    5.81
   3   0  -5   64.43    6.81
  -3   0   5   65.03    5.91
   3   0  -5   67.72    7.16
   3   0  -5   65.87    6.54
   3   0  -5   69.92    5.53
   3   0  -5   66.33    6.00
   3   0  -5   71.72    6.41
  -3   0   5   66.21    5.90
  -3   0   5   67.39    5.90
  -3   0   5   68.90    5.15
  -3   0   5   67.34    5.51
  -3   0   5   59.79    4.79
   3   0  -5   65.96    5.86
   3   0  -5   69.05    7.07
  -3   0   5   69.08    5.95
  -3   0   5   63.67    6.75
   3   0  -5   69.56    6.28
  -3   0   5   61.50    5.57
  -3   0   4  110.65    6.97
  -3   0   4  107.95    6.87
   3   0  -4  110.42    8.14
  -3   0   4  117.44    6.85
   3   0  -4  121.57    6.89
  -3   0   4  118.15    6.32
   3   0  -4  107.43    6.79
   3   0  -4  112.39    7.39
  -3   0   4  125.07    6.07
  -3   0   4  111.14    6.85
   3   0  -4  120.46    7.23
  -3   0   4  118.30    7.08
  -3   0   4   98.54    5.54
   3   0  -4  109.23    6.94
  -3   0   4  110.05    6.67
   3   0  -4  114.03    7.91
   3   0  -4  123.16    8.16
  -3   0   4  118.29    7.88
  -3   0   4  113.65    6.79
   3   0  -4  118.40    7.92
  -3   0   3   12.98    2.58
   3   0  -3   13.73    2.67
  -3   0   3    9.47    2.40
  -3   0   3   12.32    3.16
  -3   0   3   14.65    2.06
   3   0  -3   16.00    3.18
  -3   0   3   13.06    2.71
  -3   0   3   13.29    2.22
   3   0  -3   14.91    3.04
   3   0  -3   17.15    2.97
  -3   0   3   13.87    2.46
   3   0  -3   11.87    2.79
  -3   0   3   15.48    3.02
  -3   0   3   13.82    2.53
   3   0  -3   14.46    2.77
  -3   0   3   13.21    2.49
   3   0  -3   18.21    3.10
  -3   0   3   15.69    2.47
  -3   0   3   16.14    2.49
  -3   0   2 9303.44  117.97
  -3   0   2 9559.94  120.69
   3   0  -2 9787.43  122.69
   3   0  -2 9666.77  124.37
   3   0  -2 9557.60  121.65
   3   0  -2 9810.25  124.34
  -3   0   2 9559.05  121.67
   3   0  -2 9341.00  122.01
  -3   0   2 9717.63  123.34
  -3   0   2 9920.16  121.61
  -3   0   1    1.72    2.05
  -3   0   1    2.34    1.82
   3   0  -1   -0.25    1.41
   3   0  -1   -0.14    1.85
  -3   0   1    1.07    1.88
   3   0  -1   -0.96    1.94
  -3   0   1    0.01    1.32
   3   0  -1    0.66    1.74
   3   0   0  714.00   15.42
  -3   0   0  678.64   14.82
   3   0   0  685.80   15.76
  -3   0   0  678.55   12.64
   3   0   0  662.06   15.83
   3   0   0  684.49   15.86
  -3   0   0  685.63   16.45
   3   0   0  672.97   13.81
  -3   0   0  714.92   16.86
   3   0   1    1.91    1.60
  -3   0  -1    4.72    1.99
  -3   0  -1    2.55    1.78
   3   0   1    1.89    1.96
  -3   0  -1    5.32    1.90
   3   0   1    2.28    1.50
  -3   0  -1    4.58    2.30
  -3   0  -2  302.98   11.42
   3   0   2  321.84   10.74
  -3   0  -2  291.60   11.22
   3   0   2  292.12   10.70
  -3   0  -2  303.77   12.26
  -3   0  -2  304.30   11.90
  -3   0  -2  278.23   11.30
  -3   0  -2  308.99   10.20
  -3   0  -2  306.45   12.04
   3   0   2  290.12    9.76
   3   0   3  185.11    9.17
   3   0   3  187.54    7.50
  -3   0  -3  190.63    9.95
  -3   0  -3  193.78    8.58
  -3   0  -3  187.95    8.12
  -3   0  -3  168.29    7.42
   3   0   3  200.16    9.16
  -3   0  -3  199.15    9.54
   3   0   3  196.30    9.17
  -3   0  -3  195.21   10.53
   3   0   3  179.04    7.37
  -3   0  -3  203.66   10.97
  -3   0  -3  194.35   10.07
  -3   0  -3  202.50   10.71
   3   0   3  191.90    8.74
  -3   0  -4  114.73    6.55
   3   0   4  122.70    6.65
   3   0   4  125.17    7.92
  -3   0  -4  119.22    8.43
   3   0   4  107.35    7.10
  -3   0  -4  113.21    9.11
   3   0   4  111.33    7.90
   3   0   4  114.27    7.64
   3   0   4  115.75    6.19
   3   0   4  108.66    7.76
  -3   0  -4  120.84    9.16
  -3   0  -4  111.01    8.69
  -3   0  -4  126.28    9.53
   3   0   4  118.47    7.65
  -3   0  -4  122.10    7.78
  -3   0  -4  118.15    7.57
  -3   0  -5  106.04    9.63
  -3   0  -5  102.65    8.16
   3   0   5  111.07    6.25
   3   0   5  107.63    7.17
   3   0   5  109.97    8.37
   3   0   5  119.29    7.59
  -3   0  -5  111.57    7.81
   3   0   5  110.75    7.81
   3   0   5  113.39    7.90
   3   0   5  105.26    8.08
  -3   0  -5  105.85    9.24
  -3   0  -5  120.61    8.91
  -3   0  -5  107.47    9.79
  -3   0  -5  124.85   10.19
   3   0   5   95.56    7.76
  -3   0  -6   15.03    3.97
   3   0   6   21.61    4.01
  -3   0  -6   15.92    4.73
   3   0   6   21.27    3.68
   3   0   6   22.65    2.11
   3   0   6   22.41    4.43
   3   0   6   18.25    3.77
   3   0   6   19.64    4.15
  -3   0  -6   17.50    3.55
   3   0   6   20.27    4.26
  -3   0  -6   21.41    5.60
  -3   0  -6   19.75    4.91
  -3   0  -6   19.51    5.11
  -3   0  -6   27.28    5.02
   3   0   6   19.82    4.37
   3   0   7   12.72    3.90
   3   0   7   13.51    1.86
  -3   0  -7   19.21    5.64
  -3   0  -7   22.24    5.96
   3   0   7   19.94    4.77
   3   0   7   15.60    3.70
  -3   0  -7   15.01    4.49
  -3   0  -7   19.12    5.78
  -3   0  -7   11.51    3.94
   3   0   7   17.26    3.96
   3   0   7   16.37    4.26
  -3   0  -7   17.08    3.72
  -3   0  -7   18.83    5.10
   3   0   7   10.32    3.16
   3   0   8    2.13    1.28
  -3   0  -8   -0.10    1.43
  -3   0  -8    1.50    3.96
   3   0   8    1.16    2.23
   3   0   8   -0.67    2.41
   3   0   8    0.97    2.23
  -3   0  -8    3.70    1.77
   3   0   8    5.25    3.60
   3   0   8   -0.44    2.48
  -3   0  -8    6.57    4.09
   3   0   8    2.13    1.44
  -3   0  -8    2.66    2.53
   3   0   8    3.10    1.54
  -3   0  -8    4.50    1.71
  -3   0  -8    2.33    1.19
  -3   0  -8    2.96    1.71
  -3   0  -8    1.63    1.52
  -3   0  -8    0.47    2.41
   3   0   8    4.56    2.51
  -3   0  -8    2.44    3.58
  -3   0  -8    3.35    4.28
   3   0   9  703.90   27.25
   3   0   9  669.48   14.99
  -3   0  -9  703.32   33.69
  -3   0  -9  715.77   16.66
  -3   0  -9  765.53   29.12
   3   0   9  694.63   15.42
  -3   0  -9  756.85   34.66
   3   0   9  703.77   27.70
  -3   0  -9  713.14   30.59
   3   0   9  724.72   25.64
  -3   0  -9  734.50   16.55
  -3   0  -9  704.08   17.63
  -3   0  -9  739.38   18.33
   3   0   9  766.67   28.02
  -3   0  -9  721.57   17.14
  -3   0  -9  689.49   16.94
   3   0   9  682.11   15.31
  -3   0  -9  744.26   33.57
   3   0   9  723.22   28.36
  -3   0 -10  281.60   10.10
  -3   0 -10  296.78   11.31
  -3   0 -10  293.91   22.22
  -3   0 -10  294.28   10.14
  -3   0 -10  295.97   10.42
   3   0  10  286.52    9.19
   3   0  10  285.04    9.30
   3   0  10  291.02   16.16
   3   0  10  293.56   17.67
  -3   0 -10  293.31    9.93
  -3   0 -10  304.47   11.16
   3   0  10  290.06    9.29
  -3   0 -10  290.83   21.24
   3   0  10  303.33   18.56
  -3   0 -11  236.40    9.99
  -3   0 -11  228.74    8.78
   3   0  11  244.48    8.25
  -3   0 -11  230.92    8.75
   3   0  11  236.31   15.43
  -3   0 -11  244.46    8.82
  -3   0 -11  244.68    9.81
  -3   0 -11  219.59   18.11
   3   0  11  237.27   16.20
  -3   0 -11  249.77   20.08
  -3   0 -11  212.78    8.29
   3   0  11  236.90    8.16
   3   0  11  239.60    8.27
   3   0  12   32.40    2.91
  -3   0 -12   34.85    3.02
  -3   0 -12   33.30    3.04
  -3   0 -12   29.50    2.89
  -3   0 -12   35.20    3.78
  -3   0 -12   34.02    3.91
   3   0  12   37.43    3.09
   3   0  12   37.02    3.24
   3   0  13    0.80    0.92
   3   0  13    0.21    0.93
  -3   0 -13    0.97    0.94
   3   0  13   -1.42    1.32
  -3   0 -13   -0.08    1.46
  -3   0 -13    0.87    1.46
  -3   0 -14    5.25    1.14
  -3   0 -14    3.02    1.09
   3   0  14    5.42    0.97
   3   1 -14   45.25    2.90
   3   1 -14   35.02    2.65
   3   1 -14   43.23    2.81
  -3   1  14   43.89    2.38
   3   1 -13   52.43    3.29
  -3   1  13   47.98    2.66
   3   1 -13   54.08    3.82
   3   1 -13   55.75    4.08
  -3   1  13   54.94    3.37
  -3   1  12   20.61    4.67
   3   1 -12   22.30    3.20
  -3   1  12   20.54    2.30
  -3   1  12   23.05    5.21
   3   1 -12   19.38    2.57
   3   1 -12   23.00    3.14
  -3   1  12   21.83    2.78
  -3   1  11   -2.17    2.16
   3   1 -11    3.92    1.98
  -3   1  11    2.06    2.87
  -3   1  11    3.92    1.24
  -3   1  11    0.51    1.19
  -3   1  11    4.06    3.56
   3   1 -11    0.18    1.59
   3   1 -11    1.86    2.06
   3   1 -11    2.24    1.94
   3   1 -11    2.49    2.81
   3   1 -11    1.16    3.55
   3   1 -11    2.05    1.41
  -3   1  11    2.41    1.25
  -3   1  11    1.60    1.99
  -3   1  11    3.48    1.33
  -3   1  11   -1.12    2.28
  -3   1  10   11.72    4.37
   3   1 -10   10.14    2.51
  -3   1  10    7.17    3.47
  -3   1  10   13.12    3.86
   3   1 -10   12.72    2.85
   3   1 -10    8.60    2.46
   3   1 -10    7.21    4.74
  -3   1  10    7.88    3.52
   3   1 -10   12.67    2.33
  -3   1  10   12.41    1.98
  -3   1  10   13.24    2.00
  -3   1  10   11.70    1.99
   3   1 -10   13.24    2.37
   3   1 -10   14.32    5.47
  -3   1  10   11.75    1.91
  -3   1  10   13.48    2.35
  -3   1   9    5.52    2.88
  -3   1   9   13.29    1.85
  -3   1   9    7.44    3.69
   3   1  -9    3.19    2.21
   3   1  -9   10.25    2.40
  -3   1   9   11.10    4.12
   3   1  -9    4.50    3.08
  -3   1   9    8.20    4.17
  -3   1   9    8.10    1.58
   3   1  -9   10.17    2.43
  -3   1   9   14.94    5.04
   3   1  -9   10.85    2.27
   3   1  -9    9.74    4.70
  -3   1   9   11.01    1.94
  -3   1   9   12.50    1.99
  -3   1   9    9.87    2.22
   3   1  -9    9.10    4.18
  -3   1   8  227.51   12.37
  -3   1   8  207.42   13.23
  -3   1   8  210.10    6.47
  -3   1   8  228.02   14.12
  -3   1   8  230.48    6.99
  -3   1   8  201.19   13.18
   3   1  -8  224.76    8.50
   3   1  -8  233.18    8.15
   3   1  -8  224.73   15.38
   3   1  -8  232.68    7.51
   3   1  -8  216.66    8.25
   3   1  -8  230.16   16.27
  -3   1   8  240.24    7.06
   3   1  -8  241.54   14.17
  -3   1   8  206.62    7.06
   3   1  -8  207.19   15.54
  -3   1   8  253.56   15.77
  -3   1   8  205.65   13.04
  -3   1   8  223.15   12.30
  -3   1   7  198.38   11.74
  -3   1   7  180.55   11.31
   3   1  -7  197.23   13.76
  -3   1   7  181.13    5.48
   3   1  -7  193.50   13.19
  -3   1   7  196.71   10.98
  -3   1   7  184.76   11.41
  -3   1   7  180.21   11.43
  -3   1   7  194.68   10.87
   3   1  -7  198.03   11.97
   3   1  -7  204.97   14.02
  -3   1   7  186.35   12.65
   3   1  -6   84.25    8.27
  -3   1   6   90.28    7.32
   3   1  -6   93.10    7.54
  -3   1   6   93.09    7.66
  -3   1   6   91.27    7.48
  -3   1   6   94.57    7.21
   3   1  -6   91.92    8.15
   3   1  -6   92.76    8.60
  -3   1   6   82.87    7.13
   3   1  -6   82.33    6.24
  -3   1   6   86.13    7.06
   3   1  -6   88.50    8.69
  -3   1   6   94.70    8.50
  -3   1   5  789.21   21.22
   3   1  -5  762.23   19.16
   3   1  -5  788.40   23.93
   3   1  -5  830.88   22.20
  -3   1   5  764.46   21.14
   3   1  -5  777.67   20.95
   3   1  -5  753.58   24.34
  -3   1   5  764.53   20.97
  -3   1   5  772.96   20.51
  -3   1   5  788.40   21.33
   3   1  -5  809.57   19.60
   3   1  -5  827.57   23.18
   3   1  -5  758.76   23.51
  -3   1   5  734.42   20.06
  -3   1   5  774.37   22.82
  -3   1   5  804.85   17.59
   3   1  -5  808.83   17.43
  -3   1   5  793.90   21.57
   3   1  -5  780.11   23.39
   3   1  -4  763.36   17.25
  -3   1   4  739.95   19.68
  -3   1   4  768.86   18.65
   3   1  -4  783.41   22.66
   3   1  -4  757.54   17.17
  -3   1   4  776.12   19.82
  -3   1   4  760.43   20.43
  -3   1   4  802.58   20.06
   3   1  -4  792.83   20.99
  -3   1   4  771.48   19.54
   3   1  -4  792.52   21.31
   3   1  -4  781.64   19.37
   3   1  -4  759.40   17.98
  -3   1   4  775.16   19.74
   3   1  -4  745.73   21.29
  -3   1   4  766.10   19.82
   3   1  -4  809.88   20.67
  -3   1   4  820.07   15.49
  -3   1   4  759.02   20.82
   3   1  -4  790.14   22.16
   3   1  -3  115.23    7.63
   3   1  -3  120.62    6.21
  -3   1   3  148.84    7.32
  -3   1   3  136.71    6.33
   3   1  -3  121.77    5.29
  -3   1   3  135.88    6.85
   3   1  -3  126.96    6.66
   3   1  -3  120.16    7.82
   3   1  -3  125.29    5.11
  -3   1   3  125.35    7.08
   3   1  -3  117.98    6.96
   3   1  -3  142.85    7.39
  -3   1   3  109.02    7.21
   3   1  -3  132.68    7.55
   3   1  -3  124.30    6.33
  -3   1   3  124.71    6.96
  -3   1   3  121.39    7.12
   3   1  -3  136.61    7.54
  -3   1   3  132.46    7.18
   3   1  -3  120.93    7.27
  -3   1   3  130.27    7.57
  -3   1   3  127.35    7.06
   3   1  -2 1558.92   28.81
   3   1  -2 1474.57   23.49
   3   1  -2 1530.76   28.68
   3   1  -2 1484.00   26.86
  -3   1   2 1547.87   29.07
  -3   1   2 1588.44   27.67
  -3   1   2 1507.09   27.29
   3   1  -2 1374.04   25.45
   3   1  -2 1468.48   26.59
  -3   1   2 1598.00   29.47
  -3   1   2 1564.37   27.83
  -3   1   2 1490.45   28.08
   3   1  -2 1553.49   28.79
  -3   1   2 1484.27   27.47
  -3   1   2 1527.69   28.84
   3   1  -1  220.47    7.76
  -3   1   1  203.91    6.22
  -3   1   1  191.97    7.37
   3   1  -1  197.44    7.80
  -3   1   1  191.37    8.60
  -3   1   1  203.07    7.79
  -3   1   1  203.48    8.88
  -3   1   1  196.81    9.31
   3   1  -1  197.58    7.89
   3   1  -1  186.86    8.18
  -3   1   1  210.63    7.51
  -3   1   0  145.89    5.80
  -3   1   0  159.72    6.39
  -3   1   0  160.30    7.10
   3   1   0  147.58    5.37
  -3   1   0  147.51    6.24
   3   1   1  113.20    7.25
  -3   1  -1  116.76    4.85
  -3   1  -1  115.28    6.65
  -3   1  -1  126.76    6.21
   3   1   1  125.93    6.78
  -3   1  -1  127.41    7.27
  -3   1  -1  116.12    7.40
  -3   1  -1  132.66    7.74
   3   1   1  118.49    6.35
   3   1   1  124.01    3.51
  -3   1  -1  122.64    7.14
  -3   1  -2   27.22    4.08
  -3   1  -2   23.88    3.65
   3   1   2   27.03    4.16
   3   1   2   25.76    3.54
  -3   1  -2   26.38    4.17
   3   1   2   28.93    3.52
   3   1   2   30.23    3.57
  -3   1  -2   24.64    3.46
  -3   1  -2   31.27    4.32
  -3   1  -2   27.09    3.15
  -3   1  -2   26.56    2.20
  -3   1  -2   32.19    4.33
  -3   1  -3  758.57   22.61
   3   1   3  755.03   18.49
   3   1   3  728.89   19.56
  -3   1  -3  798.21   22.91
   3   1   3  733.27   18.71
  -3   1  -3  738.10   13.30
  -3   1  -3  745.64   19.42
   3   1   3  753.06   19.83
  -3   1  -3  754.44   22.08
  -3   1  -3  737.19   21.17
   3   1   3  775.92   20.50
   3   1   3  736.86   19.31
  -3   1  -3  769.87   17.13
  -3   1  -3  757.41   20.95
   3   1   4  112.98    7.55
   3   1   4  120.86    7.96
  -3   1  -4  116.40    9.57
   3   1   4  130.51    7.12
   3   1   4  119.01    8.15
   3   1   4  126.85    7.65
  -3   1  -4  124.78    7.52
   3   1   4  122.37    8.29
  -3   1  -4  134.92    9.67
  -3   1  -4  118.06    8.24
  -3   1  -4  104.48    8.38
  -3   1  -4  133.74   10.01
   3   1   4  125.52    8.19
   3   1   5  133.59    8.53
   3   1   5  134.29    8.82
  -3   1  -5  140.93    9.41
   3   1   5  137.00    8.05
   3   1   5  134.68    9.01
   3   1   5  143.87    9.46
   3   1   5  145.29    4.95
  -3   1  -5  143.48   10.59
  -3   1  -5  151.18    8.36
   3   1   5  137.15    9.44
  -3   1  -5  147.78   11.60
  -3   1  -5  133.74   10.97
   3   1   5  140.87    9.56
   3   1   5  136.32    7.88
  -3   1  -5  162.11   12.48
  -3   1  -6   45.43    7.33
   3   1   6   48.62    5.92
  -3   1  -6   57.37    8.02
   3   1   6   48.93    5.26
   3   1   6   50.63    5.38
   3   1   6   53.54    6.11
   3   1   6   51.96    5.41
   3   1   6   53.77    6.27
   3   1   6   45.79    5.79
  -3   1  -6   46.41    6.65
   3   1   6   44.40    6.13
   3   1   6   46.80    3.09
  -3   1  -6   51.02    7.44
  -3   1  -6   45.82    5.78
   3   1   7   25.17    4.31
   3   1   7   18.47    4.33
   3   1   7   21.60    2.38
   3   1   7   22.48    4.47
   3   1   7   20.88    4.37
  -3   1  -7   22.80    4.48
   3   1   7   22.57    4.62
  -3   1  -7   23.29    6.65
   3   1   7   17.82    4.59
  -3   1  -7   18.01    4.70
  -3   1  -7   21.18    5.99
   3   1   7   27.18    4.19
  -3   1  -7   19.42    5.54
  -3   1  -8   37.32    8.01
   3   1   8   33.42    5.09
   3   1   8   31.42    5.47
   3   1   8   33.00    3.11
  -3   1  -8   38.90    3.55
   3   1   8   31.81    5.08
  -3   1  -8   30.35    7.38
  -3   1  -8   45.08    3.96
  -3   1  -8   32.84    5.54
   3   1   8   36.76    6.54
   3   1   8   28.12    5.67
  -3   1  -8   41.10    3.86
  -3   1  -8   40.23    3.91
  -3   1  -8   35.65    3.62
  -3   1  -8   36.95    3.94
  -3   1  -8   35.23    6.36
   3   1   8   36.06    2.69
   3   1   8   34.33    3.11
  -3   1  -8   28.44    6.87
   3   1   8   33.56    3.00
  -3   1  -9   28.27    7.89
   3   1   9   24.21    5.08
   3   1   9   26.33    2.82
  -3   1  -9   24.67    7.20
  -3   1  -9   29.59    3.31
  -3   1  -9   34.47    3.63
   3   1   9   29.15    3.12
   3   1   9   30.82    3.23
  -3   1  -9   30.04    3.33
  -3   1  -9   33.41    3.70
  -3   1  -9   35.32    3.93
  -3   1  -9   36.40    4.10
   3   1   9   30.70    2.72
  -3   1  -9   28.19    6.82
   3   1   9   20.74    5.18
   3   1   9   21.84    4.89
   3   1  10  128.84   11.39
  -3   1 -10  129.42   14.74
   3   1  10  138.25    6.29
   3   1  10  119.64   10.72
  -3   1 -10  130.34    6.61
   3   1  10  134.95    6.05
   3   1  10  133.93    6.27
  -3   1 -10  145.98    7.66
   3   1  10  135.52    5.42
  -3   1 -10  127.09    6.39
  -3   1 -10  127.97    6.97
  -3   1 -10  132.52    7.69
  -3   1 -10  127.94    6.86
  -3   1 -10  120.08   13.36
   3   1  10  151.54   13.00
   3   1  11   42.52    3.67
  -3   1 -11   36.03    7.93
   3   1  11   39.16    3.48
  -3   1 -11   35.32    3.42
  -3   1 -11   34.26    3.68
  -3   1 -11   41.54    4.31
   3   1  11   35.02    6.22
  -3   1 -11   40.76    4.39
   3   1  11   42.80    6.63
  -3   1 -11   39.12    3.89
   3   1  11   38.57    3.19
  -3   1 -11   38.38    7.63
   3   1  12   38.75    3.14
  -3   1 -12   33.31    2.79
  -3   1 -12   36.93    3.36
   3   1  12   43.26    3.43
  -3   1 -12   44.64    4.22
  -3   1 -12   38.87    3.45
  -3   1 -12   40.35    3.98
   3   1  12   39.95    2.95
  -3   1 -13    6.23    1.41
  -3   1 -13    4.77    1.60
   3   1  13    7.26    1.37
  -3   1 -13    4.59    1.68
   3   1  13    5.33    1.46
   3   1  13    6.56    1.17
  -3   1 -14    6.80    1.20
   3   1  14    7.79    1.05
  -3   1 -14    5.86    1.14
   3   2 -14    2.40    0.87
  -3   2  14    2.58    0.91
   3   2 -14    2.96    0.98
   3   2 -14    1.43    0.86
   3   2 -13    4.62    1.54
   3   2 -13    3.32    1.39
   3   2 -13    3.09    1.49
   3   2 -13    3.41    1.58
  -3   2  13    6.11    1.56
  -3   2  12   31.82    5.39
   3   2 -12   31.04    3.13
  -3   2  12   26.57    2.18
   3   2 -12   22.98    2.95
   3   2 -12   27.32    3.25
  -3   2  12   20.05    4.21
  -3   2  12   27.45    2.29
  -3   2  12   27.97    2.84
  -3   2  11   16.06    4.05
  -3   2  11   19.05    4.34
   3   2 -11   22.38    3.07
   3   2 -11   12.12    2.90
  -3   2  11   27.88    5.82
  -3   2  11   17.59    2.16
   3   2 -11   20.65    3.13
  -3   2  11   22.41    2.45
  -3   2  11   21.16    2.80
   3   2 -11   22.30    3.28
   3   2 -10   61.50    5.12
  -3   2  10   69.48    8.32
   3   2 -10   85.11    5.83
   3   2 -10   85.02   11.15
  -3   2  10   91.55    9.84
   3   2 -10   77.11   10.70
  -3   2  10   78.76    8.93
   3   2 -10   88.71    5.71
   3   2 -10   89.85    5.70
  -3   2  10   72.93    8.38
  -3   2  10   82.37    4.44
  -3   2  10   83.12    4.83
  -3   2  10   85.47    4.50
  -3   2   9  156.54   12.48
   3   2  -9  134.34   13.63
  -3   2   9  160.05    6.30
   3   2  -9  169.27    7.87
  -3   2   9  163.12   12.65
  -3   2   9  156.98   12.50
   3   2  -9  164.15    7.47
   3   2  -9  156.33   14.47
  -3   2   9  155.47    6.11
  -3   2   9  163.91   12.62
   3   2  -9  177.98    7.65
  -3   2   9  156.24    6.58
   3   2  -9  128.07    7.87
  -3   2   8   40.23    6.14
  -3   2   8   46.62    3.11
  -3   2   8   42.42    3.29
  -3   2   8   50.35    6.89
   3   2  -8   47.35    4.16
   3   2  -8   37.36    7.28
  -3   2   8   41.32    6.48
   3   2  -8   48.87    3.63
  -3   2   8   43.30    6.54
   3   2  -8   42.97    3.75
   3   2  -8   33.55    7.08
  -3   2   8   45.98    3.38
  -3   2   8   41.75    3.34
   3   2  -8   39.45    4.08
  -3   2   8   49.79    7.08
   3   2  -8   39.57    3.70
  -3   2   7   49.56    6.26
  -3   2   7   49.21    6.84
  -3   2   7   49.72    3.16
  -3   2   7   47.97    6.18
   3   2  -7   58.50    3.61
  -3   2   7   37.97    5.90
  -3   2   7   40.24    5.83
   3   2  -7   58.94    8.28
   3   2  -7   55.30    3.94
   3   2  -7   46.63    7.42
  -3   2   7   47.94    6.22
   3   2  -7   57.14    8.03
  -3   2   7   57.34    3.49
  -3   2   7   47.66    3.20
   3   2  -7   47.07    4.30
  -3   2   7   54.94    6.86
  -3   2   6  181.45   11.03
  -3   2   6  186.72   11.19
   3   2  -6  183.52   12.53
  -3   2   6  187.17   11.50
  -3   2   6  178.31   10.97
  -3   2   6  175.56   10.80
  -3   2   6  182.06   11.04
  -3   2   6  173.80   10.55
   3   2  -6  182.22   12.50
   3   2  -6  189.93   12.80
  -3   2   5  302.37   13.31
   3   2  -5  305.47   13.35
  -3   2   5  288.46   13.13
  -3   2   5  287.31   13.22
   3   2  -5  308.49   11.58
   3   2  -5  302.52   15.09
   3   2  -5  320.56   12.07
   3   2  -5  312.72   15.02
   3   2  -5  320.83   15.43
  -3   2   5  293.47   13.40
   3   2  -5  318.30   15.06
  -3   2   5  314.86   13.71
  -3   2   5  289.36   13.47
  -3   2   5  303.38   12.70
  -3   2   4  492.19   16.57
   3   2  -4  502.27   16.19
  -3   2   4  453.79   15.84
   3   2  -4  488.66   15.12
  -3   2   4  467.43   15.91
   3   2  -4  494.53   16.82
   3   2  -4  473.50   13.88
  -3   2   4  505.11   16.13
   3   2  -4  524.55   18.32
   3   2  -4  524.76   17.74
  -3   2   4  486.09   14.93
  -3   2   4  486.60   16.44
   3   2  -4  512.70   12.93
   3   2  -4  517.79   17.76
   3   2  -4  503.39   18.00
  -3   2   4  478.26   16.35
  -3   2   3   44.84    4.80
   3   2  -3   47.68    5.22
   3   2  -3   43.26    4.55
   3   2  -3   43.60    4.89
  -3   2   3   44.96    4.64
  -3   2   3   48.93    3.98
  -3   2   3   44.63    4.57
  -3   2   3   43.11    4.18
   3   2  -3   44.50    5.08
   3   2  -3   39.83    2.90
  -3   2   3   47.07    4.76
   3   2  -3   38.08    3.60
   3   2  -3   48.49    4.74
   3   2  -3   43.08    4.20
  -3   2   3   47.45    5.20
   3   2  -3   34.72    4.23
  -3   2   3   51.50    4.91
  -3   2   2   73.75    5.44
  -3   2   2   74.84    5.21
   3   2  -2   75.65    5.59
   3   2  -2   77.03    5.78
  -3   2   2   80.81    6.21
  -3   2   2   74.95    5.22
   3   2  -2   78.09    4.76
   3   2  -2   74.02    5.67
   3   2  -2   90.57    6.34
   3   2  -2   70.97    4.61
   3   2  -2   72.57    5.88
  -3   2   2   79.24    5.92
   3   2  -2   73.11    5.64
  -3   2   2   74.65    5.73
  -3   2   1  422.79   13.10
  -3   2   1  378.42   11.38
   3   2  -1  447.20   13.96
   3   2  -1  443.02   13.70
  -3   2   1  418.28   13.22
   3   2  -1  450.47   13.67
  -3   2   1  427.60   14.60
   3   2  -1  425.37   12.88
   3   2  -1  421.53   13.39
  -3   2   1  437.84   13.29
   3   2  -1  459.59   12.70
   3   2  -1  417.32   13.28
  -3   2   1  380.65   13.14
   3   2   0  906.52   21.24
  -3   2   0  915.93   21.71
  -3   2   0  886.82   20.70
   3   2   0  832.28   21.02
  -3   2   0  879.93   19.33
  -3   2   0  898.22   22.12
  -3   2   0  899.77   19.62
   3   2   0  870.58   20.51
   3   2   0  936.57   21.06
  -3   2   0  878.61   23.02
  -3   2   0  934.46   21.35
   3   2   1  118.55    6.99
  -3   2  -1  131.87    7.01
  -3   2  -1  127.70    5.91
   3   2   1  129.00    7.45
   3   2   1  136.51    8.22
   3   2   1  125.61    6.89
  -3   2  -1  116.46    7.41
   3   2   1  129.61    7.47
  -3   2  -1  109.98    7.58
  -3   2  -1  135.57    8.88
  -3   2  -1  124.80    7.40
  -3   2  -1  121.06    7.89
   3   2   2 1023.73   23.70
   3   2   2 1018.02   22.63
  -3   2  -2 1064.44   21.94
   3   2   2 1036.27   22.69
  -3   2  -2 1003.16   26.17
  -3   2  -2 1040.36   27.03
  -3   2  -2 1064.82   24.37
   3   2   2 1075.55   25.99
  -3   2  -2 1000.32   24.40
  -3   2  -2  974.04   25.18
   3   2   2 1013.11   24.25
   3   2   2 1029.54   24.20
   3   2   3 2006.57   37.78
  -3   2  -3 2038.43   33.65
  -3   2  -3 2058.59   44.51
  -3   2  -3 2053.89   43.19
  -3   2  -3 2066.78   42.72
   3   2   3 1966.50   35.05
   3   2   3 2033.96   40.49
   3   2   3 1950.22   35.86
   3   2   3 2006.64   38.68
   3   2   3 1994.01   29.61
  -3   2  -3 2069.39   38.16
  -3   2  -3 2058.33   40.50
  -3   2  -3 2014.65   40.50
  -3   2  -3 2007.91   43.54
   3   2   3 2084.87   39.53
   3   2   4  509.91   17.60
   3   2   4  529.06   10.49
  -3   2  -4  516.19   21.73
  -3   2  -4  513.09   18.42
   3   2   4  549.31   16.32
   3   2   4  530.76   18.91
   3   2   4  526.31   18.08
  -3   2  -4  520.10   20.11
   3   2   4  524.00   14.59
   3   2   4  545.25   17.52
  -3   2  -4  496.69   20.69
  -3   2  -4  484.78   19.29
   3   2   4  511.13   18.17
  -3   2  -4  528.57   16.30
   3   2   5  108.82    4.44
  -3   2  -5  114.69    8.65
   3   2   5  105.85    8.47
   3   2   5   99.67    8.80
   3   2   5  110.31    8.62
   3   2   5  100.68    8.55
  -3   2  -5  108.49    9.67
  -3   2  -5  111.33   10.66
  -3   2  -5  105.90    9.93
   3   2   5  109.11    8.11
  -3   2  -5  122.49   11.56
   3   2   6   29.14    5.49
  -3   2  -6   36.79    6.41
  -3   2  -6   39.39    7.73
   3   2   6   40.28    5.32
   3   2   6   43.34    3.09
   3   2   6   46.15    6.08
   3   2   6   49.85    6.30
  -3   2  -6   42.22    6.37
  -3   2  -6   39.80    7.26
   3   2   6   43.33    6.10
   3   2   7   68.05    7.88
   3   2   7   70.75    4.02
  -3   2  -7   81.25    4.96
  -3   2  -7   77.53    5.08
  -3   2  -7   75.84   10.71
  -3   2  -7   82.29    5.21
   3   2   7   72.08    4.23
  -3   2  -7   79.49    4.78
  -3   2  -7   71.70    5.01
   3   2   7   84.21    8.41
  -3   2  -7   77.13    4.88
   3   2   7   80.24    8.38
  -3   2  -7   80.29    8.85
  -3   2  -7   80.12    5.45
   3   2   7   75.04    4.31
  -3   2  -7   75.40   10.16
   3   2   7   82.36    4.15
   3   2   7   74.78    8.44
  -3   2  -7   76.52   10.06
   3   2   8   20.13    2.60
  -3   2  -8   14.47    2.52
  -3   2  -8   15.85    5.83
  -3   2  -8   19.95    6.66
   3   2   8   19.82    2.60
  -3   2  -8   16.03    2.72
   3   2   8   15.45    4.73
  -3   2  -8   17.32    2.87
  -3   2  -8   20.55    2.85
   3   2   8    8.31    3.61
  -3   2  -8   20.59    2.90
  -3   2  -8   17.12    2.78
  -3   2  -8   19.02    3.14
   3   2   8   18.26    4.87
   3   2   8   20.34    2.39
   3   2   8   22.57    2.50
  -3   2  -8   17.38    5.62
  -3   2  -8   19.85    5.73
   3   2   9   45.01    6.45
  -3   2  -9   40.19    8.35
  -3   2  -9   26.23    7.26
   3   2   9   34.20    2.99
   3   2   9   34.29    6.53
   3   2   9   36.87    3.46
   3   2   9   32.65    6.08
   3   2   9   32.18    2.97
  -3   2  -9   39.59    4.03
  -3   2  -9   35.76    3.39
   3   2   9   33.47    3.30
  -3   2  -9   31.85    3.56
  -3   2  -9   45.14    9.27
  -3   2  -9   33.42    3.76
  -3   2  -9   34.64    4.09
  -3   2  -9   37.41    4.29
  -3   2  -9   23.37    6.26
   3   2  10   36.20    6.50
   3   2  10   34.70    6.35
  -3   2 -10   26.94    2.96
  -3   2 -10   32.46    3.91
  -3   2 -10   34.16    3.69
   3   2  10   30.85    3.24
  -3   2 -10   27.79    6.65
  -3   2 -10   28.33    3.68
   3   2  10   28.21    2.76
  -3   2 -10   27.81    3.83
   3   2  10   32.11    2.99
  -3   2 -10   25.41    6.17
   3   2  10   36.89    3.33
  -3   2 -10   29.74    3.71
  -3   2 -11  186.19    8.48
   3   2  11  154.21    5.80
  -3   2 -11  155.78    6.87
  -3   2 -11  173.11    7.78
   3   2  11  177.15    6.73
   3   2  11  174.71    6.76
   3   2  11  168.01    5.95
  -3   2 -11  172.56    8.06
  -3   2 -11  168.32    7.54
   3   2  12   63.19    3.68
  -3   2 -12   63.06    4.21
  -3   2 -12   61.72    4.19
  -3   2 -12   63.30    4.39
   3   2  12   62.47    3.19
  -3   2 -12   67.11    4.73
   3   2  12   68.77    3.93
   3   2  12   59.15    3.03
  -3   2 -13    0.92    1.07
   3   2  13    2.25    1.14
  -3   2 -13    4.18    1.47
  -3   2 -13    1.80    1.24
   3   3 -13    3.30    1.20
   3   3 -13    2.05    1.14
   3   3 -13    2.30    1.10
   3   3 -13    0.43    0.97
  -3   3  13    1.56    1.02
   3   3 -12   -0.77    1.51
  -3   3  12    0.79    1.01
   3   3 -12    1.51    1.46
   3   3 -12    1.31    1.52
  -3   3  12   -0.27    1.17
  -3   3  12    4.03    1.54
   3   3 -12    1.62    1.43
   3   3 -11   49.33    4.23
  -3   3  11   55.31    7.39
   3   3 -11   47.20    4.47
   3   3 -11   52.23    4.12
   3   3 -11   54.10    4.25
  -3   3  11   43.85    3.30
  -3   3  11   62.47    3.70
  -3   3  11   55.00    3.78
  -3   3  11   53.65    7.16
  -3   3  11   57.40    3.66
   3   3 -10   13.02    2.54
   3   3 -10   12.64    2.86
  -3   3  10   15.18    2.26
  -3   3  10   11.55    2.31
   3   3 -10   15.22    2.84
  -3   3  10   15.23    4.50
  -3   3  10   17.34    4.77
   3   3 -10   10.55    2.93
  -3   3  10   14.99    3.93
   3   3 -10   13.78    2.42
  -3   3  10   16.39    2.48
  -3   3  10   15.35    2.56
  -3   3   9    5.62    3.61
   3   3  -9    1.90    2.01
  -3   3   9    5.47    2.90
  -3   3   9    4.30    3.53
  -3   3   9    0.02    3.06
  -3   3   9    3.61    1.70
   3   3  -9    0.97    1.90
   3   3  -9    1.54    1.61
   3   3  -9    3.71    1.99
   3   3  -9    0.99    1.15
  -3   3   9    2.01    1.59
  -3   3   9    0.59    1.58
  -3   3   8   66.40    8.25
  -3   3   8   72.90    8.29
   3   3  -8   70.11    5.01
   3   3  -8   62.71    4.56
  -3   3   8   74.68    4.32
   3   3  -8   71.71    4.12
  -3   3   8   85.73    9.26
  -3   3   8   72.46    8.66
  -3   3   8   73.06    4.23
   3   3  -8   69.60    4.98
   3   3  -8   73.34    4.39
  -3   3   8   73.09    4.39
  -3   3   8   67.72    4.26
   3   3  -8   76.42    5.63
  -3   3   7   22.61    4.72
  -3   3   7   28.01    5.56
  -3   3   7   30.49    2.83
  -3   3   7   29.67    2.76
   3   3  -7   31.15    3.35
   3   3  -7   30.19    3.23
   3   3  -7   27.91    2.94
  -3   3   7   27.13    5.67
   3   3  -7   30.71    2.88
   3   3  -7   31.02    3.02
  -3   3   7   32.07    2.89
   3   3  -7   32.20    2.65
  -3   3   7   30.15    2.82
   3   3  -7   33.75    3.68
  -3   3   7   39.67    6.44
  -3   3   6   58.69    6.99
   3   3  -6   60.66    6.05
   3   3  -6   65.55    4.25
  -3   3   6   60.34    3.58
  -3   3   6   66.83    3.71
  -3   3   6   52.89    6.57
  -3   3   6   50.91    6.68
   3   3  -6   58.06    3.72
  -3   3   6   59.70    6.52
  -3   3   6   61.88    3.55
   3   3  -6   59.45    3.82
   3   3  -6   65.17    4.60
  -3   3   6   61.60    7.23
  -3   3   5  214.35   12.39
   3   3  -5  212.30   12.99
   3   3  -5  214.30   11.44
  -3   3   5  215.20   12.11
  -3   3   5  216.52   12.38
  -3   3   5  212.54   11.33
  -3   3   5  208.20   12.32
  -3   3   5  238.37   13.05
  -3   3   4  379.35   17.15
  -3   3   4  374.59   13.60
   3   3  -4  382.84   16.60
  -3   3   4  378.61   15.78
  -3   3   4  371.66   14.68
  -3   3   4  376.50   15.52
  -3   3   4  353.15   15.31
  -3   3   4  359.02   15.44
   3   3  -4  358.01   14.70
  -3   3   3  608.28   18.91
   3   3  -3  591.32   20.54
  -3   3   3  572.40   18.33
  -3   3   3  586.22   17.54
   3   3  -3  632.68   19.62
  -3   3   3  606.81   19.55
  -3   3   3  614.58   19.68
  -3   3   2  234.61   10.43
  -3   3   2  255.53   10.31
  -3   3   2  257.65   11.84
   3   3  -2  250.33   11.89
  -3   3   2  214.52   10.13
  -3   3   2  235.61   11.87
  -3   3   2  247.05   11.61
   3   3  -2  252.08   10.13
   3   3  -2  240.56   12.54
   3   3  -1   31.57    4.68
  -3   3   1   31.49    3.64
   3   3  -1   30.10    4.11
  -3   3   1   33.86    4.91
  -3   3   1   37.06    3.98
   3   3  -1   31.70    4.43
  -3   3   1   30.08    3.59
  -3   3   1   34.05    4.15
  -3   3   1   31.32    4.20
  -3   3   0  316.29   14.44
  -3   3   0  303.80   11.37
   3   3   0  306.98   11.90
   3   3   0  320.80   12.67
   3   3   0  308.74   12.95
  -3   3   0  300.89   11.41
  -3   3   0  306.94   12.80
  -3   3   0  305.89   11.55
   3   3   0  292.57   12.82
  -3   3  -1   42.70    4.55
   3   3   1   43.55    5.10
   3   3   1   47.61    4.61
  -3   3  -1   34.98    4.99
  -3   3  -1   52.96    5.07
   3   3   1   47.57    5.59
   3   3   2  227.82    6.15
   3   3   2  224.45   10.90
  -3   3  -2  222.14   13.35
   3   3   2  225.66   10.06
   3   3   2  224.80   11.21
   3   3   2  240.08   12.96
  -3   3  -2  214.43   10.76
   3   3   3  405.88    9.01
  -3   3  -3  381.70   18.78
   3   3   3  387.93   15.42
  -3   3  -3  396.58   16.30
   3   3   3  409.95   17.75
   3   3   3  398.80   14.36
   3   3   4  159.67    8.66
  -3   3  -4  165.96   13.23
   3   3   4  149.45    9.76
   3   3   4  175.21   11.90
   3   3   4  164.77   10.94
  -3   3  -4  172.38   11.60
   3   3   4  158.76    5.51
  -3   3  -5   13.44    4.74
   3   3   5   15.16    2.02
   3   3   5    9.32    3.54
  -3   3  -5   17.93    4.52
   3   3   5   14.61    4.62
   3   3   5   13.84    3.25
   3   3   6   61.97    8.21
   3   3   6   58.01    3.41
   3   3   6   57.92    3.76
   3   3   6   48.88    6.71
  -3   3  -6   61.75    4.68
   3   3   6   56.73    3.76
  -3   3  -6   55.21    4.60
  -3   3  -6   52.82    4.15
   3   3   6   64.31    7.07
  -3   3  -6   56.49    4.33
  -3   3  -6   59.41    4.44
  -3   3  -6   59.78    4.66
  -3   3  -6   58.32    3.63
   3   3   6   59.65    3.79
  -3   3  -6   66.91    8.90
  -3   3  -6   54.18    9.11
  -3   3  -7   50.87    8.03
   3   3   7   42.98    6.77
   3   3   7   46.66    3.61
  -3   3  -7   44.42    3.69
  -3   3  -7   43.32    4.11
   3   3   7   41.14    3.04
  -3   3  -7   45.65    4.25
   3   3   7   41.43    3.59
  -3   3  -7   49.94    9.18
  -3   3  -7   46.36    4.31
   3   3   7   45.26    5.95
  -3   3  -7   44.30    4.25
   3   3   7   50.08    7.65
  -3   3  -7   44.39    4.47
  -3   3  -7   45.74    3.21
   3   3   7   47.79    3.64
  -3   3  -7   45.26    3.82
   3   3   8   20.07    4.87
  -3   3  -8   25.92    6.65
   3   3   8   18.96    2.49
  -3   3  -8   24.13    3.46
   3   3   8   20.69    2.79
  -3   3  -8   20.42    3.01
  -3   3  -8   28.77    7.38
  -3   3  -8   19.72    3.06
  -3   3  -8   23.73    3.37
  -3   3  -8   24.43    3.72
   3   3   8   11.69    4.21
   3   3   8   17.50    2.62
   3   3   9  197.98    7.41
  -3   3  -9  204.84    9.21
   3   3   9  196.29    7.55
  -3   3  -9  191.54    8.62
  -3   3  -9  193.63    8.85
  -3   3  -9  195.74    8.75
  -3   3  -9  203.27    9.35
   3   3   9  185.46   13.79
   3   3   9  208.58    7.32
  -3   3 -10   24.19    3.57
  -3   3 -10   24.30    3.30
  -3   3 -10   25.66    3.22
  -3   3 -10   21.85    3.37
   3   3  10   25.08    2.76
  -3   3 -10   26.43    3.58
   3   3  10   25.58    2.72
   3   3  10   24.33    2.79
   3   3  11   78.65    4.14
  -3   3 -11   79.01    5.10
   3   3  11   77.88    4.23
  -3   3 -11   76.94    5.03
  -3   3 -11   74.35    4.91
  -3   3 -11   76.81    5.20
  -3   3 -11   71.70    4.58
   3   3  11   79.18    4.07
  -3   3 -12    2.44    1.44
  -3   3 -12    1.82    1.11
   3   3  12   -0.05    0.87
   3   3  12   -0.82    1.27
  -3   3 -12    1.35    1.35
  -3   3 -12    2.56    1.63
   3   3  12    1.27    1.06
   3   3  13    6.06    0.96
  -3   3 -13    6.74    1.20
  -3   3 -13    7.08    1.27
   3   4 -12   21.45    2.20
  -3   4  12   19.56    1.68
   3   4 -12   18.24    2.17
  -3   4  12   21.66    1.94
   3   4 -11   25.98    2.94
  -3   4  11   24.86    2.37
  -3   4  11   25.86    2.25
   3   4 -11   25.72    3.07
   3   4 -11   23.99    2.64
   3   4 -11   21.13    2.38
  -3   4  11   25.02    2.39
  -3   4  11   27.07    2.49
   3   4 -10   94.45    5.57
  -3   4  10   84.60    8.78
  -3   4  10   77.22    4.26
   3   4 -10   81.42    5.02
   3   4 -10   75.93    4.57
  -3   4  10   86.89    4.77
   3   4 -10   88.13    4.26
   3   4 -10   67.76    5.15
  -3   4  10   86.39    4.47
  -3   4  10   81.61    4.38
   3   4  -9   36.65    4.03
  -3   4   9   36.91    3.37
   3   4  -9   35.11    3.65
  -3   4   9   31.93    5.55
   3   4  -9   34.17    3.86
   3   4  -9   30.09    3.23
  -3   4   9   38.63    6.50
   3   4  -9   38.04    3.25
  -3   4   9   39.44    3.49
  -3   4   9   40.69    3.59
  -3   4   9   36.36    3.20
   3   4  -9   49.17    4.47
   3   4  -8   37.67    3.31
   3   4  -8   40.71    4.02
  -3   4   8   39.48    3.78
  -3   4   8   40.93    3.49
   3   4  -8   42.20    3.91
  -3   4   8   36.40    6.41
   3   4  -8   38.06    4.02
  -3   4   8   39.59    6.87
  -3   4   8   40.75    6.44
   3   4  -8   37.37    3.51
  -3   4   8   36.97    3.36
  -3   4   8   36.81    3.25
   3   4  -8   46.07    4.53
  -3   4   7  250.39    8.10
  -3   4   7  240.86    8.18
  -3   4   7  253.90   15.78
   3   4  -7  258.21    9.43
  -3   4   7  247.69   15.61
   3   4  -7  255.80   10.03
   3   4  -7  256.38    9.49
   3   4  -7  252.62    8.63
  -3   4   7  249.54    8.21
   3   4  -7  253.85    8.17
  -3   4   7  246.67    8.06
   3   4  -7  290.61   10.51
   3   4  -6   17.48    4.13
   3   4  -6   12.54    2.37
  -3   4   6   13.15    2.14
   3   4  -6   11.86    2.63
  -3   4   6    5.68    2.80
  -3   4   6    9.82    3.62
  -3   4   6   14.08    2.09
   3   4  -6   11.83    2.27
   3   4  -6   13.25    2.41
   3   4  -6   13.22    1.98
  -3   4   6   11.36    2.00
  -3   4   6   11.24    1.88
   3   4  -5  125.21   11.43
   3   4  -5  128.16    5.61
   3   4  -5  129.20   10.01
   3   4  -5  137.96    6.21
  -3   4   5  133.42   10.58
   3   4  -5  127.42    6.40
   3   4  -5  138.49    5.50
  -3   4   5  142.11    5.66
  -3   4   5  132.25    5.60
  -3   4   5  138.12   10.31
   3   4  -5  136.57    5.92
  -3   4   5  128.30    5.30
   3   4  -5  129.28    6.72
   3   4  -4  200.17   12.53
   3   4  -4  205.17   14.36
  -3   4   4  201.60    6.56
  -3   4   4  202.47    6.65
  -3   4   4  195.25   12.06
  -3   4   4  178.40   11.08
   3   4  -4  208.13    6.72
   3   4  -4  212.96    7.19
   3   4  -3  272.32   16.00
  -3   4   3  297.81   13.94
  -3   4   3  279.24   13.07
   3   4  -3  302.48   15.15
  -3   4   2  151.12   11.32
   3   4  -2  128.42    9.81
   3   4  -2  145.62    5.31
  -3   4   2  124.13    8.47
   3   4  -2  128.86   10.81
   3   4  -1   63.96    6.81
   3   4  -1   50.05    6.86
  -3   4   1   67.74    7.73
   3   4  -1   69.28    3.45
   3   4  -1   61.14    6.31
   3   4   0  451.74   18.28
  -3   4   0  465.66   20.97
   3   4   0  446.12   17.94
   3   4   1  123.14    9.41
  -3   4  -1  133.80   11.39
   3   4   1  121.87    9.59
   3   4   2  329.16    8.36
   3   4   2  330.36   15.13
  -3   4  -2  324.97   18.59
   3   4   2  338.25   17.14
   3   4   3  185.52   10.80
  -3   4  -3  182.07   14.52
   3   4   3  178.92    6.13
   3   4   3  199.97   13.91
  -3   4  -4  125.56    6.42
   3   4   4  116.98    5.14
   3   4   4  122.53    5.14
   3   4   4  128.98    5.58
  -3   4  -4  116.52    6.13
  -3   4  -4  129.89    6.35
  -3   4  -4  120.71    5.93
  -3   4  -4  121.48    6.05
   3   4   4  124.89   11.25
  -3   4  -4  119.42    5.48
  -3   4  -4  130.96   13.06
   3   4   4  129.78    5.38
   3   4   5    5.52    1.57
   3   4   5    6.39    1.63
  -3   4  -5   10.64    4.95
  -3   4  -5    6.25    1.83
   3   4   5    6.16    1.56
  -3   4  -5   10.28    2.34
  -3   4  -5    6.68    1.98
   3   4   5   10.87    3.23
  -3   4  -5    8.83    1.95
  -3   4  -5    8.01    2.23
  -3   4  -5    8.89    2.11
   3   4   5    8.33    2.02
   3   4   5    6.27    3.90
   3   4   6   45.14    7.53
   3   4   6   34.53    3.05
  -3   4  -6   39.31    3.36
   3   4   6   33.29    2.96
  -3   4  -6   30.97    7.29
  -3   4  -6   38.36    4.01
   3   4   6   36.80    3.22
  -3   4  -6   34.21    3.80
  -3   4  -6   38.46    3.69
  -3   4  -6   33.14    3.60
  -3   4  -6   36.05    3.95
   3   4   6   34.74    3.19
   3   4   7  161.64    6.61
  -3   4  -7  160.31   17.00
  -3   4  -7  170.28    8.50
   3   4   7  161.99    6.73
  -3   4  -7  166.01    8.36
  -3   4  -7  165.97    7.95
  -3   4  -7  171.86    8.53
  -3   4  -7  165.32    6.65
   3   4   7  177.76   14.46
   3   4   7  168.76    6.83
   3   4   8   24.52    2.84
  -3   4  -8   22.25    3.30
  -3   4  -8   24.48    3.56
  -3   4  -8   25.49    3.39
  -3   4  -8   26.10    2.67
  -3   4  -8   24.58    3.59
   3   4   8   26.43    2.92
   3   4   8   24.98    2.95
   3   4   9    9.26    1.84
  -3   4  -9    9.20    2.86
  -3   4  -9   10.18    2.59
  -3   4  -9    7.10    2.11
   3   4   9    9.87    2.06
  -3   4  -9    7.82    2.54
   3   4   9   11.11    2.32
  -3   4 -10   41.57    3.68
  -3   4 -10   52.13    4.36
   3   4  10   49.17    3.44
  -3   4 -10   41.36    3.64
  -3   4 -10   47.15    4.11
   3   4  10   49.70    3.45
   3   4  10   47.24    3.20
   3   4  11   11.92    1.56
  -3   4 -11    8.29    2.07
  -3   4 -11    9.58    1.90
   3   4  11    9.61    1.57
  -3   4 -11    9.50    1.77
  -3   4 -11    8.44    1.94
   3   4  11   10.52    1.71
  -3   4 -12    1.36    0.80
   3   4  12    2.63    0.85
  -3   4 -12    3.78    1.10
   3   4  12    2.14    0.96
  -3   5  11   70.33    3.10
  -3   5  11   60.02    2.81
   3   5 -11   61.70    3.50
  -3   5  11   65.33    2.85
  -3   5  10    3.68    1.24
  -3   5  10    5.48    1.69
   3   5 -10    2.12    1.42
   3   5 -10    1.19    0.93
  -3   5  10    2.37    1.51
  -3   5  10    3.15    1.21
   3   5  -9   39.12    3.74
  -3   5   9   35.98    3.14
   3   5  -9   31.29    3.37
   3   5  -9   31.81    2.92
  -3   5   9   36.01    3.10
  -3   5   9   39.22    2.89
  -3   5   9   35.40    3.15
   3   5  -8   22.45    2.51
   3   5  -8   23.45    3.19
  -3   5   8   24.81    3.06
   3   5  -8   23.45    2.74
  -3   5   8   29.52    2.98
   3   5  -8   18.00    2.86
  -3   5   8   24.93    2.85
  -3   5   8   23.11    2.59
   3   5  -7  157.16    7.30
   3   5  -7  161.93    7.73
  -3   5   7  175.58    7.44
  -3   5   7  171.27    6.72
   3   5  -7  160.43    6.89
  -3   5   7  166.51    6.60
  -3   5   7  166.19    6.23
   3   5  -7  163.93    6.58
  -3   5   6   63.41    4.13
  -3   5   6   59.07    3.90
  -3   5   6   59.14    4.61
   3   5  -6   59.79    4.49
   3   5  -6   57.02    3.92
   3   5  -6   59.65    4.73
   3   5  -6   61.17    4.38
  -3   5   5   10.52    2.09
   3   5  -5   14.48    4.27
   3   5  -5    6.47    2.01
  -3   5   5    7.77    1.97
   3   5  -5    6.99    2.00
   3   5  -5    5.39    1.62
  -3   5   5    8.35    1.97
   3   5  -5    6.36    1.85
  -3   5   5    8.06    1.87
  -3   5   4  101.70    5.44
   3   5  -4   74.41    4.57
   3   5  -4   75.27    9.75
  -3   5   4   78.85    4.30
  -3   5   4   81.82    4.64
   3   5  -4   79.28    4.69
   3   5  -4   80.99    4.49
  -3   5   4   81.15    4.44
   3   5  -4   72.45    4.59
  -3   5   4   78.67    4.14
   3   5  -4   78.61    4.97
   3   5  -4   74.78    4.55
   3   5  -4   89.02    9.39
   3   5  -3   28.63    3.07
   3   5  -3   43.66    7.29
   3   5  -3   33.58    6.04
  -3   5   3   37.60    2.94
   3   5  -3   38.56    3.10
   3   5  -3   33.75    3.15
  -3   5   3   39.12    3.28
  -3   5   3   37.07    3.70
  -3   5   3   38.63    2.98
  -3   5   3   42.85    3.54
   3   5  -3   37.05    3.17
   3   5  -2   94.55   10.63
   3   5  -2   74.89    4.76
   3   5  -2   84.19    8.96
   3   5  -2   82.41    4.76
  -3   5   2   87.82    4.83
   3   5  -2   92.25    4.69
  -3   5   2   84.06    4.19
   3   5  -2   82.59    4.64
  -3   5   2   87.76    4.91
  -3   5   2   83.49    5.36
  -3   5   1   97.85    5.15
  -3   5   1   91.54    5.47
  -3   5   1   94.05    4.78
   3   5  -1   85.55    9.08
   3   5  -1   88.13    4.94
   3   5  -1   93.17    4.70
  -3   5   1   83.39    4.29
   3   5  -1   86.67    4.37
  -3   5   1   88.43    9.99
   3   5  -1   78.44    4.79
  -3   5   0   23.64    6.24
   3   5   0   20.39    2.46
   3   5   0   19.79    2.52
   3   5   0   23.19    4.78
  -3   5   0   23.86    2.73
  -3   5   0   25.82    2.89
  -3   5   0   20.63    2.52
   3   5   0   24.97    2.54
  -3   5   0   22.97    2.91
   3   5   0   20.53    4.50
   3   5   1  166.54    6.14
   3   5   1  165.78   12.08
  -3   5  -1  177.76   14.94
   3   5   1  159.97    6.65
  -3   5  -1  167.91    6.85
  -3   5  -1  159.32    7.31
   3   5   1  165.76    6.31
  -3   5  -1  163.33    7.06
  -3   5  -1  140.90    6.11
   3   5   1  164.99   12.65
   3   5   1  145.94    6.37
   3   5   2   72.02    4.39
  -3   5  -2   85.11    4.79
  -3   5  -2   88.09    5.57
  -3   5  -2   88.68   10.88
   3   5   2   75.27    4.06
   3   5   2   75.13    4.53
  -3   5  -2   81.08    4.99
   3   5   2   73.28    4.18
   3   5   2   70.30    7.66
  -3   5  -2   77.82    4.58
   3   5   2   71.66    8.78
   3   5   2   70.10    4.18
  -3   5  -3  756.37   17.86
   3   5   3  715.11   24.63
   3   5   3  663.33   15.13
   3   5   3  706.14   15.82
  -3   5  -3  774.87   16.20
  -3   5  -3  751.29   16.91
   3   5   3  690.51   14.76
  -3   5  -3  712.92   15.92
   3   5   3  721.61   15.02
  -3   5  -3  751.42   16.01
  -3   5  -3  804.46   34.35
  -3   5  -3  717.55   17.58
   3   5   3  787.27   30.96
   3   5   3  684.21   14.94
  -3   5  -4  561.50   15.25
   3   5   4  491.21   12.30
   3   5   4  537.04   12.29
  -3   5  -4  566.98   29.61
   3   5   4  589.58   27.22
  -3   5  -4  523.05   15.04
  -3   5  -4  556.39   13.08
   3   5   4  508.27   12.35
   3   5   4  535.68   12.51
  -3   5  -4  556.94   14.30
  -3   5  -4  525.89   13.32
   3   5   4  548.91   13.52
   3   5   4  503.68   12.55
   3   5   5  119.76    5.39
  -3   5  -5  135.91   15.05
   3   5   5  120.38    5.86
  -3   5  -5  122.42    7.10
  -3   5  -5  121.09    6.90
   3   5   5  113.68    5.39
   3   5   5  113.15    5.43
  -3   5  -5  114.66    5.93
   3   5   5  137.21   13.14
   3   5   5  121.08    5.72
  -3   5  -5  130.19    6.45
   3   5   6   44.32    3.25
   3   5   6   46.27    3.57
   3   5   6   47.85    3.59
  -3   5  -6   45.39    3.78
  -3   5  -6   45.92    4.17
  -3   5  -6   43.77    4.56
  -3   5  -6   49.20    4.72
   3   5   6   43.55    3.57
   3   5   7    8.56    1.77
   3   5   7    8.73    1.74
   3   5   7   10.72    2.22
  -3   5  -7    6.08    2.47
  -3   5  -7   10.00    2.20
  -3   5  -7    8.28    2.48
  -3   5  -7    8.36    1.87
   3   5   7   12.20    2.52
   3   5   8   50.66    3.56
   3   5   8   53.18    3.40
  -3   5  -8   52.14    4.56
  -3   5  -8   49.19    4.41
  -3   5  -8   44.70    4.03
  -3   5  -8   53.30    3.63
   3   5   8   61.46    4.08
   3   5   9    1.53    1.31
  -3   5  -9   -0.13    1.52
  -3   5  -9   -0.51    1.53
   3   5   9   -0.34    1.59
   3   5   9    1.19    0.89
   3   5  10    2.38    1.11
  -3   5 -10    1.10    1.14
  -3   5 -10    3.29    1.33
   3   5  10    3.13    1.46
  -3   5 -11   27.39    2.13
   3   5  11   29.55    1.99
   3   5  11   23.41    1.57
  -3   6  10    3.93    0.90
   3   6 -10    3.85    0.93
   3   6 -10    2.09    0.78
  -3   6   9  102.63    4.34
  -3   6   9  102.23    4.10
   3   6  -9  103.14    4.19
  -3   6   8   55.62    3.49
   3   6  -8   49.41    3.63
   3   6  -8   55.86    3.61
  -3   6   8   55.80    3.68
  -3   6   7    2.73    1.69
   3   6  -7    2.62    1.40
   3   6  -7    2.20    1.43
  -3   6   7    2.39    1.68
   3   6  -7    5.41    1.93
  -3   6   6   13.16    2.16
  -3   6   6   10.17    2.24
   3   6  -6    9.09    1.91
   3   6  -6   13.20    2.26
   3   6  -6   13.74    2.44
  -3   6   6    7.75    1.72
  -3   6   5    8.25    1.65
  -3   6   5    7.04    1.79
  -3   6   5    7.10    2.02
   3   6  -5    5.44    1.65
   3   6  -5    8.10    1.98
   3   6  -5    7.06    1.99
  -3   6   5    3.46    1.66
  -3   6   4    1.81    1.25
   3   6  -4    3.09    1.56
  -3   6   4    3.31    1.77
   3   6  -4    2.64    1.83
   3   6  -4    2.31    1.49
  -3   6   4    3.75    1.55
   3   6  -4    2.69    1.33
   3   6  -3   27.42    3.08
  -3   6   3   27.04    2.95
  -3   6   3   30.15    2.64
   3   6  -3   29.20    3.05
   3   6  -3   30.54    2.93
  -3   6   3   29.42    3.05
   3   6  -3   35.31    3.37
  -3   6   2    9.57    2.40
   3   6  -2   10.85    2.27
  -3   6   2   13.86    2.25
   3   6  -2   16.68    2.32
  -3   6   2   14.77    2.31
   3   6  -2   15.07    2.33
   3   6  -2   14.25    2.17
  -3   6   1   38.55    3.60
  -3   6   1   41.34    3.41
  -3   6   1   38.85    3.92
   3   6  -1   39.30    3.19
   3   6  -1   38.95    3.62
   3   6  -1   35.15    2.94
   3   6  -1   41.55    3.62
   3   6   0   50.75    7.42
   3   6   0   55.97    4.19
  -3   6   0   56.13    4.56
  -3   6   0   57.08    9.43
   3   6   0   60.69    3.88
  -3   6   0   48.08    3.50
   3   6   0   56.47    4.33
  -3   6   0   62.61    4.52
   3   6   1   65.21    4.50
   3   6   1   66.87    8.29
  -3   6  -1   66.74    5.08
   3   6   1   67.84    4.55
   3   6   1   63.56    4.01
  -3   6  -1   70.16    4.66
  -3   6  -1   63.76    4.23
   3   6   2  125.12    6.17
  -3   6  -2  123.55    6.15
  -3   6  -2  123.01    6.78
   3   6   2  117.67    5.38
   3   6   2  114.25    5.83
  -3   6  -2  115.37    5.79
   3   6   3   87.87    5.01
  -3   6  -3   94.51    5.41
   3   6   3   92.25    4.68
  -3   6  -3   94.41    6.13
   3   6   3   92.03    5.37
   3   6   3   90.43    4.68
  -3   6  -3   91.67    5.18
  -3   6  -4   13.03    2.11
   3   6   4   13.27    2.33
   3   6   4   12.19    2.10
  -3   6  -4   11.82    2.74
   3   6   4    9.57    1.68
  -3   6  -4   11.98    2.39
  -3   6  -5  147.99    7.67
   3   6   5  149.58    6.50
   3   6   5  143.07    5.67
  -3   6  -5  144.89    6.51
   3   6   5  152.44    6.32
   3   6   6   50.67    3.38
  -3   6  -6   45.84    4.53
   3   6   6   50.36    3.59
  -3   6  -6   50.19    3.84
   3   6   6   58.16    3.96
   3   6   7    3.98    1.21
   3   6   7    4.39    1.42
  -3   6  -7    2.46    1.60
   3   6   7    4.54    1.82
  -3   6  -7    0.32    1.70
   3   6   8   14.39    1.70
  -3   6  -8   19.20    2.60
   3   6   8   16.04    2.24
   3   6   9   23.84    1.63
  -3   6  -9   24.59    2.43
  -3   6 -10   21.69    1.75
  -3   7   8    5.01    1.04
   3   7  -8    3.43    1.01
  -3   7   7    1.17    1.10
   3   7  -7   -0.15    1.12
  -3   7   6    5.46    1.53
   3   7  -6    4.66    1.32
   3   7  -6    4.93    1.54
  -3   7   5    7.54    1.95
   3   7  -5    7.55    1.71
   3   7  -5    8.57    1.81
  -3   7   5    8.49    1.43
  -3   7   4   46.17    3.44
   3   7  -4   47.44    3.31
  -3   7   4   47.86    3.27
   3   7  -4   50.00    3.46
  -3   7   3   10.00    1.97
  -3   7   3    6.14    1.57
   3   7  -3    5.66    1.54
   3   7  -3    6.75    1.69
   3   7  -3    6.52    1.62
   3   7  -2   92.92    4.92
  -3   7   2  108.62    5.44
   3   7  -2   91.49    5.17
  -3   7   2   93.21    4.74
   3   7  -2   88.49    4.37
   3   7  -2  104.53    4.87
   3   7  -1   27.13    2.96
  -3   7   1   27.17    2.57
   3   7  -1   26.36    2.49
  -3   7   1   30.79    3.27
  -3   7   1   28.29    3.31
   3   7  -1   25.21    3.01
  -3   7   0  132.94    6.32
   3   7   0  110.20    5.63
  -3   7   0  126.98    6.58
   3   7   0  115.99    5.90
   3   7   0  118.22    5.14
  -3   7  -1   78.08    4.78
   3   7   1   64.26    4.41
  -3   7  -1   74.26    5.19
   3   7   1   70.08    4.55
   3   7   1   70.25    3.88
   3   7   2   21.17    2.71
  -3   7  -2   25.26    3.36
   3   7   2   21.16    2.22
  -3   7  -2   27.97    2.91
  -3   7  -3   54.06    4.44
  -3   7  -3   61.43    3.97
   3   7   3   51.89    3.80
  -3   7  -3   59.03    3.85
   3   7   4   30.96    2.94
  -3   7  -4   29.75    2.54
  -3   7  -4   28.79    3.35
  -3   7  -4   27.80    2.82
   3   7   5   21.45    2.38
  -3   7  -5   21.96    2.54
  -3   7  -5   24.90    3.11
   3   7   6   53.77    3.08
  -3   7  -6   55.68    3.90
   3   7   7    4.44    0.97
  -3   7  -7    5.15    1.47
  -3   7  -8  124.90    4.42
  -3   8   5   19.00    1.64
   3   8  -5   19.66    1.55
  -3   8   4    8.77    1.24
   3   8  -4   10.18    1.31
   3   8  -4   11.22    1.28
  -3   8   4   11.25    1.26
   3   8  -3   42.35    2.43
  -3   8   3   43.19    2.57
   3   8  -3   36.23    2.13
  -3   8   3   35.98    2.28
   3   8  -2   21.85    1.83
  -3   8   2   19.94    1.71
  -3   8   2   23.40    2.16
   3   8  -1   39.07    2.64
  -3   8   1   36.58    2.79
   3   8  -1   38.25    2.32
   3   8   0    3.62    1.26
  -3   8   0    3.73    1.35
   3   8   0    2.35    0.67
  -3   8  -1   15.70    2.07
   3   8   1   16.00    2.02
  -3   8  -1   12.57    1.71
   3   8   2   39.54    2.76
  -3   8  -2   39.17    2.97
  -3   8  -2   36.01    2.56
   3   8   3    5.95    1.33
  -3   8  -3    3.07    0.94
  -3   8  -3    2.64    1.27
   3   8   4   10.90    1.46
  -3   8  -4    8.83    1.08
  -3   8  -4    8.87    1.58
  -3   8  -5   22.42    1.90
   3   8   5   20.37    1.56
   4  -7  -8   68.59    3.36
   4  -7  -7    3.03    1.03
   4  -7  -7    5.45    1.37
   4  -7  -6   11.27    1.79
  -4  -7   0    4.16    2.60
   4  -7   0    3.61    2.50
  -4  -7  -1   53.78    7.29
   4  -7   1   72.17    9.54
   4  -7   2   70.99    9.20
  -4  -7  -5   49.74    3.29
  -4  -7  -6   -0.47    0.96
  -4  -7  -7   35.65    2.26
  -4  -7  -7   34.53    2.31
   4  -6 -10    3.61    1.06
   4  -6 -10    4.62    1.05
  -4  -6  10    4.56    0.95
  -4  -6   9   24.18    1.94
   4  -6  -9   20.96    2.20
   4  -6  -9   19.73    2.31
   4  -6  -9   19.27    2.07
   4  -6  -8   52.22    3.69
   4  -6  -8   51.52    3.72
   4  -6  -7   23.82    2.85
   4  -6  -6   45.99    8.33
  -4  -6   6   49.16    6.56
   4  -6  -6   48.23    3.46
   4  -6  -5   -0.08    3.23
   4  -6  -5    7.83    4.31
  -4  -6   5    6.31    3.08
  -4  -6   5    7.04    2.79
   4  -6  -5    4.88    3.42
   4  -6  -5    8.51    1.84
   4  -6  -5    4.39    3.32
  -4  -6   5    5.02    2.77
   4  -6  -4   27.95    6.33
  -4  -6   4   23.00    5.23
   4  -6  -4   28.17    6.94
  -4  -6   4   35.87    6.02
   4  -6  -4   28.05    6.45
  -4  -6   3   74.25    8.14
   4  -6  -3   70.71   10.68
  -4  -6   3   85.35    8.82
   4  -6  -3   71.60    9.62
  -4  -6   3   78.06    9.29
   4  -6  -2   96.78   10.97
   4  -6  -2  102.24   12.16
  -4  -6   2  103.20   10.10
  -4  -6   2   93.05    9.20
   4  -6  -2   86.48   10.46
  -4  -6   2  103.55    9.80
   4  -6  -1  127.18   12.79
   4  -6  -1  159.13   15.35
  -4  -6   1  118.21   10.89
   4  -6  -1  138.03   13.57
  -4  -6   1  120.50   10.91
  -4  -6   0  102.13   10.17
   4  -6   0  101.21   10.36
  -4  -6   0  102.00   10.98
   4  -6   0  101.55   11.64
   4  -6   0  101.44   11.75
   4  -6   1  324.80   21.47
  -4  -6  -1  313.04   19.74
  -4  -6  -1  329.73   20.83
  -4  -6  -1  305.99   18.19
   4  -6   1  305.18   19.00
  -4  -6  -2  136.33   12.99
   4  -6   2  143.38   14.43
   4  -6   2  136.43   12.16
  -4  -6  -2  127.94   13.69
  -4  -6  -2  123.47   12.97
   4  -6   2  124.40   12.36
  -4  -6  -3  140.92   13.93
   4  -6   3  132.26   12.43
  -4  -6  -3  129.35   13.69
   4  -6   3  117.31   12.51
  -4  -6  -3  112.96   12.69
  -4  -6  -3  137.21   12.59
  -4  -6  -4    8.88    4.44
  -4  -6  -4   10.99    4.53
   4  -6   4   14.28    5.05
   4  -6   4   17.76    5.21
   4  -6   4   13.47    4.02
  -4  -6  -4    5.22    3.04
  -4  -6  -4   13.48    5.08
   4  -6   5   47.32    7.60
  -4  -6  -5   59.57    8.39
   4  -6   5   42.51    6.58
   4  -6   5   49.28    8.42
  -4  -6  -5   43.33    7.87
  -4  -6  -5   50.83    8.87
   4  -6   6   38.33    6.85
   4  -6   6   38.58    6.19
  -4  -6  -6   40.48    6.94
   4  -6   6   44.36    7.46
   4  -6   7   34.77    6.20
  -4  -6  -7   38.25    2.87
  -4  -6  -7   45.87    3.80
   4  -6   8   19.50    2.09
  -4  -6  -8   15.22    1.76
  -4  -6  -8   17.70    2.43
   4  -6   9    1.69    0.95
  -4  -6  -9    1.98    0.92
  -4  -6  -9    0.16    1.01
  -4  -6  -9    0.75    0.91
   4  -5 -11   15.14    1.58
   4  -5 -11   13.29    1.59
  -4  -5  11   16.82    1.68
   4  -5 -11   17.61    1.90
   4  -5 -11   16.93    1.86
   4  -5 -10   12.39    2.06
   4  -5 -10   10.69    1.52
   4  -5 -10   13.56    2.18
   4  -5 -10   13.34    2.18
  -4  -5  10    9.38    1.31
  -4  -5  10   14.28    1.74
   4  -5  -9   45.88    3.82
  -4  -5   9   55.24    7.13
   4  -5  -9   49.04    3.38
   4  -5  -9   53.80    4.22
  -4  -5   9   53.88    3.40
  -4  -5   9   48.31    2.96
  -4  -5   8   53.32    7.06
   4  -5  -8   46.58    4.18
   4  -5  -8   49.84    8.77
   4  -5  -8   43.61    3.57
   4  -5  -8   39.00    6.73
   4  -5  -8   54.28    8.92
  -4  -5   7  278.15   16.36
  -4  -5   7  272.00   15.19
   4  -5  -7  291.62   21.42
   4  -5  -7  269.92    9.01
   4  -5  -7  240.32   17.15
   4  -5  -7  263.31   19.38
  -4  -5   7  300.68   18.09
   4  -5  -7  266.55   20.05
  -4  -5   6   57.55    8.34
  -4  -5   6   46.65    6.99
   4  -5  -6   46.56    8.45
  -4  -5   6   56.26    7.18
   4  -5  -6   61.07    9.69
   4  -5  -6   54.66    9.72
   4  -5  -6   56.52    4.13
   4  -5  -6   46.66    7.74
  -4  -5   6   58.37    8.41
   4  -5  -5   73.31    4.42
  -4  -5   5   71.53    7.74
   4  -5  -5   73.24   11.03
  -4  -5   5   68.16    7.60
  -4  -5   5   58.49    7.70
  -4  -5   5   52.92    7.00
   4  -5  -5   59.66    9.36
  -4  -5   5   76.50    9.30
   4  -5  -5   72.46    9.17
   4  -5  -5   60.10    8.84
  -4  -5   4  173.01   12.18
  -4  -5   4  171.43   13.57
  -4  -5   4  170.02   13.69
   4  -5  -4  180.21   15.00
   4  -5  -4  170.81   13.51
   4  -5  -4  170.80   16.30
  -4  -5   4  163.25   11.62
   4  -5  -4  175.62   16.02
   4  -5  -4  183.27   13.76
   4  -5  -4  169.41   14.73
  -4  -5   4  191.96   15.76
  -4  -5   3   81.08    8.00
  -4  -5   3   76.08    8.27
  -4  -5   3   86.67    9.42
   4  -5  -3   94.02   10.89
  -4  -5   3   79.89    8.08
   4  -5  -3   89.66   11.47
   4  -5  -3   87.75   10.75
   4  -5  -3   78.53   10.04
   4  -5  -3   82.46    9.65
  -4  -5   2   77.69    8.36
   4  -5  -2   92.33   11.03
  -4  -5   2   91.18   10.55
  -4  -5   2   96.60    9.89
   4  -5  -2   96.09   11.88
   4  -5  -2   92.89   10.95
  -4  -5   2   79.29    8.39
   4  -5  -2   78.61   10.09
   4  -5  -2   80.06    9.82
   4  -5  -1   97.20   11.36
  -4  -5   1   90.51   10.35
  -4  -5   1   89.98    8.86
  -4  -5   1   92.01    9.55
   4  -5  -1   83.50   10.27
  -4  -5   1   84.27    9.47
   4  -5  -1   98.71   11.35
   4  -5  -1   68.25    8.23
  -4  -5   1   82.27    8.81
  -4  -5   0   21.16    5.31
   4  -5   0   19.30    4.10
   4  -5   0   13.56    4.77
  -4  -5   0   23.74    5.61
   4  -5   0   19.36    5.04
   4  -5   0   13.94    4.85
  -4  -5   0   23.07    5.72
  -4  -5   0   14.65    3.74
  -4  -5   0   16.49    4.98
   4  -5   1   38.41    6.73
  -4  -5  -1   33.87    6.53
   4  -5   1   32.45    6.26
   4  -5   1   31.73    6.93
   4  -5   1   26.22    5.66
  -4  -5  -1   37.54    6.15
  -4  -5  -1   44.49    7.39
  -4  -5  -1   37.80    7.33
  -4  -5  -1   39.83    7.32
  -4  -5  -1   36.43    6.51
   4  -5   2   78.31    8.55
   4  -5   2   96.64   10.68
  -4  -5  -2  109.21   11.77
   4  -5   2   79.75    9.31
  -4  -5  -2  112.36   10.90
  -4  -5  -2   91.78   11.15
  -4  -5  -2  100.71   11.02
  -4  -5  -2   86.05   10.59
   4  -5   2   91.92   10.62
   4  -5   2   83.59   11.04
   4  -5   3  247.22   17.48
  -4  -5  -3  278.36   17.41
   4  -5   3  261.78   20.06
   4  -5   3  255.10   17.12
   4  -5   3  233.69   15.04
  -4  -5  -3  245.90   18.56
  -4  -5  -3  266.42   17.99
  -4  -5  -3  248.21   18.94
  -4  -5  -3  257.12   18.71
   4  -5   4   94.82   10.15
   4  -5   4   87.87   10.40
  -4  -5  -4  120.36   11.72
   4  -5   4   93.17    9.92
  -4  -5  -4   98.24   11.98
   4  -5   4  108.40   13.26
  -4  -5  -4  109.33   12.56
  -4  -5  -4  100.77   12.32
   4  -5   4   93.32   11.02
   4  -5   5  123.63   12.65
  -4  -5  -5  126.07   14.13
   4  -5   5  112.31   11.15
   4  -5   5  152.89   16.21
   4  -5   5  123.80   12.01
  -4  -5  -5  121.43    6.06
   4  -5   5  140.26   13.52
  -4  -5  -5  128.30   14.08
  -4  -5  -5  133.79   14.76
  -4  -5  -5  110.20   12.22
  -4  -5  -5  129.21   12.69
   4  -5   6   18.40    5.43
   4  -5   6   15.50    5.16
  -4  -5  -6   14.12    2.36
  -4  -5  -6    9.60    4.03
   4  -5   6   18.98    5.23
  -4  -5  -6    9.80    3.95
  -4  -5  -6   13.41    5.59
  -4  -5  -6   10.03    5.22
  -4  -5  -6    7.24    3.65
  -4  -5  -7   29.99    3.20
  -4  -5  -7   38.73    6.83
   4  -5   7   25.34    5.76
  -4  -5  -7   32.17    7.05
   4  -5   7   35.12    6.62
  -4  -5  -7   25.45    6.40
   4  -5   7   36.45    6.32
  -4  -5  -7   34.15    7.57
  -4  -5  -7   36.98    7.18
   4  -5   8   43.31    7.67
   4  -5   8   50.07    7.48
  -4  -5  -8   40.84    3.58
   4  -5   8   45.29    6.98
  -4  -5  -8   45.62    4.29
   4  -5   8   44.47    6.48
   4  -5   9    0.51    1.18
  -4  -5  -9   -0.77    1.42
  -4  -5  -9    1.26    1.68
   4  -5  10    3.29    1.13
  -4  -5 -10    4.45    1.30
  -4  -5 -10    3.69    1.30
  -4  -5 -10    2.72    1.41
  -4  -5 -11   26.95    1.92
  -4  -5 -11   29.31    1.84
  -4  -5 -11   26.22    2.03
   4  -4 -12    6.45    1.38
  -4  -4  12    5.12    1.14
   4  -4 -12    4.25    0.99
   4  -4 -12    5.44    1.40
   4  -4 -12    6.68    1.43
   4  -4 -11    7.50    1.82
   4  -4 -11    3.32    1.68
  -4  -4  11    5.70    1.46
   4  -4 -11    3.68    1.38
   4  -4 -11    3.79    1.48
  -4  -4  11    5.46    1.35
   4  -4 -10   19.72    2.87
   4  -4 -10   18.21    2.48
  -4  -4  10   20.56    2.43
   4  -4 -10   21.16    2.91
  -4  -4  10    9.44    3.60
   4  -4 -10   18.34    2.71
  -4  -4  10   20.18    2.25
  -4  -4   9   45.40    6.72
  -4  -4   9   44.42    6.99
   4  -4  -9   40.27    4.07
   4  -4  -9   44.69    8.26
  -4  -4   9   49.12    7.16
  -4  -4   9   39.42    6.01
   4  -4  -9   41.40    7.77
   4  -4  -9   46.72    8.31
   4  -4  -9   39.30    3.63
   4  -4  -9   43.99    4.27
   4  -4  -9   33.23    6.61
  -4  -4   9   44.41    3.28
  -4  -4   8   87.73    9.45
   4  -4  -8   86.50    5.80
  -4  -4   8  104.67   10.44
  -4  -4   8   77.97    8.51
   4  -4  -8   78.49   11.25
   4  -4  -8   76.87   11.05
   4  -4  -8   69.71    9.76
   4  -4  -8   85.29    5.21
   4  -4  -8   74.30   10.70
  -4  -4   7   10.08    3.99
   4  -4  -7    7.58    4.97
  -4  -4   7   12.96    4.06
   4  -4  -7   22.54    6.26
   4  -4  -7   16.78    5.05
  -4  -4   7   12.15    3.89
   4  -4  -7   11.79    2.34
   4  -4  -7   16.56    4.60
   4  -4  -7   11.03    4.44
   4  -4  -7    8.39    4.11
  -4  -4   6   26.77    5.34
   4  -4  -6   27.43    6.11
  -4  -4   6   28.82    4.73
   4  -4  -6   30.73    5.93
  -4  -4   6   35.26    6.73
  -4  -4   6   31.70    5.98
   4  -4  -6   29.09    2.80
  -4  -4   6   33.40    5.97
  -4  -4   6   21.46    4.65
   4  -4  -6   33.30    6.97
   4  -4  -6   34.72    6.28
  -4  -4   6   27.37    5.48
   4  -4  -6   30.16    6.07
   4  -4  -6   26.24    5.88
   4  -4  -6   18.95    6.05
   4  -4  -5   17.76    5.05
  -4  -4   5   24.88    4.91
  -4  -4   5   24.53    5.46
  -4  -4   5   20.68    4.46
   4  -4  -5   20.97    5.52
  -4  -4   5   22.68    5.13
   4  -4  -5   24.98    6.25
   4  -4  -5   24.63    4.93
   4  -4  -5   22.26    4.88
   4  -4  -5   17.74    5.45
   4  -4  -5   16.99    4.77
  -4  -4   5   20.05    5.00
  -4  -4   5   24.77    5.38
   4  -4  -4    0.38    2.19
   4  -4  -4    2.82    2.47
  -4  -4   4    3.20    2.65
  -4  -4   4    2.91    2.79
   4  -4  -4    1.83    3.54
  -4  -4   4    5.67    2.58
  -4  -4   4    0.18    2.85
  -4  -4   4    2.00    2.85
   4  -4  -4    6.02    3.07
   4  -4  -4    6.08    2.58
  -4  -4   4    4.66    2.66
   4  -4  -4    2.63    3.63
  -4  -4   4    1.72    2.60
   4  -4  -4    0.96    2.93
  -4  -4   3    9.56    3.41
   4  -4  -3    9.90    3.89
   4  -4  -3   14.10    4.39
  -4  -4   3   19.90    4.47
   4  -4  -3   11.88    3.15
   4  -4  -3   11.32    4.33
  -4  -4   3    8.57    2.55
[truncated: 618,658 more chars]
