# Supplementary material for: Aniline-containing derivatives of parthenolide: Synthesis and anti-chronic lymphocytic leukaemia activity
Source: Tetrahedron. 2020 Nov 27;76(48):131631. doi: 10.1016/j.tet.2020.131631 (PMC7695678; doi:10.1016/j.tet.2020.131631)
Supplement: Supplementary file 6 [file mmc6.zip › 7.cif]

data_7
_audit_creation_date              2015-10-29
_audit_creation_method
;
Olex2 1.2
(compiled 2015.09.30 svn.r3233 for OlexSys, GUI svn.r5103)
;
_shelxl_version_number            2014/6
_publ_contact_author_address      ?
_publ_contact_author_email        ?
_publ_contact_author_name         ''
_publ_contact_author_phone        ?
_publ_section_references
;
Dolomanov, O.V., Bourhis, L.J., Gildea, R.J, Howard, J.A.K. & Puschmann, H.
 (2009), J. Appl. Cryst. 42, 339-341.

Sheldrick, G.M. (2008). Acta Cryst. A64, 112-122.

Sheldrick, G.M. (2015). Acta Cryst. C71, 3-8.
;
_chemical_name_common             ?
_chemical_name_systematic         ?
_chemical_formula_moiety          '2(C16 H24 O4), H2 O'
_chemical_formula_sum             'C32 H50 O9'
_chemical_formula_weight          578.72
_chemical_absolute_configuration  ad
_chemical_melting_point           ?
_chemical_oxdiff_formula          'C16 H24 O4'
loop_
  _atom_type_symbol
  _atom_type_description
  _atom_type_scat_dispersion_real
  _atom_type_scat_dispersion_imag
  _atom_type_scat_source
 'C' 'C' 0.0181 0.0091 'International Tables Vol C Tables 4.2.6.8 and 6.1.1.4'
 'H' 'H' 0.0000 0.0000 'International Tables Vol C Tables 4.2.6.8 and 6.1.1.4'
 'O' 'O' 0.0492 0.0322 'International Tables Vol C Tables 4.2.6.8 and 6.1.1.4'

_shelx_space_group_comment
;
The symmetry employed for this shelxl refinement is uniquely defined
by the following loop, which should always be used as a source of
symmetry information in preference to the above space-group names.
They are only intended as comments.
;
_space_group_crystal_system       'monoclinic'
_space_group_IT_number            4
_space_group_name_H-M_alt         'P 1 21 1'
_space_group_name_Hall            'P 2yb'
loop_
  _space_group_symop_operation_xyz
 'x, y, z'
 '-x, y+1/2, -z'

_cell_length_a                    6.42575(9)
_cell_length_b                    25.7445(3)
_cell_length_c                    9.53536(12)
_cell_angle_alpha                 90
_cell_angle_beta                  105.0673(13)
_cell_angle_gamma                 90
_cell_volume                      1523.19(3)
_cell_formula_units_Z             2
_cell_measurement_reflns_used     14767
_cell_measurement_temperature     99.9(5)
_cell_measurement_theta_max       74.1350
_cell_measurement_theta_min       3.4240
_shelx_estimated_absorpt_T_max    ?
_shelx_estimated_absorpt_T_min    ?
_exptl_absorpt_coefficient_mu     0.741
_exptl_absorpt_correction_T_max   0.993
_exptl_absorpt_correction_T_min   0.967
_exptl_absorpt_correction_type    gaussian
_exptl_absorpt_process_details
;
CrysAlisPro, Agilent Technologies,
Version 1.171.37.35 (release 13-08-2014 CrysAlis171 .NET)
(compiled Aug 13 2014,18:06:01)
Numerical absorption correction based on gaussian integration over
			a multifaceted crystal model
Empirical absorption correction using spherical harmonics,
 implemented in SCALE3 ABSPACK scaling algorithm.
;
_exptl_absorpt_special_details    ?
_exptl_crystal_colour             white
_exptl_crystal_colour_primary     white
_exptl_crystal_density_diffrn     1.262
_exptl_crystal_density_meas       ?
_exptl_crystal_density_method     ?
_exptl_crystal_description        plate
_exptl_crystal_F_000              628
_exptl_crystal_size_max           0.255
_exptl_crystal_size_mid           0.122
_exptl_crystal_size_min           0.0433
_exptl_transmission_factor_max    ?
_exptl_transmission_factor_min    ?
_diffrn_reflns_av_R_equivalents   0.0295
_diffrn_reflns_av_unetI/netI      0.0200
_diffrn_reflns_Laue_measured_fraction_full 1.000
_diffrn_reflns_Laue_measured_fraction_max 1.000
_diffrn_reflns_limit_h_max        7
_diffrn_reflns_limit_h_min        -7
_diffrn_reflns_limit_k_max        31
_diffrn_reflns_limit_k_min        -31
_diffrn_reflns_limit_l_max        11
_diffrn_reflns_limit_l_min        -11
_diffrn_reflns_number             28047
_diffrn_reflns_point_group_measured_fraction_full 1.000
_diffrn_reflns_point_group_measured_fraction_max 1.000
_diffrn_reflns_theta_full         67.684
_diffrn_reflns_theta_max          69.138
_diffrn_reflns_theta_min          3.433
_diffrn_ambient_environment       N~2~
_diffrn_ambient_temperature       99.9(5)
_diffrn_detector                  'CCD plate'
_diffrn_detector_area_resol_mean  10.3537
_diffrn_detector_type             Atlas
_diffrn_measured_fraction_theta_full 1.000
_diffrn_measured_fraction_theta_max 1.000
_diffrn_measurement_details
;
#__ type_ start__ end____ width___ exp.time_
  1 omega -115.00  -20.00   1.0000    1.0000
omega____ theta____ kappa____ phi______ frames
    -      -42.6857  -38.0000 -180.0000 95

#__ type_ start__ end____ width___ exp.time_
  2 omega -117.00  -11.00   1.0000    1.0000
omega____ theta____ kappa____ phi______ frames
    -      -42.6857  -77.0000   90.0000 106

#__ type_ start__ end____ width___ exp.time_
  3 omega  -50.00   30.00   1.0000    1.0000
omega____ theta____ kappa____ phi______ frames
    -      -42.6857   38.0000  120.0000 80

#__ type_ start__ end____ width___ exp.time_
  4 omega  -50.00   30.00   1.0000    1.0000
omega____ theta____ kappa____ phi______ frames
    -      -42.6857   38.0000    0.0000 80

#__ type_ start__ end____ width___ exp.time_
  5 omega   23.00   98.00   1.0000    1.0000
omega____ theta____ kappa____ phi______ frames
    -       42.6857 -125.0000   30.0000 75

#__ type_ start__ end____ width___ exp.time_
  6 omega   23.00   98.00   1.0000    1.0000
omega____ theta____ kappa____ phi______ frames
    -       42.6857 -125.0000 -120.0000 75

#__ type_ start__ end____ width___ exp.time_
  7 omega   83.00  178.00   1.0000    3.1050
omega____ theta____ kappa____ phi______ frames
    -      106.6257   30.0000 -120.0000 95

#__ type_ start__ end____ width___ exp.time_
  8 omega   25.00  109.00   1.0000    3.1050
omega____ theta____ kappa____ phi______ frames
    -      106.6257  -94.0000   30.0000 84

#__ type_ start__ end____ width___ exp.time_
  9 omega   25.00  109.00   1.0000    3.1050
omega____ theta____ kappa____ phi______ frames
    -      106.6257  -94.0000   90.0000 84

#__ type_ start__ end____ width___ exp.time_
 10 omega   79.00  177.00   1.0000    3.1050
omega____ theta____ kappa____ phi______ frames
    -      106.6257   61.0000 -180.0000 98

#__ type_ start__ end____ width___ exp.time_
 11 omega   32.00   91.00   1.0000    3.1050
omega____ theta____ kappa____ phi______ frames
    -      106.6257  -30.0000 -180.0000 59

#__ type_ start__ end____ width___ exp.time_
 12 omega   83.00  178.00   1.0000    3.1050
omega____ theta____ kappa____ phi______ frames
    -      106.6257   30.0000    0.0000 95

#__ type_ start__ end____ width___ exp.time_
 13 omega   94.00  178.00   1.0000    3.1050
omega____ theta____ kappa____ phi______ frames
    -      106.6257  125.0000   90.0000 84

#__ type_ start__ end____ width___ exp.time_
 14 omega   83.00  178.00   1.0000    3.1050
omega____ theta____ kappa____ phi______ frames
    -      106.6257   30.0000   90.0000 95

#__ type_ start__ end____ width___ exp.time_
 15 omega   83.00  178.00   1.0000    3.1050
omega____ theta____ kappa____ phi______ frames
    -      106.6257   30.0000  -90.0000 95

#__ type_ start__ end____ width___ exp.time_
 16 omega   35.00   99.00   1.0000    3.1050
omega____ theta____ kappa____ phi______ frames
    -      106.6257  -45.0000   90.0000 64

#__ type_ start__ end____ width___ exp.time_
 17 omega   32.00   91.00   1.0000    3.1050
omega____ theta____ kappa____ phi______ frames
    -      106.6257  -30.0000   60.0000 59

#__ type_ start__ end____ width___ exp.time_
 18 omega -117.00  -11.00   1.0000    1.0000
omega____ theta____ kappa____ phi______ frames
    -      -42.6857  -77.0000    0.0000 106

#__ type_ start__ end____ width___ exp.time_
 19 omega  -50.00   30.00   1.0000    1.0000
omega____ theta____ kappa____ phi______ frames
    -      -42.6857   38.0000 -120.0000 80

#__ type_ start__ end____ width___ exp.time_
 20 omega -113.00  -16.00   1.0000    1.0000
omega____ theta____ kappa____ phi______ frames
    -      -42.6857  -57.0000  -30.0000 97

#__ type_ start__ end____ width___ exp.time_
 21 omega -117.00  -11.00   1.0000    1.0000
omega____ theta____ kappa____ phi______ frames
    -      -42.6857  -77.0000 -180.0000 106

#__ type_ start__ end____ width___ exp.time_
 22 omega -117.00  -11.00   1.0000    1.0000
omega____ theta____ kappa____ phi______ frames
    -      -42.6857  -77.0000  -60.0000 106

#__ type_ start__ end____ width___ exp.time_
 23 omega   75.00  178.00   1.0000    3.1050
omega____ theta____ kappa____ phi______ frames
    -      106.6257   77.0000  120.0000 103

#__ type_ start__ end____ width___ exp.time_
 24 omega   79.00  177.00   1.0000    3.1050
omega____ theta____ kappa____ phi______ frames
    -      106.6257   61.0000  -90.0000 98

#__ type_ start__ end____ width___ exp.time_
 25 omega   25.00  109.00   1.0000    3.1050
omega____ theta____ kappa____ phi______ frames
    -      106.6257  -94.0000 -150.0000 84

#__ type_ start__ end____ width___ exp.time_
 26 omega   79.00  177.00   1.0000    3.1050
omega____ theta____ kappa____ phi______ frames
    -      106.6257   61.0000    0.0000 98

#__ type_ start__ end____ width___ exp.time_
 27 omega   75.00  178.00   1.0000    3.1050
omega____ theta____ kappa____ phi______ frames
    -      106.6257   77.0000   60.0000 103

#__ type_ start__ end____ width___ exp.time_
 28 omega   79.00  177.00   1.0000    3.1050
omega____ theta____ kappa____ phi______ frames
    -      106.6257   61.0000   30.0000 98

#__ type_ start__ end____ width___ exp.time_
 29 omega   75.00  178.00   1.0000    3.1050
omega____ theta____ kappa____ phi______ frames
    -      106.6257   77.0000   90.0000 103

#__ type_ start__ end____ width___ exp.time_
 30 omega   75.00  178.00   1.0000    3.1050
omega____ theta____ kappa____ phi______ frames
    -      106.6257   77.0000  150.0000 103

#__ type_ start__ end____ width___ exp.time_
 31 omega   79.00  177.00   1.0000    3.1050
omega____ theta____ kappa____ phi______ frames
    -      106.6257   61.0000 -150.0000 98

#__ type_ start__ end____ width___ exp.time_
 32 omega   79.00  177.00   1.0000    3.1050
omega____ theta____ kappa____ phi______ frames
    -      106.6257   61.0000  -60.0000 98

#__ type_ start__ end____ width___ exp.time_
 33 omega   16.00   83.00   1.0000    1.0000
omega____ theta____ kappa____ phi______ frames
    -       42.6857   57.0000  -60.0000 67
;
_diffrn_measurement_device        'four-circle diffractometer'
_diffrn_measurement_device_type   'SuperNova, Dual, Cu at zero, Atlas'
_diffrn_measurement_method        '\w scans'
_diffrn_orient_matrix_UB_11       -0.0210397000
_diffrn_orient_matrix_UB_12       0.0225695000
_diffrn_orient_matrix_UB_13       -0.1526933000
_diffrn_orient_matrix_UB_21       0.1464633000
_diffrn_orient_matrix_UB_22       0.0457852000
_diffrn_orient_matrix_UB_23       0.0674891000
_diffrn_orient_matrix_UB_31       0.1993427000
_diffrn_orient_matrix_UB_32       -0.0312268000
_diffrn_orient_matrix_UB_33       -0.0115091000
_diffrn_radiation_monochromator   mirror
_diffrn_radiation_probe           x-ray
_diffrn_radiation_type            CuK\a
_diffrn_radiation_wavelength      1.54184
_diffrn_source                    'sealed X-ray tube'
_diffrn_source_type               'SuperNova (Cu) X-ray Source'
_reflns_Friedel_coverage          0.952
_reflns_Friedel_fraction_full     1.000
_reflns_Friedel_fraction_max      0.999
_reflns_number_gt                 5469
_reflns_number_total              5683
_reflns_odcompleteness_completeness 99.96
_reflns_odcompleteness_iscentric  1
_reflns_odcompleteness_theta      66.97
_reflns_special_details
;
 Reflections were merged by SHELXL according to the crystal
 class for the calculation of statistics and refinement.
 
 _reflns_Friedel_fraction is defined as the number of unique
 Friedel pairs measured divided by the number that would be
 possible theoretically, ignoring centric projections and
 systematic absences.
;
_reflns_threshold_expression      'I > 2\s(I)'
_computing_cell_refinement
;
CrysAlisPro, Agilent Technologies,
Version 1.171.37.35 (release 13-08-2014 CrysAlis171 .NET)
(compiled Aug 13 2014,18:06:01)
;
_computing_data_collection
;
CrysAlisPro, Agilent Technologies,
Version 1.171.37.35 (release 13-08-2014 CrysAlis171 .NET)
(compiled Aug 13 2014,18:06:01)
;
_computing_data_reduction
;
CrysAlisPro, Agilent Technologies,
Version 1.171.37.35 (release 13-08-2014 CrysAlis171 .NET)
(compiled Aug 13 2014,18:06:01)
;
_computing_molecular_graphics     'Olex2 (Dolomanov et al., 2009)'
_computing_publication_material   'Olex2 (Dolomanov et al., 2009)'
_computing_structure_refinement   'ShelXL (Sheldrick, 2015)'
_computing_structure_solution     'ShelXS (Sheldrick, 2008)'
_refine_diff_density_max          0.154
_refine_diff_density_min          -0.160
_refine_diff_density_rms          0.031
_refine_ls_abs_structure_details
;
 Flack x determined using 2602 quotients [(I+)-(I-)]/[(I+)+(I-)]
 (Parsons, Flack and Wagner, Acta Cryst. B69 (2013) 249-259).
;
_refine_ls_abs_structure_Flack    0.05(4)
_refine_ls_extinction_coef        .
_refine_ls_extinction_method      none
_refine_ls_goodness_of_fit_ref    1.031
_refine_ls_hydrogen_treatment     mixed
_refine_ls_matrix_type            full
_refine_ls_number_parameters      392
_refine_ls_number_reflns          5683
_refine_ls_number_restraints      1
_refine_ls_R_factor_all           0.0283
_refine_ls_R_factor_gt            0.0264
_refine_ls_restrained_S_all       1.031
_refine_ls_shift/su_max           0.000
_refine_ls_shift/su_mean          0.000
_refine_ls_structure_factor_coef  Fsqd
_refine_ls_weighting_details
'w=1/[\s^2^(Fo^2^)+(0.0300P)^2^+0.3220P] where P=(Fo^2^+2Fc^2^)/3'
_refine_ls_weighting_scheme       calc
_refine_ls_wR_factor_gt           0.0622
_refine_ls_wR_factor_ref          0.0637
_refine_special_details           ?
_olex2_refinement_description
;
1. Fixed Uiso
 At 1.2 times of:
  All C(H) groups, All C(H,H) groups
 At 1.5 times of:
  All C(H,H,H) groups
2.a Ternary CH refined with riding coordinates:
 C4(H4), C5(H5), C6(H6), C11(H11), C104(H104), C105(H105), C106(H106),
 C111(H111)
2.b Secondary CH2 refined with riding coordinates:
 C9(H9A,H9B), C10(H10A,H10B), C15(H15A,H15B), C16(H16A,H16B), C109(H10H,H10I),
 C110(H11A,H11B), C115(H11I,H11J), C116(H11K,H11L)
2.c X=CH2 refined with riding coordinates:
 C3(H3A,H3B), C103(H10C,H10D)
2.d Idealised Me refined as rotating group:
 C8(H8A,H8B,H8C), C13(H13A,H13B,H13C), C14(H14A,H14B,H14C), C108(H10E,H10F,
 H10G), C113(H11C,H11D,H11E), C114(H11F,H11G,H11H)
;
_atom_sites_solution_hydrogens    mixed
_atom_sites_solution_primary      ?
_atom_sites_solution_secondary    ?
loop_
  _atom_site_label
  _atom_site_type_symbol
  _atom_site_fract_x
  _atom_site_fract_y
  _atom_site_fract_z
  _atom_site_U_iso_or_equiv
  _atom_site_adp_type
  _atom_site_occupancy
  _atom_site_site_symmetry_order
  _atom_site_calc_flag
  _atom_site_refinement_flags_posn
  _atom_site_refinement_flags_adp
  _atom_site_refinement_flags_occupancy
  _atom_site_disorder_assembly
  _atom_site_disorder_group
 C1 C 0.4675(3) -0.05907(8) 0.6549(2) 0.0204(4) Uani 1 1 d . . . . .
 C2 C 0.4484(3) -0.08617(7) 0.5152(2) 0.0166(4) Uani 1 1 d . . . . .
 C3 C 0.3349(3) -0.12944(8) 0.4804(2) 0.0205(4) Uani 1 1 d . . . . .
 H3A H 0.2639 -0.1437 0.5447 0.025 Uiso 1 1 calc R . . . .
 H3B H 0.3262 -0.1455 0.3917 0.025 Uiso 1 1 calc R . . . .
 C4 C 0.5717(3) -0.05497(7) 0.4308(2) 0.0158(4) Uani 1 1 d . . . . .
 H4 H 0.4699 -0.0321 0.3646 0.019 Uiso 1 1 calc R . . . .
 C5 C 0.7197(3) -0.02101(7) 0.5491(2) 0.0163(4) Uani 1 1 d . . . . .
 H5 H 0.8620 -0.0373 0.5820 0.020 Uiso 1 1 calc R . . . .
 C6 C 0.7434(3) 0.03440(7) 0.4982(2) 0.0150(4) Uani 1 1 d . . . . .
 H6 H 0.6004 0.0498 0.4604 0.018 Uiso 1 1 calc R . . . .
 C7 C 0.8841(3) 0.07086(7) 0.6154(2) 0.0179(4) Uani 1 1 d . . . . .
 C8 C 0.8350(4) 0.07358(9) 0.7630(2) 0.0249(4) Uani 1 1 d . . . . .
 H8A H 0.9212 0.1003 0.8204 0.037 Uiso 1 1 calc GR . . . .
 H8B H 0.8676 0.0408 0.8115 0.037 Uiso 1 1 calc GR . . . .
 H8C H 0.6851 0.0814 0.7500 0.037 Uiso 1 1 calc GR . . . .
 C9 C 1.1142(3) 0.05351(8) 0.6222(2) 0.0203(4) Uani 1 1 d . . . . .
 H9A H 1.1548 0.0240 0.6868 0.024 Uiso 1 1 calc R . . . .
 H9B H 1.2154 0.0816 0.6565 0.024 Uiso 1 1 calc R . . . .
 C10 C 1.1117(3) 0.03843(9) 0.4655(2) 0.0224(4) Uani 1 1 d . . . . .
 H10A H 1.1779 0.0047 0.4636 0.027 Uiso 1 1 calc R . . . .
 H10B H 1.1898 0.0638 0.4239 0.027 Uiso 1 1 calc R . . . .
 C11 C 0.8710(3) 0.03698(7) 0.3792(2) 0.0165(4) Uani 1 1 d . . . . .
 H11 H 0.8416 0.0718 0.3370 0.020 Uiso 1 1 calc R . . . .
 C12 C 0.8192(3) -0.00021(7) 0.2480(2) 0.0174(4) Uani 1 1 d . . . . .
 C13 C 0.9613(3) 0.01514(8) 0.1475(2) 0.0230(4) Uani 1 1 d . . . . .
 H13A H 0.9264 -0.0063 0.0623 0.034 Uiso 1 1 calc GR . . . .
 H13B H 1.1102 0.0105 0.1977 0.034 Uiso 1 1 calc GR . . . .
 H13C H 0.9360 0.0509 0.1197 0.034 Uiso 1 1 calc GR . . . .
 C14 C 0.5096(4) -0.01345(9) 0.0397(2) 0.0258(5) Uani 1 1 d . . . . .
 H14A H 0.5690 0.0031 -0.0314 0.039 Uiso 1 1 calc GR . . . .
 H14B H 0.3557 -0.0097 0.0122 0.039 Uiso 1 1 calc GR . . . .
 H14C H 0.5464 -0.0497 0.0452 0.039 Uiso 1 1 calc GR . . . .
 C15 C 0.8590(3) -0.05830(7) 0.2856(2) 0.0209(4) Uani 1 1 d . . . . .
 H15A H 0.8749 -0.0761 0.1994 0.025 Uiso 1 1 calc R . . . .
 H15B H 0.9954 -0.0613 0.3586 0.025 Uiso 1 1 calc R . . . .
 C16 C 0.6887(3) -0.08725(8) 0.3413(2) 0.0199(4) Uani 1 1 d . . . . .
 H16A H 0.5826 -0.1014 0.2586 0.024 Uiso 1 1 calc R . . . .
 H16B H 0.7578 -0.1163 0.4001 0.024 Uiso 1 1 calc R . . . .
 O1 O 0.6133(2) -0.02015(5) 0.66899(14) 0.0213(3) Uani 1 1 d . . . . .
 O2 O 0.3727(3) -0.06745(6) 0.74641(16) 0.0284(4) Uani 1 1 d . . . . .
 O3 O 0.8470(2) 0.12209(5) 0.55032(15) 0.0200(3) Uani 1 1 d . . . . .
 H3 H 0.956(5) 0.1412(12) 0.585(3) 0.035(8) Uiso 1 1 d . . . . .
 O4 O 0.5957(2) 0.01028(5) 0.17834(14) 0.0189(3) Uani 1 1 d . . . . .
 C101 C -0.0702(3) 0.33930(8) -0.0547(2) 0.0216(4) Uani 1 1 d . . . . .
 C102 C 0.0597(3) 0.32973(8) 0.0961(2) 0.0202(4) Uani 1 1 d . . . . .
 C103 C 0.0375(4) 0.35799(9) 0.2079(2) 0.0270(5) Uani 1 1 d . . . . .
 H10C H -0.0624 0.3849 0.1931 0.032 Uiso 1 1 calc R . . . .
 H10D H 0.1218 0.3509 0.3010 0.032 Uiso 1 1 calc R . . . .
 C104 C 0.2080(3) 0.28529(7) 0.0891(2) 0.0179(4) Uani 1 1 d . . . . .
 H104 H 0.1342 0.2530 0.1022 0.021 Uiso 1 1 calc R . . . .
 C105 C 0.2206(3) 0.28734(7) -0.0700(2) 0.0163(4) Uani 1 1 d . . . . .
 H105 H 0.3445 0.3084 -0.0770 0.020 Uiso 1 1 calc R . . . .
 C106 C 0.2320(3) 0.23409(7) -0.1384(2) 0.0152(4) Uani 1 1 d . . . . .
 H106 H 0.1083 0.2132 -0.1301 0.018 Uiso 1 1 calc R . . . .
 C107 C 0.2391(3) 0.23569(7) -0.3007(2) 0.0181(4) Uani 1 1 d . . . . .
 C108 C 0.0711(4) 0.26782(8) -0.4073(2) 0.0223(4) Uani 1 1 d . . . . .
 H10E H 0.0899 0.2637 -0.5033 0.033 Uiso 1 1 calc GR . . . .
 H10F H 0.0877 0.3038 -0.3799 0.033 Uiso 1 1 calc GR . . . .
 H10G H -0.0705 0.2563 -0.4059 0.033 Uiso 1 1 calc GR . . . .
 C109 C 0.4726(3) 0.25237(8) -0.2877(2) 0.0211(4) Uani 1 1 d . . . . .
 H10H H 0.4886 0.2896 -0.2739 0.025 Uiso 1 1 calc R . . . .
 H10I H 0.5166 0.2428 -0.3741 0.025 Uiso 1 1 calc R . . . .
 C110 C 0.6069(3) 0.22316(8) -0.1540(2) 0.0228(4) Uani 1 1 d . . . . .
 H11A H 0.7125 0.2461 -0.0934 0.027 Uiso 1 1 calc R . . . .
 H11B H 0.6819 0.1941 -0.1836 0.027 Uiso 1 1 calc R . . . .
 C111 C 0.4438(3) 0.20364(7) -0.0703(2) 0.0180(4) Uani 1 1 d . . . . .
 H111 H 0.4123 0.1676 -0.1021 0.022 Uiso 1 1 calc R . . . .
 C112 C 0.5370(3) 0.20033(8) 0.0955(2) 0.0189(4) Uani 1 1 d . . . . .
 C113 C 0.7374(4) 0.16543(8) 0.1273(3) 0.0260(5) Uani 1 1 d . . . . .
 H11C H 0.7821 0.1579 0.2294 0.039 Uiso 1 1 calc GR . . . .
 H11D H 0.8517 0.1829 0.0987 0.039 Uiso 1 1 calc GR . . . .
 H11E H 0.7037 0.1336 0.0739 0.039 Uiso 1 1 calc GR . . . .
 C114 C 0.3032(4) 0.12737(8) 0.1230(2) 0.0248(4) Uani 1 1 d . . . . .
 H11F H 0.2310 0.1266 0.0214 0.037 Uiso 1 1 calc GR . . . .
 H11G H 0.2049 0.1169 0.1782 0.037 Uiso 1 1 calc GR . . . .
 H11H H 0.4238 0.1040 0.1422 0.037 Uiso 1 1 calc GR . . . .
 C115 C 0.6018(3) 0.25274(8) 0.1712(2) 0.0229(4) Uani 1 1 d . . . . .
 H11I H 0.7075 0.2460 0.2624 0.027 Uiso 1 1 calc R . . . .
 H11J H 0.6731 0.2729 0.1114 0.027 Uiso 1 1 calc R . . . .
 C116 C 0.4235(3) 0.28652(8) 0.2036(2) 0.0231(4) Uani 1 1 d . . . . .
 H11K H 0.3999 0.2754 0.2955 0.028 Uiso 1 1 calc R . . . .
 H11L H 0.4738 0.3222 0.2153 0.028 Uiso 1 1 calc R . . . .
 O101 O 0.0198(2) 0.31311(5) -0.14795(15) 0.0199(3) Uani 1 1 d . . . . .
 O102 O -0.2316(3) 0.36464(6) -0.09771(17) 0.0306(4) Uani 1 1 d . . . . .
 O103 O 0.2107(2) 0.18202(5) -0.34750(16) 0.0198(3) Uani 1 1 d . . . . .
 H103 H 0.275(5) 0.1789(12) -0.408(3) 0.033(8) Uiso 1 1 d . . . . .
 O104 O 0.3777(2) 0.17897(5) 0.16361(15) 0.0202(3) Uani 1 1 d . . . . .
 O201 O 0.4437(3) 0.16353(7) 0.46146(18) 0.0310(4) Uani 1 1 d . . . . .
 H20A H 0.420(5) 0.1711(12) 0.368(4) 0.041(8) Uiso 1 1 d . . . . .
 H20B H 0.573(6) 0.1500(13) 0.493(3) 0.046(9) Uiso 1 1 d . . . . .

loop_
  _atom_site_aniso_label
  _atom_site_aniso_U_11
  _atom_site_aniso_U_22
  _atom_site_aniso_U_33
  _atom_site_aniso_U_23
  _atom_site_aniso_U_13
  _atom_site_aniso_U_12
 C1 0.0214(10) 0.0173(10) 0.0206(9) 0.0018(7) 0.0023(8) -0.0029(8)
 C2 0.0152(9) 0.0153(9) 0.0178(9) 0.0027(7) 0.0015(7) 0.0022(7)
 C3 0.0207(10) 0.0188(10) 0.0208(9) 0.0001(8) 0.0033(8) -0.0027(8)
 C4 0.0152(9) 0.0134(9) 0.0171(9) 0.0007(7) 0.0013(7) 0.0002(7)
 C5 0.0162(9) 0.0165(9) 0.0161(8) -0.0003(7) 0.0040(7) -0.0011(7)
 C6 0.0138(9) 0.0137(9) 0.0174(9) 0.0002(7) 0.0035(7) 0.0011(7)
 C7 0.0186(10) 0.0147(9) 0.0187(9) 0.0003(7) 0.0017(7) -0.0006(7)
 C8 0.0288(12) 0.0243(10) 0.0208(10) -0.0063(8) 0.0051(8) -0.0067(9)
 C9 0.0176(10) 0.0172(9) 0.0230(10) 0.0011(8) -0.0006(8) -0.0009(8)
 C10 0.0159(10) 0.0245(10) 0.0258(10) -0.0003(8) 0.0038(8) -0.0017(8)
 C11 0.0151(9) 0.0151(9) 0.0191(9) 0.0019(7) 0.0040(7) -0.0002(7)
 C12 0.0163(10) 0.0178(9) 0.0187(9) 0.0011(7) 0.0056(8) 0.0016(7)
 C13 0.0234(11) 0.0239(10) 0.0240(10) 0.0004(8) 0.0105(8) -0.0005(8)
 C14 0.0271(11) 0.0307(12) 0.0174(10) -0.0039(8) 0.0019(8) -0.0030(9)
 C15 0.0193(10) 0.0174(10) 0.0269(10) -0.0020(8) 0.0074(8) 0.0026(8)
 C16 0.0228(10) 0.0155(9) 0.0218(9) -0.0020(7) 0.0065(8) 0.0003(8)
 O1 0.0269(8) 0.0201(7) 0.0179(6) -0.0031(5) 0.0077(6) -0.0082(6)
 O2 0.0375(9) 0.0287(8) 0.0226(7) -0.0029(6) 0.0142(7) -0.0124(7)
 O3 0.0172(7) 0.0134(6) 0.0274(7) -0.0001(6) 0.0024(6) -0.0018(5)
 O4 0.0169(7) 0.0221(7) 0.0160(6) -0.0023(5) 0.0013(5) 0.0016(5)
 C101 0.0220(11) 0.0170(10) 0.0261(10) -0.0020(8) 0.0071(8) 0.0014(8)
 C102 0.0176(10) 0.0182(9) 0.0247(10) -0.0010(8) 0.0054(8) 0.0005(7)
 C103 0.0264(11) 0.0267(11) 0.0273(11) -0.0055(9) 0.0058(9) 0.0042(9)
 C104 0.0176(10) 0.0148(9) 0.0202(9) -0.0019(7) 0.0034(8) -0.0005(7)
 C105 0.0124(9) 0.0147(9) 0.0205(9) 0.0008(7) 0.0020(7) 0.0007(7)
 C106 0.0125(9) 0.0136(9) 0.0193(9) -0.0003(7) 0.0038(7) -0.0010(7)
 C107 0.0199(10) 0.0143(9) 0.0210(9) -0.0015(7) 0.0073(8) -0.0026(7)
 C108 0.0246(11) 0.0213(10) 0.0202(9) 0.0011(8) 0.0045(8) -0.0004(8)
 C109 0.0210(10) 0.0180(9) 0.0261(10) -0.0025(8) 0.0094(8) -0.0053(8)
 C110 0.0154(10) 0.0226(10) 0.0319(11) -0.0006(8) 0.0089(8) -0.0011(8)
 C111 0.0136(9) 0.0153(9) 0.0251(10) -0.0002(8) 0.0051(8) -0.0006(7)
 C112 0.0141(9) 0.0167(9) 0.0242(10) 0.0007(8) 0.0021(8) 0.0005(7)
 C113 0.0181(11) 0.0228(11) 0.0348(12) 0.0043(9) 0.0028(9) 0.0038(8)
 C114 0.0246(11) 0.0201(10) 0.0280(10) 0.0018(8) 0.0039(8) -0.0048(8)
 C115 0.0171(10) 0.0215(10) 0.0257(10) -0.0009(8) -0.0022(8) -0.0022(8)
 C116 0.0236(11) 0.0196(10) 0.0216(10) -0.0046(8) -0.0020(8) 0.0004(8)
 O101 0.0199(7) 0.0177(7) 0.0207(7) 0.0005(5) 0.0023(5) 0.0053(6)
 O102 0.0252(8) 0.0304(8) 0.0328(8) -0.0017(7) 0.0018(7) 0.0124(7)
 O103 0.0226(7) 0.0150(7) 0.0247(7) -0.0049(5) 0.0114(6) -0.0040(5)
 O104 0.0202(7) 0.0164(7) 0.0233(7) 0.0022(5) 0.0044(6) -0.0003(6)
 O201 0.0254(9) 0.0461(10) 0.0223(8) 0.0004(7) 0.0077(6) 0.0103(7)

_geom_special_details
;
 All esds (except the esd in the dihedral angle between two l.s. planes)
 are estimated using the full covariance matrix.  The cell esds are taken
 into account individually in the estimation of esds in distances, angles
 and torsion angles; correlations between esds in cell parameters are only
 used when they are defined by crystal symmetry.  An approximate (isotropic)
 treatment of cell esds is used for estimating esds involving l.s. planes.
;
loop_
  _geom_bond_atom_site_label_1
  _geom_bond_atom_site_label_2
  _geom_bond_distance
  _geom_bond_site_symmetry_2
  _geom_bond_publ_flag
 C1 C2 1.480(3) . ?
 C1 O1 1.354(2) . ?
 C1 O2 1.206(3) . ?
 C2 C3 1.326(3) . ?
 C2 C4 1.501(3) . ?
 C3 H3A 0.9300 . ?
 C3 H3B 0.9300 . ?
 C4 H4 0.9800 . ?
 C4 C5 1.543(2) . ?
 C4 C16 1.522(3) . ?
 C5 H5 0.9800 . ?
 C5 C6 1.527(3) . ?
 C5 O1 1.477(2) . ?
 C6 H6 0.9800 . ?
 C6 C7 1.556(3) . ?
 C6 C11 1.564(3) . ?
 C7 C8 1.521(3) . ?
 C7 C9 1.530(3) . ?
 C7 O3 1.451(2) . ?
 C8 H8A 0.9600 . ?
 C8 H8B 0.9600 . ?
 C8 H8C 0.9600 . ?
 C9 H9A 0.9700 . ?
 C9 H9B 0.9700 . ?
 C9 C10 1.540(3) . ?
 C10 H10A 0.9700 . ?
 C10 H10B 0.9700 . ?
 C10 C11 1.551(3) . ?
 C11 H11 0.9800 . ?
 C11 C12 1.542(3) . ?
 C12 C13 1.537(3) . ?
 C12 C15 1.544(3) . ?
 C12 O4 1.443(2) . ?
 C13 H13A 0.9600 . ?
 C13 H13B 0.9600 . ?
 C13 H13C 0.9600 . ?
 C14 H14A 0.9600 . ?
 C14 H14B 0.9600 . ?
 C14 H14C 0.9600 . ?
 C14 O4 1.431(2) . ?
 C15 H15A 0.9700 . ?
 C15 H15B 0.9700 . ?
 C15 C16 1.529(3) . ?
 C16 H16A 0.9700 . ?
 C16 H16B 0.9700 . ?
 O3 H3 0.85(3) . ?
 C101 C102 1.483(3) . ?
 C101 O101 1.359(2) . ?
 C101 O102 1.203(3) . ?
 C102 C103 1.329(3) . ?
 C102 C104 1.502(3) . ?
 C103 H10C 0.9300 . ?
 C103 H10D 0.9300 . ?
 C104 H104 0.9800 . ?
 C104 C105 1.540(3) . ?
 C104 C116 1.525(3) . ?
 C105 H105 0.9800 . ?
 C105 C106 1.528(3) . ?
 C105 O101 1.469(2) . ?
 C106 H106 0.9800 . ?
 C106 C107 1.561(3) . ?
 C106 C111 1.559(3) . ?
 C107 C108 1.520(3) . ?
 C107 C109 1.534(3) . ?
 C107 O103 1.449(2) . ?
 C108 H10E 0.9600 . ?
 C108 H10F 0.9600 . ?
 C108 H10G 0.9600 . ?
 C109 H10H 0.9700 . ?
 C109 H10I 0.9700 . ?
 C109 C110 1.537(3) . ?
 C110 H11A 0.9700 . ?
 C110 H11B 0.9700 . ?
 C110 C111 1.557(3) . ?
 C111 H111 0.9800 . ?
 C111 C112 1.541(3) . ?
 C112 C113 1.534(3) . ?
 C112 C115 1.536(3) . ?
 C112 O104 1.455(2) . ?
 C113 H11C 0.9600 . ?
 C113 H11D 0.9600 . ?
 C113 H11E 0.9600 . ?
 C114 H11F 0.9600 . ?
 C114 H11G 0.9600 . ?
 C114 H11H 0.9600 . ?
 C114 O104 1.431(2) . ?
 C115 H11I 0.9700 . ?
 C115 H11J 0.9700 . ?
 C115 C116 1.533(3) . ?
 C116 H11K 0.9700 . ?
 C116 H11L 0.9700 . ?
 O103 H103 0.80(3) . ?
 O201 H20A 0.88(3) . ?
 O201 H20B 0.88(4) . ?

loop_
  _geom_angle_atom_site_label_1
  _geom_angle_atom_site_label_2
  _geom_angle_atom_site_label_3
  _geom_angle
  _geom_angle_site_symmetry_1
  _geom_angle_site_symmetry_3
  _geom_angle_publ_flag
 O1 C1 C2 109.34(17) . . ?
 O2 C1 C2 128.82(18) . . ?
 O2 C1 O1 121.83(18) . . ?
 C1 C2 C4 107.36(16) . . ?
 C3 C2 C1 122.20(18) . . ?
 C3 C2 C4 130.43(18) . . ?
 C2 C3 H3A 120.0 . . ?
 C2 C3 H3B 120.0 . . ?
 H3A C3 H3B 120.0 . . ?
 C2 C4 H4 108.1 . . ?
 C2 C4 C5 102.85(15) . . ?
 C2 C4 C16 114.52(15) . . ?
 C5 C4 H4 108.1 . . ?
 C16 C4 H4 108.1 . . ?
 C16 C4 C5 114.72(16) . . ?
 C4 C5 H5 109.8 . . ?
 C6 C5 C4 112.99(15) . . ?
 C6 C5 H5 109.8 . . ?
 O1 C5 C4 104.64(15) . . ?
 O1 C5 H5 109.8 . . ?
 O1 C5 C6 109.66(15) . . ?
 C5 C6 H6 109.5 . . ?
 C5 C6 C7 115.00(15) . . ?
 C5 C6 C11 112.61(15) . . ?
 C7 C6 H6 109.5 . . ?
 C7 C6 C11 100.32(15) . . ?
 C11 C6 H6 109.5 . . ?
 C8 C7 C6 118.07(17) . . ?
 C8 C7 C9 113.90(17) . . ?
 C9 C7 C6 103.22(15) . . ?
 O3 C7 C6 103.93(14) . . ?
 O3 C7 C8 107.65(16) . . ?
 O3 C7 C9 109.45(16) . . ?
 C7 C8 H8A 109.5 . . ?
 C7 C8 H8B 109.5 . . ?
 C7 C8 H8C 109.5 . . ?
 H8A C8 H8B 109.5 . . ?
 H8A C8 H8C 109.5 . . ?
 H8B C8 H8C 109.5 . . ?
 C7 C9 H9A 110.6 . . ?
 C7 C9 H9B 110.6 . . ?
 C7 C9 C10 105.46(15) . . ?
 H9A C9 H9B 108.8 . . ?
 C10 C9 H9A 110.6 . . ?
 C10 C9 H9B 110.6 . . ?
 C9 C10 H10A 110.5 . . ?
 C9 C10 H10B 110.5 . . ?
 C9 C10 C11 106.14(16) . . ?
 H10A C10 H10B 108.7 . . ?
 C11 C10 H10A 110.5 . . ?
 C11 C10 H10B 110.5 . . ?
 C6 C11 H11 104.8 . . ?
 C10 C11 C6 104.76(15) . . ?
 C10 C11 H11 104.8 . . ?
 C12 C11 C6 121.27(16) . . ?
 C12 C11 C10 114.85(16) . . ?
 C12 C11 H11 104.8 . . ?
 C11 C12 C15 115.14(16) . . ?
 C13 C12 C11 107.97(16) . . ?
 C13 C12 C15 107.76(16) . . ?
 O4 C12 C11 103.66(14) . . ?
 O4 C12 C13 110.30(16) . . ?
 O4 C12 C15 111.91(16) . . ?
 C12 C13 H13A 109.5 . . ?
 C12 C13 H13B 109.5 . . ?
 C12 C13 H13C 109.5 . . ?
 H13A C13 H13B 109.5 . . ?
 H13A C13 H13C 109.5 . . ?
 H13B C13 H13C 109.5 . . ?
 H14A C14 H14B 109.5 . . ?
 H14A C14 H14C 109.5 . . ?
 H14B C14 H14C 109.5 . . ?
 O4 C14 H14A 109.5 . . ?
 O4 C14 H14B 109.5 . . ?
 O4 C14 H14C 109.5 . . ?
 C12 C15 H15A 107.9 . . ?
 C12 C15 H15B 107.9 . . ?
 H15A C15 H15B 107.2 . . ?
 C16 C15 C12 117.59(17) . . ?
 C16 C15 H15A 107.9 . . ?
 C16 C15 H15B 107.9 . . ?
 C4 C16 C15 115.53(16) . . ?
 C4 C16 H16A 108.4 . . ?
 C4 C16 H16B 108.4 . . ?
 C15 C16 H16A 108.4 . . ?
 C15 C16 H16B 108.4 . . ?
 H16A C16 H16B 107.5 . . ?
 C1 O1 C5 111.08(14) . . ?
 C7 O3 H3 109(2) . . ?
 C14 O4 C12 116.40(15) . . ?
 O101 C101 C102 108.90(17) . . ?
 O102 C101 C102 129.7(2) . . ?
 O102 C101 O101 121.41(19) . . ?
 C101 C102 C104 106.69(17) . . ?
 C103 C102 C101 122.4(2) . . ?
 C103 C102 C104 130.91(19) . . ?
 C102 C103 H10C 120.0 . . ?
 C102 C103 H10D 120.0 . . ?
 H10C C103 H10D 120.0 . . ?
 C102 C104 H104 107.8 . . ?
 C102 C104 C105 102.35(15) . . ?
 C102 C104 C116 114.88(17) . . ?
 C105 C104 H104 107.8 . . ?
 C116 C104 H104 107.8 . . ?
 C116 C104 C105 115.76(17) . . ?
 C104 C105 H105 109.7 . . ?
 C106 C105 C104 114.21(15) . . ?
 C106 C105 H105 109.7 . . ?
 O101 C105 C104 104.47(15) . . ?
 O101 C105 H105 109.7 . . ?
 O101 C105 C106 108.81(15) . . ?
 C105 C106 H106 109.2 . . ?
 C105 C106 C107 114.63(16) . . ?
 C105 C106 C111 114.01(15) . . ?
 C107 C106 H106 109.2 . . ?
 C111 C106 H106 109.2 . . ?
 C111 C106 C107 100.29(15) . . ?
 C108 C107 C106 118.55(17) . . ?
 C108 C107 C109 114.30(17) . . ?
 C109 C107 C106 101.95(15) . . ?
 O103 C107 C106 104.26(15) . . ?
 O103 C107 C108 107.62(16) . . ?
 O103 C107 C109 109.51(16) . . ?
 C107 C108 H10E 109.5 . . ?
 C107 C108 H10F 109.5 . . ?
 C107 C108 H10G 109.5 . . ?
 H10E C108 H10F 109.5 . . ?
 H10E C108 H10G 109.5 . . ?
 H10F C108 H10G 109.5 . . ?
 C107 C109 H10H 110.8 . . ?
 C107 C109 H10I 110.8 . . ?
 C107 C109 C110 104.89(16) . . ?
 H10H C109 H10I 108.8 . . ?
 C110 C109 H10H 110.8 . . ?
 C110 C109 H10I 110.8 . . ?
 C109 C110 H11A 110.5 . . ?
 C109 C110 H11B 110.5 . . ?
 C109 C110 C111 105.97(16) . . ?
 H11A C110 H11B 108.7 . . ?
 C111 C110 H11A 110.5 . . ?
 C111 C110 H11B 110.5 . . ?
 C106 C111 H111 105.0 . . ?
 C110 C111 C106 104.81(15) . . ?
 C110 C111 H111 105.0 . . ?
 C112 C111 C106 121.30(16) . . ?
 C112 C111 C110 114.23(16) . . ?
 C112 C111 H111 105.0 . . ?
 C113 C112 C111 108.54(17) . . ?
 C113 C112 C115 108.08(16) . . ?
 C115 C112 C111 114.80(16) . . ?
 O104 C112 C111 110.39(15) . . ?
 O104 C112 C113 109.97(16) . . ?
 O104 C112 C115 104.97(16) . . ?
 C112 C113 H11C 109.5 . . ?
 C112 C113 H11D 109.5 . . ?
 C112 C113 H11E 109.5 . . ?
 H11C C113 H11D 109.5 . . ?
 H11C C113 H11E 109.5 . . ?
 H11D C113 H11E 109.5 . . ?
 H11F C114 H11G 109.5 . . ?
 H11F C114 H11H 109.5 . . ?
 H11G C114 H11H 109.5 . . ?
 O104 C114 H11F 109.5 . . ?
 O104 C114 H11G 109.5 . . ?
 O104 C114 H11H 109.5 . . ?
 C112 C115 H11I 107.8 . . ?
 C112 C115 H11J 107.8 . . ?
 H11I C115 H11J 107.2 . . ?
 C116 C115 C112 117.88(17) . . ?
 C116 C115 H11I 107.8 . . ?
 C116 C115 H11J 107.8 . . ?
 C104 C116 C115 115.52(17) . . ?
 C104 C116 H11K 108.4 . . ?
 C104 C116 H11L 108.4 . . ?
 C115 C116 H11K 108.4 . . ?
 C115 C116 H11L 108.4 . . ?
 H11K C116 H11L 107.5 . . ?
 C101 O101 C105 111.09(15) . . ?
 C107 O103 H103 106(2) . . ?
 C114 O104 C112 117.05(16) . . ?
 H20A O201 H20B 109(3) . . ?

loop_
  _geom_hbond_atom_site_label_D
  _geom_hbond_atom_site_label_H
  _geom_hbond_atom_site_label_A
  _geom_hbond_distance_DH
  _geom_hbond_distance_HA
  _geom_hbond_distance_DA
  _geom_hbond_angle_DHA
  _geom_hbond_site_symmetry_A
 O3 H3 O103 0.85(3) 1.91(3) 2.759(2) 176(3) 1_656
 O103 H103 O201 0.80(3) 1.89(3) 2.684(2) 172(3) 1_554
 O201 H20A O104 0.88(3) 1.91(3) 2.789(2) 173(3) .
 O201 H20B O3 0.88(4) 1.85(4) 2.725(2) 177(3) .

loop_
  _geom_torsion_atom_site_label_1
  _geom_torsion_atom_site_label_2
  _geom_torsion_atom_site_label_3
  _geom_torsion_atom_site_label_4
  _geom_torsion
  _geom_torsion_site_symmetry_1
  _geom_torsion_site_symmetry_2
  _geom_torsion_site_symmetry_3
  _geom_torsion_site_symmetry_4
  _geom_torsion_publ_flag
 C1 C2 C4 C5 18.61(19) . . . . ?
 C1 C2 C4 C16 143.74(17) . . . . ?
 C2 C1 O1 C5 -5.7(2) . . . . ?
 C2 C4 C5 C6 -140.62(16) . . . . ?
 C2 C4 C5 O1 -21.38(18) . . . . ?
 C2 C4 C16 C15 -165.21(16) . . . . ?
 C3 C2 C4 C5 -162.8(2) . . . . ?
 C3 C2 C4 C16 -37.7(3) . . . . ?
 C4 C5 C6 C7 177.74(16) . . . . ?
 C4 C5 C6 C11 -68.2(2) . . . . ?
 C4 C5 O1 C1 17.5(2) . . . . ?
 C5 C4 C16 C15 -46.6(2) . . . . ?
 C5 C6 C7 C8 -50.2(2) . . . . ?
 C5 C6 C7 C9 76.40(19) . . . . ?
 C5 C6 C7 O3 -169.35(15) . . . . ?
 C5 C6 C11 C10 -85.13(18) . . . . ?
 C5 C6 C11 C12 46.8(2) . . . . ?
 C6 C5 O1 C1 138.92(16) . . . . ?
 C6 C7 C9 C10 35.10(19) . . . . ?
 C6 C11 C12 C13 175.99(17) . . . . ?
 C6 C11 C12 C15 -63.6(2) . . . . ?
 C6 C11 C12 O4 59.0(2) . . . . ?
 C7 C6 C11 C10 37.63(18) . . . . ?
 C7 C6 C11 C12 169.57(16) . . . . ?
 C7 C9 C10 C11 -11.1(2) . . . . ?
 C8 C7 C9 C10 164.36(16) . . . . ?
 C9 C10 C11 C6 -17.0(2) . . . . ?
 C9 C10 C11 C12 -152.49(16) . . . . ?
 C10 C11 C12 C13 -56.4(2) . . . . ?
 C10 C11 C12 C15 64.0(2) . . . . ?
 C10 C11 C12 O4 -173.46(16) . . . . ?
 C11 C6 C7 C8 -171.31(17) . . . . ?
 C11 C6 C7 C9 -44.66(17) . . . . ?
 C11 C6 C7 O3 69.58(17) . . . . ?
 C11 C12 C15 C16 79.0(2) . . . . ?
 C11 C12 O4 C14 171.27(16) . . . . ?
 C12 C15 C16 C4 -32.6(3) . . . . ?
 C13 C12 C15 C16 -160.47(17) . . . . ?
 C13 C12 O4 C14 55.9(2) . . . . ?
 C15 C12 O4 C14 -64.1(2) . . . . ?
 C16 C4 C5 C6 94.38(19) . . . . ?
 C16 C4 C5 O1 -146.38(15) . . . . ?
 O1 C1 C2 C3 172.41(18) . . . . ?
 O1 C1 C2 C4 -8.9(2) . . . . ?
 O1 C5 C6 C7 61.4(2) . . . . ?
 O1 C5 C6 C11 175.54(14) . . . . ?
 O2 C1 C2 C3 -8.5(3) . . . . ?
 O2 C1 C2 C4 170.3(2) . . . . ?
 O2 C1 O1 C5 175.08(19) . . . . ?
 O3 C7 C9 C10 -75.10(19) . . . . ?
 O4 C12 C15 C16 -39.0(2) . . . . ?
 C101 C102 C104 C105 23.0(2) . . . . ?
 C101 C102 C104 C116 149.34(18) . . . . ?
 C102 C101 O101 C105 -3.8(2) . . . . ?
 C102 C104 C105 C106 -143.51(16) . . . . ?
 C102 C104 C105 O101 -24.76(18) . . . . ?
 C102 C104 C116 C115 -161.52(18) . . . . ?
 C103 C102 C104 C105 -156.1(2) . . . . ?
 C103 C102 C104 C116 -29.8(3) . . . . ?
 C104 C105 C106 C107 178.58(16) . . . . ?
 C104 C105 C106 C111 -66.6(2) . . . . ?
 C104 C105 O101 C101 18.4(2) . . . . ?
 C105 C104 C116 C115 -42.5(3) . . . . ?
 C105 C106 C107 C108 -50.6(2) . . . . ?
 C105 C106 C107 C109 75.84(19) . . . . ?
 C105 C106 C107 O103 -170.20(15) . . . . ?
 C105 C106 C111 C110 -86.02(19) . . . . ?
 C105 C106 C111 C112 45.1(2) . . . . ?
 C106 C105 O101 C101 140.78(16) . . . . ?
 C106 C107 C109 C110 39.14(19) . . . . ?
 C106 C111 C112 C113 176.89(17) . . . . ?
 C106 C111 C112 C115 -62.1(2) . . . . ?
 C106 C111 C112 O104 56.3(2) . . . . ?
 C107 C106 C111 C110 36.98(18) . . . . ?
 C107 C106 C111 C112 168.10(16) . . . . ?
 C107 C109 C110 C111 -15.8(2) . . . . ?
 C108 C107 C109 C110 168.31(17) . . . . ?
 C109 C110 C111 C106 -13.7(2) . . . . ?
 C109 C110 C111 C112 -148.77(16) . . . . ?
 C110 C111 C112 C113 -56.1(2) . . . . ?
 C110 C111 C112 C115 64.9(2) . . . . ?
 C110 C111 C112 O104 -176.71(16) . . . . ?
 C111 C106 C107 C108 -173.17(16) . . . . ?
 C111 C106 C107 C109 -46.73(18) . . . . ?
 C111 C106 C107 O103 67.23(17) . . . . ?
 C111 C112 C115 C116 80.5(2) . . . . ?
 C111 C112 O104 C114 61.5(2) . . . . ?
 C112 C115 C116 C104 -36.5(3) . . . . ?
 C113 C112 C115 C116 -158.19(18) . . . . ?
 C113 C112 O104 C114 -58.2(2) . . . . ?
 C115 C112 O104 C114 -174.26(16) . . . . ?
 C116 C104 C105 C106 90.8(2) . . . . ?
 C116 C104 C105 O101 -150.48(16) . . . . ?
 O101 C101 C102 C103 166.3(2) . . . . ?
 O101 C101 C102 C104 -13.0(2) . . . . ?
 O101 C105 C106 C107 62.3(2) . . . . ?
 O101 C105 C106 C111 177.13(15) . . . . ?
 O102 C101 C102 C103 -14.8(4) . . . . ?
 O102 C101 C102 C104 165.9(2) . . . . ?
 O102 C101 O101 C105 177.20(19) . . . . ?
 O103 C107 C109 C110 -70.86(19) . . . . ?
 O104 C112 C115 C116 -40.9(2) . . . . ?

_shelx_res_file
;
TITL XL-PTLSQ in P21 #4
REM reset to P21 #4
CELL 1.54184 6.425751 25.744548 9.535356 90 105.0673 90
ZERR 2 0.000089 0.000297 0.000122 0 0.0013 0
LATT -1
SYMM -X,0.5+Y,-Z
SFAC C H O
UNIT 64 100 18
EQIV $1 1+X,+Y,1+Z
EQIV $2 +X,+Y,-1+Z

L.S. 10
PLAN  5
HTAB O3 O103_$1
HTAB O103 O201_$2
HTAB O201 O104
HTAB O201 O3
MORE -1
BOND $H
CONF
fmap 2
acta
SHEL 30 0.825
REM <olex2.extras>
REM <HklSrc "%.\\XL-PTLSQ_New_Gaussian.hkl">
REM </olex2.extras>

WGHT    0.030000    0.322000
FVAR       6.83027
C1    1    0.467533   -0.059065    0.654943    11.00000    0.02145    0.01728 =
         0.02059    0.00183    0.00231   -0.00286
C2    1    0.448394   -0.086171    0.515226    11.00000    0.01518    0.01532 =
         0.01777    0.00274    0.00151    0.00220
C3    1    0.334868   -0.129438    0.480438    11.00000    0.02075    0.01880 =
         0.02079    0.00006    0.00333   -0.00273
AFIX  93
H3A   2    0.263914   -0.143744    0.544747    11.00000   -1.20000
H3B   2    0.326174   -0.145488    0.391721    11.00000   -1.20000
AFIX   0
C4    1    0.571694   -0.054971    0.430834    11.00000    0.01522    0.01342 =
         0.01709    0.00069    0.00131    0.00020
AFIX  13
H4    2    0.469914   -0.032053    0.364551    11.00000   -1.20000
AFIX   0
C5    1    0.719687   -0.021014    0.549061    11.00000    0.01615    0.01653 =
         0.01608   -0.00031    0.00399   -0.00107
AFIX  13
H5    2    0.861973   -0.037266    0.582044    11.00000   -1.20000
AFIX   0
C6    1    0.743425    0.034397    0.498197    11.00000    0.01377    0.01374 =
         0.01735    0.00017    0.00354    0.00110
AFIX  13
H6    2    0.600383    0.049827    0.460351    11.00000   -1.20000
AFIX   0
C7    1    0.884088    0.070855    0.615416    11.00000    0.01865    0.01466 =
         0.01872    0.00030    0.00171   -0.00059
C8    1    0.834978    0.073578    0.762952    11.00000    0.02882    0.02425 =
         0.02082   -0.00635    0.00515   -0.00671
AFIX 137
H8A   2    0.921200    0.100265    0.820438    11.00000   -1.50000
H8B   2    0.867622    0.040757    0.811481    11.00000   -1.50000
H8C   2    0.685122    0.081428    0.750035    11.00000   -1.50000
AFIX   0
C9    1    1.114161    0.053512    0.622160    11.00000    0.01757    0.01723 =
         0.02296    0.00108   -0.00060   -0.00089
AFIX  23
H9A   2    1.154791    0.024027    0.686825    11.00000   -1.20000
H9B   2    1.215360    0.081561    0.656535    11.00000   -1.20000
AFIX   0
C10   1    1.111658    0.038427    0.465474    11.00000    0.01590    0.02455 =
         0.02575   -0.00026    0.00383   -0.00169
AFIX  23
H10A  2    1.177915    0.004670    0.463563    11.00000   -1.20000
H10B  2    1.189835    0.063843    0.423926    11.00000   -1.20000
AFIX   0
C11   1    0.871045    0.036978    0.379232    11.00000    0.01513    0.01505 =
         0.01913    0.00187    0.00404   -0.00019
AFIX  13
H11   2    0.841575    0.071757    0.336951    11.00000   -1.20000
AFIX   0
C12   1    0.819241   -0.000211    0.247952    11.00000    0.01631    0.01778 =
         0.01872    0.00114    0.00557    0.00155
C13   1    0.961304    0.015139    0.147508    11.00000    0.02336    0.02394 =
         0.02400    0.00043    0.01048   -0.00045
AFIX 137
H13A  2    0.926377   -0.006343    0.062297    11.00000   -1.50000
H13B  2    1.110241    0.010451    0.197748    11.00000   -1.50000
H13C  2    0.936045    0.050896    0.119730    11.00000   -1.50000
AFIX   0
C14   1    0.509614   -0.013446    0.039690    11.00000    0.02713    0.03068 =
         0.01740   -0.00390    0.00191   -0.00304
AFIX 137
H14A  2    0.569022    0.003135   -0.031373    11.00000   -1.50000
H14B  2    0.355667   -0.009733    0.012168    11.00000   -1.50000
H14C  2    0.546413   -0.049664    0.045238    11.00000   -1.50000
AFIX   0
C15   1    0.858976   -0.058302    0.285637    11.00000    0.01929    0.01740 =
         0.02688   -0.00202    0.00744    0.00257
AFIX  23
H15A  2    0.874905   -0.076090    0.199352    11.00000   -1.20000
H15B  2    0.995402   -0.061282    0.358552    11.00000   -1.20000
AFIX   0
C16   1    0.688727   -0.087251    0.341345    11.00000    0.02276    0.01551 =
         0.02180   -0.00203    0.00646    0.00031
AFIX  23
H16A  2    0.582569   -0.101387    0.258563    11.00000   -1.20000
H16B  2    0.757755   -0.116306    0.400097    11.00000   -1.20000
AFIX   0
O1    3    0.613307   -0.020150    0.668992    11.00000    0.02688    0.02007 =
         0.01793   -0.00306    0.00772   -0.00816
O2    3    0.372670   -0.067452    0.746410    11.00000    0.03745    0.02868 =
         0.02258   -0.00290    0.01423   -0.01240
O3    3    0.846962    0.122092    0.550316    11.00000    0.01715    0.01341 =
         0.02744   -0.00011    0.00237   -0.00180
H3    2    0.955816    0.141170    0.585008    11.00000    0.03532
O4    3    0.595661    0.010283    0.178341    11.00000    0.01686    0.02205 =
         0.01604   -0.00227    0.00132    0.00165

C101  1   -0.070173    0.339301   -0.054668    11.00000    0.02204    0.01695 =
         0.02614   -0.00202    0.00711    0.00139
C102  1    0.059719    0.329727    0.096081    11.00000    0.01755    0.01820 =
         0.02472   -0.00098    0.00536    0.00054
C103  1    0.037463    0.357990    0.207926    11.00000    0.02642    0.02666 =
         0.02727   -0.00554    0.00577    0.00425
AFIX  93
H10C  2   -0.062423    0.384905    0.193115    11.00000   -1.20000
H10D  2    0.121775    0.350851    0.300996    11.00000   -1.20000
AFIX   0
C104  1    0.208029    0.285285    0.089057    11.00000    0.01763    0.01484 =
         0.02022   -0.00187    0.00335   -0.00047
AFIX  13
H104  2    0.134199    0.253046    0.102173    11.00000   -1.20000
AFIX   0
C105  1    0.220562    0.287342   -0.069999    11.00000    0.01240    0.01467 =
         0.02052    0.00082    0.00203    0.00067
AFIX  13
H105  2    0.344455    0.308419   -0.077017    11.00000   -1.20000
AFIX   0
C106  1    0.231971    0.234093   -0.138417    11.00000    0.01254    0.01356 =
         0.01932   -0.00026    0.00382   -0.00097
AFIX  13
H106  2    0.108346    0.213173   -0.130054    11.00000   -1.20000
AFIX   0
C107  1    0.239074    0.235686   -0.300749    11.00000    0.01995    0.01434 =
         0.02102   -0.00153    0.00734   -0.00258
C108  1    0.071052    0.267821   -0.407261    11.00000    0.02459    0.02126 =
         0.02019    0.00111    0.00451   -0.00045
AFIX 137
H10E  2    0.089876    0.263705   -0.503273    11.00000   -1.50000
H10F  2    0.087664    0.303768   -0.379858    11.00000   -1.50000
H10G  2   -0.070479    0.256283   -0.405905    11.00000   -1.50000
AFIX   0
C109  1    0.472592    0.252368   -0.287697    11.00000    0.02102    0.01799 =
         0.02614   -0.00247    0.00943   -0.00527
AFIX  23
H10H  2    0.488568    0.289627   -0.273923    11.00000   -1.20000
H10I  2    0.516595    0.242767   -0.374097    11.00000   -1.20000
AFIX   0
C110  1    0.606945    0.223161   -0.154046    11.00000    0.01538    0.02257 =
         0.03191   -0.00058    0.00895   -0.00110
AFIX  23
H11A  2    0.712506    0.246149   -0.093391    11.00000   -1.20000
H11B  2    0.681859    0.194104   -0.183554    11.00000   -1.20000
AFIX   0
C111  1    0.443845    0.203643   -0.070333    11.00000    0.01356    0.01529 =
         0.02515   -0.00023    0.00513   -0.00058
AFIX  13
H111  2    0.412350    0.167634   -0.102135    11.00000   -1.20000
AFIX   0
C112  1    0.536999    0.200330    0.095475    11.00000    0.01410    0.01667 =
         0.02422    0.00073    0.00210    0.00054
C113  1    0.737383    0.165425    0.127350    11.00000    0.01809    0.02276 =
         0.03482    0.00427    0.00284    0.00381
AFIX 137
H11C  2    0.782116    0.157923    0.229412    11.00000   -1.50000
H11D  2    0.851683    0.182936    0.098701    11.00000   -1.50000
H11E  2    0.703720    0.133579    0.073879    11.00000   -1.50000
AFIX   0
C114  1    0.303217    0.127372    0.123011    11.00000    0.02457    0.02014 =
         0.02796    0.00184    0.00392   -0.00479
AFIX 137
H11F  2    0.230958    0.126565    0.021356    11.00000   -1.50000
H11G  2    0.204919    0.116924    0.178241    11.00000   -1.50000
H11H  2    0.423767    0.104009    0.142193    11.00000   -1.50000
AFIX   0
C115  1    0.601808    0.252737    0.171196    11.00000    0.01707    0.02153 =
         0.02573   -0.00091   -0.00219   -0.00224
AFIX  23
H11I  2    0.707548    0.246028    0.262423    11.00000   -1.20000
H11J  2    0.673051    0.272935    0.111391    11.00000   -1.20000
AFIX   0
C116  1    0.423450    0.286519    0.203622    11.00000    0.02364    0.01964 =
         0.02162   -0.00461   -0.00195    0.00044
AFIX  23
H11K  2    0.399945    0.275443    0.295525    11.00000   -1.20000
H11L  2    0.473791    0.322174    0.215312    11.00000   -1.20000
AFIX   0
O101  3    0.019776    0.313111   -0.147945    11.00000    0.01986    0.01766 =
         0.02068    0.00052    0.00235    0.00533
O102  3   -0.231566    0.364635   -0.097710    11.00000    0.02521    0.03039 =
         0.03285   -0.00167    0.00181    0.01243
O103  3    0.210715    0.182025   -0.347497    11.00000    0.02261    0.01501 =
         0.02470   -0.00495    0.01139   -0.00402
H103  2    0.274826    0.178896   -0.408314    11.00000    0.03257
O104  3    0.377746    0.178966    0.163614    11.00000    0.02024    0.01643 =
         0.02333    0.00224    0.00438   -0.00027

O201  3    0.443739    0.163529    0.461465    11.00000    0.02539    0.04613 =
         0.02231    0.00036    0.00771    0.01026
H20A  2    0.419980    0.171085    0.368405    11.00000    0.04079
H20B  2    0.573371    0.149957    0.492861    11.00000    0.04586
HKLF 4

REM  XL-PTLSQ in P21 #4
REM R1 =  0.0264 for    5469 Fo > 4sig(Fo)  and  0.0283 for all    5683 data
REM    392 parameters refined using      1 restraints

END

WGHT      0.0297      0.3216

REM Highest difference peak  0.154,  deepest hole -0.160,  1-sigma level  0.031
Q1    1   0.8479  0.0143  0.3319  11.00000  0.05    0.15
Q2    1   0.5556  0.2273  0.1359  11.00000  0.05    0.15
Q3    1   0.3569  0.2419 -0.2930  11.00000  0.05    0.14
Q4    1   0.2180  0.2332 -0.2172  11.00000  0.05    0.14
Q5    1   0.8083  0.0293  0.4379  11.00000  0.05    0.14
;
_shelx_res_checksum               29380
_shelx_hkl_file
;
   0 -31   0-27.5255 107.170  11
   0 -31   0 114.528 85.1255  28
   0 -31  -1 2746.34 215.310  11
   0 -31   1 3184.01 226.050  11
   0 -31  -1 2586.71 199.636  28
   0 -31  -2 544.493 116.776  11
   0 -31   2 959.500 132.559  11
   0 -30   0 8131.88 399.326  11
   0 -30   0 7809.36 354.208  28
   0 -30  -1 5960.66 341.898  11
   0 -30  -1 5475.46 310.554  28
   0 -30   1 6121.35 345.455  11
   0 -30   1 5826.17 289.374  28
   0 -30   2 939.050 162.763  11
   0 -30  -2 904.289 165.547  11
   0 -30  -2 966.591 158.623  28
   0 -30  -3 1300.57 161.048  11
   0 -30   3 1074.49 145.520  11
   0 -29   0-14.7134 126.966  28
   0 -29   0-29.1656 139.979  11
   0 -29  -1 2171.67 251.688  11
   0 -29  -1 1818.25 227.520  28
   0 -29   1 1891.03 235.381  11
   0 -29   1 1792.55 197.049  28
   0 -29  -2 6079.23 369.135  11
   0 -29   2 6680.81 381.958  11
   0 -29   2 5542.03 281.951  28
   0 -29  -2 6035.73 358.695  28
   0 -29   2 6591.48 378.985  26
   0 -29   3 710.581 161.995  26
   0 -29   3 273.274 135.365  11
   0 -29  -3 362.251 124.470  11
   0 -29  -4 6339.76 260.268  27
   0 -29   4 6831.84 316.785  11
   0 -29  -4 7019.32 329.428  11
   0 -29   4 7011.68 317.134  26
   0 -28   0 8064.66 467.632  11
   0 -28   0 8204.15 435.232  28
   0 -28   1 4489.93 361.319  11
   0 -28   1 4587.13 319.834  28
   0 -28   1 4120.73 346.398  26
   0 -28  -1 4462.64 342.144  28
   0 -28  -1 4599.83 356.961  11
   0 -28   2 11034.0 525.010  26
   0 -28  -2 12005.8 531.310  28
   0 -28   2 11349.9 441.810  28
   0 -28   2 11704.6 532.675  11
   0 -28  -2 11518.9 532.404  11
   0 -28  -3 388.413 130.937  27
   0 -28   3 516.961 168.367  11
   0 -28  -3 363.312 162.297  28
   0 -28   3 306.932 154.259  26
   0 -28  -3 448.121 165.641  11
   0 -28   4 2196.33 225.797  26
   0 -28  -4 2416.84 244.010  11
   0 -28   4 2456.71 237.417  11
   0 -28  -4 2335.54 203.032  27
   0 -28  -5 3508.57 217.707  27
   0 -28   5 3367.92 222.011  11
   0 -28   5 3773.33 227.603  26
   0 -27   0-3.61678 176.251  11
   0 -27   0-145.345 171.059  28
   0 -27   0 206.694 198.946  26
   0 -27  -1 5239.74 385.690  28
   0 -27   1 5358.92 414.674  26
   0 -27   1 5381.79 367.611  28
   0 -27  -1 5312.79 406.676  11
   0 -27   1 5388.95 407.617  11
   0 -27  -2 1168.92 227.166  11
   0 -27  -2 1139.73 233.383  28
   0 -27   2 1181.13 240.312  11
   0 -27   2 1018.83 183.057  28
   0 -27   2 1515.03 263.036  26
   0 -27  -3 5.20114 158.431  28
   0 -27   3 110.544 176.975  11
   0 -27   3 122.488 167.284  26
   0 -27  -3 216.084 134.613  27
   0 -27  -3 47.2687 159.851  11
   0 -27   4 1331.50 215.784  11
   0 -27  -4 1568.59 227.630  11
   0 -27  -4 1503.56 200.102  27
   0 -27   4 1427.54 213.745  26
   0 -27  -5 428.960 144.283  11
   0 -27   5 797.985 154.241  26
   0 -27  -5 430.446 149.266  27
   0 -27   5 507.853 152.693  11
   0 -27  -6 212.469 92.6498  27
   0 -27   6 302.202 92.7793  11
   0 -26   0 13680.6 650.431  11
   0 -26   0 13564.5 645.111  26
   0 -26   0 13391.5 604.029  28
   0 -26  -1 10405.7 543.516  28
   0 -26   1 9153.08 490.959  28
   0 -26   1 9324.33 541.756  26
   0 -26   1 8998.48 536.248  11
   0 -26  -1 9610.07 551.271  11
   0 -26   2 2099.90 297.058  11
   0 -26   2 2097.67 244.121  28
   0 -26  -2 1896.64 282.965  28
   0 -26  -2 1933.56 288.959  11
   0 -26  -2 1464.21 214.111  27
   0 -26   2 1888.82 295.451  26
   0 -26  -3 4306.72 319.725  27
   0 -26   3 4442.34 376.587  11
   0 -26  -3 4658.13 385.318  11
   0 -26   3 4391.11 368.045  26
   0 -26  -3 5434.42 399.393  28
   0 -26   4 3253.95 295.438  12
   0 -26  -4 2930.19 308.018  11
   0 -26  -4 3024.61 281.152  27
   0 -26   4 3457.26 322.519  26
   0 -26  -5 3960.64 290.901  27
   0 -26   5 3583.30 285.833  26
   0 -26  -5 3600.79 301.028  11
   0 -26   5 3524.62 274.515  12
   0 -26   5 3372.99 225.662  25
   0 -26   6 4607.10 250.586  26
   0 -26  -6 4818.14 278.688  27
   0 -25   0-95.6252 159.689  28
   0 -25   0 10.9858 197.393  26
   0 -25   0-35.6989 198.761  11
   0 -25  -1 9122.00 553.176  26
   0 -25  -1 10416.0 559.935  28
   0 -25   1 9643.39 564.393  26
   0 -25   1 9622.51 516.704  28
   0 -25   1 9450.96 564.843  11
   0 -25  -1 9903.91 579.328  11
   0 -25  -2 24044.0 733.343  27
   0 -25   2 22097.8 822.848  26
   0 -25   2 23028.5 743.011  28
   0 -25   2 23495.5 850.567  11
   0 -25  -2 23634.8 821.491  28
   0 -25  -2 23668.1 858.197  11
   0 -25   3 700.374 173.711  28
   0 -25  -3 456.932 206.490  28
   0 -25  -3 506.846 161.017  27
   0 -25  -3 595.151 212.900  11
   0 -25   3 623.693 226.752  26
   0 -25   3 731.796 209.259  12
   0 -25   3 632.096 162.222  25
   0 -25   4 9894.63 516.483  12
   0 -25  -4 9886.39 538.833  11
   0 -25  -4 10875.0 536.086  28
   0 -25   4 10188.1 525.264  26
   0 -25   4 10470.1 468.192  25
   0 -25  -4 10146.4 502.217  27
   0 -25   5 16392.8 539.560  25
   0 -25  -5 15864.1 625.138  11
   0 -25   5 15767.6 588.928  26
   0 -25   5 16185.5 595.947  12
   0 -25  -5 16552.3 588.728  27
   0 -25   6 3024.96 217.333  25
   0 -25  -6 3742.56 275.984  27
   0 -25   6 2980.59 240.346  26
   0 -25   6 3100.63 236.220  12
   0 -25  -7 388.049 105.742  27
   0 -24   0 22201.7 849.172  11
   0 -24   0 22201.0 793.635  28
   0 -24   0 20887.0 815.443  26
   0 -24   1 1970.63 271.456  28
   0 -24  -1 1757.64 283.535  26
   0 -24  -1 2171.35 318.919  11
   0 -24   1 1584.54 277.972  26
   0 -24   1 1609.45 297.580  11
   0 -24  -1 1727.99 281.396  28
   0 -24  -2 25272.5 896.287  11
   0 -24  -2 23805.9 837.603  28
   0 -24  -2 25089.7 773.396  27
   0 -24   2 24923.1 788.403  28
   0 -24   2 24516.1 878.021  12
   0 -24   2 24464.2 871.818  26
   0 -24  -3 6307.61 416.379  27
   0 -24   3 6137.39 393.263  25
   0 -24  -3 6291.32 463.996  28
   0 -24  -3 6458.70 477.481  11
   0 -24   3 6151.82 459.137  26
   0 -24   3 6002.26 454.943  12
   0 -24   3 6444.32 396.805  28
   0 -24   4 6650.52 452.313  12
   0 -24   4 6924.35 460.346  26
   0 -24  -4 6634.00 455.492  28
   0 -24  -4 6789.13 434.424  27
   0 -24  -4 6045.58 455.526  11
   0 -24   4 6159.81 394.865  25
   0 -24  -5 15052.2 646.230  11
   0 -24   5 15556.5 576.583  25
   0 -24   5 15702.6 620.378  26
   0 -24   5 16329.4 635.530  12
   0 -24  -5 16354.8 627.378  27
   0 -24  -6 8930.04 436.022  27
   0 -24   6 7815.63 392.678  12
   0 -24   6 8159.55 387.353  25
   0 -24   6 8468.33 408.024  26
   0 -24   7 11160.8 361.828  12
   0 -24  -7 12201.4 412.413  27
   0 -24   7 12136.7 371.780  26
   0 -24   7 11257.9 359.795  25
   0 -23   0-197.502 201.803  11
   0 -23   0 16.6744 173.121  28
   0 -23   0 240.488 192.633  26
   0 -23  -1 12835.3 652.238  11
   0 -23   1 13470.9 665.826  26
   0 -23   1 13229.6 604.377  28
   0 -23   1 13547.2 670.424  11
   0 -23  -1 13008.3 630.415  28
   0 -23  -1 13376.9 659.534  26
   0 -23  -2 3136.98 334.658  28
   0 -23   2 3237.35 367.360  26
   0 -23   2 2655.56 293.208  28
   0 -23   2 2862.30 280.592  25
   0 -23  -2 3005.02 354.039  11
   0 -23   2 2976.25 360.861  12
   0 -23  -2 2955.53 296.045  27
   0 -23   3 8376.82 528.637  26
   0 -23   3 8515.79 460.918  28
   0 -23  -3 8560.16 542.968  11
   0 -23  -3 8534.47 529.531  28
   0 -23   3 7302.98 443.445  25
   0 -23  -3 8618.30 488.525  27
   0 -23   3 9270.75 555.576  12
   0 -23  -4 124.682 210.244  11
   0 -23  -4 250.055 178.198  27
   0 -23   4 443.986 186.432  26
   0 -23  -4 345.249 198.358  28
   0 -23   4 447.657 211.266  12
   0 -23   4 348.864 174.120  25
   0 -23   5 2360.25 272.317  25
   0 -23   5 2672.66 310.449  12
   0 -23  -5 2652.33 303.191  27
   0 -23   5 2656.87 306.281  26
   0 -23  -5 2716.66 328.972  11
   0 -23  -6 3647.11 311.130  27
   0 -23   6 3353.14 288.555  26
   0 -23   6 3254.96 302.824  12
   0 -23   6 3436.43 284.936  25
   0 -23   7 2361.30 206.150  25
   0 -23   7 2414.03 208.195  12
   0 -23  -7 2670.22 239.644  27
   0 -23   7 2609.57 209.808  26
   0 -22   0 7759.60 513.357  26
   0 -22   0 7518.32 507.394  11
   0 -22   0 7538.62 480.308  28
   0 -22   0 7352.06 815.658  19
   0 -22   1 17245.8 745.461  12
   0 -22   1 17465.0 744.406  26
   0 -22  -1 17726.6 753.941  11
   0 -22  -1 17701.2 637.296  27
   0 -22   1 18144.5 1312.85  19
   0 -22  -1 16325.8 694.577  28
   0 -22   1 17869.1 702.113  28
   0 -22  -1 17482.1 737.450  26
   0 -22   2 792.564 237.088  26
   0 -22   2 878.245 201.946  28
   0 -22   2 479.252 399.033  19
   0 -22   2 659.812 231.461  12
   0 -22  -2 902.775 234.209  11
   0 -22  -2 514.569 174.886  27
   0 -22  -2 1008.00 235.025  28
   0 -22   2 584.718 154.030  25
   0 -22  -3 5250.28 445.782  11
   0 -22   3 5708.80 449.900  12
   0 -22  -3 5435.12 404.889  27
   0 -22   3 5571.23 380.053  28
   0 -22  -3 5752.14 437.598  28
   0 -22   3 5666.60 444.790  26
   0 -22   3 5145.58 386.666  25
   0 -22   4 4538.89 403.246  26
   0 -22   4 4560.58 413.133  12
   0 -22  -4 4181.19 372.587  27
   0 -22  -4 3842.29 378.346  28
   0 -22  -4 4326.80 410.678  11
   0 -22   4 3724.04 343.004  25
   0 -22  -5 2712.20 333.146  11
   0 -22   5 1782.59 275.370  26
   0 -22   5 2036.35 291.630  12
   0 -22  -5 2225.98 302.629  27
   0 -22   5 2021.65 263.248  25
   0 -22  -6 7607.48 388.237  14
   0 -22   6 8295.09 475.534  12
   0 -22  -6 8187.15 468.163  27
   0 -22  -6 7121.73 377.301  29
   0 -22   6 8510.31 462.924  25
   0 -22   6 7996.37 452.187  26
   0 -22  -6 7653.88 485.795  11
   0 -22  -7 5748.52 309.273  29
   0 -22   7 5607.61 335.072  25
   0 -22  -7 5677.35 346.064  27
   0 -22   7 6159.98 333.141  26
   0 -22  -7 5647.81 295.173  14
   0 -22   7 6014.66 349.796  12
   0 -22   8 4990.22 246.642  25
   0 -22  -8 4514.89 239.154  27
   0 -21   0-89.3587 157.689  11
   0 -21   0 383.226 316.485  19
   0 -21   0-74.3838 165.654  26
   0 -21   0-89.9167 148.251  28
   0 -21   1 21645.5 821.393  12
   0 -21   1 20728.6 1376.20  19
   0 -21  -1 20837.8 798.102  11
   0 -21  -1 20881.5 785.935  26
   0 -21   1 20180.2 779.534  26
   0 -21   1 19358.6 712.902  28
   0 -21  -1 20604.3 1275.17  19
   0 -21  -1 20892.5 679.175  27
   0 -21  -1 20403.4 756.901  28
   0 -21   2 1697.29 244.343  25
   0 -21  -2 1543.77 272.377  28
   0 -21   2 1615.82 234.762  28
   0 -21  -2 1645.95 292.341  26
   0 -21   2 1642.23 290.724  12
   0 -21   2 1778.37 275.167  26
   0 -21  -2 1476.87 271.384  11
   0 -21  -2 1457.84 232.390  27
   0 -21   3 806.136 198.706  25
   0 -21   3 412.277 208.088  12
   0 -21  -3 453.478 190.522  27
   0 -21   3 679.813 172.622  28
   0 -21   3 941.436 252.483  26
   0 -21  -3 652.421 231.392  28
   0 -21  -3 805.374 238.676  11
   0 -21   4 4608.04 386.151  25
   0 -21  -4 4493.46 384.906  28
   0 -21  -4 4414.19 415.315  11
   0 -21  -4 4387.75 387.955  27
   0 -21   4 4556.29 414.639  26
   0 -21   4 5381.69 448.328  12
   0 -21  -5 19308.5 745.170  27
   0 -21  -5 19654.0 751.322  28
   0 -21  -5 19431.1 804.728  11
   0 -21   5 20364.2 774.183  26
   0 -21  -5 19279.6 653.026  29
   0 -21   5 18761.4 734.438  25
   0 -21  -5 19763.6 685.816  14
   0 -21   5 19325.0 782.600  12
   0 -21  -6 952.040 184.125  14
   0 -21  -6 508.497 209.035  27
   0 -21   6 948.272 220.681  12
   0 -21  -6 844.884 189.664  29
   0 -21   6 1325.53 236.254  25
   0 -21  -6 888.869 253.944  11
   0 -21   6 900.665 205.442  26
   0 -21   7 3619.50 302.438  12
   0 -21   7 3289.12 287.936  25
   0 -21   7 3288.32 268.211  26
   0 -21  -7 3614.09 279.906  29
   0 -21  -7 3527.28 273.730  14
   0 -21  -7 3653.48 309.105  27
   0 -21   8 4669.47 272.391  25
   0 -21   8 4255.94 251.222  12
   0 -21  -8 5078.61 280.356  27
   0 -21  -8 4379.80 253.741  29
   0 -20   0 27992.5 846.328  28
   0 -20   0 28545.3 1471.75  19
   0 -20   0 26967.2 882.959  11
   0 -20   0 26711.2 865.550  26
   0 -20  -1 3446.68 331.640  28
   0 -20  -1 3905.77 357.640  26
   0 -20  -1 3579.91 287.021  27
   0 -20   1 3251.85 596.016  19
   0 -20   1 3595.39 348.645  12
   0 -20   1 3751.10 350.243  26
   0 -20  -1 3724.76 360.913  11
   0 -20   1 3549.15 326.012  28
   0 -20  -1 3372.68 554.707  19
   0 -20  -2 715.803 173.308  27
   0 -20   2 1126.79 203.717  28
   0 -20   2 1157.50 241.675  26
   0 -20   2 977.075 273.289   6
   0 -20   2 1129.37 203.669  25
   0 -20   2 296.189 272.320  19
   0 -20  -2 911.808 228.409  26
   0 -20   2 1153.74 253.832  12
   0 -20  -2 1358.92 246.240  28
   0 -20  -2 1171.20 238.951  11
   0 -20   3 34682.3 906.116  28
   0 -20   3 35006.0 1747.73   6
   0 -20   3 34649.9 974.942  25
   0 -20   3 34903.6 1877.61  19
   0 -20  -3 34464.9 953.002  27
   0 -20   3 34003.8 1028.28  12
   0 -20  -3 34228.0 984.685  28
   0 -20   3 34547.6 1028.61  26
   0 -20  -3 34531.2 1034.24  11
   0 -20   4 5740.51 431.723  25
   0 -20   4 5170.08 449.172  12
   0 -20  -4 5900.85 435.328  28
   0 -20  -4 5378.66 422.818  27
   0 -20   4 5544.34 442.386  26
   0 -20  -4 5411.44 375.489  14
   0 -20  -4 5977.68 474.449  11
   0 -20   5 4065.61 394.299  12
   0 -20  -5 3882.00 375.244  28
   0 -20  -5 4043.13 379.745  27
   0 -20   5 4025.59 383.723  26
   0 -20   5 3668.09 361.721  25
   0 -20  -5 3894.85 394.505  11
   0 -20  -5 4079.28 343.541  29
   0 -20  -5 4206.50 350.696  14
   0 -20  -6 5330.62 446.106  11
   0 -20   6 5666.37 422.061  25
   0 -20  -6 5761.24 391.941  29
   0 -20   6 5338.51 427.731  12
   0 -20  -6 5637.42 416.737  27
   0 -20  -6 5876.55 400.354  14
   0 -20   6 5635.97 412.062  26
   0 -20   7 2830.21 287.416  12
   0 -20  -7 2577.50 263.632  29
   0 -20  -7 1959.34 234.735  14
   0 -20   7 2131.77 246.646  26
   0 -20  -7 2703.65 283.481  27
   0 -20   7 2595.18 277.469  25
   0 -20  -8 2346.24 214.226  14
   0 -20   8 2723.72 230.820  12
   0 -20   8 2865.66 216.125  26
   0 -20  -8 2365.12 225.457  27
   0 -20  -8 2976.72 241.662  29
   0 -20   8 2649.53 237.559  25
   0 -19   0-161.855 159.602  12
   0 -19   0-108.739 141.980  26
   0 -19   0-362.772 342.550  19
   0 -19   0 87.5499 140.403  28
   0 -19  -1 10519.7 871.183  19
   0 -19   1 11630.3 536.211  28
   0 -19  -1 12094.8 572.581  26
   0 -19   1 11963.0 587.405  12
   0 -19   1 11993.0 572.924  26
   0 -19  -1 10934.6 477.545  27
   0 -19   1 12950.5 1044.78  19
   0 -19  -1 11705.9 554.808  28
   0 -19  -1 11502.3 572.597  11
   0 -19   2 24865.4 849.273  12
   0 -19  -2 25430.1 768.269  27
   0 -19   2 23774.5 765.080  25
   0 -19  -2 26580.0 1330.48  19
   0 -19   2 24909.4 1357.89   6
   0 -19   2 23400.4 744.304  28
   0 -19  -2 24587.3 820.413  26
   0 -19  -2 25039.3 849.255  11
   0 -19   2 24360.0 830.751  26
   0 -19   2 25994.7 1502.15  19
   0 -19  -2 24864.8 803.763  28
   0 -19   3 5543.52 802.307  19
   0 -19   3 5573.03 743.833   6
   0 -19   3 6086.97 397.760  28
   0 -19  -3 6021.55 412.991  27
   0 -19   3 5971.98 449.593  12
   0 -19   3 5864.61 420.026  25
   0 -19   3 6045.71 452.950  26
   0 -19  -3 5943.13 431.969  28
   0 -19  -3 5845.27 446.487  11
   0 -19   4 4961.23 395.513  25
   0 -19  -4 4942.38 395.853  27
   0 -19  -4 4908.42 402.533  28
   0 -19   4 4927.57 425.340  26
   0 -19   4 4547.62 415.268  12
   0 -19   4 4780.73 755.053  19
   0 -19  -4 5087.38 434.762  11
   0 -19   4 4528.94 401.973  16
   0 -19   4 3213.53 652.157   6
   0 -19  -4 5550.97 387.805  14
   0 -19  -5 22977.9 813.514  28
   0 -19   5 22331.2 828.960  26
   0 -19  -5 21475.0 744.849  14
   0 -19  -5 22430.4 751.250  29
   0 -19   5 22853.7 860.170  12
   0 -19  -5 23087.5 815.134  27
   0 -19  -5 22358.5 870.116  11
   0 -19   5 22170.1 836.092  16
   0 -19  -6 4315.94 420.896  11
   0 -19   6 4107.26 375.916  26
   0 -19  -6 4069.17 355.094  29
   0 -19  -6 3880.26 335.502  14
   0 -19   6 3961.21 387.207  12
   0 -19  -6 4148.83 380.468  27
   0 -19   6 3736.44 372.137  16
   0 -19   7 1572.41 235.874  26
   0 -19  -7 1659.81 249.020  29
   0 -19  -7 1616.06 235.989  14
   0 -19   7 1818.05 268.913  12
   0 -19  -7 1866.59 253.628  27
   0 -19  -8 308.251 132.723  14
   0 -19  -8 510.900 160.362  27
   0 -19   8 409.769 149.181  12
   0 -19   8 450.319 136.174  26
   0 -19  -8 793.584 170.397  29
   0 -19   8 709.951 176.435  25
   0 -19   9 557.265 107.342  25
   0 -19  -9 330.757 103.858  29
   0 -18   0 4793.00 354.292  26
   0 -18   0 4140.45 320.845  28
   0 -18   0 3456.31 543.829  19
   0 -18   0 4314.18 361.714  12
   0 -18   1 9443.78 840.884  19
   0 -18   1 11013.7 535.082  26
   0 -18  -1 11250.4 523.988  28
   0 -18   1 9834.71 780.582   6
   0 -18  -1 10762.2 538.616  11
   0 -18  -1 11152.7 538.319  26
   0 -18  -1 9664.33 803.898  19
   0 -18   1 11163.9 557.122  12
   0 -18   1 11041.8 506.718  28
   0 -18  -2 13059.6 591.922  26
   0 -18  -2 14230.0 627.574  11
   0 -18   2 13217.6 1059.24  19
   0 -18   2 13575.6 618.123  12
   0 -18  -2 14243.5 566.809  27
   0 -18  -2 13172.3 940.176  19
   0 -18   2 13726.1 558.729  28
   0 -18  -2 13793.8 586.296  28
   0 -18   2 13425.3 562.802  25
   0 -18   2 13633.2 973.923   6
   0 -18   2 13082.2 601.402  26
   0 -18  -3 1713.23 264.512  11
   0 -18   3 1557.94 249.994  16
   0 -18   3 1604.64 238.124  25
   0 -18   3 2471.35 571.215  19
   0 -18   3 1166.65 386.195   6
   0 -18   3 1127.83 201.738  28
   0 -18   3 1472.63 268.424  26
   0 -18  -3 1710.25 249.154  27
   0 -18   3 1238.03 251.112  12
   0 -18  -3 1584.66 259.715  28
   0 -18   4 6712.48 842.760   6
   0 -18   4 7045.08 489.452  16
   0 -18  -4 8438.05 460.868  14
   0 -18   4 6445.95 469.543  26
   0 -18  -4 7559.65 471.802  28
   0 -18  -4 7393.15 463.092  27
   0 -18   4 7980.02 962.697  19
   0 -18  -4 7383.50 500.301  11
   0 -18  -4 8204.86 445.676  29
   0 -18   4 7104.63 503.002  12
   0 -18   5 7690.74 506.571  16
   0 -18   5 7367.25 491.948  26
   0 -18  -5 7607.28 461.540  14
   0 -18  -5 7794.16 538.823  11
   0 -18  -5 8291.18 505.406  27
   0 -18   5 7001.42 502.549  12
   0 -18  -5 7252.40 472.869  28
   0 -18  -5 7287.69 450.866  29
   0 -18  -6 9136.59 533.188  27
   0 -18   6 9978.34 558.702  26
   0 -18   6 9268.12 545.778  16
   0 -18  -6 9872.25 528.858  29
   0 -18   6 9485.34 569.375  12
   0 -18  -6 9093.53 575.662  11
   0 -18  -6 9319.78 513.852  14
   0 -18   7 2332.35 291.915  16
   0 -18   7 3094.76 306.556  26
   0 -18  -7 3532.07 338.287  27
   0 -18  -7 2064.20 267.962  14
   0 -18  -7 2739.26 285.206  13
   0 -18  -7 3362.11 328.944  29
   0 -18   7 2611.30 304.408  12
   0 -18  -8 1811.21 227.555  27
   0 -18  -8 2186.35 258.808  29
   0 -18  -8 1964.92 234.538  14
   0 -18   8 2087.77 246.365  12
   0 -18   8 2004.76 218.875  26
   0 -18  -8 1551.28 197.209  13
   0 -18   9 71.8798 80.5674  12
   0 -18   9 54.2386 100.399  25
   0 -18  -9 86.9838 109.957  29
   0 -17   0 274.273 245.816  19
   0 -17   0 155.117 181.175   6
   0 -17   1 417.648 236.354   6
   0 -17   1 290.159 260.718  19
   0 -17   2 20668.1 1248.07  19
   0 -17   2 21587.9 733.228  26
   0 -17   2 19764.0 691.647  16
   0 -17  -2 20989.6 728.215  11
   0 -17  -2 21422.1 702.294  28
   0 -17   2 21874.6 1208.07   6
   0 -17  -2 20663.8 705.899  26
   0 -17   2 20289.5 730.684  12
   0 -17  -3 11573.5 544.312  28
   0 -17   3 12415.8 1018.60   6
   0 -17   3 11645.9 569.219  16
   0 -17   3 10562.2 541.509  26
   0 -17  -3 12081.4 584.439  11
   0 -17  -3 10942.5 512.967  27
   0 -17   3 10975.6 569.831  12
   0 -17   3 11441.5 1020.10  19
   0 -17  -4 20574.4 727.752  27
   0 -17  -4 20074.9 691.887  14
   0 -17   4 18663.1 758.906  12
   0 -17  -4 19427.9 771.602  11
   0 -17   4 20801.6 1376.29   6
   0 -17   4 20139.8 1392.93  19
   0 -17   4 18324.6 728.924  16
   0 -17  -4 19522.6 725.260  28
   0 -17  -4 18908.2 664.825  29
   0 -17   4 17792.1 719.875  26
   0 -17   5 9992.82 562.832  32
   0 -17  -5 9659.36 517.117  29
   0 -17  -5 9249.08 504.437  14
   0 -17   5 9336.34 546.462  16
   0 -17   5 9582.24 548.608  26
   0 -17  -5 9293.63 574.919  11
   0 -17   5 9901.15 1111.06  19
   0 -17   5 11143.8 1113.60   6
   0 -17  -5 9793.26 537.520  28
   0 -17  -5 11764.9 1134.14   4
   0 -17   5 10493.9 605.493  12
   0 -17  -5 10406.6 551.634  27
   0 -17   6 1477.27 270.545  26
   0 -17  -6 1476.19 271.958  29
   0 -17   6 967.012 240.341  32
   0 -17   6 1305.56 283.664  12
   0 -17   6 1288.35 272.421  16
   0 -17  -6 1815.32 317.119  11
   0 -17  -6 1716.65 273.363  14
   0 -17  -6 1016.23 215.601  13
   0 -17  -6 1460.13 277.741  27
   0 -17   7 3857.70 344.467  16
   0 -17  -7 3110.06 344.682  29
   0 -17   7 3684.74 338.474  26
   0 -17  -7 2830.29 313.715  13
   0 -17   7 3384.94 335.977  32
   0 -17  -7 3517.25 337.349  14
   0 -17  -7 3736.54 341.375  27
   0 -17   7 3917.63 377.493  12
   0 -17   8 9100.19 480.621  12
   0 -17  -8 9182.19 474.862  14
   0 -17  -8 8239.29 432.062  13
   0 -17  -8 8784.04 435.823  27
   0 -17   8 8969.24 428.653  26
   0 -17  -8 8975.49 467.979  29
   0 -17   9 3550.60 264.515  25
   0 -17  -9 2790.06 194.610  27
   0 -17   9 3281.50 237.804  12
   0 -17  -9 3728.45 270.217  29
   0 -17  -9 2779.76 215.665  13
   0 -16   0 106164. 2117.77   6
   0 -16   0 101938. 2372.98  19
   0 -16   1 10813.0 836.706  19
   0 -16   1 11001.1 768.567   6
   0 -16   2 37102.1 1588.88  19
   0 -16   2 34848.4 1471.63   6
   0 -16   3 665.122 338.330   6
   0 -16  -3 813.557 196.756  27
   0 -16  -3 608.810 185.514  11
   0 -16   3 1117.39 198.280  26
   0 -16   3 687.686 185.292  16
   0 -16   3 400.748 177.676  12
   0 -16  -3 756.326 168.425  28
   0 -16   3 691.860 385.239  19
   0 -16  -4 3271.94 299.708  29
   0 -16  -4 3113.20 617.051   4
   0 -16   4 2824.09 305.217  26
   0 -16   4 2409.15 290.881  32
   0 -16   4 2602.66 296.752  16
   0 -16  -4 2901.07 322.658  11
   0 -16  -4 2297.29 272.898  27
   0 -16   4 2812.22 324.993  12
   0 -16  -4 2870.06 277.547  14
   0 -16   4 2947.35 559.036  19
   0 -16  -4 2878.24 306.405  28
   0 -16   5 7129.86 484.855  32
   0 -16  -5 7230.50 448.971  29
   0 -16   5 6657.70 459.993  26
   0 -16   5 6925.85 501.130  12
   0 -16   5 6779.42 857.523  19
   0 -16  -5 6407.18 849.311   4
   0 -16  -5 6831.97 441.085  14
   0 -16  -5 7764.04 480.847  13
   0 -16   5 7280.36 487.427  16
   0 -16  -5 6965.64 455.954  28
   0 -16  -5 7258.84 459.643  27
   0 -16  -5 6967.16 502.662  11
   0 -16  -6 13102.7 688.975  11
   0 -16  -6 12891.4 615.243  14
   0 -16   6 12773.1 626.499  16
   0 -16  -6 12832.7 613.076  27
   0 -16   6 12232.5 609.087  26
   0 -16  -6 12840.7 615.024  29
   0 -16   6 12557.1 657.839  12
   0 -16  -6 12873.5 611.602  13
   0 -16   6 13314.5 641.192  32
   0 -16   7 12396.4 593.143  26
   0 -16   7 13198.7 656.559  12
   0 -16  -7 12529.7 597.716  14
   0 -16   7 13856.6 634.596  32
   0 -16  -7 13178.5 598.006  27
   0 -16   7 12488.0 597.604  16
   0 -16  -7 12225.2 599.272  29
   0 -16  -7 12385.1 607.564  13
   0 -16  -8 1191.34 207.086  13
   0 -16  -8 1373.66 218.216  27
   0 -16   8 1423.22 225.576  32
   0 -16   8 1422.34 203.835  26
   0 -16  -8 1337.27 233.255  14
   0 -16   8 1179.51 227.813  12
   0 -16  -8 1467.78 256.438  29
   0 -16   8 1124.58 209.033  16
   0 -16  -9 1021.27 174.217  13
   0 -16  -9 1312.00 158.934  27
   0 -16  -9 1487.50 208.627  29
   0 -16   9 1396.01 186.037  12
   0 -15   0 35.7484 162.128   6
   0 -15   0-334.662 255.153  19
   0 -15   1 23085.3 1060.71   6
   0 -15  -1 21211.8 1048.78   2
   0 -15   1 23117.0 1139.21  19
   0 -15  -2 77519.1 1920.93   2
   0 -15   2 79689.0 2149.69   6
   0 -15  -3 522.580 303.507   4
   0 -15   3-300.130 309.106  19
   0 -15  -4 20294.4 667.821  14
   0 -15  -4 19410.6 670.261  27
   0 -15   4 19593.5 741.485  12
   0 -15   4 19090.6 709.266  16
   0 -15   4 22726.6 1384.05  19
   0 -15  -4 19519.3 1326.22   4
   0 -15   4 19228.4 712.303  26
   0 -15   4 20923.8 741.470  32
   0 -15  -4 20099.9 700.601  28
   0 -15  -4 18712.6 722.378  11
   0 -15  -4 20685.9 665.918  29
   0 -15  -5 5503.70 451.778  11
   0 -15  -5 5703.99 396.006  14
   0 -15   5 6408.15 810.621  19
   0 -15  -5 5315.46 388.364  27
   0 -15  -5 5944.52 420.580  13
   0 -15   5 5247.30 412.137  32
   0 -15  -5 5686.22 400.628  29
   0 -15  -5 7219.89 878.077   4
   0 -15   5 5939.44 419.808  26
   0 -15   5 5923.68 431.867  16
   0 -15   5 5825.56 453.938  12
   0 -15  -5 5591.84 409.467  28
   0 -15  -6 30162.0 916.804  29
   0 -15   6 29724.0 929.404  26
   0 -15   6 30077.0 1780.14  19
   0 -15  -6 31349.4 953.844  13
   0 -15  -6 29214.7 902.638  14
   0 -15   6 28966.0 918.882  16
   0 -15   6 30949.8 958.434  32
   0 -15  -6 29306.5 992.995  11
   0 -15  -6 29345.9 1831.17   4
   0 -15   6 28884.5 970.934  12
   0 -15  -6 29622.7 895.144  27
   0 -15  -7 2791.99 317.875  27
   0 -15  -7 2795.63 350.068  13
   0 -15   7 2552.10 327.715  32
   0 -15   7 3211.48 323.212  26
   0 -15  -7 3181.69 340.687  14
   0 -15   7 2784.23 343.551  12
   0 -15   7 2712.20 308.918  16
   0 -15  -7 2918.97 332.974  29
   0 -15  -8 2007.00 287.486  29
   0 -15  -8 2052.05 270.761  14
   0 -15   8 1780.99 260.572  12
   0 -15  -8 1812.69 272.753  13
   0 -15   8 1740.97 236.790  16
   0 -15   8 1870.33 246.653  26
   0 -15  -8 1646.49 234.340  27
   0 -15   8 1882.75 258.049  32
   0 -15  -9 2033.80 241.955  13
   0 -15  -9 1718.01 175.150  27
   0 -15   9 2188.79 236.622  12
   0 -15  -9 2049.89 250.243  29
   0 -15  -9 1711.08 222.242  14
   0 -15 -10 1063.59 140.730  29
   0 -15  10 723.653 118.797  25
   0 -14   0 5988.29 509.088   6
   0 -14   0 4772.10 505.245  19
   0 -14   0 6069.24 579.597   2
   0 -14  -1 37005.4 1301.01   2
   0 -14  -1 40378.8 1107.38   6
   0 -14   1 37221.8 1296.62   6
   0 -14   1 40569.7 1425.27  19
   0 -14  -2 46608.7 1417.80   2
   0 -14   2 50317.6 1682.60  19
   0 -14   3 37720.2 1575.53  19
   0 -14  -3 34164.3 1571.20   4
   0 -14   4 11062.1 555.879  12
   0 -14  -4 10200.8 966.972   4
   0 -14  -4 11784.9 516.063  27
   0 -14  -4 11237.9 510.396  28
   0 -14   4 10812.5 528.594  16
   0 -14   4 11901.0 553.655  26
   0 -14  -4 11340.4 553.897  11
   0 -14   4 12312.5 1007.89  19
   0 -14   5 727.256 397.914  19
   0 -14   5 1363.58 274.887  12
   0 -14  -5 1218.16 249.502  11
   0 -14  -5 1295.96 249.496  29
   0 -14  -5 1177.59 231.938  27
   0 -14  -5 1155.48 493.348   4
   0 -14  -5 1323.58 236.555  13
   0 -14   5 1287.49 235.100  32
   0 -14  -5 1405.16 235.643  14
   0 -14   5 1242.33 250.345  16
   0 -14   5 1379.45 224.478  26
   0 -14  -5 1112.75 218.027  28
   0 -14  -6 39403.5 2074.95   4
   0 -14  -6 39068.3 1012.07  27
   0 -14   6 38576.2 1115.58  12
   0 -14   6 39430.2 1078.43  32
   0 -14  -6 39452.7 1066.25  13
   0 -14  -6 38214.7 1123.09  11
   0 -14   6 40099.7 1963.48  19
   0 -14   6 37634.5 1025.95  16
   0 -14  -6 38336.8 1033.96  14
   0 -14   6 38865.8 1051.17  26
   0 -14  -6 38727.8 1024.45  29
   0 -14   7 26911.5 872.997  26
   0 -14   7 27761.1 949.257  12
   0 -14  -7 27694.1 893.362  14
   0 -14   7 27916.4 910.333  32
   0 -14  -7 29466.9 925.612  29
   0 -14  -7 28066.8 857.135  27
   0 -14  -7 26673.1 912.788  13
   0 -14   7 27101.3 869.595  16
   0 -14  -8 170.800 144.018  27
   0 -14  -8 910.784 238.762  29
   0 -14   8 662.250 177.389  32
   0 -14   8 820.952 193.050  16
   0 -14   8 1077.31 234.841  12
   0 -14  -8 862.227 235.928  14
   0 -14  -8 851.367 239.114  13
   0 -14   8 544.885 177.657  26
   0 -14  -9 2231.42 259.943  29
   0 -14   9 1558.51 180.377  26
   0 -14   9 2204.44 254.884  12
   0 -14   9 2025.64 218.110  32
   0 -14  -9 1718.02 240.061  14
   0 -14  -9 1334.43 207.267  13
   0 -14  10 282.436 95.4575  12
   0 -14 -10 277.736 107.526  13
   0 -14 -10 316.191 117.865  29
   0 -13   0 192.175 192.868   6
   0 -13   0-19.1760 218.634  19
   0 -13   0 153.329 227.568   2
   0 -13   1 28644.2 1145.45  19
   0 -13  -1 27368.1 1063.01   2
   0 -13   1 28611.8 1085.96   6
   0 -13  -1 26829.2 873.279   6
   0 -13  -2 24577.1 1201.95   4
   0 -13   2 23198.5 1113.30  19
   0 -13  -2 24797.0 982.834   2
   0 -13  -3 44072.8 1247.52   2
   0 -13  -3 48689.5 1796.02   4
   0 -13   3 48097.4 1705.69  19
   0 -13   4 38667.9 1680.07  19
   0 -13  -4 35276.4 1663.09   4
   0 -13   5 5804.61 402.941  26
   0 -13   5 5842.91 410.795  16
   0 -13   5 5699.15 432.073  12
   0 -13  -5 6416.66 410.905  29
   0 -13   5 6258.29 422.999  32
   0 -13  -5 5740.81 387.138  27
   0 -13  -5 6271.60 412.776  13
   0 -13   5 7109.24 785.005  19
   0 -13  -5 5863.31 444.925  11
   0 -13  -5 5899.11 385.138  28
   0 -13  -5 6219.15 403.199  14
   0 -13  -5 6069.06 822.622   4
   0 -13  -6 19311.8 1498.80   4
   0 -13  -6 18779.5 724.543  14
   0 -13   6 18554.1 1354.09  19
   0 -13  -6 18091.1 682.583  27
   0 -13  -6 18264.0 779.340  11
   0 -13   6 17927.8 714.387  26
   0 -13   6 18084.0 765.538  12
   0 -13   6 18350.6 714.929  16
   0 -13  -6 17504.1 699.476  29
   0 -13  -6 17851.3 729.692  13
   0 -13   6 17240.8 719.369  32
   0 -13   7 8787.49 512.021  26
   0 -13  -7 10085.0 563.262  14
   0 -13  -7 8940.01 559.490  13
   0 -13   7 9080.89 521.510  16
   0 -13   7 9326.41 544.571  32
   0 -13  -7 9215.24 496.895  27
   0 -13  -7 9435.17 548.077  29
   0 -13   7 9344.77 575.746  12
   0 -13  -8 873.246 181.590  23
   0 -13   8 546.502 208.494  12
   0 -13  -8 435.144 199.242  14
   0 -13   8 378.588 167.042  16
   0 -13  -8 500.025 223.966  13
   0 -13   8 359.311 192.733  32
   0 -13  -8 240.169 160.498  27
   0 -13   8 353.771 160.935  26
   0 -13  -8 422.697 238.910  29
   0 -13  -9 1607.23 249.910  13
   0 -13   9 2183.77 240.173  32
   0 -13  -9 1845.60 262.658  29
   0 -13  -9 1758.57 205.773  23
   0 -13   9 1255.52 233.059  12
   0 -13  -9 1506.41 235.446  14
   0 -13   9 1736.10 194.687  26
   0 -13 -10 7559.26 339.801  29
   0 -13 -10 8161.91 354.797  13
   0 -13  10 7161.49 315.861  12
   0 -12   0 57657.5 1320.10   6
   0 -12   0 57918.2 1496.27   2
   0 -12  -1 2729.62 365.133   2
   0 -12   1 1640.42 349.321  19
   0 -12  -1 2556.05 290.602   6
   0 -12   1 2770.61 375.759   6
   0 -12   2 83384.9 1976.55  19
   0 -12  -2 82904.7 1674.13   2
   0 -12  -2 85894.4 1372.39   6
   0 -12  -2 81680.6 2070.41   4
   0 -12  -3 6220.40 460.112   2
   0 -12  -3 5335.05 658.642   4
   0 -12  -3 6700.31 509.382   5
   0 -12   3 6462.95 651.402  19
   0 -12   4 4102.21 613.726  19
   0 -12  -4 2859.67 560.846   4
   0 -12  -4 2960.98 383.846   5
   0 -12  -5 2337.29 526.840   4
   0 -12  -5 2494.26 296.579  11
   0 -12   5 3158.41 567.651  19
   0 -12   5 2496.42 284.084  26
   0 -12  -5 2259.02 253.784  29
   0 -12  -5 2492.76 278.228  14
   0 -12  -5 2681.80 268.630  28
   0 -12   5 2033.07 275.905  12
   0 -12   5 2421.81 275.777  32
   0 -12  -5 2327.63 249.140  27
   0 -12   5 2626.58 285.756  16
   0 -12  -5 2497.08 314.937  13
   0 -12   6 12716.3 619.816  32
   0 -12   6 12936.8 593.071  16
   0 -12  -6 13741.5 1232.48   4
   0 -12   6 12788.8 1131.38  19
   0 -12   6 13446.9 656.655  12
   0 -12  -6 12771.7 620.378  13
   0 -12  -6 13404.8 609.122  29
   0 -12  -6 12000.8 580.201  14
   0 -12  -6 13151.7 573.860  27
   0 -12   6 12457.2 592.710  26
   0 -12  -6 12299.0 640.765  11
   0 -12  -7 8764.12 486.232  27
   0 -12  -7 8524.18 514.753  29
   0 -12  -7 9313.02 540.221  14
   0 -12   7 9003.67 518.102  26
   0 -12  -7 9079.45 560.909  13
   0 -12  -7 8879.45 490.347  23
   0 -12   7 8435.97 523.398  32
   0 -12   7 9070.37 565.127  12
   0 -12   7 9261.85 512.685  16
   0 -12   8 2346.20 284.812  32
   0 -12   8 2588.99 335.094  12
   0 -12   8 2707.08 305.590  16
   0 -12   8 2771.52 288.800  26
   0 -12  -8 2687.88 341.809  29
   0 -12  -8 2463.99 312.382  14
   0 -12  -8 2079.95 331.352  13
   0 -12  -8 2228.64 261.126  27
   0 -12  -8 2440.06 275.715  23
   0 -12  -9 1575.40 268.286  13
   0 -12  -9 1751.66 260.609  14
   0 -12   9 1556.99 218.632  32
   0 -12  -9 1378.92 211.547  23
   0 -12  -9 1311.95 241.428  29
   0 -12   9 1484.02 237.247  12
   0 -12   9 1398.63 186.487  26
   0 -12 -10 7076.79 343.136  29
   0 -12 -10 5902.85 275.294  23
   0 -12  10 5873.48 269.915  32
   0 -12  10 6252.50 319.838  12
   0 -12 -10 6443.11 345.680  13
   0 -11   0 152.388 181.081   6
   0 -11   0 89.0489 183.838   2
   0 -11   1 82295.8 1755.02   2
   0 -11  -1 81548.4 1609.66   2
   0 -11  -1 82336.0 1373.08   6
   0 -11   1 82398.7 1739.19  19
   0 -11  -1 84077.9 1150.17   5
   0 -11  -2 104005. 2220.69   4
   0 -11  -2 101834. 1547.16   5
   0 -11  -2 100105. 1740.46   2
   0 -11   2 104782. 2114.05  19
   0 -11  -2 106351. 1464.78   6
   0 -11  -3 21026.9 858.891   5
   0 -11   3 20778.6 734.257  18
   0 -11   3 22036.5 1077.69  19
   0 -11  -3 19468.1 744.562   2
   0 -11  -3 19523.4 1056.64   4
   0 -11   4 21867.1 1195.18  19
   0 -11  -4 20457.3 1202.71   4
   0 -11  -4 20516.3 1004.20   5
   0 -11   4 20076.3 876.152  18
   0 -11   5 31312.3 870.383  17
   0 -11   5 35009.8 1631.70  19
   0 -11  -5 35002.7 1491.78   5
   0 -11  -5 35737.3 889.466  14
   0 -11   5 33067.7 1311.80  18
   0 -11  -5 35947.3 972.892  11
   0 -11  -5 35826.3 876.209  29
   0 -11  -5 34977.7 1703.06   4
   0 -11   6 683.736 175.792  26
   0 -11  -6 1326.39 521.328   4
   0 -11  -6 925.996 240.811  11
   0 -11  -6 1417.30 211.767  27
   0 -11  -6 1115.73 232.574  14
   0 -11   6 549.499 340.093  19
   0 -11  -6 1181.51 255.879  13
   0 -11   6 1055.55 214.816  16
   0 -11   6 801.234 207.745  12
   0 -11   6 661.185 199.741  32
   0 -11  -6 1435.13 264.419  29
   0 -11  -6 845.831 176.142  23
   0 -11  -6 921.811 346.961   5
   0 -11   6 701.462 189.778  17
   0 -11   7 10216.2 564.138  32
   0 -11  -7 11303.9 589.721  29
   0 -11  -7 10155.3 595.425  13
   0 -11   7 10755.8 1062.93  19
   0 -11  -7 9686.69 1107.01   4
   0 -11  -7 10132.5 518.354  23
   0 -11  -7 10862.2 537.818  27
   0 -11   7 10292.5 601.104  12
   0 -11   7 10053.1 544.802  26
   0 -11   7 10109.7 531.167  16
   0 -11  -7 10736.2 581.180  14
   0 -11   8 8549.87 539.788  12
   0 -11  -8 9014.31 498.092  23
   0 -11   8 8782.93 481.594  26
   0 -11  -8 8014.42 445.931  27
   0 -11  -8 9337.46 572.049  13
   0 -11  -8 8893.44 535.674  14
   0 -11   8 9254.69 485.998  16
   0 -11  -8 8571.10 513.086  29
   0 -11   8 8959.14 528.036  32
   0 -11  -9 4773.38 371.495  29
   0 -11   9 4582.31 345.460  32
   0 -11  -9 4583.54 390.879  13
   0 -11  -9 4544.29 362.875  14
   0 -11  -9 4224.43 331.859  23
   0 -11   9 3821.87 293.881  26
   0 -11   9 4370.27 369.456  12
   0 -11  10 454.684 131.822  12
   0 -11 -10 418.345 130.818  23
   0 -11 -10 544.445 152.220  13
   0 -11 -10 778.818 161.359  29
   0 -10   0 32905.9 1000.92   2
   0 -10   0 31995.8 890.064   6
   0 -10  -1 125454. 1589.47   6
   0 -10  -1 126490. 2176.03   4
   0 -10  -1 122056. 1375.02   5
   0 -10  -1 127063. 1876.00   2
   0 -10   1 125499. 2043.19   2
   0 -10   1 128524. 2049.60  19
   0 -10  -2 1912.28 265.506   5
   0 -10   2 1575.82 192.840  18
   0 -10  -2 1575.34 358.327   4
   0 -10   2 1941.68 365.585  19
   0 -10  -2 1516.27 238.385   2
   0 -10  -2 2016.27 233.242   6
   0 -10   3 29075.2 1192.66  19
   0 -10   3 29808.3 889.567  18
   0 -10  -3 29906.7 1258.36   4
   0 -10  -3 29689.0 1028.41   5
   0 -10  -3 28176.4 833.548   2
   0 -10   4 2165.26 318.021  18
   0 -10   4 1896.89 404.629  19
   0 -10  -4 1999.53 461.409   4
   0 -10   5 7005.94 622.439  18
   0 -10  -5 6719.31 780.626   4
   0 -10   5 6749.59 725.195  19
   0 -10  -6 6194.99 424.712  14
   0 -10  -6 5705.07 376.210  23
   0 -10   6 5616.67 652.298  18
   0 -10   6 6134.75 426.089  17
   0 -10  -6 7344.69 904.126   4
   0 -10   6 6082.71 428.953  32
   0 -10   6 5905.13 432.309  12
   0 -10  -6 6422.68 420.530  29
   0 -10  -6 5825.86 383.630  27
   0 -10   6 6059.81 757.951  19
   0 -10   6 6302.96 407.135  16
   0 -10   6 6295.76 404.581  26
   0 -10  -7 19103.9 792.925  13
   0 -10   7 16621.4 1273.81  19
   0 -10  -7 17157.8 670.983  23
   0 -10   7 17468.1 759.345  12
   0 -10   7 18100.5 687.933  16
   0 -10  -7 18992.2 674.075  27
   0 -10   7 18035.0 703.928  26
   0 -10   7 17692.7 737.793  32
   0 -10  -7 16739.5 1434.74   4
   0 -10  -7 18241.6 721.141  29
   0 -10  -7 17954.4 736.785  14
   0 -10  -8 3005.24 345.736  29
   0 -10   8 3108.49 320.920  26
   0 -10  -8 3979.01 382.844  14
   0 -10  -8 3474.01 318.248  27
   0 -10  -8 3726.16 391.965  13
   0 -10   8 4134.71 380.625  32
   0 -10   8 3437.78 314.777  16
   0 -10   8 3740.41 386.894  12
   0 -10  -8 3401.22 339.436  23
   0 -10  -9 2782.03 324.222  13
   0 -10  -9 2574.96 284.312  23
   0 -10   9 2490.64 313.557  12
   0 -10  -9 2322.07 296.672  29
   0 -10   9 2466.27 266.201  26
   0 -10  -9 2818.90 315.977  14
   0 -10   9 2785.89 290.816  32
   0 -10 -10 2780.04 249.413  29
   0 -10 -10 2767.59 271.943  13
   0 -10 -10 2750.87 238.806  23
   0 -10  10 2887.28 234.359  32
   0 -10  10 2926.73 256.428  12
   0  -9   0 76.8769 158.966   6
   0  -9   0-54.1745 186.866   2
   0  -9  -1 46573.5 837.770   5
   0  -9  -1 47426.5 922.055   6
   0  -9  -1 47410.3 1081.89   2
   0  -9   1 47460.4 1186.02   2
   0  -9  -1 47147.7 1264.14   4
   0  -9   1 48251.1 1192.53  19
   0  -9   1 43382.9 444.478  20
   0  -9   2 16683.3 518.348  18
   0  -9   2 14886.7 382.134  20
   0  -9  -2 16018.3 619.212   5
   0  -9  -2 15847.2 525.900   6
   0  -9   2 14858.9 744.962  19
   0  -9  -2 14587.6 588.128   2
   0  -9  -2 15758.9 811.721   4
   0  -9  -3 16614.1 934.805   4
   0  -9   3 18054.5 696.322  18
   0  -9  -3 18302.7 623.115   2
   0  -9   3 17425.4 904.057  19
   0  -9   3 19656.8 587.322  20
   0  -9   4 30588.0 1309.16  19
   0  -9  -4 27981.1 1309.96   4
   0  -9   4 30340.0 1081.99  18
   0  -9   4 29929.8 900.306  20
   0  -9   5 35310.9 1546.88  19
   0  -9   5 34672.8 1344.87  18
   0  -9  -5 35622.8 1636.68   4
   0  -9  -6 52073.1 1085.55  23
   0  -9   6 50979.4 1120.63  26
   0  -9   6 52901.1 1865.40  18
   0  -9   6 50412.1 1191.99  12
   0  -9  -6 52962.2 2205.59   4
   0  -9   6 53042.4 2065.57  19
   0  -9   6 52999.5 1167.90  32
   0  -9  -6 53343.8 1123.87  29
   0  -9   6 49243.7 1130.55  17
   0  -9  -6 51785.4 1134.14  14
   0  -9  -6 53553.4 1067.15  27
   0  -9   6 53040.8 1093.57  16
   0  -9   7 26213.6 878.849  17
   0  -9  -7 30149.6 906.126  29
   0  -9  -7 29611.1 880.130  23
   0  -9   7 29764.4 936.872  32
   0  -9   7 30531.6 869.575  16
   0  -9   7 29332.7 970.575  12
   0  -9  -7 30133.6 841.041  27
   0  -9  -7 32395.0 1867.00   4
   0  -9   7 32942.8 1639.20  18
   0  -9  -7 28866.6 917.460  14
   0  -9   7 29060.5 879.915  26
   0  -9  -7 31408.8 996.111  13
   0  -9   7 32124.5 1742.30  19
   0  -9  -8 2375.28 335.537  13
   0  -9  -8 1738.46 277.167  14
   0  -9   8 1838.07 302.780  32
   0  -9  -8 2154.47 308.843  29
   0  -9  -8 2006.18 294.570  23
   0  -9   8 1993.97 253.523  26
   0  -9   8 1741.02 288.268  12
   0  -9   8 2201.06 273.125  16
   0  -9   9 2460.97 310.484  12
   0  -9  -9 2964.98 335.704  14
   0  -9   9 2555.23 254.433  26
   0  -9  -9 1963.84 272.075  29
   0  -9  -9 2726.90 304.985  23
   0  -9   9 3194.42 319.501  32
   0  -9  -9 2938.86 351.561  13
   0  -9 -10 103.126 140.147  29
   0  -9 -10 150.081 133.411  23
   0  -9  10 257.446 119.811  32
   0  -9 -10 95.0928 166.491  13
   0  -9  10 9.68728 127.175  12
   0  -9 -11 4144.18 220.646  13
   0  -8   0 36042.8 635.421   5
   0  -8   0 35661.2 832.019   6
   0  -8  -1 90742.0 1184.37   6
   0  -8  -1 88076.6 1618.16   4
   0  -8   1 87797.3 1509.87   2
   0  -8  -1 88800.7 1367.52   2
   0  -8  -1 86486.9 1102.79   5
   0  -8   1 89378.1 1517.14  19
   0  -8   1 88445.1 678.760  20
   0  -8  -2 11347.9 520.956   5
   0  -8  -2 11816.4 687.347   4
   0  -8   2 11768.1 361.148  20
   0  -8  -2 11431.7 434.414   6
   0  -8   2 10929.8 616.968  19
   0  -8  -2 11194.8 482.043   2
   0  -8   2 11596.3 441.977  18
   0  -8   3 78543.0 1433.21  18
   0  -8   3 78032.8 1778.26  19
   0  -8   3 77405.7 1193.67  20
   0  -8  -3 77668.9 1180.20   2
   0  -8  -3 76994.8 1854.79   4
   0  -8   4 21621.6 774.836  20
   0  -8   4 21029.5 1056.92  19
   0  -8   4 21202.2 899.894  18
   0  -8  -4 20963.6 1108.51   4
   0  -8   5 976.148 331.566  19
   0  -8  -5 951.963 354.625   4
   0  -8   5 973.480 278.590  18
   0  -8   5 837.143 223.825  20
   0  -8   6 9354.39 465.436  16
   0  -8   6 9703.23 487.418  26
   0  -8  -6 10253.6 468.621  27
   0  -8  -6 9845.98 489.635  23
   0  -8   6 8871.88 482.164  17
   0  -8   6 9632.67 502.147  32
   0  -8  -6 9276.64 486.937  29
   0  -8   6 9592.12 528.968  12
   0  -8  -6 10279.7 514.739  14
   0  -8   6 9038.09 830.369  19
   0  -8   6 9277.93 797.551  18
   0  -8  -6 9407.71 953.577   4
   0  -8  -7 13265.8 605.337  23
   0  -8   7 13274.2 662.104  12
   0  -8  -7 13678.8 609.682  29
   0  -8  -7 12966.6 547.163  27
   0  -8   7 12952.5 1109.06  19
   0  -8  -7 12753.2 609.739  14
   0  -8   7 13489.0 600.154  26
   0  -8   7 12765.8 612.816  17
   0  -8   7 13763.7 580.452  16
   0  -8  -7 13579.0 1215.96   4
   0  -8   7 13468.3 1046.74  18
   0  -8   7 13251.9 636.410  32
   0  -8   8 10796.1 539.247  26
   0  -8  -8 10771.3 571.820  23
   0  -8   8 10796.8 508.311  16
   0  -8   8 10536.4 573.796  32
   0  -8   8 10297.6 600.272  12
   0  -8  -8 10794.8 592.986  14
   0  -8  -8 11470.7 633.102  13
   0  -8  -8 10376.7 559.513  29
   0  -8   9 2861.93 335.990  12
   0  -8   9 2893.62 310.312  32
   0  -8   9 2961.90 278.639  26
   0  -8  -9 3328.04 367.301  13
   0  -8  -9 3734.81 372.061  14
   0  -8  -9 3725.06 342.879  23
   0  -8  -9 3683.37 341.908  29
   0  -8 -10 3154.39 303.501  13
   0  -8 -10 2918.05 264.248  29
   0  -8  10 2777.15 269.232  12
   0  -8  10 2774.12 251.002  32
   0  -8 -10 2728.28 268.626  23
   0  -8 -11 1113.07 125.122  23
   0  -8 -11 1235.81 147.383  13
   0  -7   0 59.7161 96.1238   5
   0  -7   0-37.7795 156.265   2
   0  -7   0-11.9756 152.786   6
   0  -7   1 290583. 1258.04  20
   0  -7   1 296992. 2573.06   2
   0  -7  -1 285334. 2260.19   2
   0  -7   1 292599. 1405.44  18
   0  -7  -1 288221. 2722.62   4
   0  -7  -1 285452. 1942.87   5
   0  -7   1 298630. 2586.28  19
   0  -7  -1 290235. 1967.69   6
   0  -7   2 161453. 2141.60  19
   0  -7  -2 154774. 1607.20   2
   0  -7  -2 160368. 1493.31   6
   0  -7   2 151691. 1310.97  20
   0  -7  -2 156895. 2237.15   4
   0  -7   2 159373. 1599.87  18
   0  -7  -3 13518.6 463.927   2
   0  -7  -3 13820.6 786.550   4
   0  -7   3 13533.2 518.029  20
   0  -7   3 13025.2 731.098  19
   0  -7   3 14355.8 614.647  18
   0  -7   4 18355.9 737.628  20
   0  -7   4 19469.6 985.550  19
   0  -7   4 19001.2 844.985  18
   0  -7  -4 18934.1 1041.05   4
   0  -7  -5 656.799 358.100   4
   0  -7   5-274.278 191.290  20
   0  -7   5 957.277 321.219  19
   0  -7   5 124.039 262.287  18
   0  -7   6 39664.6 1443.55  20
   0  -7   6 40965.8 1041.27  12
   0  -7   6 38973.4 964.794  17
   0  -7  -6 40903.3 1884.34   4
   0  -7  -6 40039.4 969.363  14
   0  -7   6 41208.9 1005.47  32
   0  -7  -6 42831.8 972.174  29
   0  -7   6 41418.8 1641.60  18
   0  -7  -6 41191.5 950.540  23
   0  -7   6 38701.3 1696.76  19
   0  -7  -7 3778.20 728.964   4
   0  -7  -7 4508.14 370.096  23
   0  -7   7 4405.62 329.467  16
   0  -7   7 5045.63 433.129  12
   0  -7   7 4874.88 373.543  26
   0  -7   7 3269.27 592.027  18
   0  -7   7 4721.80 389.372  17
   0  -7   7 4399.42 377.717  32
   0  -7  -7 5199.94 392.810  29
   0  -7   7 4906.10 797.817  19
   0  -7  -7 4457.04 382.601  14
   0  -7   8 4267.49 416.847  12
   0  -7   8 4254.29 395.484  32
   0  -7  -8 4299.68 390.717  23
   0  -7   8 4064.17 367.210  17
   0  -7  -8 4141.24 422.461  13
   0  -7  -8 3877.07 398.666  14
   0  -7   8 4427.01 364.529  26
   0  -7  -8 4362.16 375.479  29
   0  -7  -9 14689.9 616.670  29
   0  -7  -9 14186.1 632.517  23
   0  -7  -9 15015.4 685.302  13
   0  -7   9 14462.7 632.110  32
   0  -7  -9 13577.6 629.884  14
   0  -7   9 13916.9 654.902  12
   0  -7 -10 3914.50 309.892  23
   0  -7  10 3400.89 296.908  12
   0  -7  10 3545.26 283.891  32
   0  -7 -10 3860.98 290.487  29
   0  -7 -10 3667.21 324.840  13
   0  -7 -11 771.075 131.872  23
   0  -7 -11 889.128 142.721  13
   0  -7  11 960.878 115.286  12
   0  -6   0 52801.5 934.402   2
   0  -6   0 51571.3 665.353   5
   0  -6   0 54144.3 871.433   6
   0  -6   1 134244. 1630.39  19
   0  -6  -1 133325. 1400.03   2
   0  -6   1 135419. 867.168  20
   0  -6  -1 133581. 1222.18   6
   0  -6  -1 131778. 1715.60   4
   0  -6   1 134496. 1612.15   2
   0  -6   1 133825. 981.549  18
   0  -6  -1 135011. 1288.25   5
   0  -6   2 71290.6 1061.67  18
   0  -6   2 69367.4 1336.53  19
   0  -6   2 68610.7 903.520  20
   0  -6  -2 71059.3 1438.96   4
   0  -6  -2 68531.6 977.604   2
   0  -6  -3 78108.3 1721.82  21
   0  -6  -3 79114.5 1005.41   2
   0  -6   3 78683.9 1405.37  18
   0  -6   3 82736.4 1274.87  20
   0  -6  -3 79197.5 1744.23   4
   0  -6   3 81348.0 1678.16  19
   0  -6   4 18945.7 834.273  18
   0  -6   4 18174.7 918.543  19
   0  -6  -4 16568.1 950.991  21
   0  -6   4 18791.8 748.118  20
   0  -6  -4 19069.5 1008.27   4
   0  -6   5 840.288 279.743  18
   0  -6   5 451.502 267.089  19
   0  -6  -5 427.289 307.892  21
   0  -6   5 713.524 241.358  20
   0  -6  -5 184.662 323.210   4
   0  -6   6 21623.1 712.049  17
   0  -6  -6 21706.6 690.323  29
   0  -6  -6 19339.0 1310.08  21
   0  -6   6 20267.8 1045.07  20
   0  -6   6 20819.1 1170.48  18
   0  -6   6 21562.2 752.687  12
   0  -6  -6 21246.1 1353.07   4
   0  -6  -6 21397.4 715.921  14
   0  -6  -6 20537.7 676.808  23
   0  -6   6 20842.5 1229.95  19
   0  -6   7 15092.6 657.409  32
   0  -6  -7 14700.6 643.707  14
   0  -6  -7 15011.5 620.480  29
   0  -6   7 14397.8 608.701  26
   0  -6   7 15047.8 689.071  12
   0  -6  -7 15208.5 639.679  23
   0  -6   7 15632.9 593.952  16
   0  -6   7 13738.2 622.421  17
   0  -6   7 15267.9 1023.63  20
   0  -6   7 13978.2 1103.36  18
   0  -6  -7 14751.2 1263.20   4
   0  -6   7 15768.7 1187.07  19
   0  -6   8 15342.8 671.836  17
   0  -6  -8 15768.4 660.322  29
   0  -6  -8 15261.8 724.669  13
   0  -6   8 15189.9 629.448  26
   0  -6   8 15206.9 719.530  12
   0  -6   8 14869.5 678.235  32
   0  -6  -8 15074.5 673.271  23
   0  -6  -8 14618.7 678.995  14
   0  -6  -9 11979.1 591.115  23
   0  -6  -9 11559.5 549.559  29
   0  -6  -9 10948.8 581.175  14
   0  -6   9 11523.2 606.353  12
   0  -6   9 11270.4 498.710  26
   0  -6   9 11316.3 573.931  32
   0  -6  -9 11596.4 624.540  13
   0  -6 -10 7991.29 386.223  29
   0  -6 -10 8459.70 446.188  23
   0  -6  10 8170.40 417.444  32
   0  -6 -10 7843.10 447.472  13
   0  -6  10 7665.67 433.580  12
   0  -6  11 268.115 101.689  12
   0  -6 -11 485.020 130.620  13
   0  -6 -11 516.849 132.348  23
   0  -5   0 81.2780 126.742   2
   0  -5   0-55.0351 79.8026   5
   0  -5  -1 59904.9 845.979   2
   0  -5  -1 58682.5 742.417   6
   0  -5   1 59178.6 664.188  18
   0  -5  -1 59414.1 1076.41   4
   0  -5   1 58396.3 1000.29  19
   0  -5   1 60564.0 586.015  20
   0  -5   2 27267.0 661.756  18
   0  -5  -2 26663.0 839.621  21
   0  -5  -2 26869.1 559.980   2
   0  -5   2 27254.9 580.286  20
   0  -5   2 28334.0 826.012  19
   0  -5  -2 26635.0 853.583   4
   0  -5   3 1650.76 257.043  18
   0  -5  -3 2032.79 370.249  21
   0  -5   3 2093.46 246.000  20
   0  -5  -3 2274.31 354.004   4
   0  -5   3 2032.47 120.536  22
   0  -5   3 1858.17 307.950  19
   0  -5  -3 2039.90 167.343   2
   0  -5  -4 82669.5 2002.67  21
   0  -5   4 78842.4 1672.97  18
   0  -5   4 78834.1 1818.61  19
   0  -5  -4 82643.0 1989.76   4
   0  -5   4 83001.7 1568.44  20
   0  -5  -5 15174.6 1002.39   4
   0  -5   5 17168.6 934.719  18
   0  -5   5 16628.4 954.462  19
   0  -5  -5 17000.9 1071.43  21
   0  -5   5 17850.5 865.358  20
   0  -5   6 1733.99 381.851  20
   0  -5   6 1187.14 347.447  18
   0  -5  -6 1540.61 442.808  21
   0  -5  -6 1505.65 476.535   4
   0  -5   6 1945.89 391.515  19
   0  -5  -7 7300.77 908.450   4
   0  -5  -7 6511.73 449.524  14
   0  -5   7 5845.23 394.217  26
   0  -5   7 6841.91 702.335  20
   0  -5   7 7886.15 807.963  19
   0  -5   7 6607.06 430.701  17
   0  -5   7 5538.04 709.058  18
   0  -5   7 6575.81 447.150  32
   0  -5  -7 6512.60 847.084  21
   0  -5   7 6161.91 466.191  12
   0  -5  -7 6963.29 438.234  29
   0  -5  -7 6517.68 434.031  23
   0  -5  -8 31068.5 960.280  14
   0  -5   8 31610.2 899.561  26
   0  -5   8 29811.1 914.941  17
   0  -5  -8 31695.6 916.582  29
   0  -5   8 29810.4 940.736  32
   0  -5  -8 32754.6 976.741  23
   0  -5   8 31325.7 1015.39  12
   0  -5  -9 9498.98 502.401  29
   0  -5   9 9822.59 472.165  26
   0  -5  -9 9721.97 547.994  23
   0  -5   9 10262.5 551.774  32
   0  -5   9 10084.8 569.912  12
   0  -5  -9 10786.1 604.510  13
   0  -5 -10 5226.53 319.035  29
   0  -5  10 5076.74 339.830  32
   0  -5  10 4663.93 366.711  12
   0  -5 -10 4953.04 368.335  13
   0  -5 -10 5051.40 362.131  23
   0  -5 -11 3561.69 240.264  13
   0  -5 -11 3490.12 236.277  23
   0  -5  11 3072.16 221.148  12
   0  -4   0 273650. 1705.32   2
   0  -4   0 270619. 1250.78   5
   0  -4   1 38458.5 473.482  20
   0  -4  -1 38708.0 549.516   6
   0  -4  -1 36671.0 781.485   4
   0  -4   1 39110.9 542.324  18
   0  -4   1 37389.6 716.968   2
   0  -4  -1 37750.2 600.660   2
   0  -4   1 38644.8 751.307  19
   0  -4   2 73931.5 963.657  20
   0  -4  -2 73894.5 1326.81   4
   0  -4   2 73840.5 1071.64  18
   0  -4  -2 72157.9 814.552   2
   0  -4   2 73596.9 1254.18  19
   0  -4  -2 72551.8 1309.29  21
   0  -4   3 29942.1 793.771  20
   0  -4   3 29454.9 950.598  19
   0  -4  -3 30161.2 533.932   2
   0  -4   3 29682.5 494.818  22
   0  -4   3 30641.0 876.949  18
   0  -4  -3 29747.6 1013.44   4
   0  -4  -3 30401.2 1032.54  21
   0  -4   4 5608.57 480.314  18
   0  -4   4 5515.06 269.169  22
   0  -4  -4 4731.70 563.032  21
   0  -4   4 4920.24 474.495  19
   0  -4   4 5551.15 449.652  20
   0  -4  -4 5234.94 539.396   4
   0  -4   5 25145.6 1034.10  20
   0  -4   5 25524.3 1121.14  18
   0  -4  -5 22957.3 1214.01   4
   0  -4  -5 24579.5 1253.07  21
   0  -4   5 25182.7 1149.86  19
   0  -4  -6 17696.7 1209.28   4
   0  -4  -6 18445.7 1264.25  21
   0  -4   6 18469.6 1088.39  18
   0  -4   6 18521.9 1110.72  19
   0  -4   6 18077.1 1010.97  20
   0  -4   7 11251.4 529.982  26
   0  -4   7 12642.6 945.318  20
   0  -4   7 11702.5 1011.58  18
   0  -4   7 12640.7 629.912  12
   0  -4  -7 12468.8 590.665  14
   0  -4  -7 12212.1 549.710  29
   0  -4  -7 12767.7 593.609  23
   0  -4  -7 12289.3 1164.69   4
   0  -4   7 12662.1 574.238  17
   0  -4  -7 10282.0 1027.46  21
   0  -4   7 12637.3 598.945  32
   0  -4   8 6566.24 495.468  12
   0  -4   8 6189.15 438.027  17
   0  -4  -8 5902.30 446.058  23
   0  -4   8 6667.24 417.581  26
   0  -4  -8 6628.08 442.043  29
   0  -4   8 6675.44 478.153  32
   0  -4  -8 6726.29 980.942   4
   0  -4  -8 5388.32 424.007  14
   0  -4   9 16752.3 655.279  17
   0  -4   9 17467.5 709.463  32
   0  -4  -9 17939.3 748.955  13
   0  -4   9 16827.6 615.696  26
   0  -4  -9 18003.6 664.923  29
   0  -4  -9 17487.6 724.729  23
   0  -4   9 16537.1 730.538  12
   0  -4  10 10541.8 518.992  12
   0  -4 -10 10657.9 517.626  13
   0  -4 -10 10451.1 433.600  29
   0  -4 -10 11092.8 526.710  23
   0  -4  10 10011.3 474.704  32
   0  -4 -11 396.402 133.158  23
   0  -4  11 291.544 94.1569  32
   0  -4  11 278.539 109.237  12
   0  -4 -11 670.164 136.491  13
   0  -3   0 60.0777 51.0274   5
   0  -3   0 15.5005 76.2344   2
   0  -3  -1 22920.0 387.603   6
   0  -3  -1 22530.0 398.434   2
   0  -3   1 22589.5 370.623  20
   0  -3  -1 22509.1 564.779   4
   0  -3  -1 22541.3 552.368  21
   0  -3   1 22677.3 504.098   2
   0  -3   1 22317.1 526.776  19
   0  -3   1 22958.8 417.825  18
   0  -3  -2 1719.11 264.046  21
   0  -3  -2 2110.15 144.209   2
   0  -3  -2 1581.43 264.161   4
   0  -3   2 1800.99 187.946  20
   0  -3   2 1649.56 242.581  19
   0  -3   2 1644.35 205.013  18
   0  -3   3 39579.0 914.858  20
   0  -3  -3 39431.1 594.687   2
   0  -3   3 40301.8 638.003  22
   0  -3  -3 39071.9 1137.36   4
   0  -3   3 39405.6 1050.10  19
   0  -3   3 40368.1 995.463  18
   0  -3  -3 40131.6 1147.22  21
   0  -3  -4 9568.02 712.773  21
   0  -3   4 10383.6 653.589  19
   0  -3   4 11186.0 606.973  20
   0  -3   4 11105.4 417.586  22
   0  -3  -4 10413.2 724.478   4
   0  -3   4 11759.5 657.778  18
   0  -3   5 8023.71 608.320  20
   0  -3  -5 7791.99 747.516  21
   0  -3   5 7892.98 639.330  18
   0  -3   5 8014.81 664.348  19
   0  -3  -5 8164.99 747.776   4
   0  -3   6 27163.1 1309.52  19
   0  -3   6 26899.2 1327.00  18
   0  -3  -6 26238.7 1429.56   4
   0  -3  -6 26058.5 1438.04  21
   0  -3   6 26325.0 1228.26  20
   0  -3  -7 1466.17 513.171   4
   0  -3  -7 1574.78 242.694  23
   0  -3   7 1971.81 262.477  17
   0  -3   7 1009.02 398.735  20
   0  -3   7 1457.56 205.015  26
   0  -3   7 1440.63 249.644  32
   0  -3  -7 1541.80 255.984  29
   0  -3  -7 1693.29 562.576  21
   0  -3  -7 1854.45 279.643  14
   0  -3  -7 1840.18 249.702  30
   0  -3   7 1130.32 371.979  18
   0  -3   7 1572.96 277.254  12
   0  -3  -8 3330.82 327.407  29
   0  -3  -8 3275.28 317.884  30
   0  -3   8 4321.63 766.458  18
   0  -3  -8 2903.49 335.212  14
   0  -3   8 2624.24 350.126  12
   0  -3   8 3314.26 326.376  17
   0  -3  -8 1436.42 598.550  21
   0  -3   8 3348.96 353.034  32
   0  -3   8 2822.24 528.362  20
   0  -3  -8 3445.37 346.981  23
   0  -3  -8 4359.75 801.454   4
   0  -3   8 3112.65 305.053  26
   0  -3  -9 4500.08 404.792  23
   0  -3   9 4401.20 400.398  32
   0  -3   9 4413.60 362.343  17
   0  -3  -9 4501.54 353.966  29
   0  -3   9 4266.60 323.470  26
   0  -3  -9 4542.53 412.179  13
   0  -3  -9 4211.29 348.581  30
   0  -3   9 4347.45 406.635  12
   0  -3 -10-17.0716 165.295  13
   0  -3 -10 160.055 184.996  23
   0  -3  10 295.444 185.685  12
   0  -3  10 282.132 160.436  32
   0  -3 -11 182.354 123.254  23
   0  -3 -11 216.454 111.481  13
   0  -3  11 203.612 100.962  32
   0  -3  11 336.474 124.420  12
   0  -2   0 272.451 41.7830   5
   0  -2   0 310.736 66.0044   2
   0  -2   0 300.485 70.0961   4
   0  -2  -1 517635. 2392.94  21
   0  -2  -1 521669. 2415.01   4
   0  -2   1 517168. 1775.35  20
   0  -2   1 512529. 2253.18  19
   0  -2   2 8119.96 248.535  22
   0  -2  -2 8004.91 240.684   2
   0  -2  -2 8080.20 441.949  21
   0  -2   2 8009.09 405.929  19
   0  -2   2 8784.62 391.741  18
   0  -2   2 7963.39 347.327  20
   0  -2  -2 7292.55 426.113   4
   0  -2  -3 64542.6 770.626   2
   0  -2  -3 65431.3 1436.68  21
   0  -2   3 67128.5 1276.90  18
   0  -2   3 65591.4 886.471  22
   0  -2  -3 66071.0 1441.82   4
   0  -2   3 66400.1 1198.21  20
   0  -2   3 64549.6 1305.56  19
   0  -2   4 115216. 1415.45  22
   0  -2  -4 113129. 2236.30  21
   0  -2   4 115032. 1889.09  20
   0  -2   4 115049. 1994.84  18
   0  -2   4 112977. 2012.54  19
   0  -2  -4 109788. 2193.18   4
   0  -2  -5 36978.9 1490.06  21
   0  -2   5 35434.5 1294.48  19
   0  -2  -5 34778.2 1434.77   4
   0  -2   5 37215.1 1342.83  18
   0  -2   5 34679.5 1231.05  20
   0  -2   6 10050.4 838.720  18
   0  -2   6 10128.2 787.450  20
   0  -2  -6 10169.0 924.898   4
   0  -2  -6 8831.07 878.094  21
   0  -2   6 10737.5 844.264  19
   0  -2  -7 10933.2 519.342  30
   0  -2  -7 9061.70 996.340  21
   0  -2  -7 11135.6 549.399  14
   0  -2   7 11186.4 563.893  32
   0  -2   7 10736.2 911.365  20
   0  -2  -7 10747.0 538.940  23
   0  -2   7 10610.1 508.530  26
   0  -2   7 11277.0 591.939  12
   0  -2   7 10796.0 523.206  17
   0  -2  -7 11412.3 1075.13   4
   0  -2   7 10175.9 943.611  18
   0  -2  -7 11645.3 532.959  29
   0  -2   8 6596.87 431.136  26
   0  -2   8 6927.92 438.086  17
   0  -2  -8 7975.13 464.926  30
   0  -2   8 7218.07 489.746  32
   0  -2  -8 7940.90 966.959   4
   0  -2  -8 7302.18 443.786  29
   0  -2  -8 8159.65 515.648  23
   0  -2   8 7345.16 518.645  12
   0  -2  -8 7458.05 954.698  21
   0  -2   8 9051.26 928.138  20
   0  -2  -8 7809.71 492.693  14
   0  -2   8 7058.45 915.461  18
   0  -2  -9 421.996 228.185  23
   0  -2  -9 387.043 208.630  30
   0  -2   9 408.004 171.920  17
   0  -2  -9 248.872 168.842  29
   0  -2  -9 538.871 210.381  13
   0  -2   9 455.099 211.561  32
   0  -2   9 545.812 223.072  12
   0  -2  10 8112.69 444.262  32
   0  -2  10 8076.28 468.466  12
   0  -2 -10 7745.95 448.410  23
   0  -2 -10 7779.75 448.154  13
   0  -2  11 265.178 124.205  12
   0  -2 -11 352.912 135.740  23
   0  -2 -11 251.364 114.497  13
   0  -1   1 41823.6 597.543  19
   0  -1   1 42329.8 532.171  20
   0  -1  -1 41472.8 637.533  21
   0  -1  -1 41174.1 633.837   4
   0  -1   1 42034.5 562.316  18
   0  -1  -1 42161.1 670.805   1
   0  -1  -1 40957.1 378.013   2
   0  -1   2 330960. 2241.98  18
   0  -1  -2 318054. 2473.45  21
   0  -1  -2 326960. 2498.52   4
   0  -1   2 335740. 2308.28  19
   0  -1  -2 327408. 2621.45   1
   0  -1   2 321576. 2121.65  20
   0  -1   2 326781. 1667.12  22
   0  -1  -3 87593.6 1622.73   4
   0  -1   3 91333.6 1479.39  18
   0  -1  -3 86162.3 1612.61  21
   0  -1   3 90033.4 1119.68  22
   0  -1   3 87290.8 1397.15  20
   0  -1  -3 87643.4 956.733   2
   0  -1  -3 87136.1 1693.11   1
   0  -1   3 88539.3 1471.10  19
   0  -1  -4 50980.0 812.004   2
   0  -1  -4 52196.4 1503.08   4
   0  -1   4 51117.6 1335.42  19
   0  -1   4 55378.7 1385.27  18
   0  -1   4 52043.9 1011.43  22
   0  -1   4 51472.7 1285.89  20
   0  -1  -4 51432.2 1491.80  21
   0  -1  -4 48622.1 1516.50   1
   0  -1   5-280.435 234.336  20
   0  -1   5 246.715 141.227  22
   0  -1  -5 313.608 318.940   4
   0  -1  -5-36.6173 298.161  21
   0  -1   5 308.551 248.713  18
   0  -1   5 337.473 206.164  19
   0  -1  -6 6790.89 788.784  21
   0  -1  -6 4351.14 675.482   4
   0  -1   6 6189.45 647.720  20
   0  -1   6 6766.74 731.800  18
   0  -1   7 2157.73 271.457  15
   0  -1   7 2514.78 308.241  32
   0  -1  -7 2591.75 286.387  30
   0  -1   7 3156.50 585.359  20
   0  -1  -7 1735.40 543.406  21
   0  -1   7 2225.92 249.710  17
   0  -1  -7 2766.71 304.507  14
   0  -1   7 2489.24 314.810  12
   0  -1   7 1784.47 467.864  18
   0  -1  -7 1762.24 548.013   4
   0  -1  -7 2486.76 269.334  29
   0  -1  -7 2926.86 311.059  23
   0  -1   8 25325.4 808.317  17
   0  -1   8 24807.6 1524.88  20
   0  -1   8 24890.7 791.693  26
   0  -1  -8 23500.0 819.384  14
   0  -1  -8 25517.1 863.448  23
   0  -1   8 25727.3 872.730  32
   0  -1  -8 24546.5 813.255  30
   0  -1  -8 23716.2 1671.39  21
   0  -1   8 25006.4 908.620  12
   0  -1   8 24792.8 1554.79  18
   0  -1  -8 25268.7 772.377  29
   0  -1  -8 25523.0 1672.01   4
   0  -1   9 331.162 208.328  12
   0  -1   9 246.091 186.845  32
   0  -1  -9 223.210 187.746  30
   0  -1  -9 345.057 215.178  23
   0  -1  -9 209.825 204.784  13
   0  -1   9 25.1426 112.812  17
   0  -1  10 1190.06 214.069  32
   0  -1  10 726.260 199.319  12
   0  -1 -10 1074.00 194.304  30
   0  -1 -10 1071.52 224.173  13
   0  -1 -10 964.914 222.555  23
   0  -1 -11 2516.70 204.714  13
   0  -1  11 2620.56 198.758  32
   0  -1  11 2410.67 216.090  12
   0  -1 -11 2650.07 224.097  23
   0   0   1 7912.14 250.910  18
   0   0   1 7948.43 206.628  22
   0   0   1 8183.77 256.086  19
   0   0   1 7787.75 245.389  20
   0   0  -1 8374.40 284.309  21
   0   0  -1 8055.73 294.280   1
   0   0   2 126.660 141.709  20
   0   0   2 135.400 108.675  22
   0   0   2 280.787 152.167  18
   0   0  -2-19.2010 175.114  21
   0   0  -2 173.618 182.609   1
   0   0   2 121.865 146.333  19
   0   0   3 201164. 2187.30  18
   0   0   3 198738. 2126.49  20
   0   0  -3 194352. 2387.87  21
   0   0   3 191109. 2125.93  19
   0   0   3 197066. 1759.24  22
   0   0  -3 198205. 2406.12   4
   0   0  -3 193927. 2504.39   1
   0   0  -4 94991.1 2094.91   1
   0   0   4 95810.5 1769.78  20
   0   0   4 98184.3 1462.86  22
   0   0   4 96691.4 1822.58  18
   0   0   4 92681.8 1766.64  19
   0   0  -4 97168.5 2031.04  21
   0   0  -4 96272.4 2010.49   4
   0   0  -5 42096.5 1637.43   1
   0   0  -5 41576.0 1556.64  21
   0   0   5 46029.3 1442.03  20
   0   0  -5 41882.3 1553.74   4
   0   0   5 42721.2 1430.18  18
   0   0   5 43056.5 1108.08  22
   0   0  -6 3387.75 608.709   4
   0   0  -6 3218.99 588.849  21
   0   0   6 2899.15 503.993  18
   0   0   6 3768.59 529.810  20
   0   0   7 2317.34 508.334  18
   0   0   7 2359.08 271.986  15
   0   0  -7 2226.76 540.882  21
   0   0  -7 2709.67 300.604  14
   0   0   7 3467.88 578.795  20
   0   0  -7 2480.81 606.185   4
   0   0  -7 3200.33 324.654  23
   0   0   7 3110.06 282.435  17
   0   0   7 3011.51 324.416  32
   0   0   7 3180.14 344.089  12
   0   0  -7 3471.87 297.596  29
   0   0  -7 3121.03 311.745  30
   0   0   8-884.538 349.119  18
   0   0   8-829.767 466.861  20
   0   0   8 696.142 177.020  17
   0   0  -8-964.763 481.370   4
   0   0   8-142.482 216.781  12
   0   0   8-261.314 151.592  26
   0   0  -8 332.302 190.146  30
   0   0   8-157.506 173.046  32
   0   0  -8 73.4193 323.593  21
   0   0  -8 192.912 192.317  23
   0   0  -9 570.206 216.975  13
   0   0   9 663.731 170.360  17
   0   0  -9 433.174 214.416  23
   0   0   9 654.232 233.756  12
   0   0  -9 711.471 205.788  30
   0   0   9 558.705 215.354  32
   0   0  10 5776.23 382.308  32
   0   0 -10 6171.78 399.022  23
   0   0  10 5576.20 407.399  12
   0   0 -10 5722.31 363.060  30
   0   0 -10 5174.65 366.693  13
   0   0 -11 1015.84 167.479  23
   0   0 -11 714.560 127.609  13
   0   0  11 817.798 156.810  12
   0   0  11 1001.97 144.458  32
   0   1  -1 41220.3 654.825   1
   0   1   1 41312.6 559.531  18
   0   1   1 41334.1 573.690  20
   0   1  -1 41671.5 616.976  21
   0   1   1 40754.6 548.324  19
   0   1   1 41549.6 534.631  22
   0   1  -2 326303. 2594.32   1
   0   1   2 321142. 2216.53  18
   0   1   2 320528. 1973.81  22
   0   1   2 322943. 2226.95  20
   0   1   2 320444. 2177.42  19
   0   1   3 89765.6 1258.94  22
   0   1   3 85260.0 1414.75  19
   0   1  -3 86121.5 1590.62  21
   0   1  -3 88180.8 1701.07   1
   0   1   3 89216.3 1456.68  20
   0   1   3 90585.6 1479.96  18
   0   1  -4 52072.5 1491.48  21
   0   1   4 55805.4 1396.74  18
   0   1   4 56209.5 1377.56  20
   0   1  -4 52961.1 1569.52   1
   0   1  -4 51138.5 1464.89   4
   0   1   4 52843.5 1129.77  22
   0   1   5 285.154 163.418  22
   0   1   5-37.6060 222.589  18
   0   1  -5-519.688 357.606   1
   0   1   5 124.111 248.095  20
   0   1  -5-508.998 316.900   4
   0   1  -5 132.772 283.138  21
   0   1   6 5885.54 641.879  20
   0   1  -6 6836.69 771.631   4
   0   1   6 5661.45 638.276  18
   0   1  -6 6176.32 728.504  21
   0   1  -7 2471.56 279.399  30
   0   1  -7 2782.88 303.044  14
   0   1  -7 2849.30 319.356  23
   0   1   7 3355.36 554.379  20
   0   1   7 2482.32 255.337  17
   0   1   7 2336.68 271.603  15
   0   1  -7 2734.14 613.159  21
   0   1   7 2544.67 483.973  18
   0   1  -7 2285.92 594.543   4
   0   1   7 2517.10 295.055  32
   0   1  -8 26448.8 879.677  23
   0   1   8 23033.6 1484.49  20
   0   1  -8 25709.9 848.197  30
   0   1  -8 24194.0 1597.32   4
   0   1   8 24933.9 899.140  12
   0   1   8 26654.1 1566.03  18
   0   1  -8 27296.3 1769.60  21
   0   1   8 25930.7 791.388  17
   0   1   8 26035.5 884.030  32
   0   1  -9 223.888 182.228  30
   0   1   9 261.865 214.697  12
   0   1  -9 224.122 223.027  23
   0   1  -9 522.385 214.467  13
   0   1   9 318.918 208.142  32
   0   1  10 877.656 209.105  32
   0   1 -10 1147.65 233.832  23
   0   1 -10 1001.46 199.269  30
   0   1  10 1049.02 225.500  12
   0   1 -10 1076.29 201.092  13
   0   1 -11 2650.05 187.606  13
   0   1  11 2538.80 220.802  12
   0   1 -11 2632.55 217.325  23
   0   1  11 2586.16 202.815  32
   0   2   0 307.039 49.6658   3
   0   2   0 303.862 52.5130  22
   0   2   1 509721. 2100.86  22
   0   2  -1 513682. 2445.43   1
   0   2   1 511413. 2091.58  20
   0   2  -1 508520. 2251.68  21
   0   2  -2 8183.40 422.533  21
   0   2  -2 8298.84 457.702   1
   0   2   2 7818.89 381.406  20
   0   2   2 7913.71 377.848  18
   0   2   2 8469.89 365.915  22
   0   2  -3 66136.6 1484.94   1
   0   2   3 67465.0 1297.00  20
   0   2   3 68453.4 1289.95  18
   0   2   3 67202.8 1154.68  22
   0   2  -3 67084.7 1402.10  21
   0   2  -4 109109. 2142.09  21
   0   2  -4 112754. 2298.71   1
   0   2   4 115244. 1744.45  22
   0   2   4 113308. 1994.91  18
   0   2   4 114659. 1997.58  20
   0   2   5 37541.1 1337.21  20
   0   2  -5 35086.6 1510.59   1
   0   2   5 36338.0 1114.52  22
   0   2  -5 33358.3 1402.69   4
   0   2  -5 34073.3 1420.61  21
   0   2   5 35671.5 1311.05  18
   0   2   6 9808.61 658.749  22
   0   2   6 10289.7 834.444  18
   0   2  -6 8846.45 915.902   1
   0   2  -6 9057.14 881.796   4
   0   2  -6 9049.92 879.755  21
   0   2   6 10606.3 840.711  20
   0   2  -7 8631.37 981.873   4
   0   2   7 10803.3 490.243  17
   0   2   7 11033.9 554.540  32
   0   2   7 11253.6 987.546  18
   0   2  -7 11200.8 552.318  23
   0   2  -7 10677.9 1055.91  21
   0   2   7 10990.9 530.655  15
   0   2  -7 11026.7 545.179  30
   0   2   7 10491.8 910.448  20
   0   2  -7 10176.0 490.258  10
   0   2  -8 7744.55 1023.69  21
   0   2   8 8161.09 957.946  20
   0   2   8 7876.12 506.600  32
   0   2  -8 7543.24 484.478  23
   0   2   8 7489.11 516.722  12
   0   2  -8 9900.74 1075.73   4
   0   2  -8 6916.94 475.293  30
   0   2  -8 7503.63 443.192  10
   0   2   8 7323.65 460.051  15
   0   2   8 9432.43 1022.07  18
   0   2  -9 467.133 221.714  23
   0   2   9 551.840 225.673  32
   0   2  -9 523.345 214.681  30
   0   2   9-74.1662 192.000  12
   0   2  -9 877.542 244.522  13
   0   2  10 7900.04 442.245  32
   0   2 -10 7988.37 422.216  13
   0   2 -10 7873.01 440.837  23
   0   2 -10 7538.21 417.158  30
   0   2  10 8236.24 472.341  12
   0   2  11 305.604 111.109  32
   0   2  11 459.451 124.424  12
   0   2 -11 368.973 123.862  23
   0   2 -11 26.3151 72.4791  30
   0   3   0 255.523 62.5336   3
   0   3   0 27.8020 62.9068  22
   0   3  -1 21565.9 563.479   1
   0   3  -1 22144.5 516.755  21
   0   3   1 22980.4 423.506  18
   0   3   1 21400.8 463.967  20
   0   3   1 21735.7 491.446  22
   0   3   2 1736.08 214.191  18
   0   3  -2 1390.09 229.107  21
   0   3  -2 1577.47 275.553   1
   0   3   2 1546.72 207.699  22
   0   3   2 1648.25 223.103  20
   0   3   3 39918.3 1078.73  33
   0   3  -3 39471.2 1092.15  21
   0   3   3 40191.9 1021.03  20
   0   3   3 38064.8 969.507  18
   0   3   3 39096.8 930.352  22
   0   3  -3 37625.4 1141.91   1
   0   3   4 10689.5 579.401  22
   0   3  -4 9388.04 681.701  21
   0   3   4 11039.8 666.854  20
   0   3  -4 11008.3 778.163   1
   0   3   4 10124.7 634.819  18
   0   3  -5 8290.93 739.976  21
   0   3   5 7335.92 632.366  18
   0   3   5 8444.00 682.843  20
   0   3  -5 9436.55 817.753   1
   0   3   5 7773.65 558.854  22
   0   3  -6 25717.4 1406.49   4
   0   3   6 27165.2 1120.82  22
   0   3   6 26670.8 1310.61  18
   0   3  -6 27441.6 1533.20   1
   0   3   6 26374.9 1314.91  20
   0   3  -6 27938.4 1464.80  21
   0   3   7 1457.84 458.706  20
   0   3  -7 2220.54 581.567  21
   0   3   7 1224.88 230.312  15
   0   3  -7 1524.34 244.270  23
   0   3  -7 1462.77 243.041  10
   0   3   7 1679.75 275.843  32
   0   3   7 1841.05 448.333  18
   0   3  -7 879.281 413.118   4
   0   3  -7 1534.32 247.339  30
   0   3   8 1669.03 546.876  20
   0   3   8 3292.36 647.285  18
   0   3  -8 3056.78 315.217  10
   0   3   8 3677.58 359.964  32
   0   3  -8 3147.93 800.720  21
   0   3  -8 3594.93 787.086   4
   0   3   8 3034.69 326.050  15
   0   3  -8 3336.97 344.137  23
   0   3  -8 3155.38 349.246  30
   0   3   9 4350.13 390.045  32
   0   3  -9 4751.01 401.156  30
   0   3   9 4419.25 416.338  12
   0   3  -9 4937.97 385.243  13
   0   3  -9 4481.23 391.062  23
   0   3  10 139.954 144.430  32
   0   3  10-31.2016 173.289  12
   0   3 -10 62.3664 164.214  30
   0   3 -10-54.8346 169.415  23
   0   3 -10 449.826 173.585  13
   0   3  11 268.952 107.389  32
   0   3 -11 289.007 105.838  30
   0   3 -11 558.982 125.181  23
   0   3  11 366.259 117.261  12
   0   4   0 275345. 1504.38  22
   0   4   0 269522. 1392.51   3
   0   4   1 36947.1 636.681  20
   0   4   1 37309.7 539.250  18
   0   4   1 36446.5 694.697  22
   0   4  -1 38163.0 733.321  21
   0   4  -1 36963.5 440.738  22
   0   4  -1 37313.5 800.469   1
   0   4  -2 74702.7 1356.94   1
   0   4   2 72634.0 1159.10  22
   0   4   2 71189.0 1145.23  20
   0   4   2 72640.2 1070.78  18
   0   4  -2 74524.5 1248.04  21
   0   4  -3 30024.5 974.773  21
   0   4   3 29730.2 857.459  22
   0   4   3 29425.6 903.568  20
   0   4   3 30853.5 982.586  33
   0   4  -3 29411.4 1039.06   1
   0   4   3 29151.6 860.592  18
   0   4   4 4583.17 492.791  20
   0   4  -4 5330.18 528.199  21
   0   4  -4 5497.07 587.719   1
   0   4   4 5310.03 476.340  18
   0   4   4 4983.23 425.333  22
   0   4  -5 23823.8 1270.79   1
   0   4   5 24653.5 1119.06  20
   0   4  -5 23860.3 1201.16  21
   0   4   5 23574.9 1080.50  18
   0   4   5 23597.6 980.188  22
   0   4  -6 17769.4 1177.90  21
   0   4   6 18525.8 964.383  22
   0   4  -6 18037.9 1200.03   4
   0   4   6 18358.6 1113.90  20
   0   4   6 18890.7 1119.99  18
   0   4  -6 17751.0 1265.67   1
   0   4  -7 13413.3 1121.56  21
   0   4   7 12783.0 599.265  32
   0   4  -7 11349.8 1047.75   4
   0   4   7 12877.4 568.884  15
   0   4  -7 12575.9 571.093  23
   0   4  -7 13043.7 607.820  30
   0   4  -7 12140.9 559.124  10
   0   4   7 12192.0 1020.52  18
   0   4   7 12111.9 1027.83  20
   0   4  -8 5862.12 973.895   4
   0   4  -8 5987.98 457.956  30
   0   4  -8 6532.36 926.062  21
   0   4  -8 6431.50 424.700  10
   0   4   8 5878.69 414.375  15
   0   4  -8 6294.54 438.312  23
   0   4   8 6623.37 472.082  32
   0   4  -9 17933.2 725.392  30
   0   4  -9 18318.3 639.594  10
   0   4   9 18807.2 781.328  12
   0   4  -9 17440.0 692.077  23
   0   4  -9 18026.8 676.027  13
   0   4   9 16227.9 694.778  32
   0   4 -10 10696.2 483.521  23
   0   4  10 10426.4 497.237  32
   0   4 -10 10523.8 442.509  13
   0   4 -10 9959.82 483.185  30
   0   4  10 9738.31 508.494  12
   0   4 -11 273.860 100.246  23
   0   4 -11 491.776 113.659  30
   0   4  11 620.191 124.102  32
   0   4  11 418.800 125.647  12
   0   5   0 53.9629 104.135  22
   0   5   0 34.2283 89.8131   3
   0   5   1 57981.1 834.678  20
   0   5  -1 57434.7 643.423  22
   0   5  -1 58358.1 799.670   3
   0   5   1 57762.2 939.781  22
   0   5  -1 56998.5 1075.85   1
   0   5   1 58917.3 676.774  18
   0   5  -1 57231.9 967.323  21
   0   5  -2 26610.6 791.314  21
   0   5   2 27055.9 759.433  22
   0   5  -2 27538.3 875.906   1
   0   5   2 27213.1 743.917  20
   0   5   2 27129.6 663.822  18
   0   5   3 2025.74 292.377  22
   0   5   3 2148.93 275.810  18
   0   5  -3 1850.43 345.898   1
   0   5   3 1842.73 285.916  20
   0   5  -3 2009.66 321.877  21
   0   5   3 2100.13 314.917  33
   0   5   4 82446.1 1790.40  20
   0   5   4 82010.9 1871.52  33
   0   5   4 81097.8 1668.13  22
   0   5  -4 82939.3 2052.93   1
   0   5   4 81088.6 1712.02  18
   0   5  -4 83943.3 1913.25  21
   0   5   5 17570.9 966.835  20
   0   5   5 17118.1 876.368  22
   0   5  -5 16950.6 1096.55   1
   0   5   5 15688.6 889.939  18
   0   5  -5 16175.6 1001.40  21
   0   5   6 1773.85 402.769  18
   0   5   6 1526.72 397.071  20
   0   5  -6 1501.80 460.908   4
   0   5  -6 2093.09 472.939  21
   0   5   6 1164.56 326.705  22
   0   5   7 6836.12 423.244  15
   0   5   7 7704.12 866.137  20
   0   5  -7 6949.69 852.758   4
   0   5  -7 5074.55 757.435  21
   0   5  -7 7010.56 438.210  10
   0   5  -7 6910.45 460.733  30
   0   5   7 6218.66 440.907  32
   0   5  -7 6468.95 885.002   1
   0   5  -7 7060.67 443.507  23
   0   5   7 5837.56 711.601  18
   0   5   8 32262.1 983.361  32
   0   5  -8 31488.9 923.956  23
   0   5  -8 30749.2 964.857  30
   0   5   8 32741.1 915.145  15
   0   5  -8 31151.3 905.154  10
   0   5   9 10485.0 563.135  32
   0   5  -9 10857.7 512.713  13
   0   5  -9 9665.11 555.612  30
   0   5  -9 10489.2 537.494  23
   0   5   9 9568.61 570.141  12
   0   5  -9 9709.05 489.400  10
   0   5 -10 5346.39 342.333  23
   0   5  10 5522.57 378.302  32
   0   5  10 5078.57 386.214  12
   0   5 -10 5538.73 379.877  30
   0   5  11 3679.17 230.180  32
   0   5 -11 3410.96 218.957  30
   0   5 -11 2842.20 182.869  23
   0   5  11 3473.18 240.220  12
   0   6   0 52558.6 761.559   3
   0   6   0 53122.8 832.383  22
   0   6  -1 131923. 1264.81   3
   0   6   1 134088. 1019.25  18
   0   6   1 130792. 1509.84  22
   0   6   1 130880. 1324.92  20
   0   6  -1 132653. 1577.65  21
   0   6  -1 132007. 1105.75  22
   0   6  -1 134450. 1763.54   1
   0   6  -2 70876.4 1457.18   1
   0   6  -2 68471.2 1301.84  21
   0   6   2 66857.6 1050.31  18
   0   6   2 70174.3 1209.97  20
   0   6   2 69867.0 1360.28  33
   0   6   2 70651.1 1272.91  22
   0   6   3 78968.0 1666.21  33
   0   6   3 79503.3 1537.50  20
   0   6  -3 80738.6 1644.25  21
   0   6   3 79085.6 1422.65  18
   0   6  -3 79683.6 1776.99   1
   0   6   3 78559.1 1527.96  22
   0   6   4 19019.6 896.175  20
   0   6   4 19625.6 873.537  22
   0   6  -4 18275.8 944.402  21
   0   6   4 18199.5 829.156  18
   0   6  -4 18808.7 1020.72   1
   0   6   4 18791.2 938.856  33
   0   6   5 42.4981 239.473  20
   0   6   5 667.284 277.915  18
   0   6  -5 384.815 300.192  21
   0   6   5 507.879 228.676  22
   0   6  -5 376.157 372.122   1
   0   6   6 22260.8 731.430  32
   0   6  -6 20499.2 1282.97  21
   0   6  -6 20764.7 1394.81   1
   0   6   6 23403.1 1280.09  20
   0   6   6 20211.7 1149.52  18
   0   6  -6 22497.6 721.603  30
   0   6   6 20136.9 1068.22  22
   0   6   7 15817.5 1023.30  22
   0   6  -7 13377.0 608.580  10
   0   6  -7 13889.4 638.258  30
   0   6   7 14858.1 657.209  32
   0   6  -7 14758.9 610.053  23
   0   6   7 15625.0 624.964  15
   0   6  -7 16156.8 1278.20  21
   0   6  -7 15238.5 1203.42   4
   0   6   7 15549.7 1176.03  20
   0   6   7 14498.4 1145.74  18
   0   6  -7 14213.0 1268.62   1
   0   6  -8 15596.0 656.642  10
   0   6   8 15430.1 628.191  15
   0   6   8 15183.2 689.016  32
   0   6  -8 14641.7 635.619  23
   0   6  -8 15495.0 696.200  30
   0   6   9 11888.8 601.866  32
   0   6   9 11032.2 604.967  12
   0   6  -9 11262.2 589.511  30
   0   6  -9 11138.8 526.060  10
   0   6  -9 11444.3 549.519  23
   0   6 -10 7578.52 360.324  10
   0   6  10 7668.97 452.953  12
   0   6 -10 8051.22 439.314  30
   0   6 -10 7763.18 391.023  23
   0   6  10 7540.83 424.156  32
   0   6  11 403.970 116.936  12
   0   6  11 326.928 93.5178  32
   0   6 -11 653.999 127.312  30
   0   7   0-24.2502 123.962  22
   0   7   0 93.4505 109.826   3
   0   7  -1 297586. 1973.97   3
   0   7   1 285279. 2056.64  20
   0   7  -1 291010. 1812.52  22
   0   7  -1 290990. 2787.16   1
   0   7   1 292358. 1476.22  18
   0   7   1 299218. 2425.60  22
   0   7   2 159008. 1610.53  18
   0   7   2 149836. 1961.28  22
   0   7   2 157152. 2149.42  33
   0   7   2 155403. 1848.43  20
   0   7  -2 157113. 2276.04   1
   0   7  -2 157037. 2053.32  21
   0   7   3 13292.8 676.824  20
   0   7   3 12944.9 672.364  22
   0   7  -3 12723.8 703.069  21
   0   7  -3 14033.7 799.166   1
   0   7   3 12975.3 728.320  33
   0   7   3 14055.1 619.936  18
   0   7   4 20329.9 944.599  20
   0   7   4 20238.5 917.269  22
   0   7  -4 19095.0 1055.68   1
   0   7   4 18942.1 851.535  18
   0   7   4 19180.7 980.189  33
   0   7  -4 19193.4 974.921  21
   0   7   5 342.118 245.234  18
   0   7   5 386.406 242.222  22
   0   7  -5 262.451 289.696   1
   0   7   5 402.834 263.445  20
   0   7  -5 167.558 232.988  21
   0   7   6 39862.1 985.360  32
   0   7  -6 42270.9 984.563  10
   0   7   6 40104.5 1694.16  20
   0   7  -6 41166.6 987.142  30
   0   7   6 40780.1 1636.02  18
   0   7  -6 39731.9 1916.58   1
   0   7  -6 36503.0 1708.87  21
   0   7   6 39461.4 1542.02  22
   0   7   7 4985.59 369.353  15
   0   7  -7 3575.68 741.248   1
   0   7  -7 5290.48 827.336  21
   0   7   7 4975.56 726.334  20
   0   7  -7 4558.50 391.724  10
   0   7   7 4375.49 621.781  18
   0   7   7 4943.07 407.859  32
   0   7  -7 5190.51 403.583  30
   0   7  -7 6444.50 829.244   4
   0   7   7 5269.34 677.367  22
   0   7  -7 4411.55 353.782  23
   0   7  -8 4147.72 413.886  30
   0   7   8 4015.36 388.092  32
   0   7  -8 4697.27 374.576  23
   0   7   8 4370.59 358.770  15
   0   7  -8 4648.50 394.623  10
   0   7  -9 13785.6 650.343  30
   0   7  -9 13874.0 595.324  10
   0   7  -9 13130.8 560.704  23
   0   7   9 14736.8 683.561  12
   0   7   9 14853.2 658.577  32
   0   7  10 3558.92 322.759  12
   0   7 -10 3734.99 314.814  30
   0   7 -10 3289.36 254.923  23
   0   7  10 3804.92 309.238  32
   0   7 -10 3690.58 270.747  10
   0   7  11 1115.41 146.599  12
   0   7 -11 1060.59 138.806  30
   0   7  11 1016.22 130.536  32
   0   8   0 35361.1 794.046  22
   0   8   0 34805.2 714.972   3
   0   8  -1 89663.1 1143.88   3
   0   8   1 92728.2 1449.16  22
   0   8   1 86772.5 772.577  18
   0   8   1 89252.1 1569.25  33
   0   8  -1 87354.5 1649.25   1
   0   8  -1 87603.4 1095.70  22
   0   8   1 92191.3 1351.31   3
   0   8   1 87097.4 1186.76  20
   0   8  -2 11396.8 685.694   1
   0   8   2 10946.4 582.707  22
   0   8   2 11107.2 441.318  18
   0   8  -2 11357.6 597.953  21
   0   8   2 10908.8 624.484  33
   0   8   2 10947.4 531.378  20
   0   8   3 77159.2 1773.96  33
   0   8   3 78376.4 1432.34  18
   0   8   3 79492.2 1626.45  20
   0   8   3 79736.0 1683.99  22
   0   8  -3 76082.1 1869.50   1
   0   8  -3 77084.5 1711.54  21
   0   8   4 20010.2 1025.91  33
   0   8  -4 20378.2 1124.46   1
   0   8   4 20182.9 884.256  18
   0   8  -4 20853.7 1027.51  21
   0   8   4 21341.4 977.907  22
   0   8   4 20961.7 978.627  20
   0   8   5 1004.94 296.298  33
   0   8  -5 816.005 355.408   1
   0   8   5 505.437 296.774  22
   0   8   5 1067.98 281.406  18
   0   8  -5 822.438 391.250  21
   0   8   5 587.516 308.722  20
   0   8  -6 9102.83 488.682  10
   0   8   6 8451.18 785.703  22
   0   8  -6 8849.65 948.746   1
   0   8  -6 8216.80 870.540  21
   0   8   6 9512.27 445.594  24
   0   8   6 7996.68 724.631  18
   0   8   6 9496.79 875.486  20
   0   8  -6 9362.55 498.693  30
   0   8   6 9430.01 507.564  32
   0   8   7 13778.0 570.754  24
   0   8   7 12328.2 1101.61  20
   0   8  -7 13802.5 635.045  10
   0   8  -7 13530.1 642.580  30
   0   8  -7 14364.5 1193.55   4
   0   8   7 13411.4 1116.64  18
   0   8   7 11775.8 966.877  22
   0   8  -7 12591.3 1243.36   1
   0   8   7 13951.7 654.518  32
   0   8  -7 12976.0 561.515  23
   0   8  -7 11155.4 1112.24  21
   0   8   7 13590.9 589.119  15
   0   8  -8 10922.9 574.046  10
   0   8  -8 11154.9 610.726  30
   0   8   8 10815.4 528.431  15
   0   8   8 10839.1 590.517  32
   0   8  -8 11641.3 546.442  23
   0   8   9 3474.96 358.563  32
   0   8  -9 3411.33 367.085  30
   0   8  -9 2972.49 297.463  23
   0   8  -9 2994.61 311.196  10
   0   8 -10 2823.52 287.474  30
   0   8  10 2978.85 271.404  32
   0   8 -10 2780.44 236.384  10
   0   8  10 2535.57 271.455  12
   0   8 -11 1220.59 143.944  30
   0   8  11 1296.93 142.791  12
   0   9   0-8.64313 116.354   3
   0   9   0-72.5780 148.042  22
   0   9  -1 47663.1 880.412  22
   0   9  -1 47735.9 874.235   3
   0   9   1 44853.5 1194.14  33
   0   9   1 47152.8 1013.09   3
   0   9  -1 47170.2 1299.04   1
   0   9   1 49169.3 1123.70  22
   0   9   1 46821.7 903.513  20
   0   9   2 15050.9 706.848  22
   0   9   2 14619.0 752.805  33
   0   9  -2 14920.8 715.595  21
   0   9  -2 15364.3 814.337   1
   0   9   2 15211.1 508.891  18
   0   9   2 14379.1 617.480  20
   0   9  -3 17475.4 965.707   1
   0   9   3 17439.5 803.140  20
   0   9   3 18856.4 869.954  22
   0   9   3 18747.9 712.477  18
   0   9  -3 17536.9 872.448  21
   0   9   3 16409.0 868.860  33
   0   9   4 28425.5 1250.13  33
   0   9   4 28900.1 1171.00  20
   0   9  -4 28903.3 1350.95   1
   0   9  -4 28425.5 1230.96  21
   0   9   4 29002.0 1171.89  22
   0   9   4 27657.6 1035.67  18
   0   9   5 34629.0 1336.48  18
   0   9   5 35201.1 1532.06  33
   0   9   5 35989.7 1479.65  20
   0   9   5 37322.9 1456.43  22
   0   9  -5 35477.8 1672.38   1
   0   9  -5 35544.0 1543.70  21
   0   9  -6 54676.6 1162.60  10
   0   9   6 51989.6 1056.25  24
   0   9   6 51689.0 1149.65  32
   0   9  -6 52922.8 1151.72  30
   0   9   6 52952.9 1989.12  20
   0   9  -6 52711.6 2087.43  21
   0   9   6 53094.8 1901.45  22
   0   9   6 52405.0 1077.01  15
   0   9  -6 53265.6 2272.20   1
   0   9   6 49830.1 1801.82  18
   0   9   7 29199.7 925.814  32
   0   9  -7 31665.4 945.430  10
   0   9   7 31457.9 851.048  24
   0   9   7 29887.8 1558.17  18
   0   9  -7 28673.0 919.552  30
   0   9   7 30405.0 860.621  15
   0   9  -7 29507.1 1779.31   4
   0   9  -7 27571.7 1690.09  21
   0   9   7 29354.8 1514.53  22
   0   9  -7 27319.5 1807.13   1
   0   9   7 29832.0 1661.22  20
   0   9  -8 2098.43 259.967  23
   0   9  -8 1951.87 323.875  30
   0   9   8 1988.77 309.567  32
   0   9  -8 1867.42 283.774  10
   0   9  -9 2762.78 296.328  10
   0   9  -9 2617.34 329.572  30
   0   9   9 1900.70 288.175  32
   0   9 -10 167.416 150.021  30
   0   9 -10-7.33871 116.294  10
   0   9  10 148.897 156.826  12
   0   9  10 218.425 155.101  32
   0   9 -11 3624.70 202.320  30
   0   9  11 3791.36 211.520  12
   0  10   0 31104.8 752.844   3
   0  10   0 33424.3 887.864  22
   0  10   1 120598. 1861.58  22
   0  10  -1 125307. 1519.92  22
   0  10  -1 128504. 1480.37   3
   0  10  -1 122878. 2209.49   1
   0  10   1 123289. 2090.30  33
   0  10   1 125369. 1721.15   3
   0  10   2 1982.78 215.138  18
   0  10  -2 1539.00 304.343  21
   0  10   2 1502.71 325.443  22
   0  10   2 1547.53 336.390  33
   0  10  -2 1261.32 349.544   1
   0  10   2 2169.90 289.154  20
   0  10  -3 29383.4 1281.28   1
   0  10   3 27740.9 1098.58  22
   0  10   3 29171.8 896.023  18
   0  10   3 26397.6 1130.93  33
   0  10  -3 28363.0 1126.58  21
   0  10   3 28802.6 1041.09  20
   0  10   4 1482.06 268.824  18
   0  10   4 2204.22 405.801  22
   0  10  -4 2393.05 435.295  21
   0  10   4 2471.19 437.924  20
   0  10  -4 2358.49 530.032   1
   0  10   4 2060.06 416.305  33
   0  10   5 6087.20 572.325  18
   0  10   5 6922.78 685.191  22
   0  10   5 6770.88 738.395  33
   0  10  -5 7299.77 803.349   1
   0  10   5 6792.64 677.104  20
   0  10  -5 7243.65 768.607  21
   0  10  -6 6955.70 887.968   1
   0  10   6 6696.57 404.573  15
   0  10  -6 6127.77 429.338  10
   0  10   6 5500.97 702.862  22
   0  10   6 5757.20 639.160  18
   0  10  -6 5721.81 786.025  21
   0  10   6 5961.37 429.366  32
   0  10   6 5924.16 744.169  20
   0  10   6 6203.15 385.597  24
   0  10  -6 6467.44 426.280  30
   0  10  -7 17858.9 728.332  10
   0  10   7 18113.1 657.630  24
   0  10   7 18118.5 1220.94  18
   0  10  -7 18551.0 1400.15   4
   0  10  -7 17050.3 720.549  30
   0  10   7 18496.8 683.799  15
   0  10  -7 16829.8 1377.45  21
   0  10   7 18400.7 750.677  32
   0  10   7 16949.8 1241.30  20
   0  10  -7 18396.5 1464.23   1
   0  10   7 18249.4 1222.91  22
   0  10  -8 3647.66 386.149  30
   0  10  -8 3251.93 353.935  10
   0  10   8 3116.22 359.079  32
   0  10  -9 2942.15 333.584  30
   0  10  -9 2670.09 307.103  10
   0  10   9 2787.68 317.796  32
   0  10  10 2990.66 275.362  12
   0  10  10 2920.33 255.746  32
   0  10 -10 2855.59 266.802  30
   0  10 -10 2793.99 235.360  10
   0  11   0-133.879 125.863   3
   0  11   0 184.883 180.188  22
   0  11   1 86036.9 1852.54  33
   0  11  -1 83786.4 1941.00   1
   0  11   1 86561.7 1474.63   3
   0  11   1 85819.8 1637.76  22
   0  11  -1 86351.4 1256.65   3
   0  11  -1 85402.4 1337.87  22
   0  11  -2 100900. 2237.31   1
   0  11   2 105526. 1730.43  20
   0  11   2 102741. 2119.19  33
   0  11  -2 103859. 2014.22  21
   0  11   2 100895. 1964.25  22
   0  11  -3 19735.3 977.250  21
   0  11   3 19440.2 886.559  20
   0  11   3 20097.2 1045.16  33
   0  11   3 21179.8 1001.06  22
   0  11   3 21522.0 755.498  18
   0  11  -3 18842.2 1074.63   1
   0  11   4 20758.6 1040.05  20
   0  11   4 22838.2 1198.22  33
   0  11   4 23100.8 1141.15  22
   0  11   4 18669.8 847.100  18
   0  11  -4 20812.1 1241.66   1
   0  11  -4 19219.7 1068.97  21
   0  11  -5 36450.3 917.754  10
   0  11   5 33890.9 1333.98  18
   0  11  -5 34566.8 1752.67   1
   0  11   5 34236.4 1605.10  33
   0  11  -5 33921.2 1562.83  21
   0  11   5 35862.4 1539.10  22
   0  11   5 33505.4 1469.86  20
   0  11  -6 1679.20 532.938   1
   0  11   6 775.526 195.476  15
   0  11   6 910.793 244.084  32
   0  11  -6 1004.97 214.056  30
   0  11   6 2039.89 460.282  20
   0  11   6 1099.64 195.112  24
   0  11  -6 804.844 221.459  10
   0  11   6 768.046 303.459  22
   0  11  -6 1041.33 370.903  21
   0  11   7 10603.6 1061.35  20
   0  11  -7 10993.5 1181.22   1
   0  11  -7 10050.9 572.722  30
   0  11  -7 10630.0 1124.09  21
   0  11   7 11354.8 998.915  22
   0  11   7 10303.8 507.677  15
   0  11   7 10475.5 518.347  24
   0  11   7 10323.2 582.232  32
   0  11  -7 10826.0 583.998  10
   0  11  -8 9108.35 544.727  30
   0  11  -8 8313.27 521.188  10
   0  11   8 9440.11 553.918  32
   0  11   9 5253.18 398.405  32
   0  11  -9 4327.10 362.253  30
   0  11  -9 4596.97 373.416  10
   0  11 -10 682.155 148.374  10
   0  11  10 818.641 165.583  32
   0  11  10 906.674 189.559  12
   0  11 -10 657.758 178.221  30
   0  12   0 58349.1 1315.88  22
   0  12   0 61936.4 1131.48   3
   0  12  -1 2968.56 264.658   3
   0  12   1 1983.67 383.504  33
   0  12  -1 2795.34 300.732  22
   0  12  -1 2786.14 490.271   1
   0  12   1 2409.85 309.950   3
   0  12   1 2665.89 364.416  22
   0  12   2 84462.0 1738.52   3
   0  12   2 82577.4 2001.95  33
   0  12  -2 81425.0 1876.05  21
   0  12   2 79441.1 1829.34  22
   0  12   2 83217.1 1574.30  20
   0  12  -2 84630.1 2151.80   1
   0  12   3 6748.71 650.377  33
   0  12  -3 6388.55 618.269  21
   0  12  -3 5914.25 684.550   1
   0  12   3 5082.67 475.318  20
   0  12   3 7394.30 624.481  22
   0  12   4 3769.97 541.436  22
   0  12  -4 3264.50 498.858  21
   0  12  -4 3647.04 626.719   1
   0  12   4 3195.90 537.091  33
   0  12   4 3295.36 477.752  20
   0  12  -5 2722.56 286.453  10
   0  12   5 2166.02 498.964  33
   0  12   5 2814.16 271.194  24
   0  12  -5 2320.50 501.809  21
   0  12   5 1893.93 435.027  22
   0  12  -5 2658.54 287.456  30
   0  12   5 2558.31 467.498  20
   0  12  -5 2684.44 626.819   1
   0  12   6 14374.7 1094.38  20
   0  12   6 12540.4 543.457  15
   0  12   6 12863.4 1058.79  22
   0  12  -6 13155.4 607.271  30
   0  12  -6 13097.1 1246.11   1
   0  12   6 13448.9 629.614  32
   0  12  -6 13472.9 624.820  10
   0  12   6 13485.9 579.298  24
   0  12  -6 12856.1 1106.68  21
   0  12   7 9074.84 550.097  32
   0  12  -7 9038.48 547.485  10
   0  12  -7 9725.43 551.952  30
   0  12   7 9144.47 482.185  24
   0  12  -8 2682.33 339.797  30
   0  12  -8 2545.78 328.765  10
   0  12   8 2571.53 335.854  32
   0  12   9 1797.76 265.178  32
   0  12  -9 1500.04 250.242  10
   0  12  -9 1816.33 271.700  30
   0  12 -10 6323.54 313.789  10
   0  12 -10 6443.16 345.496  30
   0  12  10 6718.91 342.994  32
   0  12  10 6363.63 348.962  12
   0  13   0 217.666 137.447   3
   0  13   0-254.950 344.263   1
   0  13   0 188.475 245.837  33
   0  13   0 138.667 158.148  22
   0  13  -1 28586.2 1125.23  21
   0  13   1 28024.7 1188.77  33
   0  13   1 29087.0 916.519   3
   0  13  -1 28464.9 871.739  22
   0  13  -1 26424.7 1229.76   1
   0  13   2 24220.1 1144.97  33
   0  13   2 24633.7 974.808   3
   0  13  -2 23047.0 1056.76  21
   0  13   2 25754.2 1096.13  22
   0  13  -2 24350.3 1225.20   1
   0  13   3 48205.2 1422.18  20
   0  13  -3 47080.4 1607.12  21
   0  13   3 48515.1 1552.17   3
   0  13   3 46975.3 1601.15  22
   0  13   3 47992.7 1718.37  33
   0  13  -3 48644.9 1835.52   1
   0  13   4 36562.6 1420.56  20
   0  13   4 35838.9 1602.40  33
   0  13  -4 38534.8 1579.24  21
   0  13  -4 36194.0 1714.42   1
   0  13   4 38120.5 1568.30  22
   0  13   5 5844.16 690.294  20
   0  13  -5 6285.12 845.131   1
   0  13  -5 6650.88 430.074  10
   0  13   5 6901.41 397.591  15
   0  13   5 6051.33 390.109  24
   0  13  -5 6167.49 397.195  30
   0  13   5 7225.30 728.992  22
   0  13   5 7108.59 787.723  33
   0  13  -5 5891.30 701.825  21
   0  13  -6 17344.0 1440.15   1
   0  13  -6 18721.5 1329.54  21
   0  13  -6 17395.7 715.806  10
   0  13   6 18758.7 745.820  32
   0  13   6 18139.8 669.745  15
   0  13   6 18849.6 1294.20  20
   0  13  -6 19609.8 728.515  30
   0  13   6 18811.6 690.437  24
   0  13   6 18319.7 1240.96  22
   0  13   7 8773.49 538.676  32
   0  13  -7 9228.49 570.383  10
   0  13  -7 9093.03 540.692  30
   0  13   7 9604.89 501.094  24
   0  13  -8 650.150 199.840  31
   0  13   8 328.080 193.193  32
   0  13  -8 606.931 229.700  30
   0  13  -8 268.374 201.994  10
   0  13  -9 1823.48 260.818  30
   0  13   9 1700.23 248.094  32
   0  13  -9 1423.94 231.647  10
   0  13  10 8469.11 360.166  32
   0  13  10 8306.75 377.747  12
   0  13 -10 7569.02 347.801  30
   0  13 -10 7579.48 329.060  10
   0  14   0 5497.56 636.589   1
   0  14   0 5903.38 484.370  22
   0  14   0 5311.44 571.650  33
   0  14  -1 37098.5 1522.72   1
   0  14   1 39073.7 1463.08  33
   0  14  -1 36524.6 1325.23  21
   0  14   1 37735.5 1271.25  22
   0  14  -1 37759.7 1055.57  22
   0  14   2 47545.3 1666.11  33
   0  14   2 49533.2 1394.04   3
   0  14  -2 48013.1 1582.31  21
   0  14   2 50399.4 1585.73  22
   0  14  -2 49100.1 1805.12   1
   0  14   3 37772.6 1297.46  20
   0  14   3 37188.6 1580.91  33
   0  14  -3 35456.2 1459.41  21
   0  14   3 36884.0 1380.69   3
   0  14  -3 37154.8 1675.92   1
   0  14   3 36947.3 1479.67  22
   0  14   4 9928.84 800.820  20
   0  14   4 10804.1 938.883  33
   0  14  -4 12191.9 544.752  10
   0  14  -4 10469.7 984.606   1
   0  14   4 11813.4 922.652  22
   0  14  -4 10082.3 873.960  21
   0  14   4 10996.8 501.795  24
   0  14   5 1821.18 229.186  15
   0  14  -5 706.122 440.166   1
   0  14   5 2105.33 511.644  33
   0  14   5 2107.72 453.483  20
   0  14   5 1271.02 216.815  24
   0  14   5 2770.46 531.377  22
   0  14  -5 1464.18 245.527  10
   0  14  -5 1537.53 247.937  30
   0  14  -5 2751.81 508.945  21
   0  14   6 40676.0 984.234  15
   0  14  -6 39073.7 1062.24  10
   0  14   6 38766.0 1075.61  32
   0  14   6 36068.2 1751.37  20
   0  14   6 39441.9 1870.42  22
   0  14   6 39878.0 999.761  24
   0  14  -6 39089.0 1018.05  30
   0  14  -6 38709.2 1937.51  21
   0  14  -6 40315.9 2155.00   1
   0  14  -7 27597.4 919.077  10
   0  14  -7 27490.8 888.053  30
   0  14   7 28584.5 933.087  32
   0  14   7 28633.5 837.945  24
   0  14  -8 588.842 182.414  31
   0  14  -8 1007.01 244.337  30
   0  14  -8 907.504 254.845  10
   0  14   8 764.201 239.880  32
   0  14   9 1926.91 252.941  32
   0  14  -9 1734.26 248.830  10
   0  14  -9 1799.76 238.609  30
   0  14 -10 237.418 106.775  30
   0  14  10 272.634 107.215  32
   0  14  10 276.337 117.170  12
   0  14 -10 517.169 125.489  10
   0  15   0 142.463 150.333  22
   0  15   0-70.6423 313.721   1
   0  15   0-435.958 255.669  33
   0  15  -1 21776.2 1233.24   1
   0  15   1 21086.5 1133.68  33
   0  15   1 21787.7 1010.77  22
   0  15  -1 20938.2 1072.34  21
   0  15  -2 79631.0 2113.00  21
   0  15  -2 80595.8 2414.66   1
   0  15   2 75636.5 2026.06  22
   0  15   2 76960.1 2216.52  33
   0  15   3 854.880 349.295  33
   0  15  -3 162.615 251.994   1
   0  15  -3 226.325 258.905  21
   0  15   3-79.8680 279.744  22
   0  15   4 19415.3 1264.61  33
   0  15   4 19823.9 694.330  24
   0  15  -4 19224.2 1356.99   1
   0  15  -4 17732.1 1146.21  21
   0  15  -4 20090.6 691.114  10
   0  15   4 20336.5 682.017  15
   0  15   4 20448.8 1246.22  22
   0  15   5 6348.10 815.585  33
   0  15  -5 6597.20 407.093  30
   0  15   5 5532.86 371.458  15
   0  15  -5 5886.92 421.799  10
   0  15  -5 5077.76 851.401   1
   0  15  -5 7103.15 832.930  21
   0  15   5 6050.53 748.949  22
   0  15   5 6082.75 408.103  24
   0  15   5 5477.41 669.904  20
   0  15  -6 30418.4 1756.83  21
   0  15   6 30761.1 1698.27  22
   0  15  -6 30217.8 941.079  10
   0  15  -6 31343.2 908.895  30
   0  15   6 29924.2 880.226  24
   0  15   6 32630.0 891.662  15
   0  15  -6 28864.2 1870.00   1
   0  15  -7 3178.66 349.578  30
   0  15   7 2924.48 354.090  32
   0  15  -7 2916.14 355.051  10
   0  15   7 3027.70 313.566  24
   0  15   8 2273.13 301.464  32
   0  15  -8 2146.47 268.987  30
   0  15  -8 1993.78 300.299  10
   0  15   8 2134.89 230.630  24
   0  15  -8 1841.96 236.255  31
   0  15  -9 2053.39 256.347  10
   0  15  -9 1999.02 236.384  30
   0  15   9 2261.43 249.876  32
   0  15 -10 1050.13 128.724  10
   0  15  10 849.990 127.249  12
   0  15 -10 891.979 123.513  30
   0  15  10 803.286 123.512  32
   0  16   0 101937. 2532.15  33
   0  16   0 101396. 2089.74  22
   0  16   0 102099. 2727.96   1
   0  16  -1 10873.5 936.220   1
   0  16   1 11761.9 886.587  33
   0  16   1 12380.4 809.934  22
   0  16  -1 12021.8 852.228  21
   0  16  -2 34531.1 1665.71   1
   0  16  -2 34668.9 1452.31  21
   0  16   2 35841.4 1570.64  33
   0  16   2 32664.1 1386.88  22
   0  16  -3 610.642 396.483  21
   0  16  -3 402.852 333.743   1
   0  16   3 1139.05 360.794  22
   0  16   3 336.921 242.228  33
   0  16  -4 2363.28 509.784  21
   0  16   4 1682.11 436.487  22
   0  16  -4 2614.72 631.427   1
   0  16   4 2444.69 256.248  15
   0  16   4 2828.88 556.495  33
   0  16   4 2611.76 295.495  24
   0  16  -4 2138.70 279.746  10
   0  16   5 6411.38 428.370  24
   0  16  -5 8066.95 916.428  21
   0  16   5 8175.21 460.323  15
   0  16   5 7338.49 843.393  22
   0  16  -5 7418.81 474.997  10
   0  16  -5 7017.61 946.484   1
   0  16   5 7260.16 871.458  33
   0  16   6 13278.2 600.257  24
   0  16  -6 13114.6 644.590  10
   0  16  -6 13356.6 603.489  30
   0  16  -7 13833.1 649.079  10
   0  16   7 14623.6 595.404  24
   0  16   7 13124.1 640.630  32
   0  16  -7 13160.7 598.778  30
   0  16  -7 12775.8 610.728  31
   0  16  -8 1275.79 247.901  10
   0  16  -8 760.191 209.304  30
   0  16   8 1065.71 179.058  24
   0  16  -8 1227.03 211.291  31
   0  16   8 1133.36 229.195  32
   0  16  -9 1409.21 210.577  10
   0  16   9 1468.42 211.596  32
   0  16  -9 1379.94 189.369  30
   0  17   0 247.097 223.833  22
   0  17   0-177.446 225.143  33
   0  17   1 89.8115 246.348  22
   0  17   1 365.951 261.756  33
   0  17  -1 801.675 319.168  21
   0  17   1 43.7253 300.026   1
   0  17  -1-238.068 285.803   1
   0  17  -2 19505.1 1150.39  21
   0  17   2 21130.5 1175.10  22
   0  17  -2 19144.5 1312.37   1
   0  17   2 18881.8 1202.11  33
   0  17  -3 12598.1 980.558  21
   0  17  -3 11234.2 506.880  10
   0  17   3 10791.8 961.412  33
   0  17   3 11912.0 537.187  15
   0  17   3 10337.3 912.698  22
   0  17  -3 9912.33 1029.76   1
   0  17   4 18335.6 696.825  24
   0  17  -4 19074.1 1423.86   1
   0  17   4 18810.5 1336.78  33
   0  17   4 18817.4 679.320  15
   0  17  -4 19100.7 701.713  10
   0  17  -4 16952.5 1186.99  21
   0  17   4 16552.9 1192.32  22
   0  17  -5 11013.7 1229.38   1
   0  17   5 10004.0 536.239  24
   0  17   5 10114.4 1044.73  33
   0  17  -5 10546.2 557.681  10
   0  17  -5 11652.9 1072.12  21
   0  17   5 11196.7 538.224  15
   0  17   5 10936.1 1024.02  22
   0  17   6 1544.65 252.524  24
   0  17  -6 1249.71 229.038  30
   0  17  -6 1380.16 270.637  10
   0  17  -7 3511.63 352.450  31
   0  17   7 3883.13 324.719  24
   0  17   7 3550.74 368.602  32
   0  17  -7 3109.99 315.214  30
   0  17  -7 3991.56 387.787  10
   0  17  -8 8919.00 446.077  30
   0  17  -8 8973.08 481.648  10
   0  17  -8 8399.23 425.257  31
   0  17   8 9529.62 491.804  32
   0  17  -9 3210.21 231.413  30
   0  17  -9 2999.00 252.459  10
   0  17   9 3405.46 259.534  32
   0  18   0 3496.47 531.111  33
   0  18   0 4289.44 686.701   1
   0  18  -1 11065.6 505.508  31
   0  18  -1 10443.0 498.642   7
   0  18   1 11140.8 1057.68   1
   0  18  -1 10645.9 868.189  21
   0  18   1 10416.5 821.108  22
   0  18   1 10531.4 928.058  33
   0  18  -1 10508.3 1014.90   1
   0  18  -1 10148.5 902.361  33
   0  18  -2 13628.6 1004.30  21
   0  18   2 13641.2 574.037  15
   0  18  -2 14001.9 1187.18   1
   0  18  -2 13515.7 579.630  31
   0  18   2 14086.8 1090.41  33
   0  18   2 13395.1 965.058  22
   0  18   3 1389.12 232.702  15
   0  18   3 1387.64 407.561  22
   0  18  -3 1449.00 211.117  10
   0  18  -3 968.410 457.925   1
   0  18   3 2312.32 468.595  33
   0  18  -3 1537.09 380.105  21
   0  18  -4 5814.21 860.467   1
   0  18   4 7036.35 843.796  33
   0  18   4 7862.93 459.800  15
   0  18   4 7612.08 474.055  24
   0  18  -4 7435.80 461.470  10
   0  18   4 7933.82 894.021  22
   0  18  -4 7322.27 828.744  21
   0  18  -5 7424.92 483.621  10
   0  18   5 7626.94 471.896  24
   0  18   5 7904.02 452.810  15
   0  18  -6 8947.32 530.470  10
   0  18   6 9804.93 562.903  32
   0  18  -6 10191.5 566.371  31
   0  18   6 10127.5 524.157  24
   0  18  -7 3999.10 370.415  10
   0  18   7 3120.26 344.826  32
   0  18   7 3458.93 304.580  24
   0  18  -7 2739.09 289.147  30
   0  18  -7 3685.35 346.115  31
   0  18  -8 1907.38 224.537  31
   0  18  -8 2167.67 268.165  10
   0  18  -8 1942.36 218.396  30
   0  18   8 1842.27 246.393  32
   0  18  -9 32.4548 93.6361   7
   0  18   9-9.42161 111.935  32
   0  18  -9-50.7432 121.668  10
   0  18  -9 141.822 83.2251  30
   0  19   0-212.531 129.174   7
   0  19   0 18.9475 322.969  33
   0  19   1 9833.41 938.872  33
   0  19   1 11394.8 1087.53   1
   0  19  -1 10525.1 933.740  33
   0  19   1 10895.5 864.335  22
   0  19  -1 11138.5 923.550  21
   0  19  -1 12107.7 545.268   7
   0  19  -1 10825.6 1046.63   1
   0  19  -1 11247.7 523.826  31
   0  19  -2 23156.7 1325.68  21
   0  19  -2 25303.9 811.330   7
   0  19  -2 25070.5 803.088  31
   0  19   2 24842.1 785.428  15
   0  19  -2 25675.6 1628.11   1
   0  19   2 25666.9 1384.62  22
   0  19   2 23347.6 1444.06  33
   0  19  -3 4831.55 791.102   1
   0  19   3 6238.96 423.681  15
   0  19   3 4624.85 663.871  22
   0  19  -3 6535.22 710.365  21
   0  19  -3 5906.47 429.756  31
   0  19   3 5473.22 783.956  33
   0  19  -4 3359.96 784.654   1
   0  19  -4 5714.23 408.429  10
   0  19   4 5561.75 392.667  15
   0  19   4 5702.48 738.913  22
   0  19   4 5452.85 418.989  24
   0  19   4 4829.90 737.222  33
   0  19  -4 4495.88 706.472  21
   0  19  -5 23079.1 846.526  31
   0  19   5 23064.9 801.947  24
   0  19  -5 23479.5 809.969  10
   0  19   5 24065.1 763.715  15
   0  19  -6 3863.94 363.601  10
   0  19   6 4569.14 378.799  24
   0  19   6 4325.65 397.448  32
   0  19  -6 3959.92 380.490  31
   0  19   7 1831.62 274.172  32
   0  19   7 2055.68 239.225  24
   0  19  -7 1604.92 273.195  10
   0  19  -7 1406.40 249.475  31
   0  19  -8 511.800 153.871  31
   0  19  -8 613.663 128.179  30
   0  19   8 638.347 183.241  32
   0  19  -8 653.704 190.055  10
   0  19  -9 561.600 132.807  10
   0  19   9 533.656 123.300  32
   0  19  -9 784.817 133.765   7
   0  20   0 27159.5 1547.25  33
   0  20   0 28370.5 819.183   7
   0  20   0 30021.3 1767.26   1
   0  20   0 27770.4 1476.17  21
   0  20  -1 3578.90 649.935   1
   0  20  -1 3112.77 551.806  21
   0  20  -1 3208.72 314.472   7
   0  20  -1 4025.91 634.348  33
   0  20   1 3004.59 583.491  33
   0  20   1 3712.06 328.219  15
   0  20  -1 3647.00 330.396  31
   0  20   1 2520.55 600.184   1
   0  20  -2 1066.46 229.403   7
   0  20  -2 733.454 200.648  31
   0  20  -2 2154.08 494.210  33
   0  20  -2 1499.35 458.054   1
   0  20   2 1116.42 371.621  22
   0  20   2 1048.60 219.835  15
   0  20  -2 1753.70 432.506  21
   0  20   2 1391.83 450.634  33
   0  20  -3 35550.1 1993.38   1
   0  20   3 35072.7 946.027  15
   0  20  -3 35960.8 1743.36  21
   0  20   3 36083.1 1765.12  22
   0  20   3 35391.4 1856.53  33
   0  20  -3 33231.3 982.651  31
   0  20   4 5816.81 401.832  15
   0  20   4 5633.64 432.153  24
   0  20  -4 5466.67 390.149  10
   0  20  -4 5469.28 445.158  31
   0  20  -5 3847.30 385.513  31
   0  20   5 4349.28 345.092  15
   0  20   5 3808.80 359.243  24
   0  20  -5 4223.18 358.691  10
   0  20  -6 5460.77 404.556  10
   0  20   6 6302.10 411.747  24
   0  20   6 5483.38 425.118  32
   0  20  -6 5368.70 424.275  31
   0  20  -7 2512.46 289.514  10
   0  20   7 2709.07 294.376  32
   0  20   7 2562.99 255.829  24
   0  20  -7 2380.88 289.918  31
   0  20  -8 2883.48 259.931  10
   0  20   8 3073.99 263.449  32
   0  20  -8 2432.30 219.520  31
   0  20  -8 2412.17 241.941   7
   0  20   9 1409.19 135.413  32
   0  20  -9 1077.13 133.967  10
   0  20   9 1313.65 134.611  12
   0  21   0-56.9808 127.415   7
   0  21   0-649.327 354.907  21
   0  21   0-670.501 286.742  33
   0  21   1 20264.3 1391.67  33
   0  21  -1 18764.7 1475.49   1
   0  21  -1 19218.7 697.377  31
   0  21  -1 21805.0 1363.11  21
   0  21   1 21888.8 767.068  15
   0  21   1 22274.5 1606.39   1
   0  21  -1 21075.6 1399.83  33
   0  21  -1 20173.5 728.212   7
   0  21  -2 2318.18 292.958   7
   0  21   2 2495.06 529.520  33
   0  21   2 781.725 402.758  22
   0  21   2 1741.71 570.993   1
   0  21   2 1991.49 274.196  15
   0  21  -2 1593.41 550.437   1
   0  21  -2 1696.96 429.631  21
   0  21  -2 566.493 343.918  33
   0  21  -2 1545.36 257.341  31
   0  21   3 593.862 196.948  15
   0  21   3 475.783 420.335  22
   0  21   3 1722.25 374.724  33
   0  21  -3 1549.03 594.789   1
   0  21  -3 834.639 230.460  31
   0  21  -3 640.358 213.148   7
   0  21  -4 4439.78 407.385  31
   0  21   4 4739.38 409.091  24
   0  21  -4 4107.30 390.864   7
   0  21  -4 4176.63 342.178  10
   0  21   4 4344.87 350.882  15
   0  21  -5 18728.7 693.078  10
   0  21   5 20006.7 739.145  24
   0  21  -5 18068.9 751.535  31
   0  21  -6 861.371 242.811  31
   0  21   6 952.034 205.842  24
   0  21   6 689.687 216.618  32
   0  21  -6 756.918 204.549  10
   0  21   7 3776.43 319.826  32
   0  21  -7 3392.56 300.551  31
   0  21  -7 3599.44 322.374   7
   0  21   7 3701.30 272.447  24
   0  21  -7 3645.29 303.997  10
   0  21  -8 4400.72 263.785  31
   0  21  -8 4607.06 281.856  10
   0  21   8 4743.40 287.256  32
   0  21  -8 4349.59 283.569   7
   0  22   0 6665.83 806.081  33
   0  22   0 5609.30 784.941  21
   0  22   0 7812.51 457.765   7
   0  22   1 17112.2 1274.12  33
   0  22  -1 18774.1 690.595  31
   0  22  -1 17763.9 1471.41   1
   0  22   1 18527.8 1488.12   1
   0  22  -1 17513.4 683.780   7
   0  22  -1 14590.1 1185.93  33
   0  22   1 16977.1 691.987  15
   0  22   2 729.620 206.196  15
   0  22  -2 557.058 183.474  31
   0  22  -2 509.933 318.103  33
   0  22  -2 718.845 214.922   7
   0  22  -3 5379.20 431.120  31
   0  22   3 5887.34 409.135  15
   0  22  -3 4838.38 406.246   7
   0  22  -4 4399.70 399.118  31
   0  22   4 4779.02 361.480  15
   0  22  -4 4568.59 344.539  10
   0  22   4 4841.23 410.447  24
   0  22  -4 4883.74 416.664   7
   0  22  -5 2492.49 311.150   7
   0  22  -5 1865.90 252.063  10
   0  22  -5 2113.60 310.043  31
   0  22   5 2406.14 293.504  24
   0  22  -6 7829.54 471.705   7
   0  22  -6 7469.16 415.789  10
   0  22   6 8756.15 485.297  32
   0  22  -6 7625.33 466.096  31
   0  22   6 8011.56 429.555  24
   0  22  -7 5704.44 337.835  10
   0  22   7 6086.62 311.835  24
   0  22   7 6761.34 379.787  32
   0  22  -7 5994.61 357.036  31
   0  22  -7 5554.83 359.998   7
   0  22  -8 4675.03 263.855   7
   0  22  -8 4839.96 244.191  31
   0  22  -8 4944.56 253.644  10
   0  22   8 5208.56 270.674  32
   0  23   0 4.12645 142.283   7
   0  23  -1 12638.5 586.853   7
   0  23  -1 13780.7 598.442  31
   0  23   1 14068.0 633.756  15
   0  23  -2 2556.44 304.281   7
   0  23  -2 2947.51 319.331  31
   0  23   2 3264.94 329.675  15
   0  23   3 7985.82 467.011  15
   0  23  -3 8629.57 513.384  31
   0  23  -3 7957.53 491.486   7
   0  23  -4 148.624 160.096   7
   0  23   4 339.027 148.234  15
   0  23  -4 298.320 213.305  31
   0  23   4 277.492 190.348  24
   0  23  -5 2438.59 259.592  10
   0  23   5 2537.92 283.669  24
   0  23  -5 2755.01 310.290   7
   0  23  -5 2477.14 307.513  31
   0  23  -6 3375.25 277.468  10
   0  23   6 3976.90 331.294  32
   0  23  -6 3562.90 330.240  31
   0  23  -6 3345.55 315.933   7
   0  23   6 3682.42 284.116  24
   0  23  -7 2572.35 237.592  31
   0  23   7 2908.08 205.325  24
   0  23  -7 2815.85 259.249   7
   0  23  -7 2428.48 220.521  10
   0  23   7 2791.13 247.041  32
   0  23   8 933.142 117.386  32
   0  23  -8 621.311 110.690   7
   0  24   0 21969.9 784.944  15
   0  24   0 22927.0 750.767   7
   0  24  -1 1660.23 231.539  31
   0  24  -1 1819.41 256.958   7
   0  24   1 1622.41 255.152  15
   0  24  -2 24239.6 804.399  31
   0  24   2 26726.0 831.905  15
   0  24  -2 24315.4 813.877   7
   0  24   3 6281.67 448.423  24
   0  24  -3 5451.51 413.726  31
   0  24  -3 5650.59 422.299   7
   0  24   3 6616.88 403.175  15
   0  24   4 7130.33 448.222  24
   0  24   4 6766.95 400.272  15
   0  24  -4 6241.99 443.820  31
   0  24  -4 6798.76 451.054   7
   0  24   5 17185.4 619.697  24
   0  24  -5 15306.9 526.709  10
   0  24  -5 16945.8 653.354  31
   0  24  -5 15536.0 624.129   7
   0  24   6 9118.78 438.197  32
   0  24  -6 8411.70 424.911  31
   0  24  -6 8010.14 362.753  10
   0  24   6 8277.28 380.763  24
   0  24  -6 8256.67 435.481   7
   0  24  -7 12109.9 429.214   7
   0  24  -7 11981.5 415.059  31
   0  24   7 12823.5 429.633  32
   0  25   0 155.205 156.397  15
   0  25   0 290.035 157.478   7
   0  25   1 9546.54 516.396  15
   0  25  -1 9409.90 493.977   7
   0  25  -1 10332.8 494.353  31
   0  25   2 23641.1 764.653  15
   0  25  -2 22333.7 753.879   7
   0  25  -2 22063.9 744.297  31
   0  25   3 607.914 177.747  15
   0  25  -3 371.334 198.110  31
   0  25  -3 578.926 186.549   7
   0  25   3 276.766 221.424  24
   0  25  -4 9464.95 498.850  31
   0  25  -4 9496.78 499.160   7
   0  25   4 9243.45 487.061  24
   0  25  -5 15849.5 603.006  31
   0  25   5 16335.2 571.075  24
   0  25  -5 15639.7 582.168   7
   0  25   6 3292.70 235.226  24
   0  25   6 3570.53 274.303  32
   0  25  -6 3267.40 269.369   7
   0  25  -6 3053.51 256.730  31
   0  25  -7 294.541 107.123  31
   0  25   7 523.933 113.466  32
   0  25  -7 338.661 110.246   7
   0  26   0 12314.4 575.141  15
   0  26  -1 9080.99 506.916  15
   0  26  -1 8228.50 420.281  31
   0  26   1 9641.73 502.703  15
   0  26  -2 1520.23 238.108   7
   0  26   2 1651.44 231.586  15
   0  26  -2 1669.97 242.561  31
   0  26  -3 4915.89 360.443   7
   0  26  -3 4278.20 345.078  31
   0  26   3 4682.31 362.302  24
   0  26   3 4777.43 319.716  15
   0  26  -4 3650.32 309.080   7
   0  26  -4 3851.08 323.546  31
   0  26   4 3068.88 292.510  24
   0  26   5 3504.93 284.975  32
   0  26  -5 2934.59 265.343  31
   0  26  -5 3299.34 274.241   7
   0  26   5 3634.00 274.602  24
   0  26  -6 4567.11 268.510  31
   0  26   6 5086.49 249.713  24
   0  26   6 4922.49 274.480  32
   0  26  -6 4110.85 257.309   7
   0  27   0 50.8053 128.016  15
   0  27  -1 5320.18 345.381   7
   0  27  -1 5251.49 377.756  15
   0  27   1 4706.99 347.434  15
   0  27   2 1273.95 243.168  24
   0  27   2 1239.24 195.390  15
   0  27  -2 1334.86 212.429   7
   0  27  -2 1068.22 184.251  31
   0  27   3 354.988 146.039  15
   0  27  -3 113.714 143.204   7
   0  27   3 147.309 166.200  24
   0  27  -3 195.348 144.438  31
   0  27  -4 1437.75 207.643   7
   0  27  -4 1429.40 217.648  31
   0  27   4 1420.07 202.032  24
   0  27  -5 493.045 133.083   7
   0  27  -5 503.638 139.725  31
   0  27   5 414.673 146.178  32
   0  27   5 660.842 137.987  24
   0  27  -6 393.985 102.277  31
   0  27  -6 49.3203 82.0431   7
   0  27   6 307.111 96.4682  32
   0  28   0 7900.17 418.817  15
   0  28  -1 4432.51 331.445  15
   0  28   1 4466.74 314.993  15
   0  28   2 11985.9 454.518  15
   0  28  -2 11289.1 498.029  15
   0  28   2 11564.8 509.271  24
   0  28  -2 10969.8 439.856   7
   0  28  -2 10421.1 420.981  31
   0  28  -3 261.521 121.410  31
   0  28   3 324.521 155.071  24
   0  28  -3 382.481 142.360   7
   0  28   4 2497.46 220.199  24
   0  28  -4 2427.27 215.565  31
   0  28  -4 2089.46 199.772   7
   0  28  -5 3223.39 208.642   7
   0  28   5 3508.22 223.127  32
   0  28  -5 3496.88 220.456  31
   0  28   5 3927.62 218.668  24
   0  29   0-75.8578 136.864  15
   0  29  -1 1781.18 215.756  15
   0  29   1 2063.32 241.994  24
   0  29   1 1944.41 205.582  15
   0  29  -2 5753.27 288.734   7
   0  29  -2 5858.89 337.519  15
   0  29   2 6691.78 369.609  24
   0  29   3 694.361 157.652  24
   0  29  -3 362.464 101.930  31
   0  29  -3 515.436 149.270  15
   0  29  -3 496.924 122.712   7
   0  29  -4 6558.59 304.149  15
   0  29  -4 6308.17 267.358   7
   0  29   4 7353.45 315.228  32
   0  29   4 7137.98 305.427  24
   0  29  -4 6768.43 287.414  31
   0  30   0 7739.96 330.440  15
   0  30  -1 5465.83 295.481  15
   0  30   1 5268.72 306.354  24
   0  30   1 5188.45 264.085  15
   0  30  -2 1120.36 161.681  15
   0  30   2 971.748 167.326  24
   0  30   3 1042.23 146.408  24
   0  30  -3 1154.66 145.177  15
   0  31   0-23.7627 98.8144  24
   0  31  -1 2736.37 200.105  24
   0  31   1 2917.75 215.299  24
   0  31  -2 782.702 112.592  24
   0  31  -2 691.490 113.381  15
   0  31   2 708.201 126.545  24
   0  31   3 989.310 115.866  24
   0  32   0 15220.4 381.904  24
   0  32   1 3395.46 187.500  24
  -1 -31   3 2955.00 190.503  11
  -1 -31   2 659.708 123.561  11
  -1 -31   1 428.318 125.168  11
  -1 -31   1 414.067 104.773  28
  -1 -31   0 7292.23 308.004  28
  -1 -31   0 7664.20 337.921  11
  -1 -31  -1 5190.11 261.373  28
  -1 -31  -1 5433.31 280.408  11
  -1 -31  -2 1680.38 160.099  11
  -1 -30   4 875.970 128.953  26
  -1 -30   4 702.558 123.087  11
  -1 -30   3 1655.26 178.939  26
  -1 -30   3 1301.43 170.797  11
   1 -30  -2 1535.49 168.581  11
  -1 -30   2 1826.62 210.263  11
  -1 -30   2 1461.06 168.083  28
  -1 -30   1 4202.85 301.779  11
   1 -30  -1 3749.55 242.895  11
  -1 -30   1 3890.37 260.021  28
  -1 -30   0 2278.70 213.909  28
   1 -30   0 2215.13 196.706  11
  -1 -30   0 2679.18 253.546  11
  -1 -30  -1 3199.38 261.183  11
   1 -30   1 3160.20 216.463  11
  -1 -30  -1 3665.74 263.215  28
  -1 -30  -2 175.755 108.484  28
  -1 -30  -2 283.116 122.228  11
  -1 -30  -3 295.835 105.107  11
  -1 -29   5 8075.10 297.102  26
  -1 -29   5 7756.53 302.399  11
  -1 -29   4 3966.74 258.204  26
  -1 -29   4 3791.34 263.594  11
   1 -29  -3 1148.74 160.719  11
  -1 -29   3 1536.64 159.157  28
  -1 -29   3 1262.21 192.889  26
  -1 -29   3 1306.64 196.880  11
  -1 -29   2 11192.0 489.139  11
  -1 -29   2 10143.8 415.517  28
  -1 -29   2 9993.90 449.614  26
   1 -29  -2 10530.4 434.125  11
   1 -29  -1 510.772 161.276  11
  -1 -29   1 490.981 152.634  28
  -1 -29   1 395.608 172.627  11
   1 -29  -1 488.935 139.945  28
   1 -29   0 416.539 114.510  28
  -1 -29   0 505.933 172.528  28
  -1 -29   0 472.056 167.632  11
   1 -29   0 415.857 147.874  11
  -1 -29  -1 2848.09 274.966  11
   1 -29   1 2908.99 245.346  11
  -1 -29  -1 2893.86 266.816  28
  -1 -29  -2 3186.45 257.750  28
  -1 -29  -2 3069.00 272.677  11
   1 -29   2 2997.23 226.853  11
  -1 -29  -2 2560.24 187.293  27
  -1 -29  -3 450.117 113.550  27
  -1 -29  -3 519.922 147.213  11
   1 -29   3 183.794 96.4342  11
  -1 -28   5 7527.61 331.029  26
  -1 -28   5 7071.56 338.708  11
  -1 -28   4 162.217 143.674  11
  -1 -28   4 339.230 111.250  28
  -1 -28   4 39.1296 123.818  26
   1 -28  -4 307.923 125.551  11
  -1 -28   3 3996.78 271.802  28
   1 -28  -3 3780.24 293.035  11
  -1 -28   3 4382.98 336.811  11
  -1 -28   3 3868.05 309.438  26
   1 -28  -2 15921.2 577.748  11
   1 -28  -2 15127.8 557.031  28
  -1 -28   2 15348.2 548.972  28
  -1 -28   2 15569.2 619.417  11
  -1 -28   2 14541.7 584.863  26
   1 -28  -1 597.054 166.217  28
  -1 -28   1 1096.35 216.065  28
   1 -28  -1 1068.48 191.832  11
  -1 -28   1 1098.93 212.680  26
  -1 -28   1 742.464 200.210  11
   1 -28   0 1650.66 228.095  11
  -1 -28   0 1834.81 264.451  11
   1 -28   0 1481.49 198.102  28
  -1 -28   0 1550.01 227.421  28
   1 -28   1 5825.49 364.903  11
  -1 -28  -1 6386.78 388.809  28
  -1 -28  -1 5177.23 382.118  11
   1 -28   2 1980.28 213.682  11
  -1 -28  -2 1832.29 194.770  27
   1 -28   2 2049.93 241.752  26
  -1 -28  -2 1863.45 234.211  28
  -1 -28  -2 1971.55 251.613  11
   1 -28   2 2005.99 203.245  25
  -1 -28  -3 374.828 128.046  27
   1 -28   3 321.919 119.754  11
   1 -28   3 459.230 114.050  25
  -1 -28  -3 441.942 168.356  11
   1 -28   3 472.775 144.882  26
  -1 -28  -3 524.926 144.410  28
   1 -28   4 274.340 101.435  11
   1 -28   4 288.570 84.7193  25
  -1 -28  -4 221.949 112.009  27
  -1 -28  -4 348.062 136.720  11
   1 -28   4 154.659 89.4064  26
  -1 -27   6 4324.84 243.014  26
  -1 -27   6 4282.60 251.053  11
   1 -27  -6 3682.57 215.588  27
  -1 -27   5 2184.13 233.211  11
  -1 -27   5 2125.27 222.643  26
   1 -27  -5 1779.25 193.809  27
  -1 -27   4 902.015 193.171  26
   1 -27  -4 695.944 175.203  11
   1 -27  -4 912.121 173.363  27
  -1 -27   4 632.136 145.991  28
  -1 -27   4 806.958 199.808  11
   1 -27  -3 4046.08 322.545  11
  -1 -27   3 3763.50 330.078  26
  -1 -27   3 4169.20 302.400  28
  -1 -27   3 4006.71 355.854  11
  -1 -27   2 770.520 220.429  26
   1 -27  -2 369.563 168.751  11
  -1 -27   2 606.996 178.361  28
  -1 -27   2 713.353 223.582  11
   1 -27  -2 536.709 183.653  28
   1 -27  -1 1324.02 227.839  28
  -1 -27   1 1301.19 235.220  28
  -1 -27   1 1068.85 253.875  11
  -1 -27   1 963.743 227.031  26
   1 -27  -1 1698.99 239.671  11
  -1 -27   0 1898.77 296.008  11
  -1 -27   0 2069.24 278.535  28
  -1 -27   0 1678.05 260.838  26
   1 -27   0 1506.75 236.910  11
   1 -27   0 1895.76 231.476  28
   1 -27   1 726.396 174.125  25
  -1 -27  -1 415.213 186.322  28
  -1 -27  -1 336.373 122.682  27
   1 -27   1 256.168 151.802  11
   1 -27   1 401.648 183.646  26
  -1 -27  -1 567.973 207.741  11
   1 -27   2 666.634 180.592  26
  -1 -27  -2 745.858 207.696  11
  -1 -27  -2 797.847 202.233  28
   1 -27   2 772.678 163.334  25
   1 -27   2 802.350 188.394  11
  -1 -27  -2 929.977 174.610  27
  -1 -27  -3 6362.78 355.903  27
  -1 -27  -3 6198.78 375.968  28
   1 -27   3 6009.71 366.116  26
  -1 -27  -3 6349.29 404.599  11
   1 -27   3 5982.25 338.599  25
   1 -27   3 5999.51 358.229  11
   1 -27   4 3358.33 242.912  11
  -1 -27  -4 3749.28 300.602  11
   1 -27   4 3643.81 257.256  26
   1 -27   4 3444.48 245.835  25
  -1 -27  -4 3296.13 251.824  27
  -1 -27  -5 2186.08 195.812  27
   1 -27   5 1803.95 165.140  25
  -1 -26   7 4659.28 228.659  11
   1 -26  -6 8230.77 358.569  27
  -1 -26   6 8253.18 369.225  26
  -1 -26   6 8635.27 378.335  12
   1 -26  -5 3806.72 284.787  27
  -1 -26   5 3904.49 310.874  12
  -1 -26   5 3989.33 311.164  26
   1 -26  -5 3919.78 299.891  11
  -1 -26   4 450.262 136.224  28
  -1 -26   4 343.014 186.585  12
   1 -26  -4 526.817 170.035  27
  -1 -26   4 302.219 178.547  26
   1 -26  -4 476.589 178.279  11
  -1 -26   3 1062.29 250.609  11
   1 -26  -3 931.753 179.304  27
   1 -26  -3 634.248 192.026  11
  -1 -26   3 1311.03 213.712  28
  -1 -26   3 872.687 223.355  26
   1 -26  -3 1237.02 235.840  28
  -1 -26   2 7205.75 443.003  28
   1 -26  -2 6532.99 426.671  28
  -1 -26   2 7388.73 492.607  11
   1 -26  -2 7592.76 459.715  11
  -1 -26   2 7695.03 483.916  26
   1 -26  -1 12148.7 580.617  11
  -1 -26   1 12360.2 581.114  28
   1 -26  -1 12342.7 559.788  28
  -1 -26   1 11734.4 586.857  26
  -1 -26   1 12368.4 630.022  11
  -1 -26   0 18845.5 712.919  28
   1 -26   0 18108.2 703.856  11
   1 -26   0 18239.7 725.308  26
  -1 -26   0 18342.7 754.797  11
   1 -26   0 17432.3 611.028  25
  -1 -26   0 18626.7 713.839  26
  -1 -26  -1 758.291 225.110  11
   1 -26   1 797.435 212.417  11
  -1 -26  -1 1077.64 238.757  28
   1 -26   1 853.654 172.815  25
   1 -26   1 572.751 200.237  26
  -1 -26  -1 632.361 172.961  27
  -1 -26  -2 5776.33 407.749  28
   1 -26   2 5202.12 393.178  26
  -1 -26  -2 5358.46 422.144  11
   1 -26   2 5471.24 393.871  11
  -1 -26  -2 5006.61 346.465  27
   1 -26   2 5136.20 353.744  25
  -1 -26  -3 6845.84 390.151  27
   1 -26   3 6926.04 412.747  11
   1 -26   3 6980.61 420.110  26
  -1 -26  -3 7348.56 462.203  11
   1 -26   3 7399.05 409.323  25
  -1 -26  -3 7037.85 426.715  28
   1 -26   4 101.081 131.264  25
  -1 -26  -4 457.580 158.146  27
   1 -26   4 77.8072 136.575  11
  -1 -26  -4 91.6915 122.729  28
   1 -26   4 224.403 132.682  26
  -1 -26  -4-0.75235 151.967  11
  -1 -26  -5 378.986 147.949  27
   1 -26   5 713.028 134.514  11
   1 -26   5 484.073 120.400  26
   1 -26   5 365.203 122.157  25
  -1 -26  -6 5790.92 257.120  27
  -1 -25   7 2425.68 193.057  12
   1 -25  -7 2000.48 187.935  27
  -1 -25   7 1977.89 178.780  26
   1 -25  -6 5607.99 336.784  27
  -1 -25   6 5266.06 326.779  26
  -1 -25   6 5225.17 337.665  12
   1 -25  -5 6970.64 410.949  11
   1 -25  -5 7570.53 419.536  27
  -1 -25   5 7379.32 441.863  12
  -1 -25   5 7885.95 452.575  26
  -1 -25   4 4198.87 316.391  28
  -1 -25   4 4103.44 377.930  12
  -1 -25   4 4498.64 376.529  26
   1 -25  -4 4112.57 354.978  11
   1 -25  -4 4194.49 335.036  27
  -1 -25   3 1842.94 286.692  26
  -1 -25   3 2081.84 318.678  12
   1 -25  -3 1787.06 282.856  28
   1 -25  -3 1351.83 233.512  27
   1 -25  -3 1983.03 281.931  11
  -1 -25   3 1785.40 255.681  28
  -1 -25   2-7.14532 172.234  11
   1 -25  -2 197.151 185.260  28
  -1 -25   2-193.462 176.813  28
  -1 -25   2-116.313 183.507  26
   1 -25  -2 107.407 174.854  11
  -1 -25   1 4854.24 409.698  26
  -1 -25   1 4807.19 406.283  28
  -1 -25   1 4020.55 401.212  11
   1 -25  -1 4198.23 331.947  25
   1 -25  -1 4663.55 375.757  28
   1 -25  -1 4353.14 381.240  11
  -1 -25   0 1037.04 228.917  26
   1 -25   0 1378.45 216.258  25
  -1 -25   0 1318.69 272.709  11
   1 -25   0 1272.23 247.801  11
   1 -25   0 1392.89 257.194  26
  -1 -25   0 912.679 226.335  28
   1 -25   0 1460.53 228.239  28
   1 -25   1 1458.85 250.470  11
   1 -25   1 1096.22 221.354  25
   1 -25   1 1277.39 250.140  26
  -1 -25  -1 1236.71 261.299  11
   1 -25   1 1163.87 202.694  28
  -1 -25  -1 1059.26 195.939  27
  -1 -25  -1 1056.80 238.268  28
   1 -25   2 1002.54 222.454  11
   1 -25   2 871.262 208.645  25
  -1 -25  -2 1296.91 264.752  28
   1 -25   2 1054.20 233.009  26
  -1 -25  -2 1232.11 212.489  27
  -1 -25  -2 849.757 237.437  11
  -1 -25  -3 6905.88 438.544  28
  -1 -25  -3 7214.64 430.314  27
  -1 -25  -3 7066.90 479.493  11
   1 -25   3 6821.11 434.383  26
   1 -25   3 6978.56 427.261  25
   1 -25   4 2073.57 251.850  25
  -1 -25  -4 2134.33 253.489  28
  -1 -25  -4 2372.59 290.460  11
   1 -25   4 2862.86 279.740  26
  -1 -25  -4 2395.05 222.249  14
  -1 -25  -4 2604.35 274.701  27
  -1 -25  -5 845.506 136.630  14
  -1 -25  -5 1005.73 192.229  27
   1 -25   5 865.300 167.560  26
   1 -25   5 1020.98 178.008  25
  -1 -25  -5 914.795 197.598  11
   1 -25   6 10507.0 371.192  25
   1 -25   6 10254.0 337.098  11
  -1 -24   7 817.898 152.301  26
   1 -24  -7 547.256 144.830  27
  -1 -24   7 739.662 153.279  12
  -1 -24   6 9915.40 486.955  12
   1 -24  -6 9256.71 454.156  27
  -1 -24   6 10140.0 476.960  26
  -1 -24   5 2177.77 297.544  12
  -1 -24   5 2854.46 330.095  26
   1 -24  -5 2632.58 304.034  11
  -1 -24   5 2462.78 237.659  28
   1 -24  -5 2558.16 284.758  27
   1 -24  -4 993.976 222.688  11
   1 -24  -4 979.761 241.734  28
  -1 -24   4 867.632 238.127  12
   1 -24  -4 847.661 228.176  27
  -1 -24   4 708.796 166.789  28
  -1 -24   4 897.693 240.077  26
   1 -24  -3 8144.92 457.440  27
   1 -24  -3 8487.46 517.010  28
  -1 -24   3 7897.94 461.722  28
   1 -24  -3 8175.98 506.628  11
  -1 -24   3 9331.17 548.397  26
  -1 -24   3 8984.76 562.839  12
  -1 -24   2 12137.4 627.291  26
  -1 -24   2 12157.4 643.358  11
   1 -24  -2 12781.2 547.804  25
  -1 -24   2 12497.8 600.276  28
   1 -24  -2 12076.7 600.058  28
   1 -24  -2 11865.1 595.657  11
  -1 -24   2 12553.4 658.721  12
   1 -24  -1 1387.15 235.191  28
   1 -24  -1 1161.97 269.960  26
  -1 -24   1 1181.40 245.811  26
   1 -24  -1 815.537 231.981  11
  -1 -24   1 1326.35 278.770  11
   1 -24  -1 1293.52 216.994  25
  -1 -24   1 1243.17 251.830  28
   1 -24   0 2117.55 301.978  11
   1 -24   0 2338.96 271.593  25
   1 -24   0 2250.19 277.390  28
  -1 -24   0 1978.07 293.218  26
  -1 -24   0 2112.49 326.173  11
   1 -24   0 2393.83 329.112  26
  -1 -24   0 2029.31 296.042  28
   1 -24   1 381.366 168.585  25
   1 -24   1 194.906 156.266  28
  -1 -24  -1 378.507 215.128  28
  -1 -24  -1 185.384 153.777  26
   1 -24   1 275.585 166.402  26
  -1 -24  -1 449.740 216.474  11
  -1 -24  -1 171.268 153.796  27
   1 -24   1 145.741 166.596  11
   1 -24   2 4955.10 395.320  25
  -1 -24  -2 5390.79 439.100  11
   1 -24   2 5285.00 415.437  26
  -1 -24  -2 5172.32 378.010  27
  -1 -24  -2 5530.78 426.229  28
   1 -24   3 5174.45 399.152  26
   1 -24   3 5331.46 396.123  25
  -1 -24  -3 4923.24 384.466  27
  -1 -24  -3 5376.40 438.039  11
   1 -24   3 4806.50 368.009  12
  -1 -24  -3 5388.05 413.478  28
  -1 -24  -4 1179.75 244.688  27
   1 -24   4 932.620 180.152  12
  -1 -24  -4 891.230 178.672  14
  -1 -24  -4 822.723 210.284  28
   1 -24   4 1041.28 219.898  25
  -1 -24  -4 913.666 234.733  11
   1 -24   4 878.515 208.030  26
  -1 -24  -5 522.456 190.169  11
  -1 -24  -5 373.532 128.203  14
   1 -24   5 556.560 180.601  25
  -1 -24  -5 395.424 175.883  27
   1 -24   5 463.521 144.719  26
   1 -24   6 358.534 135.675  25
  -1 -24  -6 520.642 145.337  27
  -1 -24  -6 319.049 106.817  14
  -1 -24  -7 3882.68 200.838  27
   1 -24   7 4125.36 206.183  25
   1 -23  -8 4375.69 234.815  27
  -1 -23   8 4138.19 218.274  26
  -1 -23   8 4165.29 233.496  12
  -1 -23   7 1380.41 210.581  12
  -1 -23   7 1355.61 193.583  26
   1 -23  -7 1231.45 200.955  27
   1 -23  -6 357.797 183.403  27
  -1 -23   6 616.678 194.853  12
  -1 -23   6 487.576 193.359  26
   1 -23  -5 6059.10 437.072  11
   1 -23  -5 5614.93 407.063  27
  -1 -23   5 6396.25 460.425  26
  -1 -23   5 6779.22 471.431  12
  -1 -23   5 6501.23 372.220  28
  -1 -23   4 2206.05 266.579  28
   1 -23  -4 2297.56 286.891  27
   1 -23  -4 2577.91 318.106  28
  -1 -23   4 2071.25 302.528  26
   1 -23  -4 2261.13 309.305  11
  -1 -23   4 2417.59 343.719  12
  -1 -23   3 162.342 188.513  26
  -1 -23   3-315.406 219.461  12
   1 -23  -3 232.786 174.881  27
   1 -23  -3 18.1548 182.450  28
   1 -23  -3 7.78732 190.302  11
  -1 -23   3 86.1269 153.609  28
  -1 -23   2 6289.11 441.230  28
  -1 -23   2 6651.10 480.044  26
   1 -23  -2 6231.75 393.209  25
   1 -23  -2 6536.76 459.079  28
  -1 -23   2 6132.11 486.788  12
   1 -23  -2 6726.06 466.534  11
  -1 -23   1 4341.49 408.079  26
   1 -23  -1 4809.54 427.188  26
   1 -23  -1 4777.73 394.547  28
  -1 -23   1 4836.70 401.578  28
  -1 -23   1 4466.58 428.963  11
   1 -23  -1 4887.62 380.876  25
   1 -23  -1 4559.29 400.758  11
  -1 -23   0 15703.4 687.913  26
   1 -23   0 16577.5 712.323  11
  -1 -23   0 17414.7 724.805  28
   1 -23   0 16269.5 655.178  25
  -1 -23   0 16941.6 600.715  27
  -1 -23   0 16936.1 757.226  11
   1 -23   0 15395.6 704.468  26
   1 -23   0 16245.4 654.380  28
  -1 -23  -1 28420.5 823.742  27
  -1 -23  -1 29359.9 983.016  11
  -1 -23  -1 29229.5 924.198  28
   1 -23   1 27865.3 911.319  11
   1 -23   1 30558.9 905.657  25
  -1 -23  -1 29598.4 923.308  26
   1 -23   1 30400.2 849.178  28
   1 -23   1 29176.3 946.668  26
  -1 -23  -2 3510.82 330.493  27
  -1 -23  -2 3997.79 311.507  14
  -1 -23  -2 3941.93 391.724  11
  -1 -23  -2 3400.06 359.037  28
   1 -23   2 3632.59 350.390  12
   1 -23   2 3457.05 361.754  26
   1 -23   2 3262.97 341.649  25
   1 -23   3 2057.65 269.222  12
   1 -23   3 1724.38 274.039  25
   1 -23   3 1944.78 266.575  26
  -1 -23  -3 1689.50 234.103  14
  -1 -23  -3 2500.89 298.911  27
  -1 -23  -3 2312.18 334.171  11
  -1 -23  -3 2003.10 284.221  28
  -1 -23  -4 3300.62 298.293  14
  -1 -23  -4 3932.45 354.897  27
  -1 -23  -4 3933.27 350.474  28
   1 -23   4 3973.88 330.824  12
   1 -23   4 4307.59 370.836  25
   1 -23   4 3923.66 340.379  26
  -1 -23  -4 3840.18 373.767  11
   1 -23   5 13103.8 516.084  12
  -1 -23  -5 13224.6 623.301  11
  -1 -23  -5 12457.1 509.965  14
   1 -23   5 13714.8 590.461  25
   1 -23   5 13150.1 529.762  26
  -1 -23  -5 13707.7 572.202  27
   1 -23   6 3915.13 294.039  25
  -1 -23  -6 3839.13 269.194  14
  -1 -23  -6 4382.33 318.105  27
  -1 -23  -6 3986.55 244.443  29
   1 -23   6 3991.81 252.112  26
   1 -23   7 844.652 132.592  25
  -1 -23  -7 1050.10 130.507  14
  -1 -23  -7 891.615 133.249  27
   1 -22  -8 519.199 141.655  27
  -1 -22   8 752.209 135.995  26
  -1 -22   8 671.034 137.298  12
   1 -22  -8 450.759 101.375  29
   1 -22  -7 594.624 142.508  29
  -1 -22   7 510.211 178.281  12
  -1 -22   7 865.386 184.923  26
   1 -22  -7 602.999 188.669  27
  -1 -22   7 1155.57 166.109  25
   1 -22  -6 5143.16 390.329  27
  -1 -22   6 4636.41 370.036  26
  -1 -22   6 4076.37 314.819  25
  -1 -22   6 4529.65 388.338  12
   1 -22  -5 379.990 213.873  27
  -1 -22   5 187.078 144.555  28
   1 -22  -5 392.577 199.158  11
  -1 -22   5 569.951 236.631  12
  -1 -22   5 215.821 207.803  26
  -1 -22   4 1127.36 234.813  28
   1 -22  -4 1166.28 252.283  11
   1 -22  -4 1338.12 253.517  27
  -1 -22   4 1228.73 287.301  12
  -1 -22   4 1016.79 257.511  26
   1 -22  -4 1166.07 274.925  28
   1 -22  -3 3564.68 364.283  11
  -1 -22   3 3626.29 388.644  26
   1 -22  -3 3562.20 374.506  28
  -1 -22   3 3424.51 342.291  28
   1 -22  -3 3543.43 289.478  25
  -1 -22   3 3604.14 393.611  12
   1 -22  -3 3589.21 335.952  27
  -1 -22   2 12911.3 616.896  28
  -1 -22   2 12467.0 631.683  26
  -1 -22   2 12317.6 665.443  12
   1 -22  -2 12621.7 561.700  25
   1 -22  -2 11431.3 583.861  28
   1 -22  -2 12023.4 540.035  27
   1 -22  -2 12310.6 616.954  11
  -1 -22   1 1925.55 307.526  11
  -1 -22   1 1687.05 273.916  28
  -1 -22   1 2191.70 539.442  19
   1 -22  -1 1720.61 265.495  28
  -1 -22   1 1793.89 275.037  26
   1 -22  -1 1690.14 246.067  25
   1 -22  -1 1853.60 280.434  11
   1 -22  -1 1923.32 290.715  26
  -1 -22   1 1794.19 303.499  12
   1 -22   0 7836.03 505.320  11
  -1 -22   0 8317.85 506.921  28
   1 -22   0 8627.27 483.716  28
   1 -22   0 8378.03 533.646  26
  -1 -22   0 8339.10 515.868  26
  -1 -22   0 7969.79 435.373  27
  -1 -22   0 8949.92 558.967  11
   1 -22   0 7933.60 470.376  25
   1 -22   1 11212.1 603.270  26
   1 -22   1 10734.4 516.984  28
  -1 -22  -1 10939.9 574.731  26
  -1 -22  -1 10951.1 526.355  27
  -1 -22  -1 10302.9 560.213  28
  -1 -22  -1 10183.9 600.070  11
   1 -22   1 11258.5 566.221  25
  -1 -22  -1 10197.4 933.273  19
  -1 -22  -2 39610.0 1134.86  11
   1 -22   2 38227.8 1070.60  26
  -1 -22  -2 40224.0 1074.75  28
  -1 -22  -2 38766.2 995.790  27
   1 -22   2 40455.7 1070.18  12
  -1 -22  -2 40408.8 964.910  14
   1 -22   2 39448.5 1062.26  25
   1 -22   3 5942.44 441.367  25
   1 -22   3 5979.95 445.407  26
   1 -22   3 5957.78 426.510  12
  -1 -22  -3 5678.25 393.869  14
  -1 -22  -3 5773.93 432.910  28
  -1 -22  -3 6437.29 442.660  27
  -1 -22  -3 5582.47 462.572  11
  -1 -22  -4 6878.73 422.345  14
   1 -22   4 6351.00 423.837  12
  -1 -22  -4 5965.14 426.315  27
   1 -22   4 5312.44 398.385  26
   1 -22   4 5575.74 429.834  25
  -1 -22  -4 6177.00 474.432  11
  -1 -22  -4 6068.48 426.537  28
  -1 -22  -5 1812.88 256.965  14
  -1 -22  -5 1909.91 227.378  29
   1 -22   5 2279.12 296.107  25
   1 -22   5 2153.50 253.416  26
   1 -22   5 1835.10 237.099  12
  -1 -22  -5 1993.62 292.736  11
  -1 -22  -5 1991.52 293.447  27
  -1 -22  -6 260.168 146.103  14
  -1 -22  -6 474.045 136.364  29
   1 -22   6 520.708 132.296  26
   1 -22   6 383.771 171.454  25
  -1 -22  -6 358.803 168.522  27
  -1 -22  -7 3746.43 243.916  14
   1 -22   7 3579.28 257.976  25
  -1 -22  -7 3835.56 256.960  27
  -1 -22  -7 3362.93 222.949  29
   1 -21  -8 2786.55 219.577  29
  -1 -21   8 2767.07 251.471  12
  -1 -21   8 3222.40 245.576  26
   1 -21  -8 2872.28 247.694  27
  -1 -21   8 3011.87 221.374  25
  -1 -21   7 574.161 186.904  26
  -1 -21   7 649.639 201.723  12
   1 -21  -7 731.717 181.243  29
   1 -21  -7 567.972 206.929  27
  -1 -21   7 593.214 148.759  25
   1 -21  -6 3902.83 364.938  11
   1 -21  -6 4106.46 318.107  29
  -1 -21   6 4665.16 407.562  12
  -1 -21   6 4675.94 397.185  26
   1 -21  -6 4358.82 388.288  27
  -1 -21   6 3485.83 306.017  25
   1 -21  -5 10164.3 578.810  11
  -1 -21   5 11357.1 541.603  25
  -1 -21   5 10251.6 493.813  28
  -1 -21   5 10635.1 597.150  26
  -1 -21   5 10821.5 618.756  12
   1 -21  -5 10726.7 569.499  27
   1 -21  -4 9649.09 563.596  11
   1 -21  -4 10355.5 556.373  27
  -1 -21   4 10207.9 527.627  28
   1 -21  -4 10379.8 574.958  28
  -1 -21   4 9614.36 571.763  26
  -1 -21   4 9116.79 580.423  12
  -1 -21   3 6722.16 480.152  26
   1 -21  -3 7054.71 419.831  25
  -1 -21   3 6528.16 447.744  28
  -1 -21   3 6420.41 492.185  12
   1 -21  -3 6832.36 445.132  27
   1 -21  -3 7251.84 484.949  11
   1 -21  -3 7042.49 472.990  28
  -1 -21   3 8265.93 952.378  19
  -1 -21   2 5658.46 818.266  19
   1 -21  -2 5182.07 421.797  11
   1 -21  -2 5080.93 367.753  25
  -1 -21   2 5533.46 409.207  28
   1 -21  -2 5041.09 399.882  28
  -1 -21   2 4739.38 407.859  26
   1 -21  -2 5251.78 369.336  27
  -1 -21   2 4706.35 428.690  12
  -1 -21   1 2027.22 300.409  26
  -1 -21   1 1617.59 411.476  19
   1 -21  -1 1848.58 277.942  26
   1 -21  -1 2045.63 287.211  28
  -1 -21   1 1973.57 309.715  12
  -1 -21   1 1794.14 270.903  28
   1 -21  -1 2048.16 258.474  25
   1 -21  -1 1820.28 278.630  11
  -1 -21   0 24969.3 841.255  26
  -1 -21   0 26795.7 1571.85  19
   1 -21   0 25053.6 814.002  25
  -1 -21   0 25652.0 847.237  28
  -1 -21   0 26596.2 754.136  27
   1 -21   0 25703.7 800.293  28
   1 -21   0 24416.8 843.843  11
   1 -21   0 25417.8 871.191  26
  -1 -21   0 24277.0 875.542  11
   1 -21   1 13480.2 616.858  25
  -1 -21  -1 13896.5 1128.35  19
   1 -21   1 10978.1 986.679   6
  -1 -21  -1 13453.2 623.652  28
   1 -21   1 13574.2 577.550  28
   1 -21   1 13140.9 637.938  26
  -1 -21  -1 13591.6 560.808  14
  -1 -21  -1 14626.6 647.415  26
  -1 -21  -1 12460.0 556.638  27
   1 -21   1 12774.3 613.304  12
  -1 -21  -1 12952.1 654.497  11
   1 -21   1 12019.5 1119.29  19
  -1 -21  -2 19071.9 674.849  14
   1 -21   2 18256.1 744.735  26
   1 -21   2 17546.7 715.187  12
   1 -21   2 19464.6 1344.36   6
  -1 -21  -2 18666.1 785.893  11
   1 -21   2 19157.9 754.901  25
  -1 -21  -2 17662.7 685.647  27
  -1 -21  -2 18881.2 736.584  28
   1 -21   3 1795.84 288.660  25
   1 -21   3 1875.55 299.731  16
  -1 -21  -3 2272.19 280.033  14
   1 -21   3 1994.03 284.712  26
  -1 -21  -3 1701.19 272.620  28
  -1 -21  -3 2162.94 324.100  11
   1 -21   3 2040.00 299.146  12
  -1 -21  -3 2212.71 287.369  27
   1 -21   4 14333.4 675.404  16
  -1 -21  -4 15825.1 638.722  14
  -1 -21  -4 15763.3 668.172  27
  -1 -21  -4 16653.1 747.494  11
   1 -21   4 14974.6 653.987  26
   1 -21   4 15424.4 658.956  12
  -1 -21  -4 15173.9 654.181  28
   1 -21   4 15354.6 699.264  25
  -1 -21  -5 1363.82 265.395  11
   1 -21   5 1406.46 269.501  16
   1 -21   5 737.401 179.106  12
  -1 -21  -5 1065.17 219.960  14
  -1 -21  -5 1263.96 264.275  27
   1 -21   5 1533.38 256.453  25
   1 -21   5 1405.24 229.386  26
  -1 -21  -5 991.425 196.446  29
   1 -21   6 7422.66 381.778  26
  -1 -21  -6 8247.12 444.433  27
  -1 -21  -6 7666.64 417.769  14
   1 -21   6 7104.30 389.510  12
   1 -21   6 7984.10 470.840  25
  -1 -21  -6 7591.90 399.562  29
  -1 -21  -7 2271.53 232.521  27
   1 -21   7 2330.29 246.642  25
  -1 -21  -7 2322.91 222.297  14
  -1 -21  -7 2303.09 223.209  29
   1 -21   8 5892.68 265.709  25
  -1 -21  -8 4883.10 225.041  14
   1 -20  -9 1859.65 164.026  29
  -1 -20   9 2013.14 155.314  26
  -1 -20   9 2343.08 186.319  12
  -1 -20   8 3904.55 315.614  12
   1 -20  -8 3643.93 280.801  29
  -1 -20   8 3466.72 280.157  26
   1 -20  -8 3685.11 288.885  27
   1 -20  -8 3034.55 229.391  13
  -1 -20   8 3868.16 276.754  25
  -1 -20   7-27.8447 180.451  12
   1 -20  -7 194.073 178.284  27
  -1 -20   7 319.509 140.641  25
   1 -20  -7 266.363 154.674  29
  -1 -20   7 192.574 168.741  26
   1 -20  -7 179.401 145.417  13
   1 -20  -6 9829.18 557.707  11
  -1 -20   6 8969.05 492.859  25
  -1 -20   6 9956.86 561.927  26
   1 -20  -6 10099.5 549.228  27
  -1 -20   6 10599.2 600.266  12
   1 -20  -6 9588.05 490.974  29
  -1 -20   5 17413.8 777.238  12
  -1 -20   5 17605.3 684.488  25
  -1 -20   5 17368.5 753.252  26
   1 -20  -5 17039.6 732.968  11
  -1 -20   5 17483.6 654.726  28
   1 -20  -5 17511.6 725.147  27
   1 -20  -4 9410.03 548.508  28
   1 -20  -4 10448.8 506.086  25
  -1 -20   4 9942.07 524.103  28
  -1 -20   4 10024.9 582.664  26
  -1 -20   4 9560.59 593.338  12
   1 -20  -4 10248.0 547.918  27
   1 -20  -4 9343.82 554.137  11
  -1 -20   3 4143.13 388.860  26
   1 -20  -3 3311.94 328.419  27
  -1 -20   3 4454.17 370.968  28
  -1 -20   3 3566.82 387.509  12
  -1 -20   3 4117.95 649.415  19
   1 -20  -3 4289.04 348.138  25
   1 -20  -3 4311.99 388.734  28
   1 -20  -3 3912.24 360.667  11
   1 -20  -2 29471.1 825.257  27
  -1 -20   2 29539.5 886.804  28
   1 -20  -2 29687.3 894.032  28
  -1 -20   2 28664.8 953.279  12
   1 -20  -2 30908.2 865.718  25
   1 -20  -2 30151.1 920.997  11
   1 -20  -2 29505.4 929.290  26
  -1 -20   2 29849.5 1645.67  19
  -1 -20   2 28903.0 919.882  26
  -1 -20   1 18021.5 698.742  28
   1 -20  -1 18976.1 692.271  25
   1 -20  -1 18557.4 697.906  28
   1 -20  -1 19082.7 745.124  26
  -1 -20   1 17766.8 749.129  12
  -1 -20   1 19477.4 742.822  26
  -1 -20   1 18682.6 1274.54  19
   1 -20  -1 17543.5 706.056  11
   1 -20   0 2867.81 318.596  26
   1 -20   0 3123.89 318.583  28
   1 -20   0 2098.15 486.263   6
  -1 -20   0 3229.46 287.791  27
  -1 -20   0 2749.35 291.644  28
  -1 -20   0 2919.88 338.641  11
  -1 -20   0 2830.39 299.232  26
  -1 -20   0 3168.32 580.724  19
   1 -20   0 2673.74 309.764  11
   1 -20   0 2978.35 304.940  25
   1 -20   0 3082.94 571.555  19
  -1 -20  -1 9967.22 530.120  26
   1 -20   1 8790.91 786.023   6
  -1 -20  -1 9911.22 488.584  27
  -1 -20  -1 9402.92 893.561   2
   1 -20   1 9114.01 466.896  28
   1 -20   1 9616.69 519.821  25
   1 -20   1 8875.56 510.095  12
  -1 -20  -1 9600.77 472.180  14
   1 -20   1 9541.53 932.019  19
   1 -20   1 9066.32 524.608  26
  -1 -20  -1 9311.44 514.637  28
  -1 -20  -1 8079.16 845.695  19
  -1 -20  -1 8476.82 530.071  11
  -1 -20  -2 1920.46 307.034  11
   1 -20   2 908.189 356.646   6
  -1 -20  -2 1680.80 234.567  14
   1 -20   2 1348.53 250.989  12
   1 -20   2 1686.81 279.361  25
  -1 -20  -2 1936.26 256.895  27
   1 -20   2 1393.72 257.232  26
   1 -20   2 1341.15 246.284  16
   1 -20   2 871.946 482.533  19
  -1 -20  -2 1440.63 255.741  28
  -1 -20  -3 1434.16 233.165  14
  -1 -20  -3 1372.46 275.607  11
   1 -20   3 927.171 229.414  25
  -1 -20  -3 1177.45 247.478  28
   1 -20   3-191.129 287.245   6
  -1 -20  -3 1434.75 256.800  27
   1 -20   3 201.607 303.006  19
   1 -20   3 1082.90 230.301  16
   1 -20   3 1063.59 232.159  12
   1 -20   3 1147.24 235.464  26
  -1 -20  -4 8930.29 512.897  28
  -1 -20  -4 9500.80 507.449  14
   1 -20   4 8123.03 525.305  25
   1 -20   4 8377.59 508.977  26
  -1 -20  -4 8952.99 466.377  29
   1 -20   4 8571.62 544.595  16
   1 -20   4 8818.63 522.126  12
  -1 -20  -4 8263.82 545.902  11
  -1 -20  -4 8783.43 506.120  27
  -1 -20  -5 5065.65 385.899  14
  -1 -20  -5 4594.91 357.830  28
   1 -20   5 4962.01 433.969  16
  -1 -20  -5 5647.26 457.174  11
  -1 -20  -5 5537.34 387.183  29
   1 -20   5 4818.77 368.025  26
   1 -20   5 6125.09 414.546  12
   1 -20   5 5641.70 441.145  25
  -1 -20  -5 5366.37 421.755  27
  -1 -20  -6 696.093 183.615  29
   1 -20   6 407.562 205.628  16
  -1 -20  -6 634.671 187.022  14
  -1 -20  -6 492.977 186.700  27
   1 -20   6 820.833 178.818  26
   1 -20   6 826.294 231.021  25
   1 -20   6 235.361 149.326  12
  -1 -20  -7 5597.61 339.619  29
  -1 -20  -7 5366.73 336.413  14
   1 -20   7 5737.06 377.303  25
  -1 -20  -7 5196.38 332.535  27
  -1 -20  -8 246.966 105.456  29
  -1 -20  -8 159.514 83.0041  27
  -1 -20  -8 85.3081 88.4142  14
   1 -20   8 324.779 109.203  25
   1 -19  -9 285.663 117.627  29
   1 -19  -9 508.224 100.548  13
  -1 -19   9 11.7705 82.3042  26
  -1 -19   9 258.454 123.256  12
  -1 -19   9 386.298 114.680  25
   1 -19  -8 733.307 188.722  29
   1 -19  -8 834.998 175.987  13
  -1 -19   8 855.160 182.527  26
   1 -19  -8 899.561 202.383  27
  -1 -19   8 1051.51 215.830  12
   1 -19  -7 1121.46 176.214  14
   1 -19  -7 1117.31 222.056  29
   1 -19  -7 541.259 172.055  13
   1 -19  -7 535.476 204.068  27
  -1 -19   7 610.136 213.446  26
  -1 -19   7 805.119 229.586  12
   1 -19  -6 4440.37 365.039  29
   1 -19  -6 4007.05 381.398  27
  -1 -19   6 4605.06 415.414  26
  -1 -19   6 4138.88 414.812  12
   1 -19  -6 3455.57 321.080  13
   1 -19  -6 4060.48 395.243  11
  -1 -19   5 3811.68 418.963  12
   1 -19  -5 4046.61 339.781  29
  -1 -19   5 4195.76 397.671  26
   1 -19  -5 3599.74 288.459  25
   1 -19  -5 3266.54 359.289  11
   1 -19  -5 4132.34 389.616  27
  -1 -19   5 3814.37 330.576  28
  -1 -19   4 3788.79 378.839  26
  -1 -19   4 3550.93 325.686  28
  -1 -19   4 4279.25 411.910  12
   1 -19  -4 4266.23 397.370  11
   1 -19  -4 4255.70 340.452  25
  -1 -19   4 3667.18 644.835   6
  -1 -19   4 4442.41 744.025  19
   1 -19  -4 3428.45 353.423  27
   1 -19  -4 4043.42 380.040  28
   1 -19  -3 15904.5 675.741  28
   1 -19  -3 16836.1 657.603  27
  -1 -19   3 16604.8 661.727  28
  -1 -19   3 14706.3 1193.32  19
  -1 -19   3 15854.1 694.712  26
   1 -19  -3 16630.0 635.498  25
  -1 -19   3 15448.5 720.761  12
   1 -19  -3 15077.5 663.543  11
  -1 -19   2 14962.8 1143.20  19
   1 -19  -2 12244.1 532.066  27
   1 -19  -2 13834.4 629.110  26
   1 -19  -2 12576.2 588.275  11
  -1 -19   2 13155.6 636.765  12
  -1 -19   2 13299.0 592.423  28
  -1 -19   2 13058.9 618.443  26
   1 -19  -2 13833.7 580.147  25
   1 -19  -2 12793.0 588.632  28
   1 -19  -1 37039.0 936.881  25
  -1 -19   1 36486.0 1727.29  19
  -1 -19   1 36678.5 957.829  28
   1 -19  -1 36163.3 935.350  28
  -1 -19   1 36465.9 1025.65  12
   1 -19  -1 37107.4 998.962  26
  -1 -19   1 36616.4 982.340  26
   1 -19  -1 36934.1 981.537  11
   1 -19   0 19697.4 725.063  26
   1 -19   0 19960.8 705.875  25
  -1 -19   0 19699.6 708.683  28
  -1 -19   0 17346.6 1193.12   2
  -1 -19   0 20338.7 730.576  26
   1 -19   0 20438.8 1195.33  19
  -1 -19   0 17367.7 1189.66  19
  -1 -19   0 20483.6 777.862  12
  -1 -19   0 19138.2 618.393  27
  -1 -19   0 19777.5 748.787  11
   1 -19   0 19728.2 678.768  28
   1 -19   0 19542.7 1164.33   6
   1 -19   1 29434.2 1535.93  19
   1 -19   1 29617.5 877.899  12
   1 -19   1 31418.2 1564.52   6
   1 -19   1 29214.3 870.886  25
  -1 -19  -1 28857.6 807.083  27
   1 -19   1 29357.5 803.168  28
   1 -19   1 29818.6 902.602  26
  -1 -19  -1 28134.8 852.024  26
  -1 -19  -1 28554.2 781.387  14
  -1 -19  -1 29971.3 873.991  28
  -1 -19  -1 28495.1 905.277  11
  -1 -19  -1 28797.0 1494.56   2
  -1 -19  -2 43508.1 1788.40   2
   1 -19   2 41265.0 1065.70  26
   1 -19   2 45852.4 2008.62  19
   1 -19   2 41641.3 1068.25  16
  -1 -19  -2 44144.1 1070.55  28
  -1 -19  -2 42305.9 1040.23  26
  -1 -19  -2 45242.7 1039.01  27
   1 -19   2 41801.0 1887.49   6
  -1 -19  -2 42749.8 987.752  14
   1 -19   2 43043.9 1097.74  25
   1 -19   2 43479.5 1084.78  12
  -1 -19  -2 43305.8 1133.51  11
  -1 -19  -3 2231.65 292.673  27
   1 -19   3 2072.81 583.815   6
  -1 -19  -3 2146.89 281.106  28
   1 -19   3 1178.15 454.109  19
  -1 -19  -3 1971.39 262.957  14
   1 -19   3 1637.60 261.510  26
   1 -19   3 1595.21 279.374  16
  -1 -19  -3 1845.02 293.732  11
   1 -19   3 2102.26 282.339  12
   1 -19   3 1971.16 276.871  25
  -1 -19  -4 13416.4 603.665  14
   1 -19   4 14047.8 644.352  12
   1 -19   4 12660.5 642.806  16
  -1 -19  -4 12761.2 598.817  28
  -1 -19  -4 13867.4 689.618  11
  -1 -19  -4 13000.6 566.032  29
  -1 -19  -4 13282.0 616.360  27
   1 -19   4 12975.4 616.618  26
   1 -19   4 12461.7 645.900  25
  -1 -19  -5 16015.8 738.843  11
   1 -19   5 15313.3 696.979  16
   1 -19   5 15305.5 663.242  12
  -1 -19  -5 15817.7 646.926  28
   1 -19   5 15247.3 646.765  26
   1 -19   5 15679.6 725.617  25
  -1 -19  -5 15464.2 653.835  14
  -1 -19  -5 15709.6 638.174  29
  -1 -19  -5 15926.4 665.639  27
   1 -19   6 4081.24 336.150  12
   1 -19   6 4280.48 387.060  16
   1 -19   6 3717.07 304.014  26
  -1 -19  -6 4174.06 355.512  29
  -1 -19  -6 4419.65 372.339  27
  -1 -19  -6 4186.49 362.250  14
   1 -19   6 3729.05 371.644  25
  -1 -19  -7 450.703 173.434  29
   1 -19   7 771.507 201.075  16
  -1 -19  -7 914.826 197.690  27
  -1 -19  -7 765.214 187.991  14
   1 -19   7 795.495 199.153  25
  -1 -19  -8 1042.06 168.416  29
  -1 -19  -8 928.446 137.115  27
  -1 -19  -8 1295.43 176.080  14
   1 -19   8 1134.93 184.044  25
   1 -18  -9 2905.53 225.431  13
   1 -18  -9 2819.14 243.573  29
  -1 -18   9 3390.19 240.401  26
  -1 -18   9 3226.72 233.544  25
  -1 -18   8 1198.19 236.742  12
   1 -18  -8 1095.09 188.430  14
   1 -18  -8 991.189 215.981  29
   1 -18  -8 999.710 213.845  27
  -1 -18   8 983.059 199.576  26
   1 -18  -8 898.501 203.861  13
   1 -18  -7 20807.4 688.865  14
  -1 -18   7 21592.4 787.954  26
   1 -18  -7 20909.0 763.143  27
   1 -18  -7 20808.2 750.189  13
  -1 -18   7 21458.3 826.593  12
   1 -18  -7 21577.4 752.201  29
   1 -18  -6 38.3584 200.925  27
  -1 -18   6 135.339 221.164  12
   1 -18  -6 151.657 186.245  29
   1 -18  -6-43.0526 160.018  13
  -1 -18   6-198.252 181.505  26
   1 -18  -6 69.8280 146.884  14
   1 -18  -6 88.1245 189.299  11
   1 -18  -5 22928.8 749.857  25
   1 -18  -5 21688.0 798.811  27
  -1 -18   5 22296.4 1536.38  19
   1 -18  -5 21501.6 761.144  13
  -1 -18   5 21007.2 824.904  26
  -1 -18   5 21913.0 870.569  12
   1 -18  -5 21117.5 735.310  29
  -1 -18   5 22268.3 743.616  28
   1 -18  -5 22654.8 842.698  11
  -1 -18   4 927.123 465.153  19
  -1 -18   4 589.021 198.224  28
   1 -18  -4 475.589 198.041  28
   1 -18  -4 522.585 192.464  27
   1 -18  -4 579.924 169.690  25
   1 -18  -4 297.894 181.626  11
  -1 -18   4 263.687 204.360  26
  -1 -18   4 512.063 211.496  12
  -1 -18   3 20326.6 1326.08  19
  -1 -18   3 19336.1 1192.65   6
  -1 -18   3 19713.4 707.539  28
  -1 -18   3 18982.3 736.162  26
  -1 -18   3 19077.9 769.142  12
   1 -18  -3 18613.6 714.599  11
   1 -18  -3 19519.9 719.809  28
   1 -18  -3 19444.5 670.661  25
   1 -18  -3 18652.8 672.121  27
   1 -18  -2 9971.34 517.781  11
  -1 -18   2 9228.95 482.988  28
  -1 -18   2 9242.75 537.129  12
   1 -18  -2 10082.8 503.051  28
  -1 -18   2 9465.26 515.850  26
   1 -18  -2 10142.2 528.836  26
   1 -18  -2 8927.27 460.378  25
   1 -18  -2 10029.9 470.975  27
  -1 -18   2 10480.6 916.088  19
   1 -18  -1 2514.80 289.635  11
  -1 -18   1 2650.17 279.058  28
  -1 -18   1 2778.66 531.094  19
   1 -18  -1 2560.33 265.733  28
   1 -18  -1 2715.15 288.766  26
  -1 -18   1 2147.97 463.913   2
   1 -18  -1 2414.23 410.789   6
   1 -18  -1 2505.07 267.157  25
  -1 -18   1 2521.36 305.901  12
   1 -18  -1 2328.94 470.186  19
  -1 -18   1 3443.36 305.667  26
  -1 -18   0 4613.96 379.949  12
   1 -18   0 4804.52 580.512  19
   1 -18   0 5396.25 390.326  26
  -1 -18   0 4845.79 364.738  28
   1 -18   0 5538.56 363.218  28
  -1 -18   0 5173.76 366.537  26
   1 -18   0 4287.16 335.151  12
  -1 -18   0 4630.61 310.833  27
   1 -18   0 5708.18 608.107   6
  -1 -18   0 5460.28 695.434   2
   1 -18   0 4746.44 343.292  25
  -1 -18  -1 7427.04 773.786   2
   1 -18   1 7862.12 447.350  25
   1 -18   1 7428.51 446.429  12
  -1 -18  -1 7572.69 444.242  28
  -1 -18  -1 7924.98 414.163  14
  -1 -18  -1 7487.83 436.270  26
  -1 -18  -1 8017.77 419.539  27
   1 -18   1 8028.03 816.729  19
   1 -18   1 7545.42 448.994  26
   1 -18   1 7477.43 759.662   6
   1 -18   1 7464.74 429.626  16
  -1 -18  -1 7297.92 460.147  11
  -1 -18  -2 993.734 218.899  11
   1 -18   2 999.809 226.051  25
   1 -18   2 453.267 346.761  19
  -1 -18  -2 828.774 188.267  27
  -1 -18  -2 1222.07 207.369  26
  -1 -18  -2 1077.85 226.247  28
   1 -18   2 1491.50 437.748   6
  -1 -18  -2 808.341 186.114  14
   1 -18   2 752.441 200.098  26
   1 -18   2 607.211 166.726  12
  -1 -18  -2-237.410 328.086   2
   1 -18   2 500.864 181.545  16
   1 -18   3 14247.7 1185.20   6
   1 -18   3 15428.7 653.516  12
   1 -18   3 15261.5 666.298  16
  -1 -18  -3 16506.7 659.012  28
   1 -18   3 16444.3 1257.68  19
   1 -18   3 16763.2 716.017  25
  -1 -18  -3 16689.9 655.771  27
  -1 -18  -3 16182.3 637.384  14
  -1 -18  -3 17007.0 725.876  11
   1 -18   3 15637.7 667.368  26
  -1 -18  -4 12869.1 594.730  28
   1 -18   4 12759.1 650.517  25
  -1 -18  -4 13918.9 624.817  27
  -1 -18  -4 13663.5 679.690  11
  -1 -18  -4 12177.1 553.909  29
  -1 -18  -4 13537.4 613.953  14
   1 -18   4 13332.5 624.224  12
   1 -18   4 14995.5 1276.17   6
   1 -18   4 12802.8 608.048  26
   1 -18   4 12008.7 618.966  16
   1 -18   4 13381.0 1186.30  19
   1 -18   5 14148.0 621.308  26
  -1 -18  -5 14991.5 655.184  14
   1 -18   5 14380.5 686.364  16
  -1 -18  -5 15690.1 640.784  28
  -1 -18  -5 15121.3 637.375  29
   1 -18   5 14181.6 649.597  12
  -1 -18  -5 14741.9 647.231  27
   1 -18   5 14322.0 700.846  32
  -1 -18  -5 14267.8 706.901  11
  -1 -18  -6 15375.0 633.773  29
   1 -18   6 15231.4 696.730  25
   1 -18   6 13888.8 605.608  12
   1 -18   6 14849.4 593.365  26
  -1 -18  -6 14105.1 610.359  27
  -1 -18  -6 13559.1 680.445  11
   1 -18   6 14339.4 666.127  16
   1 -18   6 14048.4 672.039  32
  -1 -18  -6 14486.2 634.229  14
  -1 -18  -7 9280.13 486.639  14
  -1 -18  -7 9329.70 457.328  27
   1 -18   7 9120.76 514.750  25
   1 -18   7 8980.10 488.528  16
   1 -18   7 9260.33 452.918  12
  -1 -18  -7 10046.2 495.173  29
  -1 -18  -8 2186.64 197.510  27
  -1 -18  -8 2153.10 226.942  29
   1 -18   8 2097.30 236.537  25
  -1 -18  -8 1998.44 219.193  14
   1 -18   9 965.140 119.296  25
  -1 -18  -9 955.663 121.729  29
   1 -17 -10 3415.81 198.304  29
  -1 -17   9 537.033 160.582  12
   1 -17  -9 333.192 140.199  13
   1 -17  -9 562.283 165.797  29
  -1 -17   9 511.475 141.200  26
   1 -17  -9 57.9046 119.897  27
   1 -17  -8 5.43860 172.347  29
  -1 -17   8 2.40730 163.289  26
  -1 -17   8 82.6333 189.154  12
   1 -17  -8 20.8147 134.782  14
   1 -17  -8 192.364 172.580  27
   1 -17  -8-313.697 165.372  13
   1 -17  -7 84.6158 189.687  27
   1 -17  -7 172.837 196.287  29
   1 -17  -7 71.0921 167.231  13
  -1 -17   7-31.0216 158.115  26
   1 -17  -7 138.937 158.743  14
  -1 -17   7 208.310 222.836  12
   1 -17  -6 11653.3 550.897  14
  -1 -17   6 11837.7 623.871  26
  -1 -17   6 12041.6 534.918  28
   1 -17  -6 12166.3 598.993  29
   1 -17  -6 11986.4 612.925  27
  -1 -17   6 12451.5 673.166  12
   1 -17  -6 10968.2 579.760  13
   1 -17  -6 11651.0 623.648  11
  -1 -17   5 10386.2 520.070  28
   1 -17  -5 9663.53 554.412  11
   1 -17  -5 9940.30 513.956  29
   1 -17  -5 9443.85 526.220  13
   1 -17  -5 10205.6 513.412  25
  -1 -17   5 10156.7 607.503  12
  -1 -17   5 9437.70 1042.94  19
  -1 -17   5 9453.92 559.833  26
   1 -17  -5 10341.9 1105.22   4
   1 -17  -5 9637.59 537.938  27
  -1 -17   4 29433.4 959.894  12
   1 -17  -4 29456.3 890.335  28
  -1 -17   4 29570.7 921.305  26
   1 -17  -4 30030.6 841.439  25
  -1 -17   4 30230.2 1653.05  19
   1 -17  -4 29001.9 904.036  11
   1 -17  -4 31131.3 890.656  27
  -1 -17   4 28461.6 835.601  28
  -1 -17   3 28799.1 876.811  26
   1 -17  -3 29555.3 862.953  11
   1 -17  -3 27936.7 796.341  27
  -1 -17   3 29364.2 834.529  28
   1 -17  -3 29487.5 809.133  25
  -1 -17   3 28941.7 919.707  12
   1 -17  -3 30210.3 861.481  28
  -1 -17   3 30153.2 1565.66  19
  -1 -17   2 2764.69 270.237  28
  -1 -17   2 2926.14 327.520  12
   1 -17  -2 3144.38 308.556  26
  -1 -17   2 3027.88 301.630  26
  -1 -17   2 2995.03 518.735   2
  -1 -17   2 3394.72 481.671   6
  -1 -17   2 2944.27 502.900  19
   1 -17  -2 3167.86 286.222  28
   1 -17  -1 8281.30 674.930  19
  -1 -17   1 8365.27 792.484  19
   1 -17  -1 7811.58 693.551   6
  -1 -17   1 8017.02 763.133   2
  -1 -17   0 31387.1 1465.11   2
   1 -17   0 31739.1 1385.32  19
   1 -17   0 31615.7 1384.82   6
   1 -17   1 15419.3 616.400  26
   1 -17   1 14562.4 1010.85   6
   1 -17   1 14616.0 1023.59  19
  -1 -17  -1 15337.0 1033.21   2
  -1 -17  -1 14827.2 616.108  11
  -1 -17  -1 15119.7 589.204  28
   1 -17   1 15344.5 611.771  25
   1 -17   2 3602.88 321.279  16
  -1 -17  -2 3774.10 560.481   2
  -1 -17  -2 3599.88 301.667  14
  -1 -17  -2 3424.23 347.101  11
   1 -17   2 4055.00 341.987  26
  -1 -17  -2 3878.52 319.035  26
   1 -17   2 3901.96 331.332  12
   1 -17   2 3936.27 340.061  25
  -1 -17  -2 3790.22 313.031  27
  -1 -17  -2 3957.89 337.599  28
   1 -17   2 4028.69 647.970   6
   1 -17   2 2048.58 462.097  19
   1 -17   3 4664.75 372.535  12
  -1 -17  -3 4199.58 337.879  14
   1 -17   3 4019.60 372.358  16
   1 -17   3 3737.91 617.265   6
  -1 -17  -3 4870.00 368.033  27
   1 -17   3 4484.02 357.803  26
  -1 -17  -3 4454.16 324.560  29
  -1 -17  -3 5027.03 375.516  28
   1 -17   3 4762.00 394.885  25
  -1 -17  -3 4775.18 392.300  11
   1 -17   3 4326.87 687.205  19
   1 -17   4 1162.45 436.907  19
   1 -17   4 585.937 220.406  16
   1 -17   4 74.9501 225.411   6
  -1 -17  -4 340.558 183.118  14
  -1 -17  -4 167.474 164.881  27
  -1 -17  -4 632.491 175.817  29
   1 -17   4 672.557 165.862  26
   1 -17   4 398.438 206.145  32
  -1 -17  -4 216.564 161.528  28
   1 -17   4 462.667 204.241  12
  -1 -17  -4 576.235 214.580  11
  -1 -17  -5 11255.1 580.816  14
   1 -17   5 10945.7 604.627  16
   1 -17   5 10159.4 562.896  12
  -1 -17  -5 11059.7 546.480  28
  -1 -17  -5 10830.3 545.849  29
  -1 -17  -5 11439.7 575.610  27
   1 -17   5 10993.5 562.709  26
  -1 -17  -5 10905.7 624.615  11
   1 -17   5 10171.2 599.332  32
  -1 -17  -6 21740.3 766.686  29
   1 -17   6 22324.7 850.086  32
   1 -17   6 21964.7 778.675  12
  -1 -17  -6 22486.2 761.631  27
  -1 -17  -6 22216.5 791.409  14
   1 -17   6 22658.9 743.555  26
  -1 -17  -6 21567.5 856.733  11
   1 -17   6 22425.0 827.369  16
   1 -17   7 16532.8 676.408  32
   1 -17   7 16181.9 656.448  16
  -1 -17  -7 17216.4 652.855  29
  -1 -17  -7 17214.1 663.710  14
   1 -17   7 15752.0 607.707  12
  -1 -17  -7 16725.1 614.724  27
  -1 -17  -8 1209.94 207.929  29
  -1 -17  -8 1135.12 198.117  14
  -1 -17  -8 1588.67 179.209  13
   1 -17   8 1150.44 212.536  25
   1 -17   8 1154.15 194.631  16
  -1 -17  -8 984.599 152.945  27
  -1 -17  -9 95.6931 89.1430  29
   1 -17   9-83.0248 92.5871  25
   1 -16 -10 31.4829 102.611  29
   1 -16 -10 93.0236 87.1127  13
  -1 -16  10 118.829 87.8591  12
  -1 -16  10-100.191 82.1314  25
   1 -16  -9 1950.05 242.774  13
  -1 -16   9 2090.44 234.539  26
   1 -16  -9 2064.54 252.432  29
   1 -16  -9 1812.38 211.748  27
  -1 -16   9 2184.86 254.394  12
   1 -16  -8 3386.58 335.479  13
   1 -16  -8 3666.51 328.961  14
  -1 -16   8 3219.00 316.942  26
   1 -16  -8 3763.99 359.897  29
  -1 -16   8 4010.60 395.425  12
   1 -16  -8 3846.05 347.198  27
   1 -16  -7 1999.38 303.597  13
   1 -16  -7 1803.95 275.806  14
   1 -16  -7 1693.63 285.337  29
  -1 -16   7 1935.45 314.344  12
  -1 -16   7 1566.69 267.448  26
   1 -16  -7 1914.87 293.062  27
   1 -16  -6 5635.65 430.040  27
  -1 -16   6 5498.66 417.080  16
  -1 -16   6 5784.56 382.101  28
   1 -16  -6 6300.71 452.915  13
  -1 -16   6 5914.74 456.565  26
   1 -16  -6 5871.03 415.721  14
  -1 -16   6 5422.09 468.325  12
   1 -16  -6 5432.34 439.583  11
   1 -16  -6 5719.94 441.133  29
   1 -16  -5 3669.34 351.663  28
  -1 -16   5 4303.36 713.803  19
   1 -16  -5 3392.04 347.351  13
  -1 -16   5 3729.46 320.037  28
   1 -16  -5 3099.97 317.292  29
   1 -16  -5 3242.63 343.872  27
   1 -16  -5 3759.10 309.829  25
  -1 -16   5 3259.13 327.792  16
   1 -16  -5 4110.25 712.246   4
  -1 -16   5 3174.43 348.050  26
   1 -16  -5 3407.57 348.940  11
  -1 -16   5 3226.72 369.387  12
  -1 -16   4 12492.5 554.167  28
  -1 -16   4 12296.3 623.719  12
   1 -16  -4 12651.4 531.021  29
   1 -16  -4 12453.4 593.807  11
   1 -16  -4 12039.3 557.060  27
   1 -16  -4 12276.1 541.852  25
  -1 -16   4 11766.8 582.177  26
  -1 -16   4 11785.6 1008.46  19
   1 -16  -4 11806.2 557.141  28
   1 -16  -4 11345.6 1038.74   4
  -1 -16   3 5971.77 408.448  26
  -1 -16   3 6868.02 776.726  19
  -1 -16   3 6259.77 444.161  12
   1 -16  -3 6544.48 386.901  27
   1 -16  -3 6242.86 400.852  28
  -1 -16   3 5876.57 373.191  28
   1 -16  -2 4032.68 468.443   6
  -1 -16   2 3183.46 529.252   2
  -1 -16   2 4339.43 529.903   6
  -1 -16   2 4892.96 618.703  19
   1 -16  -1 26117.2 1174.16   6
  -1 -16   1 25703.4 1278.20  19
  -1 -16   1 26170.3 1318.60   2
   1 -16  -1 26877.6 1161.14  19
   1 -16   0 9130.15 725.626  19
  -1 -16   0 9214.41 772.395   2
   1 -16   0 9044.55 747.841   6
   1 -16   1 2181.29 466.137  19
   1 -16   1 1812.01 427.386   6
  -1 -16  -1 2822.72 479.981   2
  -1 -16  -2 5865.93 401.162  11
  -1 -16  -2 5416.52 632.986   2
  -1 -16  -2 6154.80 367.190  27
   1 -16   2 6243.72 413.167  25
  -1 -16  -2 6046.60 381.500  28
   1 -16   2 5257.87 670.164   6
   1 -16   2 5643.40 376.903  16
   1 -16   2 6036.12 699.790  19
   1 -16   3 23086.8 766.495  26
  -1 -16  -3 24071.4 701.161  29
   1 -16   3 23799.2 1413.31   6
   1 -16   3 22262.9 796.847  32
   1 -16   3 22924.6 1385.81  19
  -1 -16  -3 23634.3 733.786  14
  -1 -16  -3 23090.2 803.712  11
  -1 -16  -3 23482.9 746.224  28
   1 -16   3 22393.7 757.693  12
  -1 -16  -3 24506.0 743.142  27
   1 -16   3 22344.4 763.726  16
  -1 -16  -4 4425.25 360.613  27
   1 -16   4 4082.81 366.593  16
   1 -16   4 4179.21 360.934  12
   1 -16   4 4770.79 741.274  19
  -1 -16  -4 3803.81 341.153  28
  -1 -16  -4 4505.73 362.386  14
   1 -16   4 4138.46 391.610  32
  -1 -16  -4 3860.23 365.287  11
  -1 -16  -4 3460.77 319.637  29
   1 -16   4 5211.49 751.527   6
   1 -16   4 4472.70 360.977  26
   1 -16   5 604.700 230.067  32
   1 -16   5 486.229 230.538  16
   1 -16   5-126.647 146.213   6
   1 -16   5-365.700 267.611  19
   1 -16   5 621.278 176.967  26
  -1 -16  -5 397.028 175.632  27
  -1 -16  -5 369.151 202.660  14
  -1 -16  -5 558.535 207.635  11
   1 -16   5 207.097 206.968  12
  -1 -16  -5 808.371 383.258   4
  -1 -16  -5 449.228 209.546  29
  -1 -16  -5 462.270 162.375  28
   1 -16   6 2532.18 324.401  16
  -1 -16  -6 1593.66 233.218  13
  -1 -16  -6 2518.49 322.696  29
  -1 -16  -6 2411.87 314.368  14
   1 -16   6 2202.51 259.740  26
  -1 -16  -6 2060.45 271.116  27
  -1 -16  -6 2445.28 333.428  11
   1 -16   6 2103.76 281.089  12
   1 -16   6 2341.83 343.486  32
   1 -16   7 9196.70 485.171  12
  -1 -16  -7 8960.92 470.642  13
  -1 -16  -7 10554.2 540.151  29
  -1 -16  -7 10494.6 553.636  14
   1 -16   7 10402.7 545.910  16
   1 -16   7 9774.33 548.712  32
  -1 -16  -8 2216.16 215.241  27
  -1 -16  -8 2195.94 260.675  14
   1 -16   8 2656.94 282.543  32
  -1 -16  -8 2320.33 272.122  29
   1 -16   8 2458.22 241.934  12
   1 -16   8 2552.41 259.308  16
  -1 -16  -8 2161.67 222.523  13
   1 -16   9 3275.75 237.326  25
  -1 -16  -9 3645.03 246.046  14
  -1 -16  -9 3776.67 249.297  29
  -1 -15  10 1283.26 144.090  26
   1 -15 -10 1148.62 158.422  13
  -1 -15  10 1296.76 159.462  12
   1 -15 -10 979.411 157.855  29
   1 -15  -9 275.433 171.975  29
   1 -15  -9 164.240 126.953  27
  -1 -15   9 176.943 134.389  26
  -1 -15   9-48.2963 153.658  12
   1 -15  -9-51.6085 167.537  13
   1 -15  -8 22506.1 818.598  13
   1 -15  -8 24907.2 831.125  29
   1 -15  -8 24348.5 782.154  14
   1 -15  -8 24484.0 781.353  27
  -1 -15   8 23604.7 798.650  26
  -1 -15   8 25981.6 900.764  12
   1 -15  -7 5432.95 433.800  29
   1 -15  -7 6062.30 450.281  27
   1 -15  -7 5339.99 449.316  13
  -1 -15   7 4522.42 409.447  26
  -1 -15   7 5819.11 484.765  12
   1 -15  -7 4928.70 402.599  14
   1 -15  -6 5385.76 420.128  29
  -1 -15   6 6364.14 503.507  12
  -1 -15   6 4940.10 360.544  28
  -1 -15   6 5230.44 391.277  16
  -1 -15   6 4783.74 416.717  26
   1 -15  -6 5963.08 439.748  27
   1 -15  -6 5199.88 405.693  14
   1 -15  -6 4894.13 434.522  11
  -1 -15   6 7228.07 885.668  19
   1 -15  -6 5451.59 445.730  13
   1 -15  -6 4889.98 850.393   4
   1 -15  -5 10712.8 1084.01   4
   1 -15  -5 8838.40 519.342  13
   1 -15  -5 10203.4 499.213  14
  -1 -15   5 9967.16 1014.95  19
  -1 -15   5 9690.66 481.770  28
   1 -15  -5 9450.97 537.174  11
   1 -15  -5 10207.3 519.156  27
   1 -15  -5 9193.95 487.964  29
  -1 -15   5 9986.86 572.903  12
  -1 -15   5 10055.7 551.741  26
   1 -15  -5 9459.71 484.108  25
   1 -15  -5 10337.5 537.484  28
  -1 -15   5 8992.52 503.573  16
  -1 -15   4 22956.2 718.234  28
  -1 -15   4 22229.7 734.257  16
  -1 -15   4 21794.8 1307.35  19
   1 -15  -4 22376.3 723.035  27
   1 -15  -4 21053.2 1372.87   4
  -1 -15   4 22882.8 811.096  12
   1 -15  -4 22170.9 731.582  28
   1 -15  -4 22209.1 703.051  25
   1 -15  -4 22720.9 691.680  29
  -1 -15   4 22613.7 775.821  26
   1 -15  -4 22835.7 763.244  11
  -1 -15   3 4986.67 643.362  19
   1 -15  -3 4831.20 668.713   4
   1 -15  -2 1184.72 290.379   6
  -1 -15   2 1830.64 426.095   2
  -1 -15   2 2144.98 456.352  19
  -1 -15   1 9225.20 766.134   2
   1 -15  -1 8486.63 664.338   6
  -1 -15   1 8960.25 625.651   6
   1 -15  -1 10134.3 686.283  19
   1 -15   0 489.688 243.871   6
   1 -15   0 135.768 186.525  19
  -1 -15   0 663.931 253.115   2
   1 -15   1 1231.83 350.345   6
   1 -15   1 1038.55 302.580  19
  -1 -15  -1 843.075 313.398   2
   1 -15   2 56028.2 1936.74  19
   1 -15   2 53893.8 1931.62   6
  -1 -15  -2 56151.3 1739.46   2
  -1 -15  -3 12464.2 832.735   2
   1 -15   3 13472.0 1070.02   6
  -1 -15  -3 13160.5 531.366  27
   1 -15   3 12557.4 1027.22  19
  -1 -15  -3 13115.1 544.245  14
   1 -15   3 12908.5 600.806  32
  -1 -15  -3 13637.1 601.614  11
   1 -15   3 12906.6 573.141  16
  -1 -15  -3 13308.0 550.767  28
   1 -15   4 1306.50 244.877  16
  -1 -15  -4 1215.24 214.277  29
   1 -15   4 1203.86 434.551   6
  -1 -15  -4 1070.06 236.813  11
  -1 -15  -4 784.528 194.853  28
  -1 -15  -4 798.070 193.532  14
  -1 -15  -4 671.491 186.475  27
   1 -15   4 812.909 214.013  12
   1 -15   4 971.793 190.217  26
   1 -15   4 543.337 335.912  19
   1 -15   4 1268.94 241.335  32
  -1 -15  -4 1317.91 466.493   4
  -1 -15  -5 24570.3 821.644  14
   1 -15   5 25523.5 1625.38  19
   1 -15   5 24299.4 853.013  16
  -1 -15  -5 25404.0 1683.36   4
  -1 -15  -5 25755.9 818.818  29
  -1 -15  -5 24522.1 796.823  27
   1 -15   5 24895.1 804.414  26
   1 -15   5 24242.9 838.994  12
   1 -15   5 24011.7 878.364  32
  -1 -15  -5 24489.9 775.680  28
   1 -15   5 25010.5 1590.88   6
  -1 -15  -5 23361.1 872.413  11
  -1 -15  -6 2739.33 305.116  27
  -1 -15  -6 2677.92 331.273  29
   1 -15   6 2453.75 280.124  26
  -1 -15  -6 2368.67 314.033  14
   1 -15   6 2339.76 294.884  12
   1 -15   6 2491.87 354.271  32
   1 -15   6 2434.31 318.851  16
  -1 -15  -6 2466.45 300.578  13
  -1 -15  -6 2871.03 371.492  11
   1 -15   7 2840.13 320.278  16
  -1 -15  -7 2778.18 300.433  27
   1 -15   7 2562.62 333.226  32
  -1 -15  -7 3101.15 335.702  29
  -1 -15  -7 2422.47 305.415  13
  -1 -15  -7 2457.26 324.799  14
   1 -15   7 2556.88 293.317  12
  -1 -15  -8 2661.78 286.782  29
   1 -15   8 2559.63 245.389  12
  -1 -15  -8 2136.42 220.039  27
   1 -15   8 2492.54 286.964  32
  -1 -15  -8 2608.38 285.419  14
  -1 -15  -8 2179.12 255.377  13
   1 -15   8 2537.26 265.846  16
  -1 -15  -9 11020.4 418.376  29
   1 -15   9 11085.3 431.301  25
  -1 -15  -9 10208.6 370.640  13
  -1 -15  -9 10967.5 425.288  14
  -1 -14  10 2048.22 175.695  26
  -1 -14  10 2763.46 232.234  12
   1 -14 -10 2590.28 230.247  29
   1 -14 -10 2580.04 235.483  13
   1 -14  -9 619.663 204.083  13
  -1 -14   9 533.509 196.138  12
   1 -14  -9 751.014 231.011  29
  -1 -14   9 533.229 169.564  26
   1 -14  -9 368.837 167.965  27
  -1 -14   8 1920.56 314.910  12
   1 -14  -8 1886.97 293.865  29
   1 -14  -8 1379.62 274.586  13
   1 -14  -8 1792.48 277.607  14
  -1 -14   8 1830.97 285.510  26
   1 -14  -8 1540.68 254.698  27
  -1 -14   7 2408.01 354.153  12
  -1 -14   7 2112.95 262.195  16
   1 -14  -7 2225.61 290.298  14
   1 -14  -7 2009.33 319.843  13
  -1 -14   7 2271.10 301.845  26
   1 -14  -7 1653.26 279.492  29
   1 -14  -7 2117.76 310.771  27
  -1 -14   6 28413.1 857.647  16
   1 -14  -6 30909.6 981.276  11
  -1 -14   6 31135.9 845.282  28
  -1 -14   6 30492.2 1012.81  12
   1 -14  -6 32816.4 1906.32   4
  -1 -14   6 32250.7 992.241  26
   1 -14  -6 31165.4 899.401  14
   1 -14  -6 31188.9 923.006  27
   1 -14  -6 30465.8 963.800  13
  -1 -14   6 33180.4 1788.73  19
   1 -14  -6 31710.8 933.609  29
   1 -14  -5 18909.4 728.402  13
   1 -14  -5 18217.5 672.568  29
   1 -14  -5 18525.6 688.789  27
  -1 -14   5 19024.2 766.966  12
  -1 -14   5 17383.4 671.395  16
  -1 -14   5 18348.0 649.563  28
   1 -14  -5 19356.4 675.028  25
   1 -14  -5 20233.7 1411.66   4
   1 -14  -5 18532.0 653.768  14
  -1 -14   5 18707.1 1291.70  19
  -1 -14   5 19326.8 736.542  26
   1 -14  -5 18690.5 726.764  11
   1 -14  -4 3414.62 455.205   5
  -1 -14   4 3775.32 353.850  12
  -1 -14   4 3774.63 573.198  19
   1 -14  -4 3874.47 324.969  27
   1 -14  -4 3133.29 294.891  28
  -1 -14   4 3438.33 311.017  26
   1 -14  -4 3764.58 612.603   4
   1 -14  -3 9786.14 670.601   6
   1 -14  -3 10724.3 904.095   4
   1 -14  -3 10764.8 698.317   5
  -1 -14   3 11347.2 872.386  19
   1 -14  -2 30672.7 1146.18   6
  -1 -14   2 32339.7 1345.68   2
   1 -14  -2 30243.3 1040.43  19
   1 -14  -2 29855.8 1080.90   5
  -1 -14   2 30139.9 1315.58  19
  -1 -14   1 1700.82 397.949   2
   1 -14  -1 1440.93 320.702   6
   1 -14  -1 1519.32 279.652   5
   1 -14  -1 781.174 244.528  19
  -1 -14   1 1610.85 288.461   6
  -1 -14   0 6400.29 612.521   2
   1 -14   0 5771.12 552.282   6
   1 -14   0 6793.31 593.888  19
   1 -14   1 88553.8 2143.39  19
   1 -14   1 87050.0 2188.44   6
  -1 -14  -1 86665.9 2072.18   2
   1 -14   2 5477.66 641.225   6
   1 -14   2 5608.20 624.113  19
  -1 -14  -2 4608.43 525.341   2
   1 -14   3 1701.35 448.328   6
  -1 -14  -3 2131.90 490.183   4
  -1 -14  -3 1643.16 352.473   2
   1 -14   3 1790.77 397.626  19
   1 -14   4 857.136 199.450  12
   1 -14   4 1058.84 174.580  26
   1 -14   4 467.844 349.859  19
  -1 -14  -4 1128.51 376.315   4
  -1 -14  -4 772.922 192.451  27
  -1 -14  -4 803.724 189.564  29
  -1 -14  -4 426.151 175.696  14
  -1 -14  -4 733.727 187.639  28
   1 -14   4 741.881 375.868   6
  -1 -14  -4 872.826 212.830  11
   1 -14   4 712.375 199.607  32
   1 -14   4 556.307 197.694  16
   1 -14   5 18932.9 740.937  16
   1 -14   5 18352.2 1351.89  19
  -1 -14  -5 18835.5 666.299  28
   1 -14   5 18636.1 735.113  12
   1 -14   5 17975.8 1286.39   6
  -1 -14  -5 17602.9 679.877  29
  -1 -14  -5 18625.5 717.705  14
  -1 -14  -5 18777.4 781.549  11
   1 -14   5 18458.3 686.725  26
  -1 -14  -5 19743.7 1367.89   4
   1 -14   5 19332.6 778.843  32
  -1 -14  -5 18901.3 686.307  27
  -1 -14  -5 18824.1 704.388  13
   1 -14   6 4421.94 396.425  12
   1 -14   6 4364.58 421.719  32
  -1 -14  -6 4450.23 364.843  27
   1 -14   6 4292.52 397.658  16
  -1 -14  -6 4534.39 388.846  14
  -1 -14  -6 4758.59 407.606  13
   1 -14   6 4977.80 358.965  26
  -1 -14  -6 4247.09 378.798  29
   1 -14   7 6823.85 470.963  16
  -1 -14  -7 6094.66 447.188  29
  -1 -14  -7 6391.89 452.924  14
   1 -14   7 6535.38 493.364  32
  -1 -14  -7 6333.54 401.537  27
   1 -14   7 6144.06 441.024  12
  -1 -14  -7 5789.80 426.325  13
  -1 -14  -8 3522.65 341.542  14
  -1 -14  -8 4057.84 355.080  29
   1 -14   8 3724.46 344.220  32
   1 -14   8 3833.85 328.990  16
  -1 -14  -8 3348.83 265.318  27
   1 -14   8 3591.11 295.958  12
  -1 -14  -8 3625.88 332.570  13
   1 -14   9 386.846 144.396  32
  -1 -14  -9 438.729 152.010  29
  -1 -14  -9 645.067 159.728  13
   1 -14   9 618.816 138.241  16
   1 -14   9 475.201 151.173  25
  -1 -14  -9 501.746 161.853  14
  -1 -13  10 5014.95 320.906  12
  -1 -13  10 5406.17 287.130  26
   1 -13 -10 5382.36 322.779  29
   1 -13 -10 5523.98 333.284  13
   1 -13  -9 3235.26 288.711  27
   1 -13  -9 3326.25 280.904  23
   1 -13  -9 3493.58 352.694  29
  -1 -13   9 3415.21 306.131  26
   1 -13  -9 3179.58 338.117  13
  -1 -13   9 3726.63 354.470  12
  -1 -13   8 1303.29 288.008  12
   1 -13  -8 631.955 207.613  27
   1 -13  -8 1103.41 197.576  23
   1 -13  -8 1070.41 240.924  14
   1 -13  -8 1147.79 256.627  29
  -1 -13   8 763.465 205.698  26
   1 -13  -8 775.396 233.367  13
   1 -13  -7 21672.7 848.206  13
   1 -13  -7 20776.4 790.848  29
   1 -13  -7 21150.2 768.683  27
  -1 -13   7 21114.8 813.042  26
   1 -13  -7 20694.0 772.927  14
  -1 -13   7 19825.4 704.012  16
  -1 -13   7 20457.3 849.950  12
   1 -13  -6 1238.99 254.805  13
  -1 -13   6 661.675 375.607  19
  -1 -13   6 1131.32 226.173  16
   1 -13  -6 1199.31 247.549  29
  -1 -13   6 1251.98 185.334  28
  -1 -13   6 1250.03 256.634  26
   1 -13  -6 1587.51 251.911  27
  -1 -13   6 1440.91 293.524  12
   1 -13  -6 954.620 463.571   4
   1 -13  -6 996.865 226.541  11
   1 -13  -6 1361.05 232.564  14
  -1 -13   5 17611.6 1209.06  19
  -1 -13   5 15491.0 601.518  16
   1 -13  -5 16757.9 672.922  13
  -1 -13   5 16156.4 607.265  28
   1 -13  -5 14626.8 1013.80   5
  -1 -13   5 16300.3 667.025  26
   1 -13  -5 15637.4 594.765  14
  -1 -13   5 16711.6 702.914  12
   1 -13  -5 15325.7 607.723  29
   1 -13  -5 15620.9 600.053  25
   1 -13  -5 16016.6 624.683  27
   1 -13  -5 14479.4 1162.03   4
   1 -13  -5 15084.7 646.993  11
   1 -13  -4 27556.5 1451.59   4
  -1 -13   4 27886.4 1386.56  19
   1 -13  -4 30012.3 1293.89   5
  -1 -13   3 9186.43 726.083   2
   1 -13  -3 7353.17 627.655   5
   1 -13  -3 8106.71 591.283   6
   1 -13  -3 8154.19 776.973   4
  -1 -13   3 7360.77 695.801  19
  -1 -13   2 18349.6 981.684   2
  -1 -13   2 17547.0 962.035  19
   1 -13  -2 18296.6 856.523   6
   1 -13  -2 17922.9 840.722   5
   1 -13  -2 19516.5 796.043  19
   1 -13  -2 18243.5 1025.68   4
  -1 -13   1 46063.2 1468.52   2
   1 -13  -1 44812.2 1233.10   5
   1 -13  -1 44064.3 1258.62  19
   1 -13  -1 42148.3 1304.50   6
   1 -13   0 16396.4 815.989  19
   1 -13   0 16206.7 872.662   6
  -1 -13   0 16385.1 878.554   2
   1 -13   1 27675.9 1202.54   6
  -1 -13  -1 28154.2 1141.56   2
   1 -13   1 27180.7 1149.19  19
   1 -13   2 17140.4 999.875  19
  -1 -13  -2 16562.7 875.887   2
   1 -13   2 16829.2 1023.54   6
   1 -13   3 721.674 379.481  19
   1 -13   3 728.859 300.030   6
  -1 -13  -3 772.651 306.626   2
  -1 -13  -3 682.797 335.826   4
   1 -13   4 23393.9 795.288  32
  -1 -13  -4 22135.1 690.301  29
   1 -13   4 21928.7 1339.78   6
   1 -13   4 24658.5 779.026  16
   1 -13   4 23138.6 1377.45  19
  -1 -13  -4 23967.6 715.903  27
  -1 -13  -4 21784.6 1356.29   4
   1 -13   4 21232.5 726.903  17
  -1 -13  -4 23030.7 726.825  14
  -1 -13  -4 23749.7 799.021  11
  -1 -13  -5 377.305 194.466  29
   1 -13   5 728.501 243.794  32
  -1 -13  -5 479.103 195.795  14
   1 -13   5 460.231 138.439  26
  -1 -13  -5 256.227 110.787  28
  -1 -13  -5 267.849 191.251  11
  -1 -13  -5 285.943 259.642   4
   1 -13   5-55.1910 184.082   6
   1 -13   5 458.335 167.116  16
  -1 -13  -5 580.752 188.124  27
   1 -13   5 85.4634 156.598  17
   1 -13   5 676.931 192.747  12
   1 -13   5 34.1519 294.453  19
  -1 -13  -6 4488.10 355.739  27
   1 -13   6 4388.35 770.448  19
   1 -13   6 5381.58 734.950   6
  -1 -13  -6 4818.65 404.407  14
   1 -13   6 4501.95 418.388  32
   1 -13   6 4710.71 400.502  16
  -1 -13  -6 4374.61 392.588  13
  -1 -13  -6 5115.78 859.745   4
   1 -13   6 4452.82 387.261  12
  -1 -13  -6 4320.90 387.275  29
   1 -13   7 11501.4 627.021  32
  -1 -13  -7 11990.3 607.419  14
   1 -13   7 11024.7 576.420  16
  -1 -13  -7 10985.3 573.608  29
  -1 -13  -7 11322.1 522.901  23
  -1 -13  -7 11207.1 586.948  13
  -1 -13  -7 11892.1 536.063  27
   1 -13   7 11647.6 582.832  12
  -1 -13  -8 81.2438 179.182  14
  -1 -13  -8-51.1604 187.281  29
   1 -13   8-152.214 129.880  12
   1 -13   8-142.749 162.993  16
   1 -13   8 12.4038 178.884  32
  -1 -13  -8 215.899 179.970  13
  -1 -13  -8 22.1130 126.363  23
  -1 -13  -9 7506.04 323.997  23
   1 -13   9 8042.18 407.234  32
  -1 -13  -9 7670.91 387.895  29
   1 -13   9 7669.90 352.430  16
  -1 -13  -9 7676.21 404.383  14
  -1 -13  -9 7736.06 394.377  13
   1 -12 -10 25.3546 140.064  13
   1 -12 -10 406.184 164.139  29
  -1 -12  10 310.652 112.426  26
   1 -12 -10 90.3840 130.566  23
  -1 -12  10 457.200 155.026  12
   1 -12  -9 94.2420 121.600  27
   1 -12  -9 212.138 167.798  23
  -1 -12   9-23.8420 154.063  26
   1 -12  -9 35.4114 209.148  29
  -1 -12   9-42.8632 176.144  12
   1 -12  -9-148.746 201.385  13
   1 -12  -8 4434.89 380.070  14
   1 -12  -8 3604.00 344.469  27
   1 -12  -8 3930.50 414.049  13
   1 -12  -8 3667.13 329.129  23
   1 -12  -8 4438.05 407.849  29
  -1 -12   8 4526.77 430.151  12
  -1 -12   8 4200.75 380.364  26
  -1 -12   7 7848.61 928.769  19
   1 -12  -7 8147.97 517.829  29
  -1 -12   7 8026.55 449.160  16
   1 -12  -7 8186.87 499.122  27
   1 -12  -7 8932.55 570.409  13
   1 -12  -7 8078.80 493.266  14
  -1 -12   7 7909.95 510.852  26
   1 -12  -7 7699.62 454.984  23
  -1 -12   7 8091.02 550.495  12
   1 -12  -7 9107.89 1054.88   4
  -1 -12   6 415.301 160.039  26
   1 -12  -6 541.099 187.276  27
  -1 -12   6 321.255 168.436  16
   1 -12  -6-111.863 169.303  13
   1 -12  -6-499.507 273.640   5
  -1 -12   6 240.334 164.670  28
   1 -12  -6 283.946 156.803  14
  -1 -12   6 72.6446 145.910  19
  -1 -12   6 412.842 196.667  12
   1 -12  -6 407.894 185.686  11
   1 -12  -6 558.963 171.080  29
   1 -12  -6 910.436 408.753   4
   1 -12  -5 3739.26 342.681  11
   1 -12  -5 3063.00 322.312  13
   1 -12  -5 3503.17 299.760  29
   1 -12  -5 2577.47 586.880   4
  -1 -12   5 3810.49 327.527  26
  -1 -12   5 4221.45 375.578  12
   1 -12  -5 3892.18 520.778   5
  -1 -12   5 3404.50 559.511  19
   1 -12  -5 3722.91 312.976  27
  -1 -12   4 5859.11 653.642  19
   1 -12  -4 4840.13 536.515   5
   1 -12  -4 5664.27 688.048   4
  -1 -12   3 16665.1 926.908   2
   1 -12  -3 16604.0 873.125   5
  -1 -12   3 16342.7 943.498  19
   1 -12  -3 15887.8 984.747   4
   1 -12  -3 17327.5 819.493   6
   1 -12  -2 75380.7 1463.24  19
   1 -12  -2 72157.4 1899.97   4
   1 -12  -2 72243.4 1623.38   6
   1 -12  -2 71569.1 1616.46   5
  -1 -12   2 70857.0 1839.65  19
  -1 -12   2 76228.6 1862.89   2
   1 -12  -1 19739.0 796.202  19
   1 -12  -1 18702.5 851.985   6
   1 -12  -1 19702.3 811.923   5
  -1 -12   1 19421.9 936.399   2
  -1 -12   0 13769.2 546.943   6
   1 -12   0 12999.4 755.670   6
   1 -12   0 13888.6 705.046   5
   1 -12   0 13308.6 718.178  19
  -1 -12   0 12758.8 767.759   2
  -1 -12  -1 140169. 2394.62   2
   1 -12   1 139000. 2450.13  19
   1 -12   1 138720. 2544.71   6
   1 -12   2 16659.5 954.394  19
  -1 -12  -2 14865.8 926.408   4
  -1 -12  -2 16642.9 853.166   2
   1 -12   2 16211.4 958.027   6
   1 -12   3 7571.21 731.910  19
  -1 -12  -3 6299.88 534.898   2
   1 -12   3 7153.27 715.638   6
  -1 -12  -3 6323.29 688.757   4
   1 -12   4 14561.5 618.257  32
   1 -12   4 15924.4 617.745  16
  -1 -12  -4 16413.3 601.590  14
   1 -12   4 15403.5 1116.71  19
  -1 -12  -4 15446.8 1107.46   4
   1 -12   5 4034.55 378.088  32
  -1 -12  -5 4525.74 370.138  29
   1 -12   5 3980.73 361.584  17
   1 -12   5 4476.24 376.469  16
  -1 -12  -5 3985.46 382.653  11
  -1 -12  -5 3777.65 337.710  14
  -1 -12  -5 3978.62 324.092  27
  -1 -12  -5 4446.04 756.067   4
   1 -12   5 4002.17 346.236  12
   1 -12   5 3456.69 614.769  19
  -1 -12  -6 46583.2 1044.61  27
   1 -12   6 47901.9 2228.35  19
   1 -12   6 45491.5 1204.06  32
   1 -12   6 45389.7 1134.27  16
  -1 -12  -6 45695.6 1132.24  14
  -1 -12  -6 45946.9 2187.54   4
   1 -12   6 41841.7 1124.49  17
  -1 -12  -6 46672.3 1109.77  29
   1 -12   6 45933.7 2117.75   6
   1 -12   6 44951.9 1137.79  12
  -1 -12  -6 45894.1 1025.42  23
  -1 -12  -7 181.251 178.290  13
  -1 -12  -7-319.274 149.578  27
  -1 -12  -7-55.5000 190.938  29
  -1 -12  -7 1.90484 181.540  14
   1 -12   7 260.152 189.353  16
  -1 -12  -7-0.79353 120.124  23
   1 -12   7 469.342 178.472  12
   1 -12   7-53.5179 187.233  32
  -1 -12  -8 2038.60 286.606  13
   1 -12   8 2647.90 325.570  32
   1 -12   8 3009.01 298.829  16
  -1 -12  -8 2898.96 285.438  23
  -1 -12  -8 3554.33 347.131  29
  -1 -12  -8 3110.19 334.925  14
   1 -12   8 2483.30 282.615  12
   1 -12   9 5357.69 352.634  32
  -1 -12  -9 5290.66 348.717  14
   1 -12   9 4781.51 291.145  12
  -1 -12  -9 5859.55 365.722  13
  -1 -12  -9 5239.22 303.911  23
  -1 -12  -9 5316.40 343.880  29
   1 -12   9 5533.14 316.319  16
  -1 -12 -10 1614.12 151.140  29
   1 -12  10 1662.99 150.168  25
  -1 -12 -10 2088.93 164.512  13
   1 -11 -11 206.315 94.9227  13
  -1 -11  11-15.6790 74.1973  12
   1 -11 -10 405.828 156.530  23
   1 -11 -10 576.471 186.898  13
   1 -11 -10 488.585 170.557  29
  -1 -11  10 331.221 123.527  26
  -1 -11  10 613.171 176.845  12
   1 -11  -9 8577.81 437.236  27
   1 -11  -9 8822.88 540.335  13
  -1 -11   9 8775.19 484.243  26
   1 -11  -9 9273.27 487.499  23
   1 -11  -9 8167.92 487.608  29
  -1 -11   9 8611.47 527.096  12
   1 -11  -8 3318.86 330.497  23
   1 -11  -8 2944.77 337.858  14
   1 -11  -8 3595.71 389.659  29
  -1 -11   8 3225.28 351.878  26
   1 -11  -8 3231.56 327.120  27
   1 -11  -8 3658.79 395.966  13
  -1 -11   8 2837.97 372.102  12
   1 -11  -7 3573.23 372.905  29
  -1 -11   7 3361.98 309.844  16
  -1 -11   7 4772.12 689.307  19
   1 -11  -7 3483.50 362.655  14
  -1 -11   7 4091.83 368.112  26
   1 -11  -7 3697.38 393.209  13
  -1 -11   7 3364.05 386.110  12
   1 -11  -7 3703.52 347.461  27
   1 -11  -7 2954.34 302.304  23
   1 -11  -7 2706.16 679.742   4
   1 -11  -6 33549.3 912.288  14
   1 -11  -6 30958.4 1635.56   5
  -1 -11   6 32458.4 835.872  28
   1 -11  -6 34015.2 1818.00   4
   1 -11  -6 32665.7 894.111  27
  -1 -11   6 31400.4 924.775  26
   1 -11  -6 32712.6 918.150  29
   1 -11  -6 34216.3 991.480  13
   1 -11  -6 33587.6 869.527  23
  -1 -11   6 32141.3 991.935  12
  -1 -11   6 31116.1 840.443  16
  -1 -11   6 34443.2 1667.09  19
  -1 -11   5 6314.58 673.703  19
  -1 -11   5 5037.89 522.548  18
   1 -11  -5 4008.34 635.429   4
   1 -11  -5 4507.24 587.621   5
   1 -11  -4 3952.84 497.072   5
  -1 -11   4 3756.64 511.577  19
  -1 -11   4 4073.47 386.453  18
   1 -11  -4 4788.12 624.387   4
  -1 -11   4 4047.17 380.010  20
  -1 -11   3 3028.52 284.289  20
  -1 -11   3 3090.83 451.696  19
  -1 -11   3 2444.06 271.241  18
   1 -11  -3 3368.73 419.644   5
   1 -11  -3 2665.13 362.332   6
  -1 -11   3 3089.71 430.257   2
   1 -11  -3 2636.23 458.165   4
  -1 -11   2 6756.54 562.280   2
   1 -11  -2 7402.65 444.592  19
  -1 -11   2 6516.83 583.286  19
   1 -11  -2 7227.79 527.947   6
   1 -11  -2 6965.79 521.884   5
   1 -11  -1 12767.5 612.869  19
   1 -11  -1 11861.1 672.496   6
  -1 -11   1 12253.8 713.304   2
   1 -11  -1 12272.7 630.674   5
   1 -11   0 20442.2 825.624  19
  -1 -11   0 19535.6 871.468   2
   1 -11   0 19580.4 783.371   5
  -1 -11   0 20131.6 612.150   6
   1 -11   0 18854.1 858.583   6
  -1 -11  -1 73998.8 1658.68   2
   1 -11   1 76574.5 1744.63  19
   1 -11   1 74111.2 1792.62   6
   1 -11   2 16563.6 933.558   6
   1 -11   2 15098.8 875.666  19
  -1 -11  -2 13172.0 850.956   4
  -1 -11  -2 14751.0 770.892   2
   1 -11   3 10080.5 810.701  19
  -1 -11  -3 10076.6 800.454   4
  -1 -11  -3 8383.27 585.861   2
   1 -11   4 556.279 322.044  19
  -1 -11  -4 555.420 345.076   4
   1 -11   5 18910.0 1290.10  19
  -1 -11  -5 19634.5 649.843  27
   1 -11   5 19315.3 708.132  16
  -1 -11  -5 17953.4 1246.39   4
  -1 -11  -5 18470.0 679.079  14
   1 -11   5 17987.8 700.200  12
   1 -11   5 17714.0 689.065  17
  -1 -11  -5 18128.7 651.575  29
   1 -11   5 18196.2 731.769  32
  -1 -11  -5 18245.0 727.520  11
  -1 -11  -6 983.340 205.739  27
  -1 -11  -6 795.130 299.827   4
  -1 -11  -6 913.097 223.481  29
   1 -11   6 1805.16 487.219  19
  -1 -11  -6 899.148 209.375  14
   1 -11   6 1224.79 246.722  17
   1 -11   6 874.201 227.434  16
  -1 -11  -6 639.560 169.903  23
   1 -11   6 596.283 202.720  12
   1 -11   6 1132.49 260.103  32
  -1 -11  -7 5010.25 411.761  29
   1 -11   7 5018.27 442.087  32
  -1 -11  -7 4110.02 396.433  14
  -1 -11  -7 4958.21 349.209  27
   1 -11   7 4181.13 397.609  17
  -1 -11  -7 5505.76 455.799  13
   1 -11   7 4330.31 397.564  12
  -1 -11  -7 4165.88 354.665  23
   1 -11   7 4783.45 399.970  16
  -1 -11  -8 4544.72 379.585  14
  -1 -11  -8 5129.37 372.841  23
  -1 -11  -8 5417.40 428.274  13
   1 -11   8 4759.18 385.058  12
  -1 -11  -8 5220.61 398.468  29
   1 -11   8 5236.94 433.376  32
   1 -11   8 5276.23 386.151  16
  -1 -11  -9 15834.8 589.898  14
  -1 -11  -9 15735.7 597.068  13
   1 -11   9 15948.4 601.996  32
  -1 -11  -9 16837.0 587.817  29
   1 -11   9 14325.1 509.762  12
   1 -11   9 15634.3 522.286  16
  -1 -11  -9 15465.3 529.326  23
  -1 -11 -10 9353.14 323.897  29
   1 -11  10 9403.19 344.099  32
  -1 -11 -10 9725.04 358.290  13
   1 -11  10 8710.22 322.821  25
   1 -10 -11 671.153 113.909  29
   1 -10 -11 753.071 139.226  13
  -1 -10  11 552.031 122.866  12
   1 -10 -10 3247.58 269.771  23
  -1 -10  10 3369.61 309.342  12
   1 -10 -10 3930.44 318.948  29
   1 -10 -10 3773.04 324.400  13
  -1 -10  10 3282.65 265.973  26
   1 -10  -9 453.394 225.529  29
   1 -10  -9 413.765 186.338  23
  -1 -10   9 444.327 225.849  12
   1 -10  -9 388.077 229.470  13
  -1 -10   9 709.220 179.100  26
   1 -10  -9 296.851 130.425  27
   1 -10  -8 13199.0 641.474  29
   1 -10  -8 11851.2 657.903  13
   1 -10  -8 11451.5 599.727  14
   1 -10  -8 11652.5 588.731  23
   1 -10  -8 11639.1 555.511  27
  -1 -10   8 12519.0 618.611  26
  -1 -10   8 11670.8 653.335  12
  -1 -10   7 14907.0 717.145  12
   1 -10  -7 18034.6 1438.95   4
   1 -10  -7 15871.1 681.631  29
   1 -10  -7 16724.0 664.165  27
   1 -10  -7 16372.9 1259.39   5
   1 -10  -7 15963.0 680.650  14
  -1 -10   7 16657.9 711.587  26
   1 -10  -7 16072.3 737.595  13
   1 -10  -7 16120.4 657.947  23
  -1 -10   7 14968.6 1161.59  19
  -1 -10   6 12263.6 983.616  19
  -1 -10   6 13375.6 915.979  18
   1 -10  -6 12706.8 554.739  27
   1 -10  -6 11649.5 1104.12   4
   1 -10  -6 11075.6 539.996  29
   1 -10  -6 10676.4 992.515   5
  -1 -10   6 11529.1 506.359  16
  -1 -10   6 10964.0 551.710  26
   1 -10  -6 11577.0 545.342  14
   1 -10  -6 12661.1 618.567  13
   1 -10  -6 11529.7 518.178  23
  -1 -10   6 12485.9 621.627  12
  -1 -10   5 13939.4 756.717  20
   1 -10  -5 14441.7 1092.58   4
  -1 -10   5 13442.2 806.670  18
   1 -10  -5 11940.5 902.057   5
  -1 -10   5 13447.2 953.140  19
  -1 -10   4 1045.25 227.280  20
  -1 -10   4 1310.35 361.310  19
  -1 -10   4 1541.27 283.557  18
   1 -10  -4 1528.46 400.203   4
   1 -10  -4 1716.51 375.146   5
   1 -10  -3 14996.7 729.472   6
  -1 -10   3 15931.9 857.877  19
   1 -10  -3 14689.9 811.074   5
  -1 -10   3 13673.0 772.232   2
  -1 -10   3 15756.6 629.903  20
  -1 -10   3 15313.5 609.603  18
   1 -10  -3 14645.7 884.573   4
  -1 -10   2 29821.3 686.758  18
   1 -10  -2 28006.2 1082.38   4
   1 -10  -2 26358.2 945.340   5
  -1 -10   2 28895.7 1039.25   2
  -1 -10   2 28599.5 1063.64  19
   1 -10  -2 27310.0 933.822   6
  -1 -10   1 38571.4 600.753  18
   1 -10  -1 37806.9 967.244  19
   1 -10  -1 37423.7 1085.45   6
  -1 -10   1 37517.4 1147.77   2
   1 -10  -1 34513.3 1000.99   5
  -1 -10   0 42000.1 1197.00   2
   1 -10   0 44800.4 1150.32  19
  -1 -10   0 47267.8 870.978   6
   1 -10   0 46290.0 1156.95   5
   1 -10   0 44109.3 1233.36   6
   1 -10   1 94703.6 1849.39  19
  -1 -10  -1 92777.4 1763.16   2
   1 -10   1 99054.4 1972.99   6
  -1 -10  -2 4464.11 415.950   2
  -1 -10  -2 4200.27 500.846   4
   1 -10   2 4630.04 520.440  19
   1 -10   2 3732.15 476.418   6
   1 -10   3 27640.5 1258.36  19
  -1 -10  -3 26571.4 1236.21   4
  -1 -10  -3 28101.5 999.275   2
  -1 -10  -4 3561.22 545.690   4
   1 -10   4 3677.78 576.868  19
   1 -10   4 2757.00 399.269  18
  -1 -10  -5 3341.16 279.413  27
  -1 -10  -5 2555.13 557.165   4
  -1 -10  -5 3234.31 266.498  23
   1 -10   5 2852.98 315.726  32
   1 -10   5 2977.43 470.517  18
  -1 -10  -5 2957.54 299.122  14
   1 -10   5 2724.80 290.339  12
   1 -10   5 2516.03 282.683  17
   1 -10   5 2636.74 562.822  19
  -1 -10  -5 3266.79 305.792  29
   1 -10   5 2459.30 272.941  24
   1 -10   5 2696.39 278.998  16
  -1 -10  -5 2896.42 310.511  11
  -1 -10  -6 8981.48 497.724  29
  -1 -10  -6 8401.06 978.536   4
  -1 -10  -6 7586.47 475.445  14
   1 -10   6 8295.48 528.588  32
   1 -10   6 7968.14 496.868  12
  -1 -10  -6 8341.18 444.622  27
   1 -10   6 8183.23 486.011  24
   1 -10   6 8220.63 501.293  17
   1 -10   6 8623.92 503.711  16
   1 -10   6 7982.99 979.065  19
  -1 -10  -6 8254.11 456.186  23
   1 -10   6 7112.33 794.044  18
   1 -10   7 17004.0 694.169  16
   1 -10   7 16962.7 721.140  12
   1 -10   7 16726.7 747.848  32
  -1 -10  -7 18609.8 725.898  29
   1 -10   7 15984.1 714.887  17
  -1 -10  -7 17886.8 687.901  23
  -1 -10  -7 16619.9 706.618  14
  -1 -10  -8 6295.67 439.676  29
   1 -10   8 6331.37 440.980  12
  -1 -10  -8 6464.65 421.165  23
   1 -10   8 6514.76 422.624  16
  -1 -10  -8 6304.99 449.613  14
   1 -10   8 6869.65 484.739  32
  -1 -10  -8 6896.38 489.074  13
   1 -10   9 1598.65 218.412  12
   1 -10   9 2015.39 224.004  16
  -1 -10  -9 1623.45 224.185  23
  -1 -10  -9 1765.15 247.524  14
  -1 -10  -9 1622.50 252.269  13
   1 -10   9 2079.57 274.885  32
  -1 -10  -9 2127.96 252.998  29
  -1 -10 -10 9544.42 339.393  29
  -1 -10 -10 9291.20 334.053  23
  -1 -10 -10 9643.92 383.757  13
   1 -10  10 9844.92 371.696  32
   1  -9 -11 10971.1 353.764  23
  -1  -9  11 12172.6 417.223  12
   1  -9 -11 11131.8 354.023  29
   1  -9 -11 11549.8 408.124  13
  -1  -9  10 5573.08 394.278  12
   1  -9 -10 5726.68 364.665  23
   1  -9 -10 4823.70 348.002  29
  -1  -9  10 5597.27 345.749  26
   1  -9 -10 5689.61 399.345  13
   1  -9  -9 1086.30 265.475  13
  -1  -9   9 1139.14 275.382  12
  -1  -9   9 890.077 203.823  26
   1  -9  -9 1304.11 244.639  23
   1  -9  -9 999.249 247.148  29
   1  -9  -8 6319.46 448.123  23
   1  -9  -8 7181.80 494.020  29
  -1  -9   8 6881.63 513.239  12
   1  -9  -8 6329.47 471.780  14
  -1  -9   8 6663.99 466.293  26
  -1  -9   8 7325.16 453.808  32
   1  -9  -8 6384.18 420.427  27
   1  -9  -8 6762.99 522.499  13
   1  -9  -7 28056.1 833.907  27
  -1  -9   7 31126.2 1599.07  19
  -1  -9   7 29024.0 1471.86  18
   1  -9  -7 29959.7 914.807  29
  -1  -9   7 30136.3 929.131  26
   1  -9  -7 30278.1 913.979  14
   1  -9  -7 28555.0 1682.56   5
  -1  -9   7 29227.4 854.925  32
   1  -9  -7 30629.4 1819.28   4
  -1  -9   7 27476.3 949.557  12
   1  -9  -7 28415.8 949.163  13
   1  -9  -7 29653.5 879.631  23
   1  -9  -6 3008.22 296.696  27
  -1  -9   6 3386.25 509.008  19
   1  -9  -6 3073.77 332.680  13
   1  -9  -6 3334.99 630.523   4
   1  -9  -6 2860.65 299.185  29
   1  -9  -6 3376.13 314.883  14
  -1  -9   6 2829.80 292.912  26
   1  -9  -6 2368.60 481.670   5
  -1  -9   6 2837.09 324.730  12
  -1  -9   6 3195.35 520.706  18
   1  -9  -6 2586.61 265.596  23
  -1  -9   6 3199.33 463.126  20
  -1  -9   5 4352.05 483.001  18
  -1  -9   5 5249.75 470.149  20
   1  -9  -5 4766.04 566.503   5
   1  -9  -5 5045.97 659.004   4
  -1  -9   5 4396.03 562.867  19
  -1  -9   4 50096.8 1564.49  19
  -1  -9   4 50636.0 1303.44  18
   1  -9  -4 48745.9 1597.67   5
  -1  -9   4 49902.7 1242.94  20
   1  -9  -4 50923.2 1708.44   4
  -1  -9   3 30716.9 1056.51   2
  -1  -9   3 32303.5 1150.71  19
  -1  -9   3 32963.8 905.458  20
  -1  -9   3 32135.1 882.635  18
   1  -9  -3 33449.6 1039.58   6
   1  -9  -3 32910.8 1160.62   5
   1  -9  -3 33513.8 1241.76   4
  -1  -9   2 40785.6 1170.35   2
  -1  -9   2 40020.0 1191.64  19
   1  -9  -2 40429.3 1092.18   6
   1  -9  -2 39629.4 1213.86   4
   1  -9  -2 38584.6 1113.09   5
  -1  -9   2 39758.8 806.795  18
  -1  -9   1 70019.6 870.275  18
   1  -9  -1 67311.4 1179.59  19
   1  -9  -1 69467.6 1415.87   6
   1  -9  -1 67909.1 1357.13   5
  -1  -9   1 70327.2 1477.96   2
   1  -9  -1 70567.2 1485.85   4
   1  -9   0 62037.9 1265.48  19
   1  -9   0 60830.1 1374.58   6
   1  -9   0 61071.7 1279.61   5
  -1  -9   0 61072.3 1361.90   2
   1  -9   1 28982.6 989.650  19
  -1  -9  -1 30041.8 1056.44   4
   1  -9   1 30778.2 1068.03   6
  -1  -9  -1 31594.6 994.662   2
   1  -9   2 5664.82 529.217  19
  -1  -9  -2 5318.61 443.874   2
  -1  -9  -2 4707.26 500.387   4
   1  -9   3 5913.76 486.978  18
   1  -9   3 6538.17 619.187  19
  -1  -9  -3 5354.82 442.553   2
  -1  -9  -3 6654.87 630.201   4
   1  -9   4 19110.8 1139.91  19
  -1  -9  -4 18535.6 1113.11   4
   1  -9   4 17900.7 934.730  18
  -1  -9  -5 8193.87 443.990  14
   1  -9   5 7916.45 447.919  17
   1  -9   5 8588.45 459.662  16
   1  -9   5 8176.58 482.144  32
  -1  -9  -5 8054.57 425.462  29
  -1  -9  -5 8311.14 494.648  11
   1  -9   5 6954.13 710.124  18
  -1  -9  -5 7500.53 790.737   4
   1  -9   5 8081.04 845.995  19
   1  -9   6 3321.23 343.230  17
   1  -9   6 3072.08 340.827  32
   1  -9   6 3160.16 316.137  16
  -1  -9  -6 3444.23 339.068  14
   1  -9   6 3397.87 524.583  18
   1  -9   6 3215.52 310.262  24
  -1  -9  -6 3762.41 306.962  27
  -1  -9  -6 3350.34 322.941  29
  -1  -9  -6 4541.39 695.875   4
   1  -9   6 2611.15 594.783  19
   1  -9   6 3308.29 345.985  12
  -1  -9  -6 2893.10 294.703  23
  -1  -9  -7 5460.77 432.470  14
  -1  -9  -7 4579.82 386.346  29
   1  -9   7 5217.96 412.943  16
   1  -9   7 5158.39 424.284  17
   1  -9   7 4981.08 437.146  32
   1  -9   7 5189.63 423.957  12
  -1  -9  -7 6174.61 424.614  23
  -1  -9  -8 3725.24 349.777  23
   1  -9   8 3327.73 336.141  12
   1  -9   8 3898.65 379.055  17
   1  -9   8 3259.63 364.420  32
   1  -9   8 4418.75 359.348  16
  -1  -9  -8 3695.40 364.371  14
  -1  -9  -8 3799.91 388.020  13
  -1  -9  -8 4056.06 370.928  29
   1  -9   9 14535.1 602.360  32
   1  -9   9 12497.6 519.697  12
  -1  -9  -9 14668.6 566.303  23
  -1  -9  -9 13349.1 537.312  29
   1  -9   9 13446.2 501.168  16
  -1  -9  -9 13736.2 605.158  13
  -1  -9  -9 13754.0 572.597  14
   1  -9  10 7673.63 345.932  32
  -1  -9 -10 7470.19 358.346  13
  -1  -9 -10 7933.49 316.012  29
  -1  -9 -10 7536.98 327.516  23
  -1  -8  11 257.418 118.269  12
   1  -8 -11 140.643 123.114  13
   1  -8 -11 210.065 106.203  23
   1  -8 -11 274.737 96.3093  29
  -1  -8  10 617.101 173.521  26
   1  -8 -10 743.529 194.617  23
   1  -8 -10 697.610 211.472  29
   1  -8 -10 624.104 200.052  13
  -1  -8  10 575.134 192.222  12
   1  -8  -9 14193.4 634.906  29
   1  -8  -9 13816.6 633.712  23
  -1  -8   9 13940.3 621.541  26
  -1  -8   9 14193.0 692.239  12
   1  -8  -9 13682.3 679.332  13
  -1  -8   8 21268.4 752.404  32
   1  -8  -8 21520.9 727.609  27
   1  -8  -8 20964.9 801.878  29
   1  -8  -8 21453.3 860.111  13
  -1  -8   8 21272.4 792.913  26
  -1  -8   8 22354.8 878.742  12
   1  -8  -8 21622.9 806.611  14
   1  -8  -8 21351.0 790.292  23
  -1  -8   7 2729.02 323.028  12
  -1  -8   7 3065.36 297.784  32
   1  -8  -7 2624.27 316.117  14
   1  -8  -7 4088.83 727.812   4
  -1  -8   7 4192.82 611.406  19
   1  -8  -7 3264.29 335.639  29
  -1  -8   7 2441.40 493.255  18
   1  -8  -7 3067.49 319.622  27
   1  -8  -7 2755.55 543.646   5
  -1  -8   7 2615.28 290.947  26
   1  -8  -7 2647.14 344.602  13
   1  -8  -7 3211.14 322.043  23
   1  -8  -6 41882.7 946.749  27
   1  -8  -6 41301.6 1044.24  13
  -1  -8   6 39504.0 1638.14  19
  -1  -8   6 41054.0 1456.52  20
  -1  -8   6 41322.3 1063.19  12
  -1  -8   6 42092.9 1571.21  18
   1  -8  -6 41010.2 1815.63   5
  -1  -8   6 39948.9 996.489  26
   1  -8  -6 41078.0 969.426  29
   1  -8  -6 39141.7 1856.10   4
   1  -8  -6 39644.5 961.830  14
  -1  -8   5 4015.65 425.830  20
   1  -8  -5 3852.75 532.117   5
  -1  -8   5 4027.20 472.933  18
   1  -8  -5 3550.26 584.580   4
  -1  -8   5 3864.07 507.547  19
  -1  -8   4 87643.6 1643.37  20
  -1  -8   4 90556.4 2013.15  19
   1  -8  -4 88229.0 2108.27   5
   1  -8  -4 87331.1 2169.57   4
  -1  -8   4 87311.1 1715.53  18
   1  -8  -3 21913.8 830.031   6
  -1  -8   3 21069.5 897.574  19
   1  -8  -3 21224.7 919.785   5
  -1  -8   3 21702.9 735.500  18
  -1  -8   3 20800.9 719.880  20
   1  -8  -3 20461.9 944.170   4
  -1  -8   3 22081.4 853.966   2
   1  -8  -2 26386.9 849.679   6
   1  -8  -2 25162.6 922.420   4
  -1  -8   2 27166.7 674.037  18
  -1  -8   2 27376.5 906.316   2
   1  -8  -2 25925.0 899.115   5
  -1  -8   2 27937.5 942.638  19
   1  -8  -1 50655.5 955.579  19
   1  -8  -1 52816.3 1159.34   5
  -1  -8   1 53459.7 791.788  18
   1  -8  -1 52791.4 1177.39   6
  -1  -8   1 55157.9 1233.27   2
   1  -8  -1 51056.7 1194.24   4
   1  -8   0 2127.16 285.100   5
  -1  -8   0 2168.51 303.841   2
   1  -8   0 2500.85 281.266  19
   1  -8   0 2303.63 321.647   6
   1  -8   1 75612.1 1502.02  19
  -1  -8  -1 73237.2 1423.99   2
   1  -8   1 72884.6 1544.55   6
  -1  -8  -1 72806.5 1536.51   4
   1  -8   2 47267.6 1355.47  19
  -1  -8  -2 46152.6 1337.86   4
  -1  -8  -2 45344.5 1149.33   2
  -1  -8  -3 151311. 2149.71   2
   1  -8   3 154365. 2731.94  19
   1  -8   3 152383. 1774.14  20
  -1  -8  -3 147421. 2635.76   4
   1  -8   4 13511.4 929.064  19
  -1  -8  -4 13332.8 918.281   4
   1  -8   4 13849.8 831.513  18
   1  -8   5 1117.83 383.765  19
   1  -8   5 1402.29 372.935  18
  -1  -8  -5 1223.58 394.989   4
   1  -8   6 1768.54 260.831  32
  -1  -8  -6 1787.26 450.329   4
   1  -8   6 2111.79 299.113  17
  -1  -8  -6 2043.70 274.136  29
   1  -8   6 496.654 346.665  18
   1  -8   6 1809.33 249.782  24
  -1  -8  -6 2087.48 258.646  23
   1  -8   6 1839.74 272.462  12
  -1  -8  -6 1572.31 252.506  14
   1  -8   6 1968.87 269.629  16
   1  -8   6 1639.56 441.851  19
  -1  -8  -7 649.624 207.119  23
  -1  -8  -7-3.40616 280.511   4
   1  -8   7 238.651 197.809  17
   1  -8   7 589.202 388.414  18
   1  -8   7 758.218 237.448  12
  -1  -8  -7 616.952 210.595  14
   1  -8   7 392.116 190.612  16
   1  -8   7 726.813 246.452  32
  -1  -8  -7 743.219 218.088  29
   1  -8   7 268.094 147.146  24
   1  -8   8 5570.99 442.110  17
  -1  -8  -8 5145.18 399.469  23
  -1  -8  -8 5412.32 419.079  14
   1  -8   8 5167.52 414.652  12
   1  -8   8 5093.47 373.505  16
  -1  -8  -8 5728.58 425.275  29
   1  -8   8 5166.02 434.702  32
   1  -8   9 2435.10 262.014  12
  -1  -8  -9 2822.69 290.152  29
   1  -8   9 2514.90 248.484  16
  -1  -8  -9 2863.86 323.339  13
  -1  -8  -9 2409.83 277.972  14
   1  -8   9 2324.52 284.087  32
  -1  -8  -9 2411.41 280.191  23
  -1  -8 -10 1591.12 205.837  13
  -1  -8 -10 1664.66 169.914  29
   1  -8  10 1541.89 202.017  32
  -1  -8 -10 1635.06 192.877  23
   1  -7 -11 2915.14 233.083  23
  -1  -7  11 2554.31 227.633  12
   1  -7 -11 2617.04 196.962  29
   1  -7 -11 2612.81 231.541  13
  -1  -7  10 6948.12 394.557  26
   1  -7 -10 7435.93 418.153  29
  -1  -7  10 7583.94 465.761  12
   1  -7 -10 7635.37 439.142  23
   1  -7 -10 8016.93 478.216  13
  -1  -7   9 5552.34 465.949  12
  -1  -7   9 5413.49 408.269  26
   1  -7  -9 5423.53 427.318  29
   1  -7  -9 5448.48 454.204  13
  -1  -7   9 4641.03 363.179  32
   1  -7  -9 5247.63 426.922  23
  -1  -7   8 4884.22 663.804  18
   1  -7  -8 6127.35 456.359  23
   1  -7  -8 6887.10 509.999  13
  -1  -7   8 6763.63 442.374  32
   1  -7  -8 6621.79 473.033  14
   1  -7  -8 5714.88 402.240  27
  -1  -7   8 5652.55 432.635  26
  -1  -7   8 6427.34 499.984  12
   1  -7  -8 6321.76 468.396  29
   1  -7  -7 4289.87 347.719  27
  -1  -7   7 4009.92 651.585  19
   1  -7  -7 3897.16 361.447  14
   1  -7  -7 4685.59 394.869  29
  -1  -7   7 4336.83 347.834  32
  -1  -7   7 4192.43 361.769  26
  -1  -7   7 3859.41 611.596  18
   1  -7  -7 4580.45 416.473  13
   1  -7  -7 4367.03 692.354   5
   1  -7  -7 4646.32 363.833  23
   1  -7  -7 4459.01 775.133   4
  -1  -7   7 4527.71 405.872  12
  -1  -7   7 3672.47 564.333  20
   1  -7  -6 5436.45 741.711   4
  -1  -7   6 4951.44 574.572  18
  -1  -7   6 5034.19 625.563  19
   1  -7  -6 5070.66 355.321  29
   1  -7  -6 6270.45 427.676  13
  -1  -7   6 5309.16 390.939  12
  -1  -7   6 5283.04 540.337  20
  -1  -7   5 12853.3 729.642  20
  -1  -7   5 11449.2 790.540  19
  -1  -7   5 10921.7 718.604  18
   1  -7  -5 12361.8 946.742   4
   1  -7  -4 59316.0 1752.93   4
  -1  -7   4 59690.6 1566.41  19
   1  -7  -4 57814.1 1682.42   5
  -1  -7   4 58010.1 1343.71  20
  -1  -7   4 61818.7 1431.57  18
  -1  -7   3 31366.6 870.802  20
  -1  -7   3 31765.6 1036.63  19
   1  -7  -3 32055.6 1111.46   5
   1  -7  -3 32597.0 1133.88   4
  -1  -7   3 31423.1 952.624   2
  -1  -7   3 32012.9 881.742  18
   1  -7  -2 57940.3 1316.07   4
  -1  -7   2 57944.7 1276.88  19
   1  -7  -2 59472.9 1307.81   5
   1  -7  -2 59060.6 1214.42   6
  -1  -7   2 59574.5 1238.29   2
  -1  -7   2 59961.1 1001.37  18
   1  -7  -1 113596. 1645.92   4
  -1  -7   1 114633. 1670.22   2
   1  -7  -1 109916. 1613.90   5
   1  -7  -1 113707. 1637.29   6
  -1  -7   1 111918. 1167.90  18
   1  -7  -1 112497. 1293.23  19
   1  -7   0 45282.6 973.002  19
   1  -7   0 45561.1 1081.62   6
   1  -7   0 47149.5 1051.55   5
  -1  -7   0 46746.4 1072.76   2
   1  -7   1 119111. 1801.67  19
  -1  -7  -1 121956. 1742.17   2
   1  -7   1 120203. 1881.16   6
  -1  -7  -1 120754. 1856.04   4
  -1  -7  -2 9914.96 531.884   2
   1  -7   2 9960.02 620.732  19
   1  -7   2 9778.42 524.258  18
  -1  -7  -2 9353.56 605.413   4
   1  -7   2 9421.30 365.418  20
   1  -7   3 14614.7 842.279  19
  -1  -7  -3 15225.1 824.849  21
  -1  -7  -3 14388.0 825.678   4
   1  -7   3 13847.3 719.324  18
  -1  -7  -3 14534.8 658.236   2
   1  -7   3 14573.5 589.327  20
  -1  -7  -4 4542.33 374.627   2
  -1  -7  -4 4492.45 550.789  21
   1  -7   4 4342.53 422.029  20
  -1  -7  -4 4160.61 541.204   4
   1  -7   4 4056.87 475.157  18
   1  -7   4 4359.78 577.198  19
   1  -7   5 26349.3 1403.71  19
  -1  -7  -5 26782.9 1416.24  21
   1  -7   5 25332.6 1257.76  18
  -1  -7  -5 24611.5 1344.50   4
  -1  -7  -6 5183.70 391.769  14
   1  -7   6 6151.23 750.866  19
   1  -7   6 4631.45 356.683  24
   1  -7   6 5482.02 391.789  16
  -1  -7  -6 5249.73 371.347  29
  -1  -7  -6 4377.74 672.684  21
   1  -7   6 4039.56 585.698  18
   1  -7   6 4992.47 404.961  32
   1  -7   6 5163.50 399.478  17
  -1  -7  -6 4613.83 354.743  23
   1  -7   6 4854.89 391.155  12
  -1  -7  -6 5470.40 759.195   4
  -1  -7  -7 27573.4 1679.57   4
   1  -7   7 28848.5 959.335  32
  -1  -7  -7 29947.7 930.360  14
   1  -7   7 29391.3 945.891  17
   1  -7   7 29376.8 879.146  16
  -1  -7  -7 30079.4 880.002  29
   1  -7   7 27701.5 1629.88  18
  -1  -7  -7 29968.9 899.492  23
   1  -7   7 27603.8 908.684  12
   1  -7   7 29652.5 881.049  24
   1  -7   8 5808.87 398.494  24
  -1  -7  -8 5777.20 414.824  29
  -1  -7  -8 5423.24 430.412  14
   1  -7   8 5790.41 394.679  16
   1  -7   8 5865.22 449.637  17
  -1  -7  -8 5492.29 419.797  23
   1  -7   8 5831.57 462.596  32
   1  -7   8 5431.25 418.603  12
  -1  -7  -9 284.108 161.292  29
  -1  -7  -9 333.641 172.191  14
   1  -7   9 130.445 116.391  16
  -1  -7  -9 225.977 176.036  23
   1  -7   9 509.244 203.268  32
  -1  -7  -9 513.325 206.984  13
   1  -7   9 382.479 163.675  12
  -1  -7 -10 9878.99 440.027  13
   1  -7  10 9855.38 423.443  32
  -1  -7 -10 8999.67 342.239  29
  -1  -7 -10 9276.14 400.819  23
  -1  -6  11 903.712 170.984  12
   1  -6 -11 588.708 125.115  29
   1  -6 -11 819.376 167.164  13
  -1  -6  11 612.957 105.777  26
   1  -6 -11 742.512 164.062  23
   1  -6 -10 4070.48 358.962  13
   1  -6 -10 3981.97 314.108  29
  -1  -6  10 4093.02 314.256  26
  -1  -6  10 3944.36 365.698  12
   1  -6 -10 4176.19 362.005  23
  -1  -6   9 2621.18 350.534  12
  -1  -6   9 2514.99 302.008  26
   1  -6  -9 2989.99 328.780  29
   1  -6  -9 2711.78 341.669  23
  -1  -6   9 2754.36 286.817  32
   1  -6  -9 2766.25 358.761  13
   1  -6  -8 6781.44 456.330  29
   1  -6  -8 6042.73 458.776  14
  -1  -6   8 6645.85 432.100  32
  -1  -6   8 5961.87 446.527  26
   1  -6  -8 6239.82 493.797  13
   1  -6  -8 7118.02 485.781  23
  -1  -6   8 6221.61 489.365  12
   1  -6  -8 4549.29 864.785   4
   1  -6  -8 6228.38 821.351   5
  -1  -6   8 4157.46 728.167  18
  -1  -6   7 18991.5 765.870  12
   1  -6  -7 19773.1 738.215  14
   1  -6  -7 18753.8 643.032  27
  -1  -6   7 19237.6 1170.51  19
  -1  -6   7 19832.3 699.240  32
  -1  -6   7 18949.8 1128.18  20
  -1  -6   7 19714.4 1217.14  18
   1  -6  -7 20040.9 1449.37   4
  -1  -6   7 18446.6 708.989  26
   1  -6  -7 18316.9 698.115  29
   1  -6  -7 19580.6 764.906  13
   1  -6  -7 19144.6 714.184  23
  -1  -6   6 13751.4 930.100  19
  -1  -6   6 14801.5 932.032  18
   1  -6  -6 14213.6 1124.62   4
  -1  -6   6 14837.4 893.013  20
  -1  -6   5 49677.7 1544.06  19
  -1  -6   5 50609.7 1434.54  20
   1  -6  -5 48349.9 1751.95   4
  -1  -6   5 48844.9 1479.67  18
  -1  -6   4 6217.08 462.655  20
  -1  -6   4 6239.82 481.598  18
  -1  -6   4 6118.58 516.764  19
   1  -6  -4 6258.06 611.708   4
  -1  -6   3 2667.35 293.145  20
   1  -6  -3 2892.13 385.494   5
  -1  -6   3 2501.64 319.984  19
  -1  -6   3 2660.22 288.960  18
  -1  -6   3 3048.43 322.282   2
   1  -6  -3 2453.14 375.127   4
   1  -6  -2 58020.5 1163.90   6
  -1  -6   2 59059.5 1211.82  19
   1  -6  -2 57245.8 1262.54   5
   1  -6  -2 58919.2 1264.71   4
  -1  -6   2 58607.8 1158.06   2
  -1  -6   2 57991.1 985.497  18
   1  -6  -1 117229. 1549.72   4
  -1  -6   1 118692. 1597.70   2
   1  -6  -1 115005. 1164.48  19
   1  -6  -1 116614. 1576.54   6
   1  -6   0 29116.3 725.671  19
   1  -6   0 29873.6 809.893   5
  -1  -6   0 27913.1 790.129   2
   1  -6   1 4938.83 390.504   6
   1  -6   1 4937.87 394.292  19
  -1  -6  -1 4385.30 351.963   2
  -1  -6  -1 5170.87 399.701   4
   1  -6   2 74841.9 1070.58  20
   1  -6   2 77454.0 1608.73  19
   1  -6   2 73147.6 1367.02  18
  -1  -6  -2 75804.3 1375.67   2
  -1  -6  -2 78296.0 1569.01   4
  -1  -6  -2 74016.8 1470.27  21
   1  -6   3 60594.9 1464.45  18
  -1  -6  -3 59385.3 1568.54   4
   1  -6   3 61360.8 1227.04  20
  -1  -6  -3 61816.7 1597.62  21
   1  -6   3 60074.0 1619.44  19
  -1  -6  -3 62170.2 1306.80   2
   1  -6   4 659.399 278.563  18
  -1  -6  -4 271.753 257.474   4
   1  -6   4 815.971 353.215  19
  -1  -6  -4 620.585 332.495  21
  -1  -6  -4 600.302 183.599   2
   1  -6   4 149.113 140.013  20
   1  -6   5 11329.6 749.199  20
   1  -6   5 11840.5 944.922  19
  -1  -6  -5 11997.5 932.079   4
  -1  -6  -5 10789.5 909.349  21
   1  -6   5 12252.3 883.925  18
  -1  -6  -6 5496.96 764.015  21
   1  -6   6 6378.43 409.190  24
  -1  -6  -6 6836.91 409.680  29
  -1  -6  -6 7071.99 444.517  14
  -1  -6  -6 6812.33 417.295  23
   1  -6   6 7005.60 429.598  16
   1  -6   6 6843.17 444.321  17
   1  -6   6 7135.34 805.145  18
  -1  -6  -6 5699.02 716.030   4
   1  -6   6 6170.47 766.531  19
   1  -6   6 6870.78 456.791  32
   1  -6   6 6735.52 443.829  12
   1  -6   7 6628.23 429.731  16
  -1  -6  -7 7315.91 450.460  29
   1  -6   7 5159.50 748.493  18
   1  -6   7 6927.73 477.225  17
   1  -6   7 6728.89 495.634  32
  -1  -6  -7 7959.71 968.301   4
  -1  -6  -7 6196.49 944.739  21
   1  -6   7 6541.46 435.094  24
  -1  -6  -7 6667.04 445.872  23
  -1  -6  -7 7014.85 470.207  14
   1  -6   7 5758.40 454.494  12
   1  -6   8 897.247 191.861  16
   1  -6   8 985.596 230.304  12
  -1  -6  -8 1025.53 234.743  14
  -1  -6  -8 860.884 212.445  29
   1  -6   8 615.591 244.988  32
   1  -6   8 984.840 249.451  17
   1  -6   8 663.067 184.633  24
  -1  -6  -8 748.642 236.837  23
  -1  -6  -9 3473.59 323.563  14
  -1  -6  -9 3465.78 359.449  13
   1  -6   9 3162.92 267.140  16
   1  -6   9 3263.00 328.304  32
   1  -6   9 3455.09 331.489  17
  -1  -6  -9 3442.83 293.039  29
   1  -6   9 3093.83 306.871  12
  -1  -6  -9 3831.01 350.636  23
   1  -6  10 34.4058 101.514  12
  -1  -6 -10-78.9340 108.144  29
  -1  -6 -10 223.266 148.922  13
   1  -6  10 28.8750 129.619  32
  -1  -6 -10 147.601 132.131  23
   1  -5 -11 1730.17 203.613  13
   1  -5 -11 1360.13 145.490  29
   1  -5 -11 1959.47 222.665  23
  -1  -5  11 1640.80 159.523  26
  -1  -5  11 1714.13 206.985  12
  -1  -5  10 6476.39 453.517  12
   1  -5 -10 6306.81 385.670  29
  -1  -5  10 6048.35 380.884  26
   1  -5 -10 6633.79 439.365  13
   1  -5 -10 7062.71 453.122  23
  -1  -5   9 119.983 154.529  26
   1  -5  -9 50.3310 212.859  13
   1  -5  -9 17.3098 201.946  23
  -1  -5   9-17.2334 135.057  32
   1  -5  -9-98.9575 175.759  29
  -1  -5   9-129.794 213.533  12
  -1  -5   8 21363.2 1294.79  20
   1  -5  -8 22974.2 798.450  29
   1  -5  -8 24042.8 884.748  13
   1  -5  -8 23819.7 844.854  23
  -1  -5   8 21128.4 787.277  26
   1  -5  -8 23254.1 839.028  14
  -1  -5   8 23366.7 888.659  12
   1  -5  -8 25176.5 1719.19   4
  -1  -5   8 22737.2 1444.27  18
  -1  -5   8 24707.8 801.790  32
  -1  -5   7 1740.72 232.555  17
   1  -5  -7 1876.69 286.864  13
   1  -5  -7 2148.50 272.050  29
  -1  -5   7 2084.88 276.043  26
   1  -5  -7 1703.79 221.953  27
  -1  -5   7 1926.15 239.914  32
  -1  -5   7 2274.74 475.228  18
   1  -5  -7 2197.93 282.878  14
  -1  -5   7 1911.22 435.416  20
   1  -5  -7 2996.79 581.243   4
   1  -5  -7 2394.21 291.443  23
  -1  -5   7 1634.75 270.967  12
  -1  -5   6 5645.23 579.963  20
  -1  -5   6 5323.28 586.479  19
   1  -5  -6 5478.35 752.929   4
  -1  -5   6 5645.72 624.800  18
  -1  -5   5 74875.9 1737.65  20
   1  -5  -5 75955.5 2156.36   4
  -1  -5   5 79990.6 1865.80  18
  -1  -5   5 76765.4 1365.13  22
  -1  -5   5 78844.1 1871.62  19
  -1  -5   4 4422.03 411.837  20
   1  -5  -4 5134.37 539.233   4
  -1  -5   4 4252.10 421.379  19
  -1  -5   4 4609.27 412.930  18
  -1  -5   3 41167.5 982.438  20
  -1  -5   3 43024.3 966.496   2
  -1  -5   3 41145.5 989.728  18
   1  -5  -3 41560.7 1197.61   4
  -1  -5   3 43369.3 1079.04  19
  -1  -5   2 13277.1 550.941  19
   1  -5  -2 12644.8 604.266   5
  -1  -5   2 12573.3 514.697   2
   1  -5  -2 12599.3 576.224   4
   1  -5  -2 12501.3 542.390   6
  -1  -5   2 13855.8 494.507  18
   1  -5  -1 162713. 1764.22   6
   1  -5  -1 161372. 1201.88  19
   1  -5  -1 159904. 1671.29   4
   1  -5  -1 163568. 1821.01   5
  -1  -5   1 163121. 1749.84   2
   1  -5   0 91566.7 1194.23  19
   1  -5   0 90436.0 1339.65   5
   1  -5   1 34272.5 892.609  19
   1  -5   1 33230.2 897.357   6
  -1  -5  -1 31579.8 837.518   4
  -1  -5  -1 32637.3 839.238   2
  -1  -5  -1 32269.6 756.949  21
  -1  -5  -2 65859.1 1373.18   4
   1  -5   2 65717.4 1051.00  20
   1  -5   2 68590.2 1467.81  19
   1  -5   2 67165.4 1306.13  18
  -1  -5  -2 66302.0 1244.36   2
  -1  -5  -2 66701.5 1353.53  21
   1  -5   3 108711. 1664.83  20
   1  -5   3 109090. 2133.12  19
   1  -5   3 109524. 1958.85  18
  -1  -5  -3 110077. 1686.91   2
  -1  -5  -3 110362. 2055.27   4
  -1  -5  -3 108453. 2065.69  21
   1  -5   4 10902.0 760.358  18
   1  -5   4 11634.0 824.187  19
  -1  -5  -4 10500.3 774.540   4
  -1  -5  -4 11526.5 582.767   2
   1  -5   4 10631.0 638.798  20
  -1  -5  -4 11836.8 831.875  21
   1  -5   5 4479.15 591.234  19
   1  -5   5 4432.14 569.461  18
  -1  -5  -5 4503.83 584.944   4
   1  -5   5 3992.69 471.249  20
  -1  -5  -5 4593.90 633.265  21
   1  -5   6 40133.0 1040.25  32
   1  -5   6 38108.3 982.897  17
   1  -5   6 37824.2 989.799  12
   1  -5   6 37936.4 1774.78  19
   1  -5   6 39658.6 968.130  24
  -1  -5  -6 39050.6 972.610  14
   1  -5   6 38780.3 1752.02  18
   1  -5   6 39300.6 949.884  16
  -1  -5  -6 40148.3 932.950  29
   1  -5   6 40032.7 1582.87  20
  -1  -5  -6 40040.6 959.804  23
  -1  -5  -6 35671.8 1731.88   4
  -1  -5  -6 39686.9 1886.61  21
  -1  -5  -7 14749.9 641.903  23
   1  -5   7 15908.8 654.134  24
   1  -5   7 14708.2 660.570  17
   1  -5   7 15440.9 632.474  16
   1  -5   7 15549.7 705.696  32
  -1  -5  -7 15546.6 627.681  29
   1  -5   7 13414.4 1152.94  18
  -1  -5  -7 15735.3 1261.79   4
  -1  -5  -7 14581.1 647.848  14
   1  -5   7 14667.0 666.267  12
  -1  -5  -7 15718.0 1380.21  21
  -1  -5  -8 1242.25 235.246  29
  -1  -5  -8 930.269 230.708  14
   1  -5   8 777.689 202.310  24
   1  -5   8 682.700 202.392  12
   1  -5   8 1256.73 280.499  32
   1  -5   8 826.876 233.957  17
   1  -5   8 1564.66 244.694  16
  -1  -5  -8 1046.77 254.910  23
   1  -5   9 7314.60 443.918  12
  -1  -5  -9 8156.62 477.895  23
  -1  -5  -9 7954.86 426.378  29
   1  -5   9 6994.77 442.485  17
   1  -5   9 7825.50 495.947  32
   1  -5  10 216.951 132.428  12
   1  -5  10 268.966 148.185  32
  -1  -5 -10 276.560 144.905  23
  -1  -5 -10 268.466 163.358  13
  -1  -4  11 2332.07 244.073  12
  -1  -4  11 1900.40 170.080  26
   1  -4 -11 2751.30 246.410  23
   1  -4 -11 2366.62 229.559  13
  -1  -4  10 2257.07 255.475  26
   1  -4 -10 2306.21 294.433  13
   1  -4 -10 2247.46 255.090  29
   1  -4 -10 2021.43 297.229  23
  -1  -4  10 2226.19 249.491  32
  -1  -4  10 2544.36 321.432  12
   1  -4  -9 121.130 194.903  13
  -1  -4   9-242.381 166.802  32
  -1  -4   9-103.873 159.764  26
  -1  -4   9-31.2428 198.012  12
   1  -4  -9 135.496 172.419  29
   1  -4  -9-120.563 210.236  23
  -1  -4   8 10163.2 527.248  32
  -1  -4   8 8239.46 938.670  18
   1  -4  -8 9791.07 582.074  13
   1  -4  -8 10456.1 554.032  29
  -1  -4   8 9439.12 538.712  26
  -1  -4   8 9384.04 578.232  12
   1  -4  -8 9106.93 538.507  14
   1  -4  -8 9684.51 563.400  23
   1  -4  -8 7267.83 1015.52   4
  -1  -4   8 9031.07 904.749  20
   1  -4  -7 17437.5 704.737  13
   1  -4  -7 16769.6 643.199  29
  -1  -4   7 14940.6 584.072  17
  -1  -4   7 15890.6 651.272  26
   1  -4  -7 16018.5 1275.60   4
  -1  -4   7 15936.0 1093.53  18
  -1  -4   7 16180.3 1070.66  20
   1  -4  -7 16408.6 672.978  14
  -1  -4   7 17771.5 733.070  12
   1  -4  -7 17289.1 679.210  23
  -1  -4   7 16785.8 630.033  32
   1  -4  -6 2575.07 520.636  21
  -1  -4   6 2591.89 414.283  19
  -1  -4   6 2408.03 414.699  18
  -1  -4   6 2827.67 421.931  20
   1  -4  -6 3174.84 581.295   4
   1  -4  -5 15371.2 991.347   4
  -1  -4   5 14132.8 774.038  20
  -1  -4   5 15002.0 830.751  18
  -1  -4   5 15158.3 634.195  22
  -1  -4   5 13614.7 759.774  19
   1  -4  -5 14895.8 964.016  21
   1  -4  -4 3263.63 470.267   4
  -1  -4   4 3775.74 381.145  18
  -1  -4   4 3412.77 379.743  19
  -1  -4   4 3299.79 365.598  20
   1  -4  -4 3236.34 452.946  21
  -1  -4   3 54374.0 1123.44  20
  -1  -4   3 57219.6 1164.68  19
  -1  -4   3 53346.2 1121.97  18
   1  -4  -3 55265.2 1343.01   4
  -1  -4   3 54255.9 1006.12   2
  -1  -4   2 37249.0 795.309  18
  -1  -4   2 38104.5 841.720  19
   1  -4  -2 39282.4 989.018   5
   1  -4  -2 37561.2 919.567   4
   1  -4  -2 38787.5 898.648   6
  -1  -4   2 37996.3 802.195   2
   1  -4  -1 429040. 1646.17  19
  -1  -4   1 431088. 2622.21   2
   1  -4   0 992866. 4204.45   5
  -1  -4   0 988157. 4117.82   2
   1  -4   1 119622. 1580.91  19
  -1  -4  -1 116746. 1497.40   2
  -1  -4  -1 114520. 1451.72   4
  -1  -4  -1 114817. 1353.81  21
   1  -4   2 162557. 1703.87  20
   1  -4   2 160182. 2177.20  19
  -1  -4  -2 161749. 1887.82   2
  -1  -4  -2 160684. 2044.98  21
  -1  -4  -2 164506. 2050.42   4
   1  -4   2 164982. 2029.23  18
  -1  -4  -3 1825.34 364.087  21
   1  -4   3 2164.45 282.635  20
   1  -4   3 2400.95 370.247  19
   1  -4   3 2288.06 359.438  18
  -1  -4  -3 2230.69 272.868   2
  -1  -4  -3 2207.85 343.930   4
   1  -4   4 84278.1 1764.69  20
   1  -4   4 84196.8 2084.05  19
  -1  -4  -4 86140.8 2041.40   4
  -1  -4  -4 87702.0 2140.77  21
   1  -4   4 89358.9 2042.42  18
  -1  -4  -4 86650.0 1567.65   2
   1  -4   5 11556.1 865.977  18
  -1  -4  -5 10967.4 906.195  21
  -1  -4  -5 13421.0 953.190   4
   1  -4   5 12217.3 791.724  20
   1  -4   5 11886.4 909.850  19
  -1  -4  -6 6993.86 426.382  14
   1  -4   6 6682.99 728.500  20
   1  -4   6 8452.98 858.003  18
   1  -4   6 7786.36 472.865  15
   1  -4   6 7087.88 427.327  17
   1  -4   6 7665.90 479.626  32
  -1  -4  -6 7752.74 419.511  29
   1  -4   6 7901.47 435.664  16
  -1  -4  -6 7335.91 432.086  23
   1  -4   6 8199.92 447.680  24
  -1  -4  -6 7014.20 835.635  21
  -1  -4  -6 5992.16 773.274   4
   1  -4   6 7712.20 468.993  12
  -1  -4  -7 1500.08 249.651  23
   1  -4   7 1458.73 258.131  17
  -1  -4  -7 1190.01 229.314  29
   1  -4   7 1488.92 275.886  32
   1  -4   7 1439.70 228.304  16
  -1  -4  -7 239.969 430.243  21
  -1  -4  -7 1233.19 239.117  14
   1  -4   7 3.08349 394.010  18
  -1  -4  -7 502.510 402.297   4
   1  -4   7 1269.47 223.419  24
   1  -4   7 1130.14 248.521  12
  -1  -4  -8 38363.9 966.687  29
   1  -4   8 37720.0 1043.10  17
   1  -4   8 37748.6 1091.00  32
  -1  -4  -8 36247.0 1013.01  14
   1  -4   8 39039.1 988.699  24
   1  -4   8 36174.4 1034.12  12
  -1  -4  -8 37952.4 1037.96  23
   1  -4   8 38957.6 965.866  16
   1  -4   9 526.471 180.809  12
  -1  -4  -9 574.709 160.626  29
   1  -4   9 119.110 182.849  32
   1  -4   9 514.791 190.104  17
  -1  -4  -9 130.702 200.756  23
  -1  -4 -10 10387.4 464.906  13
  -1  -4 -10 10318.7 450.590  23
   1  -4  10 10584.3 465.911  32
   1  -4  10 10294.0 419.941  12
   1  -3 -11 424.583 139.584  13
  -1  -3  11 284.767 104.724  26
  -1  -3  11 295.732 141.252  12
   1  -3 -11 428.108 163.470  23
  -1  -3  10 7002.64 411.077  26
   1  -3 -10 6577.37 383.648  29
   1  -3 -10 6496.64 439.495  13
   1  -3 -10 7138.57 457.248  23
  -1  -3  10 7176.12 481.252  12
  -1  -3  10 7147.70 392.347  32
  -1  -3   9 7525.05 453.002  32
   1  -3  -9 7815.75 467.734  29
  -1  -3   9 7158.32 466.572  26
   1  -3  -9 7393.46 503.155  13
   1  -3  -9 7865.62 448.524  30
   1  -3  -9 6468.11 471.580  23
  -1  -3   9 7087.15 515.279  12
  -1  -3   8 21314.3 1358.51  20
   1  -3  -8 21540.3 830.399  13
   1  -3  -8 21979.6 760.453  30
   1  -3  -8 22087.6 767.223  29
  -1  -3   8 23078.2 878.610  12
  -1  -3   8 22326.9 796.342  26
   1  -3  -8 23248.7 1638.74   4
   1  -3  -8 22567.1 819.420  23
  -1  -3   8 22653.8 768.069  32
  -1  -3   8 22527.9 1441.28  18
   1  -3  -7 1635.44 569.270  21
   1  -3  -7 2155.71 249.754  30
  -1  -3   7 1028.27 393.046  18
  -1  -3   7 1880.79 449.988  20
  -1  -3   7 1305.23 212.763  17
   1  -3  -7 1702.26 277.243  14
   1  -3  -7 2216.30 289.326  13
   1  -3  -7 2043.58 263.762  29
  -1  -3   7 1827.99 232.597  32
   1  -3  -7 975.460 437.537   4
   1  -3  -7 1694.77 251.627  23
  -1  -3   7 2152.69 286.899  12
  -1  -3   6 4700.96 550.123  20
  -1  -3   6 3849.97 493.899  19
  -1  -3   6 3809.25 517.138  18
   1  -3  -6 4572.73 670.362  21
   1  -3  -6 4782.90 657.320   4
  -1  -3   5 19486.5 912.611  20
  -1  -3   5 19756.3 889.893  19
  -1  -3   5 21004.6 962.560  18
   1  -3  -5 19546.8 1090.53   4
   1  -3  -5 18442.2 1054.19  21
  -1  -3   5 20770.4 755.781  22
  -1  -3   4 11917.2 618.684  19
  -1  -3   4 12983.7 669.881  18
  -1  -3   4 12598.7 647.079  20
   1  -3  -4 12375.0 771.136   4
   1  -3  -4 11801.7 749.394  21
  -1  -3   3 656.318 195.529  19
  -1  -3   3 97.5362 160.127  18
  -1  -3   3 252.876 187.510  20
   1  -3  -3 433.283 224.539  21
  -1  -3   3 391.146 125.477   2
   1  -3  -3 131.340 214.371   4
   1  -3  -2 77217.5 1231.54   6
  -1  -3   2 77973.9 1135.21  18
  -1  -3   2 76781.8 1032.83   2
   1  -3  -2 76182.5 1253.63   4
  -1  -3   2 75314.2 1082.90  19
   1  -3  -1 10536.5 210.735  19
  -1  -3   1 11060.1 411.213   2
   1  -3  -1 10317.8 362.658   4
   1  -3   0 330202. 1369.65   3
  -1  -3   0 324868. 2227.88   2
  -1  -3  -1 121662. 1473.14   2
  -1  -3  -1 123066. 1372.58   4
   1  -3   1 120758. 1545.16  19
  -1  -3  -1 120321. 1324.86  21
   1  -3   2 22002.5 661.650  20
   1  -3   2 21663.2 805.092  19
   1  -3   2 22727.8 768.833  18
  -1  -3  -2 21857.9 689.279   2
  -1  -3  -2 23081.7 745.980   4
  -1  -3  -2 21604.4 754.140  21
   1  -3   3 25193.3 994.990  19
  -1  -3  -3 24560.2 787.663   2
  -1  -3  -3 25077.3 938.043   4
   1  -3   3 25235.1 847.369  20
  -1  -3  -3 25963.3 999.643  21
   1  -3   3 24439.0 935.018  18
   1  -3   3 23622.2 467.206  22
   1  -3   4 42493.1 1467.81  19
   1  -3   4 45812.6 1472.46  18
  -1  -3  -4 43717.6 1123.39   2
  -1  -3  -4 44975.0 1528.33  21
   1  -3   4 44157.9 1304.50  20
  -1  -3  -5 1963.35 462.212  21
   1  -3   5 1160.99 353.247  18
  -1  -3  -5 1985.36 411.394   4
   1  -3   5 1831.81 360.801  20
   1  -3   5 1778.24 421.182  19
   1  -3   6 70508.9 2147.14  20
   1  -3   6 75368.6 1371.53  15
   1  -3   6 77624.1 1351.18  17
   1  -3   6 74420.5 1365.56  12
   1  -3   6 76267.2 1401.54  32
  -1  -3  -6 72844.3 2404.92   4
  -1  -3  -6 76656.6 1239.52  29
   1  -3   6 78213.6 1296.65  16
  -1  -3  -6 75932.0 2564.67  21
   1  -3   6 75214.9 1304.40  24
  -1  -3  -6 79401.3 1339.27  23
   1  -3   6 74273.1 2393.06  18
  -1  -3  -6 77587.8 1335.39  14
   1  -3   7 8569.62 480.008  24
   1  -3   7 6594.54 763.442  20
   1  -3   7 8503.71 527.720  32
  -1  -3  -7 7462.88 436.733  29
   1  -3   7 7797.26 490.453  17
  -1  -3  -7 7893.03 481.902  14
  -1  -3  -7 7112.67 907.705  21
   1  -3   7 7916.56 453.558  16
   1  -3   7 8048.27 509.527  12
  -1  -3  -7 7975.51 481.984  23
  -1  -3  -7 6677.67 802.635   4
   1  -3   7 8273.72 879.513  18
  -1  -3  -7 7801.16 442.564  30
  -1  -3  -8 19887.8 744.814  14
   1  -3   8 20033.3 717.709  24
  -1  -3  -8 19547.1 691.669  30
   1  -3   8 20175.0 765.663  17
   1  -3   8 20374.9 697.347  16
  -1  -3  -8 19902.4 685.271  29
   1  -3   8 20059.3 807.153  32
  -1  -3  -8 20955.3 780.875  23
   1  -3   8 19944.2 776.796  12
  -1  -3  -9 2121.29 235.889  29
   1  -3   9 2910.32 310.353  17
   1  -3   9 2484.26 287.259  12
   1  -3   9 2546.55 321.996  32
  -1  -3  -9 2892.54 323.049  23
   1  -3  10 678.337 183.341  32
   1  -3  10 575.782 152.619  12
  -1  -3 -10 618.212 186.161  13
  -1  -3 -10 824.086 192.676  23
  -1  -2  11 5311.23 339.355  12
   1  -2 -11 5299.23 303.083  13
  -1  -2  11 4711.07 257.100  26
   1  -2 -11 5416.69 335.904  23
   1  -2 -10 4816.61 322.804  29
  -1  -2  10 5187.17 353.499  32
   1  -2 -10 5092.54 334.732  30
   1  -2 -10 5746.30 410.415  13
   1  -2 -10 5894.21 417.855  23
  -1  -2  10 5117.57 362.165  26
  -1  -2  10 5655.55 428.226  12
   1  -2  -9 7368.08 506.983  23
   1  -2  -9 6988.12 440.065  29
  -1  -2   9 8317.43 489.641  32
  -1  -2   9 7437.32 515.455  12
   1  -2  -9 7814.85 468.305  30
   1  -2  -9 7755.31 515.104  13
  -1  -2   9 7430.45 473.158  26
  -1  -2   8 16029.1 1190.17  20
  -1  -2   8 15784.3 667.871  26
  -1  -2   8 15594.2 1247.57  18
   1  -2  -8 15391.6 684.106  23
  -1  -2   8 16585.1 664.223  32
   1  -2  -8 16077.1 1337.60  21
   1  -2  -8 15730.1 657.273  30
   1  -2  -8 15465.8 1360.65   4
  -1  -2   8 15095.8 714.254  12
   1  -2  -8 15288.9 702.421  13
   1  -2  -8 15450.7 632.289  29
   1  -2  -7 5940.39 781.339  21
   1  -2  -7 7175.73 421.740  29
   1  -2  -7 6783.95 419.222  30
  -1  -2   7 7373.33 433.965  32
   1  -2  -7 6400.31 429.093  14
  -1  -2   7 6920.95 767.861  18
  -1  -2   7 7196.43 745.475  20
   1  -2  -7 6794.98 438.737  23
   1  -2  -7 6786.61 833.055   4
  -1  -2   7 6866.47 468.784  12
  -1  -2   6 11086.6 793.836  20
  -1  -2   6 11033.7 755.287  19
  -1  -2   6 11810.3 648.793  22
   1  -2  -6 12191.1 981.772   4
  -1  -2   6 11386.5 824.521  18
   1  -2  -6 12551.0 1002.49  21
  -1  -2   5 29080.6 1031.08  19
  -1  -2   5 30707.8 1160.62  18
   1  -2  -5 29387.0 1320.39   4
  -1  -2   5 28950.2 911.908  22
  -1  -2   5 30155.2 1121.65  20
   1  -2  -5 29894.9 1305.80  21
  -1  -2   4 13401.8 658.008  20
   1  -2  -4 13659.2 795.154   4
  -1  -2   4 14362.5 701.296  18
   1  -2  -4 13340.8 765.716  21
  -1  -2   4 14462.4 635.152  19
  -1  -2   3 2521.70 290.632  20
  -1  -2   3 2648.96 200.981   2
  -1  -2   3 2353.74 248.563  19
  -1  -2   3 2644.27 305.148  18
   1  -2  -3 2507.47 331.010   4
   1  -2  -3 2700.12 337.638  21
  -1  -2   2 93042.9 1091.61  19
  -1  -2   2 93222.2 1030.70   2
  -1  -2   2 91735.9 1228.82  18
   1  -2  -2 91385.4 1324.64   4
   1  -2  -1 175589. 1334.02   3
   1  -2  -1 171962. 1293.62   4
   1  -2   0 11564.9 367.810  19
  -1  -2   0 11765.3 232.758  21
  -1  -2   0 11443.6 414.482   2
   1  -2   0 11713.5 313.920   3
   1  -2   1 276283. 2252.00  19
   1  -2   1 269598. 2145.02  18
  -1  -2  -1 277611. 1891.19   4
  -1  -2  -1 274074. 2147.07   2
  -1  -2  -1 272851. 1942.82  21
   1  -2   2 11030.3 573.164  19
   1  -2   2 10741.0 546.381  18
  -1  -2  -2 11045.4 502.465   2
  -1  -2  -2 10205.2 494.968   4
   1  -2   2 10832.0 337.737  22
   1  -2   2 10360.3 480.061  20
  -1  -2  -2 9510.63 513.738  21
   1  -2   3 145688. 2325.94  19
   1  -2   3 145362. 1398.80  22
  -1  -2  -3 141278. 1873.39   2
   1  -2   3 143732. 2217.30  18
  -1  -2  -3 145068. 2163.48   4
  -1  -2  -3 145151. 2292.76  21
   1  -2   3 143183. 2021.21  20
   1  -2   4 74652.3 1707.69  20
   1  -2   4 74495.1 1901.29  19
  -1  -2  -4 79359.2 1513.47   2
  -1  -2  -4 77990.7 1885.07   4
  -1  -2  -4 77253.2 1969.59  21
   1  -2   4 71641.9 1821.87  18
   1  -2   5 412.383 261.838  20
  -1  -2  -5 418.141 326.544  21
  -1  -2  -5-8.06630 223.926   4
   1  -2   5 581.261 296.642  18
   1  -2   6 4202.31 362.636  32
   1  -2   6 3908.67 313.168  16
  -1  -2  -6 3610.78 316.501  14
  -1  -2  -6 4465.79 319.390  29
  -1  -2  -6 4289.12 345.809  23
   1  -2   6 3133.27 597.494  18
  -1  -2  -6 3787.05 315.808  30
   1  -2   6 3880.54 308.418  24
   1  -2   6 3255.20 332.264  12
  -1  -2  -6 3401.38 608.989   4
   1  -2   6 5102.19 619.701  20
   1  -2   6 3337.29 318.141  15
   1  -2   6 4122.80 326.767  17
  -1  -2  -6 3650.24 617.839  21
   1  -2   7 5980.63 456.623  32
   1  -2   7 5257.78 725.078  20
   1  -2   7 6525.77 403.814  16
  -1  -2  -7 6481.79 395.722  29
   1  -2   7 6037.77 413.440  24
  -1  -2  -7 6127.06 431.513  23
  -1  -2  -7 6877.72 901.545  21
  -1  -2  -7 6453.78 429.732  14
   1  -2   7 6199.85 445.907  15
  -1  -2  -7 6257.64 412.119  30
   1  -2   7 5672.95 764.898  18
  -1  -2  -7 6096.93 769.556   4
   1  -2   7 6366.06 452.209  12
   1  -2   7 5993.40 431.282  17
   1  -2   8 3122.64 343.145  12
   1  -2   8 2916.79 321.087  17
   1  -2   8 3473.13 376.607  32
   1  -2   8 3623.57 316.905  16
  -1  -2  -8 3656.43 337.429  30
  -1  -2  -8 3408.38 300.559  29
  -1  -2  -8 2939.70 321.908  14
   1  -2   8 2704.35 300.654  24
  -1  -2  -8 3470.24 353.019  23
   1  -2   9 1886.61 267.863  12
  -1  -2  -9 1968.34 284.588  23
  -1  -2  -9 1762.91 241.805  30
   1  -2   9 1687.22 250.036  17
   1  -2   9 1721.80 293.479  32
   1  -2  10 1076.56 193.554  32
  -1  -2 -10 1015.86 199.839  13
  -1  -2 -10 1164.66 203.803  23
   1  -2  10 827.624 158.606  12
  -1  -2 -11 2767.20 176.790  23
  -1  -1  11 1986.80 183.323  26
   1  -1 -11 2052.19 201.260  13
   1  -1 -11 2526.50 252.132  23
  -1  -1  11 2475.52 253.749  12
   1  -1 -10 120.981 163.165  13
  -1  -1  10-57.6846 209.592  12
   1  -1 -10 182.491 187.691  23
  -1  -1  10-121.720 186.697  26
  -1  -1  10-42.4787 152.351  32
   1  -1 -10-110.124 140.304  30
   1  -1  -9 8146.55 536.921  23
   1  -1  -9 8452.15 521.756  13
   1  -1  -9 8823.40 516.874  30
  -1  -1   9 8831.07 494.280  32
  -1  -1   9 8307.64 500.491  26
  -1  -1   9 8515.92 569.291  12
   1  -1  -9 7885.92 461.788  29
   1  -1  -8 3787.47 756.373  21
  -1  -1   8 4263.52 690.822  20
   1  -1  -8 4391.72 379.752  30
   1  -1  -8 4428.31 397.353  23
  -1  -1   8 4763.12 383.883  32
  -1  -1   8 4203.64 403.839  12
   1  -1  -8 3389.55 676.874   4
  -1  -1   8 5719.28 718.153  18
   1  -1  -8 4015.66 345.099  29
   1  -1  -8 4669.56 396.974  13
   1  -1  -7 1989.02 527.816  21
  -1  -1   7 2399.71 494.603  18
   1  -1  -7 2375.37 288.747  30
   1  -1  -7 2408.90 264.894  14
  -1  -1   7 2314.94 270.389  32
   1  -1  -7 2392.38 255.502  29
  -1  -1   7 2245.25 290.057  12
   1  -1  -7 2156.15 594.909   4
   1  -1  -7 2631.72 309.789  23
  -1  -1   7 2170.78 473.273  20
  -1  -1   6 5922.69 594.542  20
   1  -1  -6 6005.03 725.729   4
  -1  -1   6 5725.79 474.989  22
   1  -1  -6 5415.28 677.223  21
  -1  -1   6 5252.05 565.897  18
  -1  -1   6 5393.64 510.217  19
  -1  -1   5 11885.8 658.033  19
   1  -1  -5 12244.9 876.511   4
  -1  -1   5 12351.6 621.960  22
  -1  -1   5 11737.2 731.199  18
   1  -1  -5 12527.6 847.642  21
  -1  -1   5 12197.5 731.765  20
  -1  -1   4 179531. 2345.55  20
   1  -1  -4 176013. 2714.21   1
   1  -1  -4 170829. 2661.22   4
  -1  -1   4 175282. 2361.93  18
  -1  -1   4 175932. 2075.25  19
   1  -1  -4 175084. 2604.50  21
   1  -1  -3 126353. 1843.74  21
  -1  -1   3 127474. 1712.55  18
  -1  -1   3 125782. 1698.63  20
   1  -1  -3 127404. 1916.43   1
   1  -1  -3 124177. 1900.17   4
  -1  -1   3 127313. 1448.07  19
  -1  -1   2 35120.8 562.986   2
  -1  -1   2 34697.7 767.132  20
  -1  -1   2 34791.0 598.980  19
  -1  -1   2 35562.9 770.492  18
   1  -1  -2 35402.7 816.497   4
   1  -1  -2 35890.5 803.484   1
   1  -1  -2 36341.5 797.404  21
  -1  -1   1 104402. 1043.01   2
   1  -1  -1 103721. 1086.64   3
   1  -1  -1 106620. 957.240   4
   1  -1   0 189621. 1368.66   3
  -1  -1   0 196322. 1586.55   2
   1  -1   0 189932. 1414.05  19
   1  -1   0 193892. 1471.87   6
  -1  -1   0 199302. 989.184  21
   1  -1   1 76887.4 1058.33  20
   1  -1   1 78897.7 1166.85  18
  -1  -1  -1 80551.5 1058.47  21
  -1  -1  -1 81647.9 941.767   4
  -1  -1  -1 78891.2 1139.73   2
   1  -1   1 79475.6 1048.28   6
   1  -1   1 76666.4 1189.30  19
   1  -1   1 77289.7 876.717  22
   1  -1   2 12583.1 604.996  19
  -1  -1  -2 12133.5 521.204   2
  -1  -1  -2 12606.8 584.201  21
   1  -1   2 12646.3 585.815  18
   1  -1   2 12450.4 533.842  20
  -1  -1  -2 12278.7 526.885   4
   1  -1   2 12128.6 402.574  22
   1  -1   3 16209.4 716.568  20
   1  -1   3 16081.5 529.069  22
   1  -1   3 16508.7 775.346  18
  -1  -1  -3 15701.6 774.576  21
   1  -1   3 16056.7 792.230  19
  -1  -1  -3 15838.7 729.950   4
  -1  -1  -3 16027.6 653.183   2
   1  -1   4 18819.8 898.627  20
   1  -1   4 18545.3 941.447  18
  -1  -1  -4 17940.0 739.497   2
   1  -1   4 17540.9 947.186  19
  -1  -1  -4 16797.4 887.981   4
   1  -1   4 18507.2 644.752  22
  -1  -1  -4 17717.5 967.792  21
   1  -1   5 8512.69 734.703  18
   1  -1   5 9023.06 721.565  20
  -1  -1  -5 9625.01 795.851   4
  -1  -1  -5 8447.41 775.350  21
  -1  -1  -6 4118.52 696.047  21
   1  -1   6 4474.21 612.084  20
   1  -1   6 5425.79 377.792  17
   1  -1   6 5120.79 378.413  15
   1  -1   6 4324.04 663.647  18
   1  -1   6 4734.61 383.023  32
  -1  -1  -6 5114.65 365.813  14
   1  -1   6 4621.00 350.584  24
  -1  -1  -6 4882.26 673.589   4
  -1  -1  -6 5238.47 372.856  23
  -1  -1  -6 5436.93 353.787  30
   1  -1   6 5054.79 373.151  12
   1  -1   7 2098.81 277.506  24
   1  -1   7 2279.99 300.258  12
  -1  -1  -7 2278.12 257.003  29
   1  -1   7 2184.71 293.840  17
   1  -1   7 1899.18 515.039  18
   1  -1   7 2341.28 255.865  16
  -1  -1  -7 2245.03 290.672  23
   1  -1   7 1744.73 270.190  15
   1  -1   7 2092.18 323.792  32
  -1  -1  -7 2298.10 283.348  14
  -1  -1  -7 1663.87 469.690  21
   1  -1   7 1378.30 444.090  20
  -1  -1  -7 2393.96 289.899  30
  -1  -1  -7 2771.96 506.463   4
  -1  -1  -8 5548.88 405.138  14
  -1  -1  -8 5228.77 393.260  30
   1  -1   8 5116.67 427.398  12
   1  -1   8 5107.14 442.834  32
  -1  -1  -8 5041.35 408.130  23
   1  -1   8 5860.75 427.686  17
   1  -1   8 5277.48 394.883  24
   1  -1   9 2330.97 326.976  32
   1  -1   9 2035.99 258.707  17
  -1  -1  -9 1643.53 236.293  30
   1  -1   9 2007.57 279.279  12
  -1  -1  -9 2369.40 308.571  23
   1  -1  10 97.7791 133.827  12
   1  -1  10 361.979 158.130  32
  -1  -1 -10 169.029 150.795  23
  -1  -1 -10 173.184 136.423  13
  -1  -1 -11 824.953 113.695  23
   1   0 -11 88.2564 86.7165  30
  -1   0  11-33.9844 145.349  12
  -1   0  11 110.097 94.7011  26
   1   0 -11-23.0011 110.933  13
   1   0 -11 63.2101 141.167  23
  -1   0  10 824.952 188.786  32
   1   0 -10 978.377 210.092  30
  -1   0  10 1056.01 211.310  26
   1   0 -10 1186.08 231.118  13
   1   0 -10 1432.61 254.287  23
  -1   0  10 1320.59 270.811  12
  -1   0   9 1124.15 277.895  12
  -1   0   9 993.556 212.523  26
   1   0  -9 912.667 239.486  30
   1   0  -9 1124.64 254.313  13
  -1   0   9 530.264 202.350  32
   1   0  -9 836.313 274.436  23
   1   0  -8 308.519 318.652  21
  -1   0   8 797.889 375.709  20
   1   0  -8-22.7572 173.867  29
   1   0  -8 290.105 174.709  30
  -1   0   8 306.544 193.996  12
  -1   0   8 273.086 148.974  32
   1   0  -8 463.410 190.215  13
   1   0  -8 653.563 485.125   4
  -1   0   8 166.258 327.405  18
   1   0  -8 288.989 222.177  23
  -1   0   7 7767.63 444.855  32
   1   0  -7 8058.26 478.180  23
   1   0  -7 7658.22 888.930   4
  -1   0   7 9126.06 855.755  18
  -1   0   7 9240.83 835.412  20
   1   0  -7 8417.02 479.161  30
   1   0  -7 8020.46 435.701  29
  -1   0   7 8576.36 508.839  12
   1   0  -7 9294.12 979.421  21
  -1   0   6 64419.7 1871.80  20
  -1   0   6 65199.6 1914.93  18
   1   0  -6 65460.8 2178.15   4
  -1   0   6 62685.1 1566.95  22
   1   0  -6 63937.0 2099.22  21
  -1   0   5 77061.0 1798.70  20
  -1   0   5 73305.2 1530.16  19
   1   0  -5 72865.8 2028.60   4
   1   0  -5 74757.2 2083.81   1
  -1   0   5 74387.9 1783.15  18
   1   0  -5 74192.1 1971.89  21
  -1   0   5 73652.9 1532.39  22
  -1   0   4 191770. 2082.82  19
   1   0  -4 186819. 2793.90   1
  -1   0   4 191124. 2470.45  18
  -1   0   4 198940. 2489.19  20
  -1   0   4 191287. 2200.29  22
   1   0  -4 192757. 2807.72   4
   1   0  -4 195992. 2715.22  21
  -1   0   3 83444.9 1386.08  20
  -1   0   3 82318.5 1092.14  19
  -1   0   3 82271.3 1378.95  18
   1   0  -3 81164.5 1526.33   1
   1   0  -3 82406.1 1458.81  21
  -1   0   2 47118.4 600.789  19
  -1   0   2 48682.1 897.632  18
  -1   0   2 46549.4 877.416  20
  -1   0   2 47979.3 565.565   2
   1   0  -2 46108.2 902.234   1
   1   0  -2 46706.6 860.738  21
   1   0  -1 77442.5 994.684   3
   1   0  -1 78200.7 1028.04   5
  -1   0   1 83477.4 875.875   2
   1   0  -1 83270.9 733.566   1
   1   0   0 65180.4 789.944   6
   1   0   0 66521.4 889.028   5
   1   0   0 63831.6 870.603   3
  -1   0   0 65949.5 670.700  21
   1   0   1 50674.4 899.920  20
   1   0   1 51019.7 943.186  18
  -1   0  -1 53340.4 856.254   1
   1   0   1 49180.9 756.027   6
  -1   0  -1 53489.5 879.783  21
   1   0   1 52368.8 793.288  22
  -1   0  -1 52511.2 715.338   4
  -1   0  -2 25557.9 811.270   1
   1   0   2 24952.3 828.113  19
   1   0   2 25504.7 629.289  22
   1   0   2 26121.7 818.572  18
  -1   0  -2 25949.9 809.131  21
  -1   0  -2 25609.6 722.009   4
   1   0   2 25500.1 770.603  20
   1   0   3 14453.2 687.474  20
   1   0   3 15174.6 562.677  22
  -1   0  -3 14297.6 682.312   4
   1   0   3 14548.8 723.343  18
   1   0   3 14068.5 743.212  19
  -1   0  -3 14543.4 752.846  21
  -1   0  -3 14053.4 758.216   1
   1   0   4 811.702 293.994  20
  -1   0  -4 493.758 227.766   2
  -1   0  -4 23.3087 261.539   4
   1   0   4 329.818 138.652  22
   1   0   4 496.792 251.386  18
  -1   0  -4 626.751 313.812  21
   1   0   5 1842.25 381.953  20
   1   0   5 1785.15 396.187  18
  -1   0  -5 1305.67 444.186  21
  -1   0  -5 1896.41 428.091   4
  -1   0  -6 5014.86 698.868  21
  -1   0  -6 4427.72 330.799  14
   1   0   6 3897.44 342.866  32
   1   0   6 4198.99 344.365  24
  -1   0  -6 4366.00 342.155  23
   1   0   6 3864.86 570.870  18
  -1   0  -6 5065.90 356.820  30
   1   0   6 4579.24 622.485  20
   1   0   6 4843.90 348.018  17
   1   0   6 4711.85 366.069  15
  -1   0  -6 3683.56 639.743   4
   1   0   7 1018.61 211.713  16
   1   0   7 1312.58 227.311  17
   1   0   7 403.615 368.549  20
   1   0   7 997.813 392.976  18
   1   0   7 1119.26 239.242  32
   1   0   7 1061.66 238.133  12
   1   0   7 912.360 215.178  24
  -1   0  -7 398.869 370.802  21
  -1   0  -7 723.317 215.804  30
  -1   0  -7 1004.03 207.645  14
   1   0   7 918.554 225.847  15
  -1   0  -7 1160.99 251.826  23
  -1   0  -8 37306.5 1000.05  30
   1   0   8 37631.3 1011.10  17
   1   0   8 38047.0 1088.52  32
  -1   0  -8 38527.2 1038.02  23
   1   0   8 37207.9 1058.53  12
   1   0   8 37355.1 967.262  24
   1   0   9 47.7217 203.356  32
   1   0   9-27.2428 130.379  17
  -1   0  -9-202.526 161.794  30
  -1   0  -9-40.2429 185.903  23
   1   0   9-27.0367 147.505  12
   1   0  10 137.853 120.310  12
  -1   0 -10 125.703 142.353  23
   1   0  10 3.99802 136.758  32
  -1   0 -10 246.228 144.154  13
  -1   0 -10 255.656 114.627  30
   1   1 -11 2151.76 190.924  30
  -1   1  11 1596.93 169.778  26
  -1   1  11 2384.16 255.815  12
   1   1 -11 1963.81 221.264  23
   1   1 -10 231.190 152.783  13
  -1   1  10-179.474 206.820  12
  -1   1  10-188.951 156.821  32
  -1   1  10-78.4547 166.208  26
   1   1 -10-22.0326 169.953  30
   1   1 -10 375.561 199.658  23
   1   1  -9 8725.33 512.204  13
   1   1  -9 8354.98 526.265  23
   1   1  -9 8371.66 508.655  30
  -1   1   9 8653.38 499.935  32
  -1   1   9 8041.16 543.788  12
   1   1  -8 3435.54 789.897  21
  -1   1   8 3840.75 703.261  20
   1   1  -8 4656.50 805.400   4
  -1   1   8 4387.49 674.900  18
   1   1  -8 4647.16 401.541  30
  -1   1   8 4509.85 378.243  32
   1   1  -8 4099.63 382.180  13
   1   1  -8 4250.95 388.425  23
  -1   1   8 4403.58 417.623  12
   1   1  -7 2574.11 305.917  30
  -1   1   7 2033.04 274.018  32
  -1   1   7 2980.99 551.083  20
   1   1  -7 2034.01 554.768  21
  -1   1   7 2668.87 502.853  18
   1   1  -7 2335.08 293.999  23
   1   1  -7 2861.68 575.699   4
   1   1  -6 4628.29 646.943   4
  -1   1   6 6222.99 638.893  20
  -1   1   6 4988.61 561.461  18
  -1   1   6 4837.93 493.944  22
   1   1  -6 4945.67 672.097  21
   1   1  -5 9934.82 797.278   1
  -1   1   5 12023.6 739.200  18
   1   1  -5 11418.5 808.918  21
  -1   1   5 11015.9 724.127  20
  -1   1   5 9863.58 592.374  22
   1   1  -5 11506.9 846.107   4
  -1   1   4 172944. 1896.96  19
  -1   1   4 179065. 2388.63  18
   1   1  -4 171004. 2506.07  21
   1   1  -4 172290. 2682.74   1
  -1   1   4 177614. 2360.24  20
  -1   1   4 171728. 2136.02  22
  -1   1   3 124503. 1251.98  19
  -1   1   3 121078. 1681.12  20
  -1   1   3 122673. 1688.88  18
   1   1  -3 125411. 1909.65   1
   1   1  -3 124583. 1762.49  21
  -1   1   2 34846.2 428.888  19
  -1   1   2 33805.2 646.795  33
  -1   1   2 35873.7 424.670   2
   1   1  -2 34064.1 784.409   1
   1   1  -2 34178.2 723.001  21
  -1   1   2 34670.6 757.216  20
  -1   1   2 34274.5 758.941  18
   1   1  -1 104444. 896.791   1
   1   1  -1 104902. 1136.10   5
  -1   1   1 105822. 765.403  33
   1   1   0 184226. 1209.35   6
   1   1   0 193568. 1427.44   5
  -1   1   0 197825. 881.348   1
   1   1   0 186858. 1509.84  22
   1   1   0 198022. 1636.01   3
   1   1   1 76912.3 1148.43  20
   1   1   1 78733.7 1169.93  18
  -1   1  -1 80099.8 1052.86   1
   1   1   1 77056.5 1038.30  22
  -1   1  -1 80343.0 1119.10  21
   1   1   1 77789.3 832.057   6
   1   1   2 12271.1 564.074  20
  -1   1  -2 12448.1 515.452   4
  -1   1  -2 12046.8 572.104  21
   1   1   2 13220.7 591.169  18
   1   1   2 12074.8 475.974  22
  -1   1  -2 12328.5 577.958   1
   1   1   3 15889.8 738.021  20
   1   1   3 16159.1 774.321  18
  -1   1  -3 15657.1 720.316   4
  -1   1  -3 16898.2 796.725  21
   1   1   3 16704.2 623.691  22
  -1   1  -3 15447.2 787.847   1
   1   1   4 17752.2 900.821  20
  -1   1  -4 15837.1 948.737   1
   1   1   4 17613.4 935.228  18
  -1   1  -4 18397.7 926.662   4
   1   1   4 18302.9 727.618  22
  -1   1  -4 19165.4 995.670  21
   1   1   5 9315.45 747.076  20
   1   1   5 8725.23 748.923  18
   1   1   5 7846.36 550.414  22
  -1   1  -5 8009.57 738.574   4
  -1   1  -5 7461.88 528.724   2
  -1   1  -5 7373.60 731.599  21
   1   1   6 5350.25 678.549  20
  -1   1  -6 4951.76 352.749  23
   1   1   6 4426.07 612.715  18
   1   1   6 5240.68 383.142  15
   1   1   6 5392.28 371.556  17
  -1   1  -6 5562.10 375.865  30
   1   1   6 5499.05 397.745  32
  -1   1  -6 5247.82 736.181  21
   1   1   6 4701.82 350.303  24
  -1   1  -6 3438.22 617.010   4
   1   1   7 1258.98 413.721  20
   1   1   7 2602.89 321.032  32
   1   1   7 2141.81 278.293  17
  -1   1  -7 1678.50 547.053  21
   1   1   7 1464.33 497.464  18
  -1   1  -7 2464.53 296.033  30
   1   1   7 2576.11 272.242  16
   1   1   7 2244.19 287.421  12
  -1   1  -7 2043.16 257.185  14
   1   1   7 2093.12 267.544  24
  -1   1  -7 1669.09 487.591   4
   1   1   7 1923.09 284.614  15
  -1   1  -7 2497.23 310.011  23
   1   1   8 5836.68 414.463  17
   1   1   8 4563.24 370.478  24
  -1   1  -8 5688.19 381.869  10
   1   1   8 5079.81 424.497  15
   1   1   8 4957.62 444.887  32
  -1   1  -8 5174.74 418.764  23
   1   1   8 4969.76 422.109  12
  -1   1  -8 4972.13 404.831  30
   1   1   9 2228.32 308.357  32
   1   1   9 1536.31 225.015  24
  -1   1  -9 1477.19 233.229  30
   1   1   9 2131.44 262.839  17
  -1   1  -9 2258.28 302.517  23
   1   1   9 1045.23 222.880  12
  -1   1 -10 109.236 139.710  13
  -1   1 -10 323.738 150.031  23
  -1   1 -10 548.998 140.101  30
   1   1  10 151.960 147.890  32
   1   1  10 297.552 138.889  12
   1   2 -11 5339.55 288.435  30
  -1   2  11 5517.19 351.790  12
   1   2 -11 5335.14 319.552  23
   1   2 -10 5939.35 381.894  13
   1   2 -10 5666.16 394.533  30
  -1   2  10 5714.34 363.045  32
  -1   2  10 4883.65 348.941  26
  -1   2  10 5190.80 425.877  12
   1   2 -10 5352.03 405.129  23
  -1   2   9 7593.09 477.228  32
   1   2  -9 8090.90 491.610  13
  -1   2   9 7393.43 523.914  12
   1   2  -9 7547.78 497.976  30
   1   2  -9 8048.89 511.513  23
  -1   2   8 14986.4 1192.80  20
  -1   2   8 15696.6 1225.43  18
  -1   2   8 15507.5 647.382  32
   1   2  -8 16370.9 1372.77   4
   1   2  -8 15430.2 1339.79  21
   1   2  -8 15926.4 667.332  13
   1   2  -8 15810.0 690.749  23
   1   2  -8 15022.1 673.630  30
  -1   2   8 15262.2 711.488  12
   1   2  -7 5145.17 746.890  21
  -1   2   7 7521.12 437.397  32
   1   2  -7 6834.47 866.998   4
  -1   2   7 6980.02 755.086  20
   1   2  -7 6671.43 442.316  30
   1   2  -7 6944.44 441.727  23
  -1   2   7 5904.75 587.049  22
  -1   2   7 7703.44 782.021  18
  -1   2   6 12374.8 753.384  22
  -1   2   6 10508.3 799.787  20
   1   2  -6 12625.4 1036.17   1
  -1   2   6 11094.6 819.261  18
   1   2  -6 10759.7 935.843   4
   1   2  -6 10561.0 880.885  21
   1   2  -5 29406.6 1318.79   1
  -1   2   5 29515.9 1139.82  18
  -1   2   5 29592.0 1035.28  22
  -1   2   5 29928.4 1151.06  20
   1   2  -5 29381.6 1228.38  21
  -1   2   4 13332.1 679.232  20
  -1   2   4 13386.3 683.493  18
   1   2  -4 13360.3 718.700  21
   1   2  -4 14359.5 803.328   1
  -1   2   4 13002.3 630.653  22
  -1   2   3 2593.78 288.472  18
  -1   2   3 2470.17 298.543  20
  -1   2   3 3039.04 290.906  33
   1   2  -3 2258.94 281.505  21
   1   2  -3 2978.79 353.710   1
  -1   2   2 89563.8 642.164   2
  -1   2   2 92443.7 1228.33  18
   1   2  -2 94089.2 1408.89   3
   1   2  -2 93022.5 1319.72   1
  -1   2   2 89692.0 1124.39  33
   1   2  -2 89943.5 1138.80  21
  -1   2   2 87610.8 1196.31  20
   1   2  -1 169397. 1622.16   3
   1   2  -1 170425. 1296.33   1
   1   2  -1 170258. 1371.03   5
   1   2  -1 173145. 827.461  21
   1   2   0 11870.5 288.054   6
   1   2   0 11707.6 417.782  22
   1   2   0 12144.2 339.705   5
   1   2   0 11281.8 300.802  33
  -1   2   0 12123.2 292.602   1
   1   2   0 11795.5 444.689   3
   1   2   1 269527. 2170.46  18
   1   2   1 274699. 2221.95  20
   1   2   1 276831. 1273.10   6
   1   2   1 269932. 2083.28  33
  -1   2  -1 270064. 1999.04   1
   1   2   1 272956. 2079.41  22
  -1   2  -1 276451. 2167.31  21
   1   2   2 11133.7 552.863  20
   1   2   2 11196.7 490.000  22
   1   2   2 11368.8 559.083  18
  -1   2  -2 11968.2 576.669  21
  -1   2  -2 11207.5 556.687   1
   1   2   3 144944. 2205.55  20
   1   2   3 147829. 1915.04  22
  -1   2  -3 147138. 2353.10   1
  -1   2  -3 149657. 2326.09  21
   1   2   3 149265. 2259.28  18
  -1   2  -4 78138.6 2032.46   1
   1   2   4 80990.4 1905.87  20
  -1   2  -4 77485.6 1832.75   4
   1   2   4 75825.5 1541.88  22
   1   2   4 76579.6 1888.34  18
  -1   2  -4 76544.4 1954.33  21
   1   2   5 746.697 331.685  20
  -1   2  -5 656.805 338.385   4
   1   2   5 215.909 171.291  22
  -1   2  -5 540.654 344.541  21
  -1   2  -5 503.186 352.914   1
   1   2   5 678.691 369.732  18
  -1   2  -6 3959.45 657.885  21
   1   2   6 4076.03 350.345  15
   1   2   6 3485.92 578.725  20
   1   2   6 3921.50 312.913  17
   1   2   6 4061.51 663.401  18
  -1   2  -6 3921.59 330.327  30
  -1   2  -6 3462.75 565.452   4
   1   2   6 3862.65 320.106  24
   1   2   6 3584.79 328.348  32
  -1   2  -6 4024.79 319.819  23
   1   2   7 6013.58 404.802  17
   1   2   7 6071.12 410.249  24
   1   2   7 7551.39 876.503  20
  -1   2  -7 5511.23 391.377  14
   1   2   7 5749.85 446.199  32
  -1   2  -7 6874.98 876.109   4
   1   2   7 6265.71 752.269  18
  -1   2  -7 6424.33 435.104  30
  -1   2  -7 5193.92 786.597  21
  -1   2  -7 6810.25 434.600  23
   1   2   7 5846.22 428.269  15
  -1   2  -8 3528.94 358.576  23
   1   2   8 2788.87 328.863  15
   1   2   8 3166.41 328.346  24
  -1   2  -8 3298.66 307.332  10
  -1   2  -8 3323.64 348.924  30
   1   2   8 3245.25 319.700  17
   1   2   8 3021.02 363.113  32
   1   2   8 2837.65 343.440  12
   1   2   9 2039.15 295.725  32
   1   2   9 1689.05 267.711  12
  -1   2  -9 1206.90 235.509  30
   1   2   9 1917.93 238.355  17
   1   2   9 1695.80 227.377  24
  -1   2  -9 1581.21 265.801  23
   1   2  10 900.981 185.979  32
  -1   2 -10 775.904 167.538  30
  -1   2 -10 1224.76 190.208  23
  -1   2 -10 870.929 174.980  13
   1   2  10 888.828 165.391  12
   1   3 -11 104.427 102.549  30
  -1   3  11 521.913 165.808  12
   1   3 -11 383.481 142.679  23
  -1   3  10 6467.36 384.949  32
   1   3 -10 6836.44 442.449  23
   1   3 -10 6857.60 430.979  30
  -1   3  10 5796.12 380.616  26
  -1   3  10 6718.94 457.791  12
   1   3  -9 6992.48 484.211  30
   1   3  -9 7001.34 439.287  13
  -1   3   9 7856.78 482.436  32
   1   3  -9 6565.71 472.196  23
  -1   3   9 6999.00 512.819  12
  -1   3   8 24583.2 1480.30  20
  -1   3   8 24618.5 1496.51  18
   1   3  -8 23623.5 1640.87   4
  -1   3   8 23085.6 783.934  32
   1   3  -8 23181.5 788.268  13
   1   3  -8 22535.9 740.756  10
   1   3  -8 21591.5 806.986  30
   1   3  -8 21437.9 789.141  23
   1   3  -8 22119.4 1548.48  21
  -1   3   7 2106.86 484.160  20
   1   3  -7 2558.06 603.760   4
  -1   3   7 1799.81 320.694  22
   1   3  -7 1637.15 239.812  10
   1   3  -7 2191.40 287.455  30
  -1   3   7 2310.78 271.954  32
   1   3  -7 1815.90 509.084  21
  -1   3   7 1613.84 464.465  18
   1   3  -7 2258.47 266.112  23
   1   3  -6 4536.44 604.867  21
   1   3  -6 3860.86 669.452   1
  -1   3   6 3988.78 529.333  18
  -1   3   6 4449.12 485.099  22
   1   3  -6 3868.04 628.348   4
  -1   3   6 4091.24 522.744  20
  -1   3   5 19952.6 949.449  20
  -1   3   5 20042.2 877.401  22
   1   3  -5 19234.8 1094.78   1
   1   3  -5 19481.2 1022.50  21
  -1   3   4 11964.0 653.134  18
  -1   3   4 12687.6 668.883  33
   1   3  -4 12598.1 772.030   1
  -1   3   4 11949.5 654.481  20
  -1   3   4 12220.7 631.418  22
   1   3  -4 11762.9 679.461  21
  -1   3   3 470.837 190.383  20
  -1   3   3 534.785 189.885  33
  -1   3   3 189.212 189.826  18
   1   3  -3 524.372 202.513  21
  -1   3   3 113.469 171.304  22
   1   3  -3 196.700 224.169   1
  -1   3   2 72943.4 1099.23  18
   1   3  -2 74865.6 1238.90   1
  -1   3   2 73293.5 1092.11  33
   1   3  -2 74775.8 1034.99  21
  -1   3   2 75839.9 1114.37  20
   1   3  -2 77304.5 1304.22   3
   1   3  -1 10869.5 229.332  21
   1   3  -1 10379.9 448.356   3
   1   3  -1 10576.7 385.480   1
   1   3  -1 10743.9 335.856   5
  -1   3   0 329893. 1821.53   1
   1   3   0 332848. 2398.38   3
   1   3   1 118502. 1517.27  20
   1   3   1 122086. 1481.14  22
   1   3   1 118898. 1449.54  18
   1   3   1 120647. 1444.89  33
  -1   3  -1 120363. 1413.16   1
  -1   3  -1 119030. 1503.78  21
   1   3   2 22014.6 782.838  20
   1   3   2 21933.0 707.113  22
  -1   3  -2 21679.7 776.906   1
  -1   3  -2 22152.2 788.677  21
   1   3   2 22319.4 781.884  33
   1   3   2 21918.6 758.713  18
   1   3   3 25638.3 965.110  20
   1   3   3 25448.8 956.057  18
   1   3   3 25114.9 841.929  22
  -1   3  -3 24666.7 1004.21   1
  -1   3  -3 26763.8 1012.10  21
   1   3   4 46513.0 1475.77  20
   1   3   4 41967.8 1420.50  18
  -1   3  -4 42766.4 1387.03   4
   1   3   4 45262.6 1250.71  22
  -1   3  -4 43202.9 1530.54   1
  -1   3  -4 43632.6 1496.48  21
  -1   3  -5 2221.27 441.233  21
   1   3   5 1898.52 445.451  20
   1   3   5 2501.29 457.820  18
   1   3   5 1875.32 328.584  22
  -1   3  -5 1842.12 394.485   4
  -1   3  -5 3008.67 520.457   1
   1   3   6 76241.8 2400.54  20
   1   3   6 78729.8 2452.50  18
  -1   3  -6 77303.3 1332.78  30
   1   3   6 76625.0 1357.23  15
   1   3   6 77145.3 1386.95  32
  -1   3  -6 76362.8 2407.05   4
   1   3   6 77496.8 1311.47  24
   1   3   6 78798.8 1311.46  17
  -1   3  -6 76597.9 1294.57  23
  -1   3  -6 72474.8 2486.49  21
  -1   3  -7 7467.05 920.180  21
   1   3   7 9140.99 972.484  18
   1   3   7 8118.51 864.544  20
   1   3   7 8427.24 475.124  17
   1   3   7 7644.54 502.390  32
  -1   3  -7 8492.15 499.608  30
   1   3   7 8583.93 507.140  15
   1   3   7 8599.49 484.307  24
  -1   3  -7 7821.34 933.167   4
  -1   3  -7 8222.74 475.714  23
   1   3   8 19228.9 773.005  12
  -1   3  -8 19199.3 746.033  30
  -1   3  -8 20333.1 714.061  10
   1   3   8 20394.2 774.705  15
   1   3   8 20469.4 811.499  32
   1   3   8 20495.0 728.835  17
  -1   3  -8 19291.3 736.316  23
   1   3   8 19343.0 710.349  24
  -1   3  -9 2892.55 267.620  10
   1   3   9 2582.56 264.395  17
   1   3   9 2331.70 244.218  24
  -1   3  -9 2534.36 290.909  23
  -1   3  -9 2567.87 295.818  30
   1   3   9 2822.39 305.032  12
   1   3   9 3256.38 343.103  32
   1   3  10 605.649 180.628  32
  -1   3 -10 637.236 165.765  30
   1   3  10 599.982 146.497  12
  -1   3 -10 705.235 156.691  13
  -1   3 -10 446.778 156.558  23
  -1   4  11 2787.52 262.430  12
  -1   4  11 2012.10 175.444  32
   1   4 -11 2379.71 219.092  30
   1   4 -11 2458.35 223.748  23
  -1   4  10 2166.85 249.877  32
   1   4 -10 2322.26 288.723  30
  -1   4  10 2691.81 279.594  26
   1   4 -10 2383.57 280.377  23
  -1   4  10 1989.79 283.657  12
  -1   4   9 78.6794 155.006  32
   1   4  -9 97.3217 168.253  23
   1   4  -9-62.8892 207.328  30
  -1   4   9 122.754 195.185  12
  -1   4   8 10303.4 964.482  20
   1   4  -8 9132.90 501.189  10
  -1   4   8 10304.3 978.886  18
   1   4  -8 10049.3 1124.71   4
   1   4  -8 9674.74 563.845  30
   1   4  -8 9682.38 1058.15  21
   1   4  -8 9622.22 503.627  13
  -1   4   8 9505.29 524.170  32
   1   4  -8 9257.16 531.631  23
   1   4  -7 15601.6 622.672  10
  -1   4   7 15680.8 1103.30  18
  -1   4   7 17271.0 659.840  32
   1   4  -7 16544.9 1319.82   1
   1   4  -7 16193.1 676.888  30
   1   4  -7 16475.4 1257.76   4
  -1   4   7 16735.5 1146.25  20
  -1   4   7 17005.0 1003.01  22
   1   4  -7 16476.5 651.379  23
   1   4  -7 15940.3 1229.60  21
   1   4  -6 2398.62 501.190  21
  -1   4   6 2700.81 435.546  20
  -1   4   6 2174.88 402.855  18
   1   4  -6 1594.29 447.004   4
   1   4  -6 1977.39 499.727   1
  -1   4   6 2634.01 416.093  22
  -1   4   5 15283.9 850.086  20
  -1   4   5 13916.4 810.633  18
   1   4  -5 14294.8 971.825   1
  -1   4   5 15601.2 800.608  22
   1   4  -5 14210.7 882.093  21
  -1   4   4 2845.07 380.866  20
   1   4  -4 3302.98 404.733  21
  -1   4   4 3030.70 363.857  18
   1   4  -4 3178.40 440.578   1
  -1   4   4 3558.03 397.200  33
  -1   4   4 3157.65 374.527  22
  -1   4   3 56067.6 1172.70  20
  -1   4   3 53497.2 1178.64  33
   1   4  -3 56100.1 1352.77   1
   1   4  -3 55284.8 1176.71  21
  -1   4   3 53986.5 1126.01  18
  -1   4   3 55193.5 1184.23  22
   1   4  -2 37302.0 943.644   3
  -1   4   2 38889.0 800.318  18
   1   4  -2 36483.9 742.223  21
  -1   4   2 36942.2 831.800  33
   1   4  -2 37845.4 935.322   1
  -1   4   2 38603.3 806.253  20
   1   4  -1 419920. 2823.68   3
   1   4  -1 435050. 1684.32  21
   1   4  -1 413833. 2581.02  22
   1   4  -1 415723. 2577.34   1
   1   4  -1 436472. 1917.78   5
   1   4   0 988019. 4115.30  22
  -1   4   0 984403. 3643.84   1
  -1   4  -1 114446. 1473.52   1
   1   4   1 112769. 1472.25  33
  -1   4  -1 116507. 1567.18  21
   1   4   1 114152. 1523.75  22
   1   4   1 114353. 1546.45  20
  -1   4  -2 163897. 2148.94  21
  -1   4  -2 159552. 2111.01   1
   1   4   2 157837. 2010.48  18
   1   4   2 162189. 2110.69  20
   1   4   2 160972. 1974.59  22
   1   4   2 165623. 2127.59  33
  -1   4  -3 2250.07 371.177   1
   1   4   3 1947.97 343.101  20
   1   4   3 1990.11 329.812  18
   1   4   3 2278.13 311.949  22
  -1   4  -3 2584.50 385.024  21
   1   4   4 84049.3 2010.99  20
  -1   4  -4 87461.3 2181.16   1
   1   4   4 81291.2 1957.93  18
   1   4   4 86805.0 1798.55  22
  -1   4  -4 86454.6 2116.36  21
  -1   4  -5 11975.8 980.817   1
   1   4   5 12328.9 890.908  20
   1   4   5 12358.5 894.166  18
  -1   4  -5 11339.5 903.740  21
  -1   4  -5 11066.1 840.908   4
   1   4   5 12319.0 758.024  22
  -1   4  -6 7520.34 426.577  23
  -1   4  -6 8123.43 454.028  30
   1   4   6 7469.29 422.706  17
   1   4   6 7349.93 445.928  15
  -1   4  -6 7495.92 855.452   1
  -1   4  -6 5363.68 719.022   4
  -1   4  -6 6065.59 803.025  21
   1   4   6 7258.83 461.385  32
   1   4   6 7830.86 822.910  18
   1   4   6 7338.57 422.140  24
   1   4   6 6621.15 761.880  20
  -1   4  -7 1006.25 336.301  21
   1   4   7 2531.17 583.241  20
   1   4   7 1699.81 270.202  15
  -1   4  -7 680.210 283.721   4
   1   4   7 1612.74 230.670  17
  -1   4  -7 1453.10 276.788  23
   1   4   7 877.209 416.317  18
  -1   4  -7 1587.30 260.180  30
   1   4   7 1330.23 257.885  32
   1   4   7 978.590 221.377  24
  -1   4  -8 37455.1 969.721  10
   1   4   8 38441.4 976.516  17
   1   4   8 36972.5 1022.62  15
  -1   4  -8 37395.7 1032.17  30
   1   4   8 38841.6 990.032  24
   1   4   8 37182.4 1072.65  32
  -1   4  -8 37746.5 999.315  23
   1   4   8 36352.1 1054.98  12
   1   4   9 500.911 162.109  17
  -1   4  -9 531.646 195.125  30
  -1   4  -9 509.991 171.464  10
   1   4   9 372.516 217.145  32
   1   4   9 548.655 170.635  24
  -1   4  -9 541.432 199.146  23
   1   4   9 402.404 198.640  12
  -1   4 -10 9356.28 401.955  23
  -1   4 -10 10654.5 408.724  13
   1   4  10 11237.3 476.072  32
  -1   4 -10 10914.1 447.080  30
   1   4  10 10166.3 433.429  12
  -1   5  11 1766.73 208.017  12
  -1   5  11 1354.07 139.923  32
   1   5 -11 1601.12 183.445  30
   1   5 -11 1633.01 181.600  23
   1   5 -10 6139.47 417.688  30
  -1   5  10 7208.52 407.071  32
  -1   5  10 5984.19 367.212  26
   1   5 -10 6068.24 400.118  23
  -1   5  10 6351.51 451.762  12
   1   5  -9-101.994 168.117  10
   1   5  -9 266.682 214.720  30
  -1   5   9 27.1733 145.690  32
   1   5  -9-15.2089 191.919  23
  -1   5   9 170.884 190.587  12
  -1   5   8 22945.4 1428.66  18
  -1   5   8 20874.4 1379.80  20
   1   5  -8 22070.7 765.310  10
   1   5  -8 23126.6 848.466  30
   1   5  -8 22621.8 797.127  23
   1   5  -8 24051.5 1670.21   4
  -1   5   8 23281.1 804.864  32
   1   5  -8 22750.8 1580.79  21
   1   5  -7 1359.64 464.678  21
   1   5  -7 1533.93 569.829   1
  -1   5   7 2517.43 506.199  20
   1   5  -7 2425.47 640.205   4
   1   5  -7 1931.79 261.666  10
  -1   5   7 2598.47 293.143  32
   1   5  -7 2493.74 299.121  23
  -1   5   7 1427.75 423.184  18
   1   5  -7 2504.82 307.567  30
  -1   5   7 2633.15 468.879  22
   1   5  -6 4635.13 619.775  21
  -1   5   6 4351.85 555.329  18
  -1   5   6 6529.46 678.028  20
  -1   5   6 5301.11 550.648  22
   1   5  -6 4639.95 678.692   1
  -1   5   5 75818.2 1821.78  18
   1   5  -5 71855.4 1922.83  21
  -1   5   5 72981.7 1838.72  20
   1   5  -5 75520.8 2166.96   1
  -1   5   5 77423.3 1804.04  22
  -1   5   4 4415.04 424.288  18
   1   5  -4 4123.96 509.308   1
  -1   5   4 4313.32 439.940  20
  -1   5   4 4644.85 470.159  33
  -1   5   4 4351.25 434.576  22
   1   5  -4 4870.10 467.446  21
  -1   5   3 43578.7 1049.56  20
   1   5  -3 43669.3 1060.24  21
  -1   5   3 42359.9 1097.97  33
   1   5  -3 41632.0 1202.47   1
  -1   5   3 41125.2 988.492  18
  -1   5   3 41922.1 1075.15  22
   1   5  -2 12761.2 586.237   1
  -1   5   2 13410.2 489.872  20
  -1   5   2 12998.6 476.370  18
   1   5  -2 12768.0 583.990   3
  -1   5   2 12640.7 540.082  33
  -1   5   2 13821.5 556.409  22
   1   5  -2 12471.9 460.654  21
  -1   5   1 167974. 1289.84  20
   1   5  -1 160466. 1833.39   3
   1   5  -1 171657. 1111.16   5
   1   5  -1 161662. 1773.32   1
   1   5  -1 158068. 1677.40  22
   1   5  -1 167345. 1231.42  21
  -1   5   0 94471.0 1281.87   1
   1   5   0 90263.8 1168.16  33
   1   5   0 94185.2 1356.90  22
   1   5   0 93024.9 1413.33   3
   1   5   1 32530.9 872.571  22
   1   5   1 32217.1 833.052  33
  -1   5  -1 32820.6 898.110  21
  -1   5  -1 33203.6 375.609  22
   1   5   1 32854.1 865.498  20
  -1   5  -1 33218.1 859.045   1
   1   5   2 69072.2 1424.81  20
   1   5   2 68287.8 1416.01  33
  -1   5  -2 66237.0 1427.58  21
   1   5   2 68105.0 1362.56  22
  -1   5  -2 68611.7 1444.09   1
   1   5   2 66376.7 1314.73  18
   1   5   3 111058. 2062.79  20
   1   5   3 106145. 1943.25  18
  -1   5  -3 111824. 2162.33   1
   1   5   3 109391. 1905.95  22
  -1   5  -3 107781. 2087.49  21
   1   5   4 11817.2 796.313  20
   1   5   4 12163.7 783.001  18
   1   5   4 11068.6 694.091  22
  -1   5  -4 11435.9 836.825   1
  -1   5  -4 11969.8 829.664  21
   1   5   5 4831.58 584.069  18
   1   5   5 3762.09 564.339  20
  -1   5  -5 4582.96 632.539   1
  -1   5  -5 4340.05 622.892  21
   1   5   5 4857.80 518.670  22
  -1   5  -5 4346.01 569.224   4
   1   5   6 38802.5 1763.37  20
  -1   5  -6 36983.6 1812.60  21
   1   5   6 40352.8 1763.69  18
   1   5   6 39524.1 1013.92  32
  -1   5  -6 36343.2 1849.85   1
  -1   5  -6 41035.5 941.628  23
  -1   5  -6 39770.7 988.355  30
  -1   5  -6 35729.4 1673.36   4
   1   5   6 38772.9 951.590  24
   1   5   6 37935.2 1476.43  22
   1   5   6 40293.3 941.845  17
   1   5   6 39358.9 989.844  15
   1   5   7 15428.6 1256.44  20
   1   5   7 16038.7 633.854  17
   1   5   7 15946.4 704.841  32
  -1   5  -7 15131.0 674.117  30
   1   5   7 14739.3 654.680  15
  -1   5  -7 13919.9 1154.16   4
  -1   5  -7 15744.3 640.007  23
   1   5   7 15794.5 1211.18  18
   1   5   7 14918.2 629.667  24
  -1   5  -7 14929.3 1292.94  21
   1   5   8 538.774 240.683  32
  -1   5  -8 1048.87 234.265  10
  -1   5  -8 1332.59 254.772  23
   1   5   8 1201.90 209.720  17
   1   5   8 1028.71 238.759  15
   1   5   8 883.388 215.287  24
  -1   5  -8 1331.58 268.162  30
   1   5   9 7827.30 482.479  32
  -1   5  -9 8149.80 482.405  30
   1   5   9 7909.67 408.623  24
  -1   5  -9 8153.62 443.452  23
  -1   5  -9 7669.19 419.343  10
   1   5   9 7307.26 455.301  12
  -1   5 -10 288.842 104.586  13
  -1   5 -10 166.958 135.950  30
  -1   5 -10 347.752 128.147  23
   1   5  10 254.327 148.019  32
   1   5  10 66.5411 123.632  12
  -1   6  11 726.064 126.762  32
   1   6 -11 973.074 138.073  23
   1   6 -11 898.039 162.626  30
  -1   6  11 1113.51 183.703  12
  -1   6  10 4274.73 323.231  32
   1   6 -10 3978.43 318.229  23
   1   6 -10 3824.41 346.694  30
  -1   6  10 3773.21 300.542  26
  -1   6  10 3652.87 354.855  12
   1   6  -9 3572.88 377.757  30
   1   6  -9 2738.88 304.401  10
  -1   6   9 2470.54 290.278  32
   1   6  -9 3125.58 326.231  23
  -1   6   9 3026.04 359.367  12
  -1   6   8 6788.60 453.565  32
   1   6  -8 6365.11 487.529  30
   1   6  -8 6607.46 452.806  10
   1   6  -8 6061.06 898.531   4
  -1   6   8 8213.21 870.053  18
  -1   6   8 6918.11 858.512  20
   1   6  -8 6296.64 437.827  23
  -1   6   7 19181.8 1233.59  20
   1   6  -7 19535.5 1459.41   1
  -1   6   7 18703.4 1177.51  18
   1   6  -7 20076.8 750.895  30
   1   6  -7 20269.4 716.906  10
  -1   6   7 19746.2 1156.02  22
   1   6  -7 20293.9 1443.59   4
  -1   6   7 19617.8 708.528  32
   1   6  -7 19503.9 700.655  23
   1   6  -7 18315.5 1306.88  21
  -1   6   6 14424.2 950.128  20
   1   6  -6 14418.0 1124.29   1
  -1   6   6 13178.3 865.217  22
  -1   6   6 13274.8 885.445  18
   1   6  -6 12217.3 943.158  21
  -1   6   5 49721.2 1596.82  33
  -1   6   5 48653.7 1471.02  18
  -1   6   5 52254.8 1572.25  20
   1   6  -5 51479.4 1825.93   1
  -1   6   5 48981.1 1487.19  22
   1   6  -5 47519.8 1589.50  21
  -1   6   4 5612.13 494.007  20
  -1   6   4 5614.46 518.935  33
   1   6  -4 4593.06 539.939   1
  -1   6   4 6660.02 546.850  22
  -1   6   4 5804.84 469.198  18
   1   6  -4 6436.04 523.907  21
  -1   6   3 2317.71 333.058  33
  -1   6   3 2838.87 318.296  20
   1   6  -3 2462.49 369.801   1
  -1   6   3 3219.79 314.809  18
  -1   6   3 3162.85 356.637  22
   1   6  -3 2449.35 307.856  21
  -1   6   2 58640.0 983.047  18
  -1   6   2 58933.7 1209.08  33
   1   6  -2 59419.4 1300.30   1
  -1   6   2 55660.9 991.849  20
   1   6  -2 62139.8 1285.27   3
   1   6  -2 58814.1 1018.50  21
  -1   6   2 59032.4 1161.99  22
   1   6  -1 113188. 1612.10   3
  -1   6   1 113937. 1149.07  18
   1   6  -1 110989. 807.089   5
   1   6  -1 112624. 1163.98  21
   1   6  -1 114735. 1621.04   1
  -1   6   1 115504. 1400.46  22
   1   6  -1 115653. 1501.70  22
  -1   6   0 27214.3 312.050  20
  -1   6   0 29360.6 796.296   1
   1   6   0 27956.2 725.179  33
  -1   6   0 30285.4 591.278  22
   1   6   0 29078.7 812.107  22
   1   6   0 29870.7 850.286   3
   1   6   1 4560.43 400.247   3
   1   6   1 4437.22 382.600  22
   1   6   1 4997.73 380.468  33
  -1   6  -1 4673.15 153.910  22
  -1   6  -1 4180.51 367.543   1
  -1   6  -1 5071.78 410.206  21
   1   6   2 72673.8 1505.07  20
  -1   6  -2 73858.2 1563.10   1
   1   6   2 75691.7 1401.67  18
   1   6   2 74655.4 1530.79  33
   1   6   2 74905.6 1497.73  22
  -1   6  -2 74967.4 1573.61  21
   1   6   3 59927.6 1561.26  20
   1   6   3 63019.3 1514.35  18
   1   6   3 61647.4 1603.05  33
  -1   6  -3 62058.9 1663.14   1
   1   6   3 62819.7 1513.63  22
  -1   6  -3 63736.9 1645.62  21
   1   6   4 146.972 286.278  20
  -1   6  -4 357.995 286.669   1
  -1   6  -4 435.098 246.135  21
   1   6   4 327.174 201.102  18
   1   6   4 415.762 256.257  22
   1   6   5 11554.4 909.074  20
   1   6   5 11912.3 880.667  18
  -1   6  -5 12790.8 1020.09   1
   1   6   5 12286.4 831.227  22
  -1   6  -5 11835.8 949.136  21
   1   6   6 6697.87 402.288  17
  -1   6  -6 6371.52 823.755   1
   1   6   6 5471.80 726.218  18
   1   6   6 7053.59 448.598  15
   1   6   6 7032.36 433.359  24
   1   6   6 6405.50 649.473  22
  -1   6  -6 7358.03 440.107  30
   1   6   6 6850.93 819.710  20
  -1   6  -6 6298.73 863.154  21
  -1   6  -6 6516.24 750.358   4
  -1   6  -6 6681.91 388.754  23
   1   6   6 6799.55 450.903  32
  -1   6  -7 5865.28 877.371  21
   1   6   7 6708.27 885.320  20
   1   6   7 7008.70 813.092  18
   1   6   7 7985.76 456.364  17
   1   6   7 7129.40 490.618  32
   1   6   7 6998.04 465.386  15
   1   6   7 7561.58 466.597  24
  -1   6  -7 6161.29 868.031   4
  -1   6  -7 6971.17 473.033  30
  -1   6  -7 7491.41 445.586  23
   1   6   8 809.670 203.190  24
   1   6   8 515.610 179.144  17
  -1   6  -8 784.892 224.028  10
  -1   6  -8 816.428 244.050  30
   1   6   8 807.199 247.551  32
   1   6   8 981.618 228.837  15
  -1   6  -8 776.580 227.877  23
  -1   6  -9 3203.07 306.252  10
   1   6   9 3487.35 358.272  32
   1   6   9 3714.40 294.879  24
  -1   6  -9 3860.19 355.387  30
   1   6   9 3224.88 307.067  15
  -1   6  -9 3372.15 295.666  23
   1   6   9 3213.59 320.003  12
  -1   6 -10 169.998 133.744  30
  -1   6 -10 174.788 96.7512  10
   1   6  10 171.408 136.366  32
  -1   6 -10 187.398 103.996  23
   1   6  10 123.534 111.978  12
   1   7 -11 2594.30 223.223  30
  -1   7  11 2569.87 169.890  32
  -1   7  11 2948.17 250.231  12
  -1   7  10 7866.99 480.493  12
   1   7 -10 8674.75 484.083  30
   1   7 -10 7425.78 371.545  10
   1   7 -10 7012.70 394.222  23
  -1   7  10 8105.63 428.018  32
  -1   7   9 5365.07 398.595  32
   1   7  -9 5809.82 462.305  30
   1   7  -9 5138.54 391.195  23
   1   7  -9 5613.05 409.095  10
  -1   7   9 5482.36 454.611  12
   1   7  -8 6054.19 438.384  10
   1   7  -8 5716.59 415.539  23
  -1   7   8 7460.47 880.699  18
  -1   7   8 6329.13 448.622  32
   1   7  -8 5956.37 465.468  30
   1   7  -8 5331.61 796.888  21
   1   7  -7 4882.01 642.077  21
   1   7  -7 4215.19 371.982  10
   1   7  -7 4277.59 381.446  30
   1   7  -7 4438.06 770.313   4
  -1   7   7 3896.08 573.862  22
  -1   7   7 3291.37 590.174  18
  -1   7   7 4632.58 363.161  32
  -1   7   7 4544.91 615.466  20
   1   7  -7 4281.94 341.319  23
   1   7  -7 4899.57 826.580   1
  -1   7   6 5768.63 624.575  20
  -1   7   6 5846.72 626.839  18
   1   7  -6 5831.98 392.825  30
   1   7  -6 6276.34 805.308   1
  -1   7   6 5706.33 597.831  22
   1   7  -6 6196.99 699.620  21
  -1   7   5 13371.1 829.319  20
  -1   7   5 11356.6 737.441  18
   1   7  -5 12724.7 965.507   1
  -1   7   5 12248.1 778.829  22
   1   7  -5 11050.3 804.453  21
  -1   7   5 12067.4 831.972  33
  -1   7   4 60753.8 1492.64  20
   1   7  -4 57319.7 1738.35   1
  -1   7   4 55742.2 1545.64  33
   1   7  -4 58112.3 1512.72  21
  -1   7   4 60675.2 1416.52  18
  -1   7   4 57392.9 1501.45  22
  -1   7   3 32059.0 936.996  20
  -1   7   3 31283.2 1045.74  33
   1   7  -3 32554.4 963.344  21
   1   7  -3 32729.5 1152.42   1
  -1   7   3 34186.3 905.458  18
  -1   7   3 32521.5 1017.64  22
  -1   7   2 58192.2 1282.68  33
  -1   7   2 61484.5 1044.01  20
   1   7  -2 57351.9 1283.75   3
  -1   7   2 58137.6 974.510  18
  -1   7   2 60403.4 1226.16  22
   1   7  -2 60230.7 1086.23  21
   1   7  -2 59125.0 1370.83   1
  -1   7   1 115308. 1056.36  20
   1   7  -1 112901. 1679.54   3
  -1   7   1 112938. 1115.31  18
   1   7  -1 111411. 1277.13  21
   1   7  -1 112427. 1731.75   1
   1   7  -1 112688. 1562.67  22
  -1   7   1 108588. 1431.30  22
   1   7   0 45101.9 989.013  33
  -1   7   0 46238.0 1078.74   1
  -1   7   0 47136.8 784.202  22
   1   7   0 47515.3 1075.04  22
   1   7   0 46945.2 1105.85   3
  -1   7  -1 118459. 1829.53   1
   1   7   1 114446. 1732.95  33
   1   7   1 122945. 1932.99   3
  -1   7  -1 116381. 825.820  22
   1   7   1 119207. 1809.69  22
  -1   7  -1 119316. 1867.67  21
   1   7   2 9609.87 587.458  20
  -1   7  -2 9649.73 615.739   1
   1   7   2 9312.95 594.811  33
   1   7   2 9213.57 510.605  18
   1   7   2 9032.26 595.465  22
  -1   7  -2 9338.89 613.334  21
   1   7   3 14449.8 807.241  20
   1   7   3 14366.7 736.198  18
  -1   7  -3 14181.0 848.546   1
   1   7   3 13193.7 784.704  33
   1   7   3 12793.0 734.967  22
  -1   7  -3 14948.9 849.145  21
   1   7   4 3793.81 517.551  20
   1   7   4 3364.52 453.325  18
  -1   7  -4 4454.86 549.486   1
   1   7   4 3800.76 508.132  33
  -1   7  -4 4537.83 585.813  21
   1   7   4 4109.79 497.185  22
   1   7   5 27271.7 1365.63  20
   1   7   5 25349.3 1274.18  18
  -1   7  -5 26883.4 1463.56   1
   1   7   5 25767.4 1222.06  22
  -1   7  -5 27233.7 1443.02  21
  -1   7  -6 5366.52 720.839  21
   1   7   6 5429.46 733.679  20
  -1   7  -6 5121.49 390.589  30
   1   7   6 5110.22 384.807  24
   1   7   6 5712.07 360.396  17
   1   7   6 4930.44 655.840  18
  -1   7  -6 3979.00 667.216   4
   1   7   6 5334.10 402.249  15
   1   7   6 4421.70 382.330  32
  -1   7  -6 4503.23 685.935   1
  -1   7  -6 5349.07 360.210  23
   1   7   6 3907.90 553.802  22
   1   7   7 31506.7 858.947  17
  -1   7  -7 28916.9 1747.30  21
   1   7   7 28126.9 1650.69  20
  -1   7  -7 29481.3 1808.90   1
   1   7   7 28892.8 1620.51  18
   1   7   7 28991.7 900.875  15
   1   7   7 29053.0 941.158  32
  -1   7  -7 29728.0 931.061  30
  -1   7  -7 28468.3 1674.28   4
   1   7   7 30392.3 893.109  24
  -1   7  -7 28430.2 827.696  23
  -1   7  -8 5365.01 416.119  10
  -1   7  -8 5485.29 393.343  23
   1   7   8 5866.37 416.784  15
   1   7   8 5504.28 446.005  32
  -1   7  -8 5599.16 443.522  30
   1   7   8 5802.32 401.279  24
  -1   7  -9 417.119 172.889  10
   1   7   9 442.578 217.045  32
   1   7   9 137.991 152.076  15
  -1   7  -9 251.574 187.554  30
  -1   7  -9 758.764 184.216  23
   1   7   9 178.341 169.891  12
   1   7   9 607.338 141.255  24
  -1   7 -10 8419.41 328.836  10
   1   7  10 9483.77 419.356  32
  -1   7 -10 8996.70 331.662  23
  -1   7 -10 10020.5 419.842  30
   1   7  10 8899.82 390.157  12
  -1   8  11 284.076 129.320  12
   1   8 -11 188.336 120.674  30
  -1   8  10 751.044 174.804  32
  -1   8  10 851.421 217.078  12
   1   8 -10 918.812 233.375  30
   1   8 -10 542.771 169.271  23
   1   8 -10 939.050 183.658  10
   1   8  -9 12509.0 555.552  23
   1   8  -9 13925.4 603.222  10
   1   8  -9 14084.0 672.688  30
  -1   8   9 14740.2 635.392  32
   1   8  -8 21385.8 785.701  10
   1   8  -8 22134.0 842.389  30
  -1   8   8 21293.1 781.213  32
   1   8  -8 20582.4 729.358  23
   1   8  -7 2026.51 548.657  21
   1   8  -7 3063.15 325.714  10
  -1   8   7 2545.95 518.258  22
  -1   8   7 2600.33 291.261  32
   1   8  -7 3231.19 649.593   1
   1   8  -7 2794.17 335.864  30
  -1   8   7 2036.80 428.839  18
   1   8  -7 2786.68 296.272  23
  -1   8   6 40089.7 955.356  32
  -1   8   6 38872.3 1594.92  20
   1   8  -6 40862.4 977.043  10
  -1   8   6 40480.5 1577.16  22
   1   8  -6 40664.1 989.725  30
  -1   8   6 43711.4 1602.56  18
   1   8  -6 39839.6 1882.72   1
   1   8  -6 39607.4 1683.38  21
   1   8  -5 4363.65 487.957  21
  -1   8   5 3791.63 504.770  33
  -1   8   5 3772.40 436.094  18
  -1   8   5 3963.82 488.336  20
   1   8  -5 3913.81 569.156   1
  -1   8   5 4380.29 502.095  22
  -1   8   4 88595.0 1829.22  20
  -1   8   4 86969.5 2006.05  33
  -1   8   4 90732.5 1735.66  18
   1   8  -4 89659.5 1913.21  21
  -1   8   4 86455.2 1905.02  22
   1   8  -4 87095.7 2186.90   1
   1   8  -3 20582.5 954.800   1
   1   8  -3 21043.5 805.717  21
  -1   8   3 20682.8 897.917  33
  -1   8   3 20996.3 775.467  20
  -1   8   3 21199.7 725.240  18
  -1   8   3 20817.7 854.067  22
  -1   8   2 27060.9 864.024  22
   1   8  -2 27219.2 776.702  21
   1   8  -2 26539.3 902.806   3
  -1   8   2 27481.9 722.413  20
  -1   8   2 25236.6 912.494  33
   1   8  -2 27811.7 1002.47   1
  -1   8   2 26690.3 656.108  18
   1   8  -1 53238.3 1203.84   3
  -1   8   1 55399.1 761.773  18
   1   8  -1 52148.0 1128.64  22
   1   8  -1 52573.2 1277.74   1
   1   8  -1 52516.7 960.345  21
  -1   8   1 54004.2 723.122  20
  -1   8   1 53237.7 1052.68  22
   1   8   0 2264.88 313.241   3
   1   8   0 1985.51 271.134  33
  -1   8   0 2302.61 207.994  22
  -1   8   0 2043.40 318.785   1
   1   8   0 1846.25 295.880  22
   1   8   1 73095.3 1495.69  22
   1   8   1 73078.1 1463.36  33
   1   8   1 72062.1 1548.51   3
  -1   8  -1 72955.8 1546.05  21
  -1   8  -1 72549.1 1531.00   1
  -1   8  -1 72909.9 729.077  22
  -1   8  -2 45960.7 1344.12   1
   1   8   2 46612.5 1327.65  33
   1   8   2 45933.5 1272.71  20
   1   8   2 47798.8 1318.61  22
  -1   8  -2 47708.3 1367.13  21
   1   8   3 151448. 2349.30  18
   1   8   3 151369. 2646.10  33
  -1   8  -3 151433. 2678.72  21
  -1   8  -3 149309. 2718.88   1
   1   8   3 150265. 2576.31  20
   1   8   3 145051. 2495.96  22
   1   8   4 14440.2 943.370  20
   1   8   4 13361.1 913.050  33
  -1   8  -4 13359.8 953.219   1
   1   8   4 13880.8 840.344  18
  -1   8  -4 13952.4 930.294  21
   1   8   4 14737.3 894.660  22
  -1   8  -5 452.831 312.074  21
   1   8   5 1547.05 391.086  20
  -1   8  -5 1602.27 469.288   1
   1   8   5 1559.61 366.840  22
   1   8   5 1254.86 361.475  18
  -1   8  -6 1233.19 510.011  21
   1   8   6 2370.39 490.958  20
   1   8   6 1733.82 211.222  17
  -1   8  -6 2294.77 476.398   4
   1   8   6 1847.29 267.583  32
  -1   8  -6 1742.64 281.093  30
  -1   8  -6 3398.02 656.328   1
   1   8   6 1925.92 274.953  15
   1   8   6 1792.82 258.257  24
  -1   8  -6 1945.79 212.998  23
   1   8   6 1774.15 428.281  18
   1   8   6 1598.05 428.623  22
  -1   8  -7 297.559 406.152  21
   1   8   7 616.012 183.525  24
   1   8   7-505.469 317.987  20
   1   8   7 647.789 242.359  32
  -1   8  -7 583.963 235.921  30
   1   8   7 767.296 189.399  17
  -1   8  -7 985.638 442.598   1
   1   8   7-375.867 333.794  18
   1   8   7 882.841 233.535  15
  -1   8  -7 503.880 174.075  23
  -1   8  -8 5415.38 422.025  10
   1   8   8 5832.22 397.888  24
   1   8   8 5703.91 415.731  15
   1   8   8 5937.25 452.058  32
  -1   8  -8 6030.48 465.867  30
  -1   8  -8 5896.47 392.223  23
   1   8   9 2846.82 317.980  32
   1   8   9 2626.71 268.402  15
  -1   8  -9 2512.30 272.113  10
  -1   8  -9 2608.33 299.347  30
   1   8   9 2114.31 234.066  24
  -1   8  -9 2651.26 245.638  23
   1   8   9 2734.30 302.432  12
  -1   8 -10 1528.36 162.084  10
   1   8  10 1323.82 170.824  12
  -1   8 -10 1716.49 209.095  30
   1   8  10 1851.65 211.981  32
   1   9 -11 11853.4 400.399  30
  -1   9  11 12382.4 430.424  12
  -1   9  10 5568.12 342.997  32
   1   9 -10 5502.22 335.824  10
   1   9 -10 5763.27 391.564  30
  -1   9  10 5166.55 385.372  12
   1   9  -9 995.327 267.369  30
   1   9  -9 1278.33 239.668  10
  -1   9   9 1095.95 239.946  32
   1   9  -9 927.315 186.878  23
  -1   9   8 6435.56 462.148  32
   1   9  -8 6674.40 469.337  10
   1   9  -8 6443.26 486.033  30
   1   9  -8 6188.95 402.377  23
  -1   9   7 28809.4 1543.30  20
  -1   9   7 29646.7 900.758  32
  -1   9   7 28959.8 1477.94  18
   1   9  -7 29218.1 933.151  30
   1   9  -7 29137.7 899.736  10
   1   9  -7 26746.5 1546.25  21
  -1   9   7 30401.0 1512.70  22
   1   9  -7 28762.6 1812.85   1
   1   9  -6 3186.72 551.663  21
  -1   9   6 2844.97 448.921  20
   1   9  -6 2443.94 563.366   1
  -1   9   6 3179.60 308.270  32
   1   9  -6 3099.69 309.355  30
  -1   9   6 2844.99 499.754  18
   1   9  -6 2882.27 293.412  10
  -1   9   6 3538.85 527.065  22
   1   9  -5 3971.78 506.113  21
  -1   9   5 4301.05 507.189  20
   1   9  -5 5103.72 681.576   1
  -1   9   5 4845.85 592.401  33
  -1   9   5 4737.14 483.529  18
  -1   9   5 4971.36 552.988  22
  -1   9   4 46845.5 1366.58  20
   1   9  -4 49372.8 1700.22   1
  -1   9   4 49295.5 1571.31  33
  -1   9   4 52343.0 1315.76  18
  -1   9   4 50954.4 1512.88  22
   1   9  -4 46699.3 1406.84  21
  -1   9   3 35134.8 1014.34  20
   1   9  -3 32693.9 1247.36   1
  -1   9   3 34129.8 1125.10  22
  -1   9   3 31339.1 1153.15  33
  -1   9   3 33636.2 893.970  18
   1   9  -3 31560.4 1014.86  21
  -1   9   2 41662.7 894.534  20
  -1   9   2 40817.2 1216.32  33
  -1   9   2 40244.4 1098.76  22
  -1   9   2 42100.6 808.597  18
   1   9  -2 38603.3 1123.46   3
   1   9  -2 37921.3 1227.21   1
   1   9  -2 39814.8 997.086  21
  -1   9   1 73939.1 842.178  20
   1   9  -1 71195.1 1442.09   3
  -1   9   1 68984.7 797.701  18
   1   9  -1 65940.6 1329.47  22
   1   9  -1 70247.9 1572.62   1
  -1   9   1 68354.3 1261.01  22
   1   9   0 60911.9 1366.99   3
  -1   9   0 62294.3 1446.24   1
  -1   9   0 64026.6 1037.11  22
   1   9   0 60034.5 1338.39  22
   1   9   0 59950.6 1310.68  33
  -1   9  -1 30425.2 1065.34   1
   1   9   1 30200.3 1046.93   3
  -1   9  -1 31256.8 1079.41  21
   1   9   1 29992.7 999.716  33
  -1   9  -1 31620.5 535.409  22
   1   9   1 30962.7 1031.98  22
  -1   9  -2 4745.40 496.170   1
   1   9   2 5083.80 505.618  33
   1   9   2 4908.38 475.235  20
   1   9   2 4266.53 451.505  22
  -1   9  -2 5178.26 511.599  21
   1   9   3 6393.81 605.104  33
   1   9   3 6021.29 500.448  18
  -1   9  -3 6334.66 643.392   1
   1   9   3 6232.41 586.205  20
  -1   9  -3 6981.37 642.808  21
   1   9   3 6072.92 593.243  22
   1   9   4 17467.0 1032.67  20
  -1   9  -4 19551.0 1180.08   1
   1   9   4 17710.7 956.151  18
   1   9   4 18780.3 1092.05  33
   1   9   4 17648.3 999.095  22
  -1   9  -4 18130.1 1102.36  21
   1   9   5 7328.86 761.498  20
   1   9   5 8691.18 469.693  32
   1   9   5 8736.75 454.265  24
  -1   9  -5 9161.64 464.017  30
   1   9   5 7505.08 724.165  18
  -1   9  -5 7641.49 831.329   1
   1   9   5 8048.20 441.873  15
   1   9   5 7148.78 742.124  22
  -1   9  -5 7568.33 821.584  21
  -1   9  -6 2860.24 612.176  21
  -1   9  -6 2571.79 552.998   1
   1   9   6 2885.96 629.903  20
   1   9   6 2800.32 326.142  32
   1   9   6 3921.90 306.386  17
   1   9   6 4113.62 355.275  15
  -1   9  -6 2542.44 556.449   4
   1   9   6 3659.72 323.736   7
   1   9   6 3011.72 532.860  22
   1   9   6 3983.29 576.694  18
   1   9   6 3545.05 342.176  24
  -1   9  -6 3886.00 354.387  30
   1   9   7 5360.89 415.629  15
  -1   9  -7 5594.33 434.124  10
   1   9   7 5232.52 399.797  24
  -1   9  -7 5351.39 443.225  30
   1   9   7 5377.11 448.385  32
  -1   9  -8 3454.41 370.603  30
   1   9   8 3864.08 351.102  15
   1   9   8 3897.96 395.582  32
  -1   9  -8 3510.95 360.099  10
   1   9   8 3378.87 319.930  24
   1   9   9 13677.9 535.724  15
   1   9   9 14569.2 610.076  32
  -1   9  -9 13961.9 585.922  30
   1   9   9 14442.6 597.259  12
  -1   9  -9 13343.0 545.628  10
   1   9   9 14140.7 505.290  24
  -1   9 -10 7519.93 305.815  10
  -1   9 -10 8323.29 370.648  30
   1   9  10 8185.18 371.956  32
   1   9  10 7183.56 331.867  12
   1  10 -11 760.845 137.882  30
  -1  10  11 820.855 140.992  12
   1  10 -10 3367.76 272.744  10
  -1  10  10 3752.40 287.461  32
  -1  10  10 3574.09 318.169  12
   1  10 -10 3571.13 317.085  30
  -1  10   9 476.368 205.263  32
   1  10  -9 346.995 232.529  30
   1  10  -9 519.710 202.534  10
   1  10  -8 12604.0 630.516  10
   1  10  -8 12232.9 634.168  30
  -1  10   8 13000.6 619.776  32
  -1  10   7 17026.1 1216.03  20
   1  10  -7 16197.8 697.275  10
  -1  10   7 17040.3 1136.59  18
   1  10  -7 15497.3 1325.65   1
  -1  10   7 15085.8 1108.35  22
  -1  10   7 15597.5 670.888  32
   1  10  -7 15656.5 694.502  30
   1  10  -7 16720.6 648.043  31
   1  10  -7 16586.0 1264.26  21
  -1  10   6 13003.4 933.447  20
  -1  10   6 12095.9 881.853  18
   1  10  -6 11725.0 560.665  30
   1  10  -6 12450.9 581.130  10
  -1  10   6 11433.3 983.243  33
   1  10  -6 13375.5 1187.58   1
  -1  10   6 12146.6 937.137  22
   1  10  -6 11914.8 932.673  21
  -1  10   5 14509.6 906.706  20
   1  10  -5 13241.2 1072.98   1
  -1  10   5 13218.7 965.781  33
  -1  10   5 13410.1 801.817  18
  -1  10   5 13822.9 917.955  22
   1  10  -5 13644.7 907.852  21
  -1  10   4 1717.91 357.566  33
  -1  10   4 1272.02 312.123  20
   1  10  -4 1249.48 385.003   1
  -1  10   4 1245.79 265.396  18
  -1  10   4 1647.61 348.525  22
   1  10  -4 1128.58 294.184  21
  -1  10   3 15481.0 607.393  18
  -1  10   3 15814.9 701.198  20
   1  10  -3 15142.2 919.874   1
  -1  10   3 13293.2 798.793  33
  -1  10   3 14675.2 785.269  22
   1  10  -3 14865.6 729.490  21
  -1  10   2 29132.7 778.165  20
  -1  10   2 28452.9 1085.52  33
   1  10  -2 28641.7 993.687   3
  -1  10   2 28300.2 959.656  22
  -1  10   2 29305.7 659.714  18
   1  10  -2 28605.7 1131.18   1
   1  10  -2 26512.2 861.378  21
  -1  10   1 35843.6 573.236  20
   1  10  -1 37310.9 1043.89  22
   1  10  -1 36843.7 1090.09   3
  -1  10   1 36255.7 520.398  18
   1  10  -1 39297.3 1256.90   1
  -1  10   1 36947.2 976.999  22
   1  10   0 43868.0 1214.02   3
   1  10   0 44186.0 1205.58  33
  -1  10   0 45095.9 1315.49   1
  -1  10   0 46641.0 947.403  22
   1  10   0 44485.2 1204.36  22
   1  10   1 90941.0 1816.24  33
  -1  10  -1 93780.6 1932.39  21
  -1  10  -1 94114.0 1958.14   1
  -1  10  -1 94151.1 1012.19  22
   1  10   1 95768.0 1879.09  22
   1  10   1 95435.0 1898.92   3
  -1  10  -2 2580.47 432.642   1
   1  10   2 4271.67 469.468  33
   1  10   2 3939.03 481.885   3
   1  10   2 4549.65 502.719  22
  -1  10  -2 4262.61 515.527  21
   1  10   3 25242.8 1122.16  20
   1  10   3 27466.0 1214.19  33
  -1  10  -3 26698.3 1248.36   1
   1  10   3 26780.0 1188.48  22
  -1  10  -3 27006.3 1224.00  21
   1  10   4 3437.34 504.229  20
   1  10   4 3124.26 440.845  18
  -1  10  -4 3721.63 575.461   1
   1  10   4 3300.06 511.100  33
  -1  10  -4 3791.86 544.634  21
   1  10   4 4100.32 526.743  22
  -1  10  -5 2417.29 507.111  21
   1  10   5 3097.86 535.307  20
   1  10   5 3334.99 322.097  32
   1  10   5 3416.79 311.069  15
  -1  10  -5 3029.46 554.138   1
   1  10   5 1124.19 358.656  18
  -1  10  -5 3345.98 309.092  30
   1  10   5 2610.26 242.996   7
   1  10   5 3675.47 323.672  24
   1  10   5 2125.80 477.322  22
   1  10   6 7754.85 899.918  20
  -1  10  -6 9451.06 1014.54   1
   1  10   6 7576.69 489.587  32
  -1  10  -6 8777.09 507.765  30
   1  10   6 8284.78 490.691  15
   1  10   6 8511.41 469.405   7
   1  10   6 8886.32 837.283  18
   1  10   6 8562.31 491.996  24
  -1  10  -6 8229.61 889.426   4
  -1  10  -6 7307.77 935.834  21
   1  10   6 6982.84 813.194  22
  -1  10  -7 18035.6 739.373  30
  -1  10  -7 17486.2 729.255  10
   1  10   7 17381.2 746.254  32
   1  10   7 17625.5 690.955  24
   1  10   7 16959.2 694.735  15
   1  10   8 6546.31 411.716  24
   1  10   8 6706.20 474.729  32
   1  10   8 6979.02 451.636  15
  -1  10  -8 6492.80 456.762  30
  -1  10  -8 6569.41 460.631  10
   1  10   9 1688.56 216.867  15
  -1  10  -9 1832.50 240.638  10
   1  10   9 1719.14 257.842  32
  -1  10  -9 2232.56 268.371  30
   1  10   9 2008.34 214.816  24
   1  10   9 1966.37 250.019  12
   1  10  10 8838.54 348.731  12
  -1  10 -10 9198.32 334.912  10
   1  10  10 10183.8 389.935  32
  -1  10 -10 10037.7 389.372  30
   1  11 -11 110.616 89.6509  30
  -1  11  11 460.662 108.821  12
   1  11 -10 708.797 166.277  10
   1  11 -10 428.423 173.655  30
  -1  11  10 435.001 167.053  12
  -1  11  10 419.032 142.249  32
   1  11  -9 8840.76 492.478  10
  -1  11   9 8979.69 492.994  32
   1  11  -8 3745.96 372.225  10
  -1  11   8 3715.68 365.241  32
   1  11  -8 3257.64 364.943  30
  -1  11   7 2450.16 536.959  20
  -1  11   7 3691.33 363.188  32
   1  11  -7 3519.60 368.830  10
   1  11  -7 3743.81 374.818  30
   1  11  -7 3887.25 339.109  31
   1  11  -7 3302.02 735.122   1
  -1  11   6 34061.0 1532.97  20
   1  11  -6 33129.4 941.081  10
  -1  11   6 34419.6 1582.48  22
  -1  11   6 35672.9 1700.70  33
   1  11  -6 32572.7 1833.27   1
   1  11  -6 32453.0 929.697  30
   1  11  -6 31357.8 1534.95  21
  -1  11   5 5408.67 589.073  20
   1  11  -5 4615.58 574.908  21
   1  11  -5 4174.06 654.238   1
  -1  11   5 4338.78 594.831  33
  -1  11   5 5178.52 631.785  22
  -1  11   5 5252.93 497.832  18
  -1  11   4 4328.66 459.883  20
   1  11  -4 4349.94 495.437  21
  -1  11   4 3628.28 383.741  18
   1  11  -4 3334.30 545.690   1
  -1  11   4 3467.79 516.214  33
  -1  11   4 4065.48 501.950  22
  -1  11   3 3113.69 356.234  20
  -1  11   3 2475.54 253.083  18
   1  11  -3 2604.42 468.947   1
  -1  11   3 2217.84 395.667  33
  -1  11   3 2918.81 402.797  22
   1  11  -3 2511.55 364.694  21
  -1  11   2 7223.59 402.845  20
  -1  11   2 5134.61 503.542  33
   1  11  -2 6650.81 617.064   1
   1  11  -2 7211.27 534.564   3
  -1  11   2 6649.24 515.933  22
   1  11  -2 6784.00 480.108  21
   1  11  -1 12276.9 664.048   3
   1  11  -1 12032.1 639.733  22
   1  11  -1 12067.2 595.722  21
  -1  11   1 12335.4 751.635  33
  -1  11   1 12464.9 615.563  22
   1  11  -1 12472.3 771.874   1
   1  11   0 18796.1 828.300   3
  -1  11   0 20183.7 948.953   1
   1  11   0 19464.2 865.146  33
  -1  11   0 20883.9 675.923  22
   1  11   0 18645.3 830.661  22
   1  11   1 75029.2 1741.74  22
   1  11   1 68873.1 1669.67  33
  -1  11  -1 75664.2 1826.89  21
   1  11   1 71929.0 1711.10   3
  -1  11  -1 72771.4 1824.98   1
   1  11   2 15073.6 867.596  33
   1  11   2 15388.7 889.105  22
   1  11   2 14372.7 864.597   3
  -1  11  -2 16220.9 919.620  21
  -1  11  -2 14638.8 905.824   1
  -1  11  -3 9043.78 791.948   1
   1  11   3 10062.8 778.111  33
   1  11   3 9749.72 735.328  20
   1  11   3 9881.27 756.365  22
  -1  11  -3 10606.9 820.234  21
   1  11   4 146.169 284.381  20
   1  11   4 494.354 301.175  33
   1  11   4 823.966 351.085  22
  -1  11  -4 479.462 311.876   1
  -1  11  -4 573.119 362.385  21
   1  11   5 19568.7 698.363  24
   1  11   5 16922.5 1183.23  20
   1  11   5 18755.5 657.160   7
  -1  11  -5 18042.0 1298.99   1
  -1  11  -5 18730.4 670.189  30
   1  11   5 17559.3 684.384  32
   1  11   5 18596.4 682.841  15
   1  11   5 17078.0 1144.22  22
  -1  11  -5 18020.3 1250.27  21
  -1  11  -6 1436.84 601.106  21
   1  11   6 260.840 234.952  20
   1  11   6 1511.84 252.392  32
   1  11   6 906.387 222.527  24
   1  11   6 859.249 226.214  15
   1  11   6 1205.36 444.176  22
  -1  11  -6 935.016 245.540  30
  -1  11  -6 813.824 437.361   1
   1  11   6 1077.63 193.375   7
   1  11   7 4618.45 413.438  32
  -1  11  -7 4788.79 411.105  10
   1  11   7 4371.60 373.032  15
   1  11   7 4880.22 386.948  24
  -1  11  -7 4416.41 401.571  30
  -1  11  -8 4883.33 412.610  30
   1  11   8 5313.35 390.538  15
  -1  11  -8 4876.18 406.820  10
   1  11   8 5226.98 375.921  24
   1  11   8 5397.65 428.073  32
  -1  11  -9 16564.1 586.949  10
   1  11   9 15684.5 498.850  24
   1  11   9 15498.9 593.576  12
  -1  11  -9 16387.9 602.092  30
   1  11   9 15399.3 523.185  15
   1  11   9 16568.2 611.775  32
  -1  11 -10 9696.39 364.325  30
   1  11  10 8897.36 334.552  12
  -1  11 -10 8570.25 314.025  10
   1  11  10 9764.46 366.073  32
  -1  12  10 451.934 141.633  32
   1  12 -10 619.999 172.140  30
  -1  12  10 378.499 163.002  12
   1  12 -10 279.944 131.203  10
   1  12  -9 36.7339 186.153  30
   1  12  -9 23.3571 162.029  10
  -1  12   9 65.6540 161.623  32
   1  12  -8 3732.15 392.383  30
   1  12  -8 4576.14 404.811  10
  -1  12   8 3663.41 362.855  32
   1  12  -7 9866.78 1104.23   1
  -1  12   7 6343.94 833.502  20
   1  12  -7 8384.93 524.152  10
  -1  12   7 7957.43 499.339  32
   1  12  -7 7674.52 464.188  31
   1  12  -7 8062.12 519.498  30
  -1  12   7 9981.37 972.015  22
   1  12  -6-203.609 288.074  21
  -1  12   6-225.322 244.037  20
  -1  12   6 200.323 315.312  33
   1  12  -6-236.053 471.265   1
   1  12  -6 524.174 186.204  10
   1  12  -6 438.509 211.559  30
  -1  12   6 693.356 343.820  22
  -1  12   5 3662.03 493.068  20
   1  12  -5 3432.62 323.835  10
  -1  12   5 3416.18 592.280  33
   1  12  -5 3706.50 549.766  21
   1  12  -5 3504.44 600.555   1
  -1  12   5 3301.80 501.169  22
  -1  12   4 5658.91 521.449  20
  -1  12   4 5225.64 600.949  33
  -1  12   4 6656.18 634.474  22
   1  12  -4 5698.37 567.757  21
   1  12  -4 4951.44 663.464   1
   1  12  -3 16413.4 1024.57   1
  -1  12   3 16423.6 735.989  20
  -1  12   3 14931.5 922.634  33
  -1  12   3 15125.9 861.477  22
   1  12  -3 13602.2 750.095  21
   1  12  -2 75750.4 1698.88   3
  -1  12   2 70924.7 1873.52  33
   1  12  -2 73244.7 1986.28   1
   1  12  -2 73120.3 1577.73  21
  -1  12   2 76626.5 1712.05  22
   1  12  -1 19727.2 1023.59   1
  -1  12   1 19088.7 787.328  22
  -1  12   1 18386.3 938.880  33
   1  12  -1 17937.6 762.047  21
   1  12  -1 20179.8 863.158   3
   1  12  -1 18575.1 820.594  22
   1  12   0 13532.4 731.218   3
   1  12   0 12081.6 726.428  33
  -1  12   0 13535.3 579.604  22
   1  12   0 12483.8 719.587  22
   1  12   1 142849. 2492.62  22
   1  12   1 141447. 2471.24   3
   1  12   1 136036. 2459.52  33
  -1  12  -1 141178. 2675.74   1
  -1  12  -1 141010. 2606.85  21
   1  12   2 15178.8 892.351  33
  -1  12  -2 16198.3 978.875   1
   1  12   2 15708.3 919.120  22
   1  12   2 15903.0 925.573   3
  -1  12  -2 16004.6 947.809  21
  -1  12  -3 8086.86 770.650  21
  -1  12  -3 6627.89 704.661   1
   1  12   3 7231.14 687.852   3
   1  12   3 6600.61 661.232  33
   1  12   3 7035.47 681.191  22
   1  12   4 15698.2 1042.01  20
   1  12   4 15917.7 1089.87  33
  -1  12  -4 16444.6 1186.99   1
   1  12   4 15919.5 1089.73  22
  -1  12  -4 15693.0 1097.20  21
  -1  12  -5 4143.40 633.860  21
  -1  12  -5 3030.72 589.053   1
   1  12   5 4400.04 363.838  15
   1  12   5 4144.91 364.980  32
   1  12   5 3325.50 587.901  20
  -1  12  -5 4412.12 360.716  30
   1  12   5 4354.37 362.281  24
   1  12   5 4182.74 339.036   7
   1  12   5 4217.75 672.182  22
  -1  12  -6 44878.2 1104.34  30
   1  12   6 46654.0 1125.80  15
   1  12   6 44797.6 1149.56  32
  -1  12  -6 46320.7 1140.34  10
   1  12   6 45922.6 1047.84   7
   1  12   6 45638.0 1112.18  24
  -1  12  -6 47235.0 2306.08   1
   1  12   6 46918.5 1999.33  22
  -1  12  -6 43707.1 2106.81  21
   1  12   7 47.6431 197.932  32
   1  12   7-466.086 183.923  15
  -1  12  -7-26.0283 180.754  30
   1  12   7 201.573 172.068  24
  -1  12  -7 80.4883 199.715  10
   1  12   8 3483.57 361.655  32
   1  12   8 2765.06 291.615  15
  -1  12  -8 2883.46 340.273  10
   1  12   8 3251.30 297.654  24
  -1  12  -8 3018.70 333.856  30
   1  12   9 5134.90 357.123  32
  -1  12  -9 5653.29 356.739  10
  -1  12  -9 5542.60 362.196  30
   1  12   9 5187.26 307.353  15
   1  12   9 5015.00 284.483  24
   1  12   9 5410.81 351.572  12
  -1  12 -10 1538.93 142.160  10
  -1  12 -10 1935.60 173.226  30
   1  12  10 2106.52 172.037  32
   1  13 -10 5266.45 302.918  10
   1  13 -10 5379.08 322.462  30
  -1  13  10 5326.24 296.966  32
  -1  13  10 5703.80 343.628  12
   1  13 -10 4477.77 257.543   7
   1  13  -9 3419.94 330.179  10
   1  13  -9 3470.68 345.040  30
  -1  13   9 3432.12 307.590  32
  -1  13   8 744.670 209.912  32
   1  13  -8 1259.84 226.778  31
   1  13  -8 897.702 248.459  30
   1  13  -8 1088.74 241.858  10
   1  13  -7 20094.3 792.673  10
  -1  13   7 21667.4 797.700  32
   1  13  -7 20694.8 743.005  31
   1  13  -7 19672.2 773.075  30
   1  13  -6 1673.79 509.916   1
  -1  13   6 2006.54 444.297  20
   1  13  -6 1810.80 279.852  31
   1  13  -6 1248.98 267.210  10
   1  13  -6 1464.52 251.509  30
  -1  13   6 1446.40 390.042  33
  -1  13   6 617.604 311.128  22
  -1  13   5 14329.6 941.842  20
   1  13  -5 15800.8 648.409  10
  -1  13   5 13703.1 1068.18  33
  -1  13   5 14113.3 1024.04  22
   1  13  -5 16182.7 620.727  30
   1  13  -5 14695.8 1188.41   1
   1  13  -5 15843.4 1008.54  21
  -1  13   4 29564.2 1172.75  20
  -1  13   4 29441.6 1334.24  22
   1  13  -4 29459.7 1533.12   1
  -1  13   4 28864.5 1411.82  33
   1  13  -4 29221.8 1270.74  21
   1  13  -3 8264.77 783.264   1
   1  13  -3 8059.14 616.948  21
  -1  13   3 8447.67 681.969  22
  -1  13   3 8848.76 735.174  33
   1  13  -2 18554.5 871.952   3
  -1  13   2 18526.5 1014.94  33
   1  13  -2 18892.1 1081.19   1
  -1  13   2 18495.0 898.954  22
   1  13  -2 17385.8 821.739  21
   1  13  -1 46779.0 1346.98   3
   1  13  -1 43182.7 1383.94  33
  -1  13   1 43538.7 1498.19  33
   1  13  -1 45370.2 1591.90   1
  -1  13   1 43816.5 1226.05  22
   1  13  -1 44616.8 1303.05  22
   1  13  -1 44215.7 1243.04  21
   1  13   0 17182.0 846.533   3
  -1  13   0 16833.2 973.715   1
   1  13   0 17934.5 891.885  22
  -1  13   0 17320.1 685.923  22
  -1  13  -1 28018.2 1270.86   1
   1  13   1 25593.4 1128.83  33
   1  13   1 28330.8 1182.83  22
  -1  13  -1 28803.2 1252.48  21
   1  13   2 17127.3 997.438  33
  -1  13  -2 16202.0 1032.99   1
   1  13   2 18464.2 1011.27   3
   1  13   2 17072.3 989.630  22
  -1  13  -2 17009.4 1010.51  21
  -1  13  -3 854.853 364.381  21
  -1  13  -3 1411.30 392.509   1
   1  13   3 1192.22 387.618   3
   1  13   3 563.347 309.532  33
   1  13   3 888.437 361.640  22
  -1  13  -4 23122.1 1411.49   1
   1  13   4 22142.8 1316.54  33
   1  13   4 24194.6 756.509  15
   1  13   4 21229.4 1324.56   3
   1  13   4 23851.6 759.239  24
   1  13   4 23985.9 1339.21  22
  -1  13  -4 21704.2 1332.68  21
   1  13   5 694.981 368.547  33
  -1  13  -5 471.214 181.220  30
   1  13   5 730.482 193.434  15
   1  13   5 368.615 190.364  32
   1  13   5 394.503 156.804   7
   1  13   5 435.656 328.406   3
  -1  13  -5-300.539 339.404   1
   1  13   5 760.007 225.775  24
   1  13   5 157.333 342.139  22
  -1  13  -6 4325.96 848.833  21
  -1  13  -6 4388.20 386.102  10
   1  13   6 5140.23 428.172  32
  -1  13  -6 4844.13 396.590  30
   1  13   6 4077.38 360.721  24
   1  13   6 4635.19 701.510  22
   1  13   6 4820.88 381.771  15
   1  13   6 3226.18 663.091   3
  -1  13  -6 3657.77 675.558   1
   1  13   6 4607.32 356.731   7
   1  13   7 11722.3 618.065  32
  -1  13  -7 11363.4 593.934  10
  -1  13  -7 11309.3 575.227  30
   1  13   7 11506.3 559.703  24
   1  13   7 11672.2 573.210  15
  -1  13  -8 125.567 176.137  30
   1  13   8 374.693 159.241  15
   1  13   8 198.316 149.040  24
   1  13   8 295.824 191.234  32
  -1  13  -8 227.837 208.020  10
  -1  13  -9 8186.23 404.642  10
   1  13   9 7011.43 325.316  15
   1  13   9 7840.13 332.403  24
   1  13   9 8114.38 417.433  32
  -1  13  -9 7980.05 407.108  30
   1  13   9 7968.41 408.174  12
  -1  13 -10 2272.61 165.030  30
   1  13  10 2963.27 187.509  32
  -1  14  10 2366.71 199.096  32
   1  14 -10 2387.49 214.357  10
   1  14 -10 2225.48 168.334   7
   1  14 -10 2294.35 219.022  30
  -1  14  10 2434.60 231.277  12
  -1  14   9 586.147 172.671  32
   1  14  -9 506.477 185.828  30
   1  14  -9 395.127 195.664  10
   1  14  -8 1657.15 239.578  31
   1  14  -8 1932.28 288.521  10
   1  14  -8 1405.58 256.524  30
  -1  14   8 1928.57 287.209  32
   1  14  -7 2689.38 347.180  10
   1  14  -7 2455.43 309.439  31
   1  14  -7 2058.27 311.938  30
  -1  14   7 2010.18 290.730  32
   1  14  -6 30208.9 941.532  10
  -1  14   6 33012.5 1771.50  33
   1  14  -6 30937.3 931.584  31
  -1  14   6 29863.9 1575.03  22
   1  14  -6 33950.6 1927.57   1
   1  14  -6 31905.3 926.578  30
   1  14  -5 18948.5 708.648  31
  -1  14   5 19265.1 1284.26  33
   1  14  -5 18544.5 710.144  10
  -1  14   5 18790.1 643.021  24
   1  14  -5 19493.2 1434.04   1
   1  14  -5 18794.8 674.330  30
   1  14  -5 19725.3 1193.42  21
  -1  14   5 20565.5 1244.06  22
  -1  14   4 3538.94 583.474  33
   1  14  -4 4274.40 700.848   1
  -1  14   4 2809.18 470.245  22
   1  14  -4 3142.97 488.185  21
   1  14  -3 10611.2 925.954   1
  -1  14   3 9449.73 808.943  33
  -1  14   3 11181.2 802.600  22
   1  14  -3 9639.26 701.814  21
  -1  14   2 32861.8 1405.65  33
   1  14  -2 28040.1 1085.18   3
   1  14  -2 30269.8 1418.08   1
  -1  14   2 28274.8 1132.87  22
   1  14  -2 29729.9 1121.02  21
   1  14  -1 1242.74 307.553  33
  -1  14   1 1597.80 365.129  33
   1  14  -1 1618.35 295.636   3
   1  14  -1 1307.91 304.606  21
   1  14  -1 1901.33 443.276   1
  -1  14   1 1598.94 286.370  22
   1  14  -1 1750.70 330.751  22
   1  14   0 6389.53 561.646   3
   1  14   0 5318.20 539.170  22
   1  14   0 6180.52 679.884   1
  -1  14   0 6841.11 665.592   1
   1  14   0 4790.91 543.502  33
  -1  14   0 6923.96 466.463  22
   1  14   1 86595.0 2044.58   3
  -1  14  -1 85748.5 2219.91  21
   1  14   1 81743.7 2100.91  33
  -1  14  -1 84184.0 2305.52   1
   1  14   1 83532.2 2082.52  22
  -1  14  -2 5216.42 624.689  21
   1  14   2 4787.82 599.256  33
  -1  14  -2 4615.42 611.398   1
   1  14   2 5928.90 643.137  22
   1  14   2 6330.93 621.055   3
  -1  14  -3 2352.11 530.778   1
   1  14   3 1527.73 354.568  33
   1  14   3 1924.45 462.207   3
   1  14   3 1958.09 453.444  22
  -1  14  -3 2234.17 460.647  21
   1  14   4 1171.54 375.689  33
   1  14   4 819.413 194.462  24
   1  14   4 1122.24 370.135   3
  -1  14  -4 284.725 373.559   1
  -1  14  -4 839.873 409.431  21
   1  14   4 752.602 182.290  15
   1  14   4 774.539 369.977  22
   1  14   4 857.872 191.167   7
  -1  14  -5 18439.7 706.683  10
  -1  14  -5 17066.9 1338.36   1
   1  14   5 19781.1 1373.36  33
  -1  14  -5 19600.4 693.024  30
   1  14   5 19938.1 690.284   7
   1  14   5 19513.5 728.437  15
   1  14   5 18454.6 708.851  24
   1  14   5 18797.9 1308.50  22
   1  14   5 18885.8 1357.08   3
  -1  14  -5 19174.1 1384.50  21
  -1  14  -6 4682.53 389.183  30
   1  14   6 4407.71 381.781  24
   1  14   6 4631.39 389.878  15
  -1  14  -6 4629.02 409.647  10
   1  14   6 5099.78 436.214  32
   1  14   7 6786.20 435.577  15
  -1  14  -7 6711.68 456.940  30
   1  14   7 6648.06 471.207  32
   1  14   7 7120.26 452.246  24
  -1  14  -7 6423.97 464.203  10
  -1  14  -8 3922.75 356.309  10
   1  14   8 4419.14 322.464  15
  -1  14  -8 3726.93 332.429  30
   1  14   8 4394.46 315.597  24
   1  14   8 3788.32 346.018  32
   1  14   9 364.362 150.841  12
  -1  14  -9 509.507 151.626  30
   1  14   9 547.929 162.904  32
  -1  14  -9 536.441 165.021  10
   1  15 -10 804.020 106.894   7
  -1  15  10 1587.09 189.332  12
  -1  15  10 1174.03 145.688  32
   1  15 -10 1150.26 162.767  10
   1  15 -10 1225.48 154.284  30
  -1  15   9 143.085 135.833  32
   1  15  -9 106.889 158.716  10
   1  15  -9 204.172 152.492  30
   1  15  -8 23839.1 833.037  10
   1  15  -8 23917.9 738.828  31
   1  15  -8 22564.5 777.196  30
   1  15  -7 5240.53 434.525  10
  -1  15   7 4995.02 420.714  32
   1  15  -7 4956.45 414.241  30
   1  15  -7 5712.22 428.929  31
   1  15  -6 5710.58 441.975  10
  -1  15   6 6732.08 869.944  33
   1  15  -6 5274.99 402.424  30
   1  15  -6 5365.30 425.479  31
   1  15  -6 6468.90 977.246   1
  -1  15   6 6290.52 743.555  22
  -1  15   5 9544.19 902.637  22
   1  15  -5 9704.84 531.634  10
   1  15  -5 8839.43 1003.78   1
  -1  15   5 9468.55 969.765  33
  -1  15   5 9669.54 487.351  24
   1  15  -5 10146.8 501.882  30
   1  15  -5 10095.7 535.856  31
   1  15  -4 22428.2 735.748  10
   1  15  -4 23329.2 1460.54   1
   1  15  -4 22587.3 764.588  31
  -1  15   4 20743.7 1301.90  33
   1  15  -4 23299.1 1205.37  21
  -1  15   4 21583.1 1228.45  22
  -1  15   3 4956.60 635.728  33
  -1  15   3 5161.77 576.315  22
   1  15  -3 4694.50 665.520   1
   1  15  -3 5239.47 541.226  21
   1  15  -2 2125.00 348.496   3
  -1  15   2 2406.67 386.306  22
   1  15  -2 1977.55 327.779  21
   1  15  -2 1768.27 437.940   1
  -1  15   2 1887.92 415.129  33
   1  15  -1 8741.35 715.755  33
  -1  15   1 9012.52 770.045  33
  -1  15   1 7947.10 778.983   1
   1  15  -1 8161.62 636.346  22
  -1  15   1 8417.85 614.947  22
   1  15  -1 9190.79 831.359   1
   1  15  -1 8719.11 631.129  21
   1  15   0 751.348 263.615  33
   1  15   0 915.558 253.218   3
  -1  15   0 683.270 346.593   1
   1  15   0 706.945 363.829   1
   1  15   0 956.241 296.179  22
   1  15   1 1007.65 324.836  33
  -1  15  -1 791.233 341.639  21
   1  15   1 596.187 273.680  22
  -1  15  -1 1655.20 449.164   1
   1  15   1 802.199 300.617   3
   1  15   2 50118.7 1817.73  33
   1  15   2 53263.8 1859.63  22
  -1  15  -2 55618.8 1948.94  21
  -1  15  -2 55672.8 2038.47   1
   1  15   2 54689.0 1810.66   3
  -1  15  -3 12136.2 976.891  21
  -1  15  -3 12646.9 1058.83   1
   1  15   3 12867.9 568.339  24
   1  15   3 12733.2 985.884  33
   1  15   3 13463.4 569.178  15
   1  15   3 13183.8 997.724  22
   1  15   3 11820.7 936.248   3
   1  15   4 1184.67 429.063   3
   1  15   4 1242.88 371.335  33
  -1  15  -4 1159.44 213.236  10
   1  15   4 1081.01 208.979  15
  -1  15  -4 2380.35 636.090   1
   1  15   4 1023.09 234.504  24
   1  15   4 1362.94 413.033  22
   1  15   4 1294.04 208.210   7
  -1  15  -4 1833.83 486.347  21
   1  15   5 25433.6 1571.77  33
   1  15   5 24136.7 760.884   7
   1  15   5 23941.1 1514.21   3
  -1  15  -5 26085.8 1737.68   1
   1  15   5 24440.1 831.364  24
  -1  15  -5 25229.0 782.991  30
   1  15   5 26343.2 1561.39  22
  -1  15  -5 23415.7 803.822  10
   1  15   5 24542.4 818.989  15
  -1  15  -5 25064.5 1602.24  21
   1  15   6 2451.68 314.236  32
  -1  15  -6 2343.51 306.345  30
   1  15   6 2699.57 308.654  15
  -1  15  -6 2721.56 336.983  10
   1  15   6 2641.69 317.481  24
   1  15   7 3124.65 346.557  32
   1  15   7 2946.14 303.870  24
   1  15   7 2724.45 295.807  15
  -1  15  -7 2708.16 335.789  10
  -1  15  -7 3284.17 329.270  30
  -1  15  -8 2525.12 280.463  10
  -1  15  -8 2539.23 268.933  30
   1  15   8 2763.29 263.543  15
   1  15   8 2423.64 286.043  32
   1  15   8 2566.84 254.858  24
  -1  15  -9 11311.0 429.091  10
  -1  15  -9 10539.2 399.259  30
   1  15   9 10759.2 424.372  12
   1  15   9 11254.7 432.952  32
  -1  16  10 54.0670 105.112  12
  -1  16  10 51.3750 74.3780  32
   1  16 -10 218.282 89.2714  30
   1  16 -10 13.1509 96.1580  10
   1  16  -9 1999.14 255.934  10
  -1  16   9 2259.16 233.544  32
   1  16  -9 2059.67 234.521  30
   1  16  -9 1941.20 224.586   7
   1  16  -8 3296.75 307.812  31
   1  16  -8 2955.19 334.612  10
  -1  16   8 3677.71 350.893  32
   1  16  -8 3727.38 332.195  30
   1  16  -7 1984.02 306.039  31
   1  16  -7 1690.64 299.509  10
  -1  16   7 1662.82 292.267  32
   1  16  -7 1615.42 266.586  30
   1  16  -6 4869.13 411.094  31
   1  16  -6 6454.69 474.677  10
  -1  16   6 6097.01 394.385  24
   1  16  -6 5333.41 395.788  30
   1  16  -5 3660.07 355.922  10
  -1  16   5 3493.34 651.269  33
   1  16  -5 3365.49 352.494  31
  -1  16   5 3566.60 318.103  24
  -1  16   5 2238.76 529.130  22
   1  16  -5 2937.39 621.811   1
   1  16  -4 12114.9 563.395  10
  -1  16   4 11662.1 1056.33  33
   1  16  -4 11893.6 1129.12   1
   1  16  -4 11579.8 564.806  31
  -1  16   4 12408.9 971.565  22
  -1  16   3 5742.38 724.358  33
   1  16  -3 6568.68 420.687  31
   1  16  -3 6538.07 808.117   1
  -1  16   3 6160.78 679.842  22
   1  16  -3 6386.45 612.960  21
   1  16  -2 3682.90 595.919   1
  -1  16   2 3840.41 574.064  33
   1  16  -2 3752.38 451.657  21
  -1  16   2 4271.70 508.976  22
   1  16  -1 25393.0 1100.49  22
  -1  16   1 25911.9 1327.03  33
   1  16  -1 25872.9 1257.92  33
   1  16  -1 26841.5 1450.00   1
  -1  16   1 26647.2 1420.64   1
  -1  16   1 26827.5 1100.96  22
   1  16  -1 25696.5 1111.17  21
   1  16   0 9268.79 682.612   3
   1  16   0 9816.20 818.019  33
   1  16   0 9456.82 756.446  22
   1  16   0 9904.95 913.180   1
  -1  16   0 9736.15 879.406   1
   1  16   1 2206.57 449.437  33
   1  16   1 3238.63 462.324   3
  -1  16  -1 2183.17 486.839   1
   1  16   1 2848.48 473.803  22
  -1  16  -1 3134.23 528.518  21
   1  16   2 5564.74 658.898  33
   1  16   2 5973.82 405.039  15
   1  16   2 6101.00 640.428   3
  -1  16  -2 5543.83 691.262  21
  -1  16  -2 4816.61 668.947   1
   1  16   2 5533.45 643.485  22
   1  16   3 21841.4 1345.86  33
   1  16   3 22491.9 712.347   7
   1  16   3 23420.5 768.138  15
  -1  16  -3 22123.5 699.564  10
   1  16   3 23179.3 769.431  24
   1  16   3 22429.9 1327.75  22
  -1  16  -3 21315.2 1407.84   1
  -1  16  -3 22706.5 1366.48  21
   1  16   3 21136.3 1237.33   3
   1  16   4 5257.85 743.298  33
  -1  16  -4 4378.38 364.960  10
   1  16   4 4035.04 658.968  22
   1  16   4 5400.44 735.554   3
   1  16   4 4304.01 337.633   7
  -1  16  -4 4757.87 702.189   1
   1  16   4 4223.59 372.328  24
   1  16   4 3760.46 352.391  15
  -1  16  -4 4554.22 657.555  21
  -1  16  -5 1446.67 482.505  21
  -1  16  -5 572.733 190.875  30
   1  16   5 1162.54 335.058  33
  -1  16  -5 827.652 220.042  10
   1  16   5 297.526 187.483  15
   1  16   5 378.044 200.140  24
   1  16   5 381.648 476.956   3
  -1  16  -5-743.642 343.394   1
   1  16   5-1220.88 440.998  22
  -1  16  -6 2238.00 315.429  10
   1  16   6 2357.40 315.197  32
   1  16   6 2450.45 295.436  15
  -1  16  -6 2369.56 286.470  30
   1  16   6 2256.90 309.510  24
   1  16   7 10536.2 559.464  32
  -1  16  -7 10743.6 553.150  10
   1  16   7 10033.9 507.263  15
   1  16   7 10206.5 506.697  24
  -1  16  -8 2175.17 270.653  10
  -1  16  -8 2392.12 247.379  31
  -1  16  -8 2530.50 257.390  30
   1  16   8 2170.88 230.259  15
   1  16   8 2396.89 239.647  24
   1  16   8 2837.58 296.338  32
  -1  16  -9 4062.24 259.087  10
   1  16   9 3695.27 250.494  32
  -1  16  -9 3555.87 228.389  30
   1  16   9 4038.73 254.282  12
   1  17 -10 3123.22 184.954  10
   1  17  -9 569.149 139.416   7
  -1  17   9 491.309 138.747  32
   1  17  -9 397.322 139.386  30
   1  17  -9 408.057 169.800  10
  -1  17   8 200.994 165.753  32
   1  17  -8 17.2869 174.037  10
   1  17  -8 130.182 149.336  30
   1  17  -8-334.733 152.824  31
  -1  17   7-263.982 223.765  32
   1  17  -7 13.3040 188.785  31
   1  17  -7 174.305 169.672  30
   1  17  -7-13.3217 194.218  10
   1  17  -6 11747.8 616.786  10
   1  17  -6 11508.5 553.179  30
   1  17  -6 11276.5 601.410  31
  -1  17   6 12718.2 553.082  24
   1  17  -5 9605.07 555.444  31
  -1  17   5 12130.5 1120.86  33
   1  17  -5 10709.3 1141.20   1
  -1  17   5 9333.08 505.186  24
  -1  17   5 10594.7 978.989  22
   1  17  -5 10176.3 548.892  10
  -1  17   4 30806.8 1682.30  33
   1  17  -4 30868.7 888.443  10
   1  17  -4 29376.3 1740.54   1
   1  17  -4 30084.7 915.622  31
  -1  17   4 31339.8 1557.43  22
   1  17  -3 29120.1 817.152  10
   1  17  -3 29360.4 880.006  31
   1  17  -3 30187.8 1685.26   1
  -1  17   3 29593.9 1553.29  33
  -1  17   3 28708.9 1400.72  22
   1  17  -2 3714.12 522.756  33
   1  17  -2 3218.42 300.836  31
  -1  17   2 2129.09 447.004  33
   1  17  -2 2655.91 537.646   1
   1  17  -2 2987.21 294.201   7
  -1  17   2 3597.74 526.598  22
   1  17  -1 7610.36 731.058  33
  -1  17   1 9331.99 867.824  33
  -1  17   1 7316.66 808.969   1
   1  17  -1 8623.94 900.850   1
   1  17  -1 8138.51 660.997  21
  -1  17   1 7923.20 627.523  22
   1  17  -1 7521.31 657.513  22
  -1  17   0 29864.4 1544.57   1
   1  17   0 28557.2 1386.81  33
   1  17   0 28724.5 1317.56  22
   1  17   0 31582.2 1636.09   1
  -1  17   0 31769.1 1534.31  33
  -1  17  -1 14127.3 1038.97  21
   1  17   1 14919.5 1024.84  33
   1  17   1 15875.0 619.335  15
  -1  17  -1 15625.1 1145.62   1
   1  17   1 13554.7 962.190  22
  -1  17  -2 3680.13 633.543   1
   1  17   2 3529.10 332.793  15
   1  17   2 3552.94 609.153  22
   1  17   2 3923.33 595.046  33
   1  17   2 3745.86 320.245   7
  -1  17  -2 3472.77 609.565  21
  -1  17  -3 4337.87 738.553   1
   1  17   3 4626.66 619.593  33
   1  17   3 3585.83 574.541  22
  -1  17  -3 4432.45 340.424  10
   1  17   3 4437.43 372.101  24
   1  17   3 5052.49 382.746  15
   1  17   3 4696.84 353.202   7
  -1  17  -3 4790.00 698.604  21
   1  17   4-103.188 234.902  33
  -1  17  -4 582.482 198.884  10
   1  17   4 380.439 179.526  15
   1  17   4 314.073 195.213  24
  -1  17  -4 377.782 347.578   1
   1  17   4-228.432 256.278  22
   1  17   4 457.848 161.365   7
  -1  17  -4-418.754 321.628  21
  -1  17  -5 10439.5 550.163  10
   1  17   5 11831.6 584.533  15
   1  17   5 11162.2 581.975  24
  -1  17  -6 22151.8 799.342  10
   1  17   6 22262.2 808.637  32
   1  17   6 22186.3 784.339  24
  -1  17  -6 22300.8 740.325  30
   1  17   6 23096.0 781.475  15
  -1  17  -7 16109.4 652.167  10
   1  17   7 16922.6 675.920  32
  -1  17  -7 15330.4 587.584  30
   1  17   7 16891.0 616.063  15
   1  17   7 16131.1 615.371  24
  -1  17  -8 1004.71 186.675  31
  -1  17  -8 1257.94 214.302  10
   1  17   8 1486.05 181.853  15
   1  17   8 1296.11 207.040  32
   1  17   8 1240.60 186.569  24
  -1  17  -8 1067.77 168.422  30
   1  17   9-75.9456 97.1286  32
  -1  17  -9 89.6571 101.023  10
   1  17   9 186.729 92.2756  12
   1  18  -9 3536.97 275.404  10
  -1  18   9 3388.42 246.238  32
   1  18  -9 2970.83 220.421  30
   1  18  -9 2964.13 235.199   7
   1  18  -8 841.494 201.748   7
  -1  18   8 1231.87 223.461  32
   1  18  -8 1093.71 203.239  31
   1  18  -8 1179.26 196.387  30
   1  18  -8 903.973 224.591  10
   1  18  -7 20711.1 753.080  31
  -1  18   7 23001.2 804.387  32
   1  18  -7 21826.3 793.400  10
   1  18  -6 126.203 192.025  31
  -1  18   6 206.406 152.476  24
   1  18  -6-2.89252 178.406  10
   1  18  -5 22057.3 803.336  10
   1  18  -5 22318.0 831.783  31
   1  18  -5 22622.1 1621.71   1
  -1  18   5 22302.9 752.315  24
  -1  18   5 23894.7 1479.26  22
  -1  18   5 23735.1 1555.71  33
   1  18  -4 487.853 202.301  31
  -1  18   4 446.403 343.572  33
   1  18  -4-495.289 382.377   1
   1  18  -4 19.6960 141.768  10
  -1  18   4-31.9946 345.575  22
   1  18  -3 19257.7 741.468  31
   1  18  -3 18711.6 655.475  10
  -1  18   3 18421.2 1296.27  33
   1  18  -3 19993.7 1425.00   1
  -1  18   3 20327.1 1221.15  22
   1  18  -3 19157.4 735.778   7
   1  18  -2 9911.51 514.247  31
   1  18  -2 9286.68 823.389  33
  -1  18   2 9085.43 896.957  33
  -1  18   2 8853.84 772.664  22
   1  18  -2 10069.8 520.604   7
   1  18  -2 9600.41 993.038   1
   1  18  -1 2386.73 281.059   7
   1  18  -1 2219.30 455.267  33
  -1  18   1 2748.15 527.232  33
   1  18  -1 2272.08 270.815  31
   1  18  -1 3257.40 563.615   1
  -1  18   1 2388.28 502.596   1
  -1  18   0 4443.01 683.912  33
   1  18   0 4352.16 685.967   1
  -1  18   0 4184.26 650.279   1
   1  18   0 4387.51 558.481  22
   1  18   0 4806.69 339.655  31
   1  18   0 4578.90 349.761   7
   1  18   0 4340.32 605.850  33
   1  18   1 8791.39 478.398  15
   1  18   1 7686.61 773.216  22
   1  18   1 6719.91 721.898  33
   1  18   1 6540.60 862.338   1
   1  18   1 7031.10 425.463   7
  -1  18  -1 8244.76 907.253   1
  -1  18  -1 6791.16 790.237  21
   1  18   2 938.428 335.060  33
   1  18   2 860.360 205.580  15
   1  18   2 1667.63 448.440  22
  -1  18  -2 186.708 330.362   1
   1  18   2 1135.18 214.168   7
  -1  18  -2 953.649 483.823  21
   1  18   3 16706.4 1234.18  33
  -1  18  -3 17048.0 1339.09   1
  -1  18  -3 15652.9 595.938  10
   1  18   3 16072.6 667.162  15
   1  18   3 16433.9 681.879  24
   1  18   3 15517.5 621.256   7
   1  18   3 16633.2 1239.36  22
  -1  18  -3 16357.2 1238.29  21
   1  18   4 14032.7 629.793  15
   1  18   4 13603.6 581.589   7
  -1  18  -4 15679.6 1335.46   1
   1  18   4 13107.6 629.801  24
   1  18   4 13527.6 1186.00  22
  -1  18  -4 10998.1 1078.28  21
   1  18   4 14472.9 1228.49  33
  -1  18  -4 13558.2 598.363  10
  -1  18  -5 15302.8 653.009  10
   1  18   5 15611.6 664.787  15
   1  18   5 15729.4 686.909  24
  -1  18  -6 14025.8 622.676  10
   1  18   6 15586.6 676.746  32
   1  18   6 15691.8 637.209  15
  -1  18  -6 14292.5 563.697  30
   1  18   6 15318.8 653.618  24
   1  18   7 9080.96 489.458  32
  -1  18  -7 9478.70 494.717  10
   1  18   7 9407.93 450.159  15
  -1  18  -7 9017.16 435.809  30
   1  18   7 9143.15 463.192  24
  -1  18  -8 1734.04 201.105  31
   1  18   8 2262.35 239.539  32
  -1  18  -8 2010.20 201.986  30
   1  18   8 2266.49 200.987  24
  -1  18  -8 2572.47 248.352  10
  -1  18  -9 881.435 122.650  10
   1  18   9 1189.09 129.379  32
  -1  18  -9 1340.21 132.492   7
   1  19  -9 236.386 99.2189   7
   1  19  -9 326.873 139.395  10
  -1  19   9 286.777 110.599  32
  -1  19   8 929.052 202.981  32
   1  19  -8 974.317 179.570  31
   1  19  -8 874.610 190.888   7
   1  19  -8 829.232 209.756  10
   1  19  -8 766.373 159.526  30
   1  19  -7 972.447 241.224   7
   1  19  -7 627.516 211.350  10
   1  19  -7 967.038 236.923  31
  -1  19   7 510.906 206.695  32
   1  19  -6 4294.84 398.608  31
   1  19  -6 3793.19 380.807  10
  -1  19   6 4010.22 327.555  24
   1  19  -5 4231.73 381.649  10
   1  19  -5 4166.76 410.392  31
  -1  19   5 3931.29 344.525  24
   1  19  -4 3483.20 336.633  10
   1  19  -4 4230.83 397.652  31
  -1  19   4 4526.63 675.146  33
   1  19  -4 4760.56 413.963   7
  -1  19   4 3898.80 662.058  22
   1  19  -3 15729.2 1331.27   1
  -1  19   3 15756.3 1239.34  33
   1  19  -3 15459.4 610.598  10
   1  19  -3 15535.4 685.722   7
   1  19  -3 16048.6 694.859  31
   1  19  -3 14895.6 1076.68  33
  -1  19   3 14289.9 1086.29  22
  -1  19   2 13007.6 1106.62  33
  -1  19   2 14317.0 1201.85   1
   1  19  -2 14413.4 624.469  31
   1  19  -2 12903.8 609.365   7
  -1  19   2 12154.2 885.489  22
   1  19  -2 12529.3 1173.47   1
   1  19  -2 12140.1 970.230  33
  -1  19   1 35550.8 1756.68  33
  -1  19   1 39114.5 1929.96   1
   1  19  -1 37369.3 958.115  31
   1  19  -1 35464.4 1875.08   1
   1  19  -1 38283.8 991.757   7
   1  19  -1 34417.4 1640.23  33
  -1  19   0 20537.5 1440.68   1
  -1  19   0 19056.9 1300.81  33
   1  19   0 19207.4 669.097  31
   1  19   0 20221.1 1395.38   1
   1  19   0 19523.4 710.459   7
   1  19   0 18690.2 1128.56  22
   1  19   0 18488.4 1212.78  33
  -1  19   0 19148.1 1280.55  21
   1  19   1 26573.2 1487.02  33
   1  19   1 28419.0 877.327  15
   1  19   1 27388.3 1460.15  22
   1  19   1 31026.1 1775.40   1
   1  19   1 29406.7 856.057   7
  -1  19  -1 29747.4 1704.87   1
  -1  19  -1 27273.7 785.775   7
  -1  19  -1 27045.9 1540.31  21
   1  19   2 43821.5 1087.94  15
  -1  19  -2 44252.4 2087.23   1
  -1  19  -2 42131.2 1943.46  21
   1  19   2 41285.4 1906.39  33
   1  19   2 43688.6 1039.96   7
   1  19   2 46140.6 1952.02  22
  -1  19  -3 1169.16 505.306   1
   1  19   3 1960.71 515.972  33
   1  19   3 2016.15 276.353  15
   1  19   3 2162.10 293.549  24
   1  19   3 2263.52 556.048  22
   1  19   3 1950.86 250.374   7
  -1  19  -4 13058.1 585.110  10
   1  19   4 13190.0 635.618  24
   1  19   4 13223.5 625.515  15
   1  19   4 13837.7 583.523   7
   1  19   5 15820.0 666.181  15
  -1  19  -5 15199.0 639.522  10
   1  19   5 15828.4 679.441  24
  -1  19  -6 3628.91 338.518  10
   1  19   6 2915.39 302.766  15
   1  19   6 3974.92 351.257  24
   1  19   6 4033.31 367.686  32
  -1  19  -7 1098.98 219.924  10
   1  19   7 948.727 197.536  24
  -1  19  -7 1042.60 218.514  31
   1  19   7 776.090 202.149  32
   1  19   7 966.070 174.330  15
   1  19   8 1191.25 177.824  32
  -1  19  -8 1360.71 179.763  31
   1  19   8 1066.51 150.218  24
  -1  19  -8 1055.10 176.010  10
   1  20  -9 2295.38 189.291  10
  -1  20   9 2508.79 180.981  32
   1  20  -9 2362.90 178.356   7
   1  20  -8 3385.21 289.823  10
  -1  20   8 4089.19 302.892  32
   1  20  -8 3645.52 268.486  31
   1  20  -8 3366.63 290.781   7
   1  20  -7 110.224 183.659   7
  -1  20   7 252.069 170.414  32
   1  20  -7 107.473 156.019  31
   1  20  -7 135.571 187.491  10
   1  20  -6 9291.05 521.457  10
  -1  20   6 10337.4 488.451  24
   1  20  -6 10124.5 566.408  31
   1  20  -6 9403.47 557.649   7
  -1  20   5 17643.0 679.515  24
   1  20  -5 16523.6 685.134  10
   1  20  -5 17641.8 749.178  31
   1  20  -5 17211.1 751.636   7
   1  20  -4 9555.68 521.856  10
   1  20  -4 9282.57 561.437  31
   1  20  -4 9392.78 568.391   7
  -1  20   4 9221.75 987.666  22
   1  20  -3 4601.86 818.453   1
   1  20  -3 3918.04 316.110  10
   1  20  -3 3911.46 375.595  31
   1  20  -3 4133.28 577.424  33
   1  20  -3 4213.80 381.517   7
  -1  20   3 3952.88 570.985  22
  -1  20   3 4624.78 711.439  33
   1  20  -2 32370.5 937.122  31
  -1  20   2 30855.2 1718.24  33
   1  20  -2 27427.4 1491.49  33
  -1  20   2 33814.0 1896.41   1
   1  20  -2 29708.2 921.121   7
   1  20  -2 30654.3 1822.86   1
   1  20  -1 17183.2 1187.07  33
   1  20  -1 18387.6 686.096  31
  -1  20   1 17905.9 1283.56  33
  -1  20   1 18839.4 1407.17   1
   1  20  -1 17517.6 1369.87   1
   1  20  -1 18964.7 726.102   7
   1  20   0 3327.27 556.566  33
   1  20   0 3030.37 283.733  31
  -1  20   0 2927.45 589.267  33
   1  20   0 2503.06 631.067   1
  -1  20   0 1868.84 529.366  21
  -1  20   0 2379.17 613.710   1
   1  20   0 2865.85 307.870   7
   1  20   1 9955.28 932.105  33
  -1  20  -1 10038.5 501.600  31
   1  20   1 7733.29 844.555  22
  -1  20  -1 7572.58 882.614  21
   1  20   1 10877.8 1099.47   1
   1  20   1 9751.72 538.592  15
  -1  20  -1 8845.47 893.013  33
   1  20   1 9668.46 510.779   7
  -1  20  -1 9394.87 1031.72   1
   1  20   2 2835.79 564.891  33
   1  20   2 1201.89 254.192  15
   1  20   2 1624.43 641.608   1
   1  20   2 1174.11 483.346  22
   1  20   2 2168.38 262.701   7
  -1  20  -2 2080.42 563.728  21
  -1  20  -2 974.015 500.474   1
   1  20   3 58.3612 269.679  33
  -1  20  -3 2800.53 613.230   1
   1  20   3 1085.77 247.877  24
   1  20   3 1511.98 250.482  15
   1  20   3 1369.39 420.999  22
   1  20   3 1297.79 222.420   7
  -1  20  -3 25.6860 267.114  21
  -1  20  -4 8928.37 483.453  10
   1  20   4 9377.44 525.678  15
   1  20   4 8697.25 533.813  24
  -1  20  -5 4972.89 372.897  10
   1  20   5 5629.14 423.505  24
   1  20   5 5900.81 412.727  15
   1  20   5 5252.00 420.265  32
   1  20   6 861.750 229.953  32
  -1  20  -6 803.200 202.324  10
   1  20   6 636.541 178.640  15
   1  20   6 884.257 222.198  24
  -1  20  -7 5523.22 366.925  31
  -1  20  -7 5509.98 356.407  10
   1  20   7 5538.75 335.441  24
   1  20   7 5188.92 352.067  32
   1  20   7 5748.42 314.124  15
  -1  20  -8 6.55991 105.933   7
  -1  20  -8 66.9180 96.7164  31
   1  20   8 118.852 103.987  32
   1  20   8-0.97973 77.3887  24
  -1  20  -8 201.549 108.375  10
   1  21  -8 2972.57 251.396  10
   1  21  -8 3079.93 236.392  31
  -1  21   8 3358.04 256.299  32
   1  21  -8 2868.94 246.660   7
   1  21  -7 668.064 199.875   7
  -1  21   7 740.432 199.780  32
   1  21  -7 728.308 189.414  31
   1  21  -7 659.321 206.223  10
   1  21  -6 4182.69 389.174  31
   1  21  -6 4638.73 404.906   7
  -1  21   6 4462.98 326.543  24
   1  21  -5 10677.9 600.514   7
  -1  21   5 10427.8 524.560  24
   1  21  -5 10051.1 530.082  10
   1  21  -5 11039.8 601.269  31
   1  21  -4 9518.94 508.984  10
   1  21  -4 9793.44 584.649  31
   1  21  -4 9728.94 572.463   7
  -1  21   3 6392.27 858.598  33
   1  21  -3 6647.76 483.127  31
  -1  21   3 6851.92 916.871   1
   1  21  -3 7843.51 991.611   1
   1  21  -3 6672.24 475.890   7
   1  21  -2 3516.63 604.464  33
  -1  21   2 6318.61 844.106  33
  -1  21   2 5106.84 878.756   1
   1  21  -2 4477.81 899.684   1
   1  21  -2 4590.40 397.024   7
   1  21  -2 5358.21 415.480  31
   1  21  -1 2182.06 285.218   7
   1  21  -1 1192.45 395.252  33
  -1  21   1 1370.71 475.532  33
   1  21  -1 2343.39 295.669  31
  -1  21   1 1248.03 470.112   1
   1  21  -1 2275.27 612.174   1
   1  21   0 25064.0 856.217  15
   1  21   0 22527.9 1403.83  33
  -1  21   0 24180.5 1561.46  33
   1  21   0 26655.3 1720.17   1
  -1  21   0 23834.4 1611.33   1
   1  21   0 25419.4 782.156  31
   1  21   0 25433.7 836.364   7
  -1  21   0 25791.2 1569.34  21
   1  21   1 11839.2 1069.97  33
  -1  21  -1 12573.0 1120.89  33
   1  21   1 13330.8 635.854  15
  -1  21  -1 12945.7 559.074  31
   1  21   1 13786.3 1328.26   1
   1  21   1 12417.4 584.990   7
   1  21   1 11900.5 1057.86  22
  -1  21  -1 12967.0 1160.52  21
  -1  21  -1 15499.3 1356.37   1
  -1  21  -2 21290.8 1559.25   1
   1  21   2 17378.7 1329.29  33
   1  21   2 18792.3 744.926  15
   1  21   2 20044.0 724.023   7
   1  21   2 17913.6 1289.29  22
  -1  21  -2 18828.0 701.263   7
  -1  21  -2 16372.2 1340.41  21
   1  21   2 18627.5 1506.28   1
   1  21   3 1797.58 267.798   7
   1  21   3 2284.30 291.856  15
   1  21   3 1960.20 303.307  24
  -1  21  -4 14847.7 589.645  10
   1  21   4 15709.3 666.760  15
   1  21   4 15458.8 678.219  24
  -1  21  -5 1168.37 223.587  10
   1  21   5 1380.48 252.018  32
   1  21   5 1305.36 237.030  15
   1  21   5 1328.03 253.902  24
   1  21   6 7656.85 443.168  32
  -1  21  -6 7030.07 411.848  10
   1  21   6 7933.52 440.796  24
   1  21   6 8072.55 414.223  15
  -1  21  -6 7614.08 461.761  31
  -1  21  -7 2318.30 234.602  10
  -1  21  -7 2578.06 258.061  31
   1  21   7 2484.19 225.219  24
   1  21   7 2402.09 241.414  32
  -1  21  -8 5517.20 241.515  31
   1  21   8 5952.09 264.198  32
  -1  21  -8 6182.48 277.885   7
   1  22  -8 727.440 135.055   7
  -1  22   8 790.298 150.779  32
   1  22  -8 267.993 102.909  31
   1  22  -8 697.503 129.925  10
  -1  22   7 882.506 192.926  32
   1  22  -7 636.928 165.618   7
   1  22  -7 742.789 180.756  31
   1  22  -7 542.085 179.879  10
   1  22  -6 4319.21 352.055  10
  -1  22   6 4696.64 324.345  24
   1  22  -6 5526.18 414.826  31
   1  22  -6 4182.12 378.806   7
   1  22  -5 529.765 232.876   7
   1  22  -5 285.230 200.291  31
  -1  22   5 408.182 184.272  24
   1  22  -5 380.608 163.761  10
   1  22  -4 1190.27 206.689  10
   1  22  -4 1128.51 262.182   7
  -1  22   4 1088.55 237.542  24
   1  22  -4 1390.83 267.692  31
   1  22  -3 2960.44 363.131  31
   1  22  -3 2979.89 337.749   7
   1  22  -2 11911.0 600.788  31
   1  22  -2 12462.6 618.598   7
   1  22  -1 1958.32 273.598   7
  -1  22   1 1152.82 497.859  33
   1  22  -1 3263.26 587.098  33
  -1  22   1 2674.66 673.889   1
   1  22  -1 1748.33 258.738  31
  -1  22   1 1948.80 257.406  15
   1  22  -1 1099.73 499.938   1
  -1  22   1 551.771 298.822  21
   1  22   0 8578.09 468.541  31
  -1  22   0 8575.71 998.821  33
   1  22   0 7120.06 1015.21   1
   1  22   0 5682.66 703.838  33
   1  22   0 8369.22 518.177  15
   1  22   0 8354.71 496.313   7
  -1  22   0 7060.24 939.826   1
  -1  22   0 5707.20 860.003  21
  -1  22  -1 10783.7 525.875  31
  -1  22  -1 12690.2 1173.43  21
   1  22   1 10587.0 1206.72   1
   1  22   1 11474.2 598.615  15
   1  22   1 10881.9 552.990   7
  -1  22  -1 10042.2 1083.67   1
   1  22   1 11753.2 1035.36  33
   1  22   2 39503.0 997.397   7
   1  22   2 39643.0 1066.98  15
  -1  22  -2 39289.6 1002.47   7
  -1  22  -2 39176.8 1018.72  31
  -1  22  -3 5866.00 420.453   7
   1  22   3 5369.30 432.664  24
  -1  22  -3 6246.52 443.015  31
   1  22   3 6703.83 443.213  15
   1  22   3 6676.87 415.674   7
   1  22   4 6520.47 438.602  15
  -1  22  -4 6291.67 456.384  31
   1  22   4 6868.92 479.498  24
  -1  22  -5 2338.76 298.434  31
  -1  22  -5 2420.80 270.747  10
   1  22   5 2609.83 276.746  15
   1  22   5 2418.84 293.740  32
   1  22   5 2566.24 293.011  24
  -1  22  -6 238.168 155.178   7
   1  22   6 376.586 144.489  15
   1  22   6 328.088 158.333  32
  -1  22  -6 387.450 167.153  10
  -1  22  -6 492.304 179.671  31
   1  22   6 375.722 158.305  24
  -1  22  -7 3388.99 253.805  31
  -1  22  -7 3424.20 263.592   7
  -1  22  -7 3530.91 242.571  10
   1  22   7 3822.04 262.500  32
   1  22   7 4115.55 250.516  24
   1  23  -8 3989.38 222.687  10
   1  23  -8 3905.61 207.227  31
   1  23  -8 4341.99 239.043   7
   1  23  -7 1176.30 189.203   7
   1  23  -7 1326.28 192.658  31
  -1  23   7 1443.87 203.130  32
   1  23  -7 1149.98 189.509  10
   1  23  -6 363.411 189.008   7
   1  23  -6 496.745 185.707  10
   1  23  -6 337.808 187.977  31
  -1  23   6 126.307 123.373  24
   1  23  -5 6619.43 466.946  31
  -1  23   5 6299.63 397.751  24
   1  23  -5 6357.77 459.183   7
   1  23  -5 5919.58 379.466  10
   1  23  -4 2017.74 293.695   7
   1  23  -4 2533.79 325.513  31
   1  23  -4 2449.54 267.838  10
  -1  23   4 2161.22 289.004  24
   1  23  -3-0.98110 174.590   7
   1  23  -3-22.9056 201.500  31
   1  23  -2 6342.73 452.266  31
   1  23  -2 7090.77 476.774   7
  -1  23   1 4622.97 360.230  15
   1  23  -1 4624.08 379.452  31
   1  23  -1 4621.39 392.772   7
   1  23   0 16761.2 630.955  31
   1  23   0 16026.3 697.176  15
   1  23   0 16501.0 680.436   7
   1  23   1 30023.8 942.431  15
   1  23   1 29854.2 883.018   7
  -1  23  -1 28382.1 822.236  31
   1  23   2 4020.37 333.738   7
   1  23   2 3378.40 349.374  15
   1  23   2 3312.57 355.740  24
  -1  23  -2 3810.06 345.977  31
  -1  23  -2 3418.77 324.785   7
  -1  23  -3 1989.77 257.221   7
  -1  23  -3 1997.01 290.938  31
   1  23   3 2105.37 278.842  15
   1  23   3 2321.39 314.808  24
   1  23   4 3588.09 321.671  15
  -1  23  -4 4640.78 393.509  31
  -1  23  -4 3688.42 335.919   7
   1  23   4 3777.61 361.808  24
  -1  23  -5 12052.9 475.240  10
  -1  23  -5 13245.0 576.492  31
   1  23   5 13445.7 565.254  32
   1  23   5 13710.9 538.842  15
  -1  23  -5 13032.0 560.858   7
   1  23   5 13106.4 559.243  24
  -1  23  -6 3593.42 257.609  10
   1  23   6 4161.30 263.154  15
  -1  23  -6 4273.95 309.510   7
  -1  23  -6 4488.75 321.215  31
   1  23   6 4238.32 296.864  24
   1  23   6 4267.87 301.838  32
  -1  23  -7 1041.47 151.116   7
  -1  23  -7 789.945 127.386  10
   1  23   7 754.188 134.100  32
   1  23   7 1013.38 130.803  24
  -1  23  -7 1054.33 152.377  31
   1  24  -7 781.422 166.632   7
  -1  24   7 732.374 146.142  32
   1  24  -7 818.002 140.667  10
   1  24  -7 924.731 158.016  31
   1  24  -6 9104.66 403.633  10
  -1  24   6 9793.04 392.094  24
  -1  24   6 9393.82 456.237  32
   1  24  -6 9448.31 470.252   7
   1  24  -6 9005.75 455.529  31
   1  24  -5 2681.09 251.932  10
   1  24  -5 2149.00 299.527  31
  -1  24   5 2443.34 254.025  24
   1  24  -5 2291.55 298.429   7
   1  24  -4 759.219 204.696   7
   1  24  -4 854.049 235.740  31
  -1  24   4 881.472 213.128  24
   1  24  -3 9127.67 531.681  31
   1  24  -3 8077.49 502.711   7
   1  24  -2 12286.5 591.506  31
   1  24  -2 11534.5 586.807   7
   1  24  -1 1412.56 261.684  31
   1  24  -1 1131.96 253.635  15
  -1  24   1 966.616 199.866  15
   1  24  -1 1129.02 234.805   7
   1  24   0 1988.20 301.419  15
   1  24   0 1931.55 241.107  31
   1  24   0 1748.99 264.923   7
  -1  24  -1 427.684 163.675  31
   1  24   1 461.332 199.212  15
   1  24   1 413.255 178.003   7
  -1  24  -2 5489.94 393.870  31
   1  24   2 5113.22 406.561  15
   1  24   2 5402.47 369.557   7
   1  24   2 5457.47 424.270  24
  -1  24  -2 5550.67 373.956   7
   1  24   3 5766.26 402.051  15
   1  24   3 5531.72 429.772  24
  -1  24  -3 5313.43 382.076   7
  -1  24  -3 5077.61 384.283  31
  -1  24  -4 650.701 195.964   7
   1  24   4 402.829 186.824  24
  -1  24  -4 523.798 191.246  31
   1  24   4 772.510 196.221  15
  -1  24  -5 554.637 165.625   7
   1  24   5 590.933 179.574  32
  -1  24  -5 389.107 178.469  31
   1  24   5 619.905 162.224  15
   1  24   5 429.421 178.718  24
  -1  24  -6 314.941 133.964   7
   1  24   6 281.234 131.829  32
  -1  24  -6 328.882 150.006  31
   1  24   6 662.551 150.413  24
  -1  24  -7 3877.75 216.029  31
   1  24   7 3836.34 199.557  32
  -1  25   7 2365.31 190.202  32
   1  25  -7 2014.79 184.092  31
   1  25  -7 1914.15 183.176   7
   1  25  -6 4772.87 271.367  10
  -1  25   6 6003.05 348.710  32
  -1  25   6 5425.74 273.963  24
   1  25  -6 5535.88 339.587  31
   1  25  -6 5467.75 341.862   7
   1  25  -5 7081.27 422.549  31
  -1  25   5 7301.96 386.738  24
   1  25  -5 6896.01 427.051   7
   1  25  -4 4545.72 369.294  31
  -1  25   4 4251.97 342.861  24
   1  25  -4 3675.89 354.185   7
   1  25  -3 1734.52 265.419   7
   1  25  -3 2168.28 284.542  31
   1  25  -2-11.6184 176.283   7
   1  25  -2-51.1524 155.268  31
   1  25  -1 4647.71 361.885  31
   1  25  -1 4480.17 394.810  15
   1  25  -1 4359.04 362.411   7
   1  25   0 1152.42 260.263  15
  -1  25   0 1655.05 235.349  15
   1  25   0 1156.56 202.201   7
   1  25   1 1119.08 245.090  15
   1  25   1 1379.77 234.007   7
  -1  25  -2 971.603 203.325  31
   1  25   2 1299.24 239.751  15
  -1  25  -2 1196.51 218.339   7
   1  25   2 1196.91 244.932  24
   1  25   2 947.939 200.704   7
  -1  25  -3 6753.13 416.079  31
   1  25   3 6941.28 419.404  15
   1  25   3 6760.53 446.385  24
  -1  25  -3 6375.85 393.369   7
  -1  25  -4 2794.72 278.375  31
   1  25   4 2523.76 282.198  24
   1  25   4 2857.22 270.574  15
  -1  25  -4 2144.09 243.359   7
  -1  25  -5 1044.31 181.181   7
   1  25   5 1053.25 185.838  32
  -1  25  -5 963.314 180.106  31
   1  25   5 879.144 146.637  15
   1  25   5 1151.31 189.218  24
  -1  25  -6 10882.9 379.828   7
  -1  25  -6 11292.4 402.762  31
   1  25   6 11199.7 379.286  32
   1  25   6 11545.1 386.209  24
   1  26  -7 5016.28 229.067   7
   1  26  -6 8174.44 366.693  31
  -1  26   6 8632.33 368.720  32
   1  26  -6 8271.63 372.380   7
  -1  26   5 4317.62 284.821  24
   1  26  -5 3622.86 296.916  31
   1  26  -5 3730.35 298.885   7
   1  26  -4 21.9935 158.547   7
   1  26  -4 419.104 172.195  31
  -1  26   4 334.017 148.846  24
   1  26  -3 1075.43 222.249   7
   1  26  -3 1161.57 219.036  31
  -1  26   3 1157.04 228.679  24
   1  26  -2 6903.35 424.985  31
   1  26  -2 7746.21 485.307  15
   1  26  -2 6682.28 426.840   7
   1  26  -1 12545.1 599.096  15
   1  26  -1 10629.6 487.823  31
   1  26  -1 12106.8 553.465   7
   1  26   0 16166.1 624.608   7
   1  26   0 18541.3 718.725  15
  -1  26   0 17525.0 626.939  15
   1  26   1 482.910 198.306  15
   1  26   1 731.828 230.887  24
   1  26   1 750.467 175.154   7
  -1  26  -2 4710.09 330.696  31
   1  26   2 4791.81 362.504  15
   1  26   2 5058.88 388.020  24
  -1  26  -3 6961.67 393.760  31
   1  26   3 6679.34 392.609  15
   1  26   3 7605.98 436.084  24
  -1  26  -3 6691.87 369.506   7
  -1  26  -4-260.343 123.150   7
   1  26   4 121.244 138.849  32
  -1  26  -4-8.75002 133.481  31
   1  26   4-2.23420 113.490  15
   1  26   4 40.8799 138.390  24
  -1  26  -5 242.900 111.553   7
  -1  26  -5 552.703 135.723  31
   1  26   5 417.815 110.130  15
   1  26   5 287.964 124.846  32
   1  26   5 571.280 140.817  24
  -1  26  -6 5498.11 255.353  31
   1  26   6 5781.50 243.164  24
   1  27  -6 4009.42 236.179  31
   1  27  -6 4224.55 245.531   7
  -1  27   6 4340.11 241.078  32
   1  27  -5 2175.81 232.516  31
  -1  27   5 2291.24 190.971  24
   1  27  -5 2234.50 224.767   7
   1  27  -4 882.679 185.740   7
   1  27  -4 874.536 175.885  31
  -1  27   4 897.140 170.146  24
   1  27  -3 4307.57 351.313  15
  -1  27   3 4183.99 326.774  24
   1  27  -3 3777.85 308.004  31
   1  27  -3 3951.66 323.901   7
   1  27  -2 594.353 182.100   7
   1  27  -2 647.623 169.424  31
   1  27  -2 927.933 218.108  15
   1  27  -1 1342.94 225.170   7
   1  27  -1 1201.22 237.786  15
   1  27  -1 1213.74 192.702  31
  -1  27   0 1797.26 217.019  15
   1  27   0 1756.18 249.987  15
   1  27   0 1559.57 219.517   7
   1  27   1 424.096 181.840  15
  -1  27  -1 269.111 140.851  15
   1  27   1 591.719 192.901  24
   1  27   1 317.959 135.991   7
   1  27   2 998.973 201.064  15
  -1  27  -2 495.038 129.408  31
   1  27   2 1039.28 224.475  24
  -1  27  -3 5375.98 326.855  31
   1  27   3 5807.19 367.374  24
   1  27   3 6237.24 350.502  15
   1  27   4 4177.85 274.227  32
  -1  27  -4 3391.44 253.757  31
   1  27   4 3865.44 241.389  15
   1  27   4 3545.26 264.228  24
  -1  27  -4 3082.81 225.614   7
   1  27   5 2174.46 173.013  32
  -1  27  -5 2024.64 185.381  31
   1  27   5 2385.34 192.066  24
  -1  28   5 7477.60 329.314  32
   1  28  -5 6391.86 301.724  31
   1  28  -5 7176.08 327.954  15
  -1  28   5 6595.43 257.270  24
   1  28  -5 6732.14 315.166   7
   1  28  -4 27.4022 114.629   7
  -1  28   4 285.341 119.137  24
   1  28  -4 102.789 123.578  31
   1  28  -4 72.7622 136.272  15
   1  28  -3 4086.19 315.120  15
  -1  28   3 3948.92 294.354  24
   1  28  -3 3658.42 274.587  31
   1  28  -3 3903.16 290.402   7
   1  28  -2 14668.6 572.598  15
   1  28  -2 14888.1 511.105  31
   1  28  -2 14878.5 548.586   7
   1  28  -1 1113.11 221.229  15
   1  28  -1 991.512 187.905   7
   1  28   0 1296.62 217.495  24
   1  28   0 1842.19 247.231  15
   1  28   0 1544.25 204.261   7
  -1  28  -1 5464.73 323.654  15
   1  28   1 5274.81 359.368  24
   1  28   1 5834.82 366.079  15
  -1  28  -2 2076.69 213.940  15
   1  28   2 2144.00 231.496  15
   1  28   2 1893.30 231.226  24
   1  28   3 320.641 140.502  24
   1  28   3 680.333 149.961  15
  -1  28  -3 525.280 127.700  31
  -1  28  -4 549.842 118.974  31
   1  28   4 378.565 121.531  24
   1  28   4 414.060 112.992  32
   1  28   5 2786.06 171.921  24
   1  29  -5 7327.35 267.492  31
  -1  29   5 8127.00 291.428  32
   1  29  -5 8145.36 298.556  15
   1  29  -4 3765.01 250.826  15
   1  29  -4 3649.98 232.948   7
  -1  29   4 3918.90 228.386  24
   1  29  -4 3751.46 229.764  31
   1  29  -3 1358.10 167.594   7
   1  29  -3 1420.11 194.806  15
   1  29  -3 956.900 149.698  31
  -1  29   3 1032.20 160.451  24
   1  29  -3 921.370 121.266  24
   1  29  -2 9569.29 371.920  31
   1  29  -2 10548.4 455.705  15
  -1  29   2 10424.1 444.545  24
   1  29  -2 9786.53 401.332   7
   1  29  -1 437.957 166.284  15
   1  29  -1 431.146 135.072  24
   1  29  -1 326.329 136.094   7
   1  29   0 490.678 158.212  15
   1  29   0 380.625 155.478  24
   1  29   0 274.523 125.893   7
   1  29   1 2883.69 247.859  15
  -1  29  -1 3212.57 228.834  15
   1  29   1 2917.02 262.572  24
   1  29   2 3194.97 236.428  15
   1  29   2 2930.36 242.956  24
  -1  29  -2 2716.44 214.122  15
   1  29   3 355.570 99.3318  32
   1  29   3 301.328 97.9603  15
  -1  29  -3 403.594 115.330  15
   1  29   3 371.609 128.198  24
   1  29   4 4690.53 234.040  24
  -1  30   4 707.151 111.362  32
   1  30  -4 823.566 129.281  15
   1  30  -3 1518.01 151.581   7
   1  30  -3 1255.19 127.916  31
  -1  30   3 1648.02 164.287  24
   1  30  -3 1375.92 171.717  15
   1  30  -2 1891.67 200.457  15
  -1  30   2 1540.75 188.244  24
   1  30  -2 1582.47 158.706  24
   1  30  -2 1830.15 174.150   7
   1  30  -1 4018.36 267.590  15
   1  30  -1 3911.01 251.670  24
   1  30  -1 3818.84 220.315   7
   1  30   0 2313.19 209.182  15
   1  30   0 2682.74 225.267  24
   1  30   1 3609.67 237.516  15
   1  30   1 3134.40 235.854  24
   1  30   2 160.540 99.3215  15
   1  30   2 386.688 124.429  24
   1  30   3 478.616 105.761  24
   1  31  -2 673.298 121.679  15
  -1  31   2 650.151 109.033  24
   1  31  -1 630.802 127.368  15
   1  31  -1 718.185 108.379  24
  -1  31   1 396.259 114.631  24
   1  31   0 7485.46 296.048  15
   1  31   0 7099.68 290.598  24
   1  31   1 4898.74 222.007  15
   1  31   1 5563.64 258.334  24
   1  31   2 1334.61 133.506  24
  -2 -31   1 13304.7 359.857  28
  -2 -31   1 14153.9 389.696  11
  -2 -31   0 1548.76 139.981  28
  -2 -30   3 5390.74 237.933  28
  -2 -30   3 6165.29 281.521  11
  -2 -30   2 7927.95 320.043  28
  -2 -30   2 7868.00 338.979  11
  -2 -30   1 2438.96 206.512  28
  -2 -30   1 2327.53 209.547  11
  -2 -30   0 2505.91 202.967  28
  -2 -30   0 2676.19 222.008  11
  -2 -30  -1 1654.27 162.367  28
  -2 -30  -1 1661.75 175.359  11
  -2 -30  -2 503.628 90.2810  11
  -2 -29   4 1658.81 141.917  28
  -2 -29   4 1910.60 169.409  26
  -2 -29   4 1785.30 178.049  11
  -2 -29   3 566.705 147.262  11
  -2 -29   3 330.417 117.090  28
  -2 -29   3 360.187 118.560  26
  -2 -29   2 14141.1 474.281  28
  -2 -29   2 14145.1 506.543  11
  -2 -29   1 1224.70 191.448  11
   2 -29  -1 1082.46 140.992  25
  -2 -29   1 1186.86 180.828  28
  -2 -29   0 10546.8 428.316  28
   2 -29   0 11021.3 385.374  25
  -2 -29   0 11563.8 464.074  11
  -2 -29  -1 2956.17 235.742  28
   2 -29   1 2402.43 193.724  25
  -2 -29  -1 2707.62 237.957  11
  -2 -29  -2 1232.45 133.981  27
  -2 -29  -2 1494.38 160.882  28
   2 -29   2 1668.69 151.128  25
  -2 -29  -2 1623.45 180.944  11
  -2 -29  -3 9461.43 331.584  11
  -2 -28   5 563.884 122.901  26
  -2 -28   5 309.594 112.570  11
  -2 -28   4 2844.54 211.158  28
  -2 -28   4 3045.12 234.200  26
  -2 -28   4 2806.12 241.938  11
  -2 -28   3 2039.75 221.460  28
  -2 -28   3 1831.06 216.422  26
  -2 -28   3 1914.60 228.514  11
  -2 -28   2 12451.4 492.158  28
  -2 -28   2 11706.1 466.797  26
   2 -28  -2 12111.4 422.788  25
  -2 -28   2 12093.9 511.921  11
  -2 -28   1 209.677 150.248  11
  -2 -28   1 144.656 147.446  28
   2 -28  -1 370.058 120.038  25
   2 -28   0 2218.60 220.342  25
  -2 -28   0 2343.80 261.567  11
  -2 -28   0 2252.87 245.522  28
  -2 -28  -1 597.794 167.746  11
  -2 -28  -1 868.902 177.658  28
  -2 -28  -1 546.024 132.672  27
   2 -28   1 678.760 135.441  25
  -2 -28  -2 5693.98 314.654  28
  -2 -28  -2 5669.87 287.239  27
   2 -28   2 5661.63 306.181  25
  -2 -28  -2 6074.47 355.451  11
  -2 -28  -3 238.160 124.206  11
  -2 -28  -3 212.189 101.899  27
   2 -28   3 236.307 105.357  25
  -2 -28  -4-100.355 83.9421  27
  -2 -27   6 14402.1 411.088  11
  -2 -27   6 14541.5 406.284  26
  -2 -27   5 2407.62 226.839  11
  -2 -27   5 2475.96 222.130  26
  -2 -27   5 2016.48 170.603  28
  -2 -27   4 15.8564 150.786  11
  -2 -27   4 136.397 120.708  28
  -2 -27   4 98.9870 134.845  26
  -2 -27   3 8143.49 444.790  11
   2 -27  -3 8592.51 373.788  25
  -2 -27   3 8178.29 424.673  26
  -2 -27   3 9133.41 433.822  28
  -2 -27   2 514.112 166.281  11
  -2 -27   2 486.220 160.160  28
   2 -27  -2 611.051 153.636  25
  -2 -27   2 952.469 191.598  26
  -2 -27   1 340.968 162.287  28
  -2 -27   1 258.065 169.594  11
  -2 -27   1 161.768 134.614  26
   2 -27  -1 226.965 129.281  25
  -2 -27   0 1569.76 249.441  11
  -2 -27   0 1730.86 187.194  27
  -2 -27   0 2029.38 255.586  28
   2 -27   0 1896.13 223.459  25
  -2 -27  -1 1258.27 231.504  11
  -2 -27  -1 1098.93 202.126  28
  -2 -27  -1 990.361 167.164  27
   2 -27   1 1042.65 192.175  25
  -2 -27  -2 7617.81 387.417  28
  -2 -27  -2 7294.51 363.192  27
   2 -27   2 7902.54 394.649  25
  -2 -27  -2 7827.82 431.196  11
  -2 -27  -3 3483.12 248.088  28
  -2 -27  -3 3576.77 257.771  27
   2 -27   3 3644.41 262.960  25
  -2 -27  -3 3479.29 216.164  14
  -2 -27  -3 3594.00 286.599  11
  -2 -27  -4 6765.01 301.748  27
   2 -27   4 5924.58 284.067  25
  -2 -26   6 4709.73 282.865  11
  -2 -26   6 4871.86 297.291  12
  -2 -26   6 4886.70 283.832  26
  -2 -26   5 731.108 180.130  11
  -2 -26   5 759.507 144.908  28
   2 -26  -5 672.488 140.989  27
  -2 -26   5 878.594 180.864  26
  -2 -26   5 769.210 178.475  12
  -2 -26   4 3442.97 324.320  11
  -2 -26   4 3625.66 291.390  28
  -2 -26   4 2913.38 284.657  26
   2 -26  -4 3073.52 240.944  25
  -2 -26   3 1122.88 225.293  11
  -2 -26   3 1112.28 206.251  26
   2 -26  -3 1162.37 187.387  25
  -2 -26   3 943.948 211.435  28
  -2 -26   2 1556.45 260.755  11
  -2 -26   2 1723.64 252.618  26
   2 -26  -2 1686.40 220.109  25
  -2 -26   2 1761.21 256.463  28
  -2 -26   1 1546.94 257.746  11
   2 -26  -1 2090.30 252.725  25
  -2 -26   1 2072.81 271.910  28
  -2 -26   1 1899.82 243.130  26
  -2 -26   0 1065.71 233.624  11
  -2 -26   0 971.094 185.857  27
  -2 -26   0 899.900 219.701  28
   2 -26   0 836.434 202.428  25
  -2 -26  -1 1769.56 264.726  11
  -2 -26  -1 1947.74 260.038  28
  -2 -26  -1 1354.66 194.480  14
   2 -26   1 1586.61 235.751  25
  -2 -26  -1 1464.60 211.596  27
  -2 -26  -2 11984.3 516.148  28
  -2 -26  -2 12329.1 499.153  27
  -2 -26  -2 12579.3 469.885  14
   2 -26   2 12775.9 542.006  25
  -2 -26  -2 12055.8 556.145  11
  -2 -26  -3 82.1780 148.838  11
  -2 -26  -3 144.604 141.441  27
  -2 -26  -3 446.948 130.061  14
  -2 -26  -3 148.877 127.759  28
   2 -26   3 288.322 145.305  25
  -2 -26  -4 1511.89 189.677  27
  -2 -26  -4 1718.71 169.509  14
   2 -26   4 1948.84 203.098  25
  -2 -26  -4 1674.58 205.259  11
  -2 -26  -5 1088.34 139.055  27
   2 -26   5 869.528 124.259  25
  -2 -25   7 7035.12 305.858  11
  -2 -25   7 6860.73 298.251  26
  -2 -25   7 6204.22 297.368  12
   2 -25  -6 177.642 124.173  27
  -2 -25   6 158.835 84.6363  28
  -2 -25   6 139.891 140.441  26
  -2 -25   6 173.488 142.039  12
  -2 -25   5 3540.08 321.518  12
  -2 -25   5 3148.94 259.264  28
  -2 -25   5 3595.94 309.555  26
   2 -25  -5 2601.83 255.611  27
  -2 -25   4 1615.20 261.028  11
  -2 -25   4 1426.57 223.208  28
   2 -25  -4 1489.15 201.191  25
   2 -25  -4 1172.15 197.941  27
  -2 -25   4 1395.53 248.198  12
  -2 -25   4 1525.41 240.022  26
  -2 -25   3 1264.00 259.191  11
  -2 -25   3 1308.03 248.686  28
  -2 -25   3 1765.70 273.234  26
   2 -25  -3 1375.12 211.308  25
  -2 -25   2 546.175 219.334  11
  -2 -25   2 715.012 195.072  26
  -2 -25   2 889.008 206.428  28
   2 -25  -2 398.407 163.319  25
   2 -25  -1 5208.86 347.474  28
  -2 -25   1 5133.93 406.819  28
  -2 -25   1 4901.32 374.734  26
   2 -25  -1 5064.10 376.865  25
  -2 -25   1 5357.25 417.267  11
  -2 -25   0 1792.31 214.168  27
  -2 -25   0 2406.53 240.509  14
  -2 -25   0 3004.81 328.862  28
  -2 -25   0 2393.65 269.080  26
   2 -25   0 3154.53 314.070  25
  -2 -25   0 2632.66 315.370  11
  -2 -25  -1 8170.88 433.064  27
  -2 -25  -1 7367.10 455.825  28
  -2 -25  -1 8530.86 425.511  14
   2 -25   1 8157.16 472.863  25
  -2 -25  -1 6990.79 465.922  11
  -2 -25  -2 353.019 190.533  11
  -2 -25  -2 399.127 179.434  27
   2 -25   2 660.580 175.552  26
   2 -25   2 604.277 202.857  25
  -2 -25  -2 393.175 181.183  28
  -2 -25  -2 641.216 170.744  14
  -2 -25  -3 1147.13 225.657  11
  -2 -25  -3 948.474 177.090  28
  -2 -25  -3 1015.02 205.288  27
  -2 -25  -3 930.508 173.464  14
   2 -25   3 1217.88 171.831  26
   2 -25   3 1222.57 216.474  25
   2 -25   4 4531.31 317.906  25
  -2 -25  -4 4092.48 268.879  14
  -2 -25  -4 4129.54 300.458  27
  -2 -25  -4 4063.34 316.149  11
  -2 -25  -5 1244.53 170.105  27
   2 -25   5 1151.79 161.009  25
  -2 -25  -5 1106.01 144.291  14
  -2 -24   7 8924.91 380.139  26
  -2 -24   7 8796.78 390.101  12
  -2 -24   6 3807.72 307.193  26
   2 -24  -6 3817.23 293.698  27
  -2 -24   6 4410.16 337.238  12
  -2 -24   6 4154.55 264.359  28
  -2 -24   5 3091.50 279.566  28
   2 -24  -5 2840.94 284.153  27
  -2 -24   5 3072.33 315.271  26
  -2 -24   5 3312.77 340.625  12
  -2 -24   4 4293.20 351.093  28
   2 -24  -4 4004.63 325.053  27
  -2 -24   4 4316.94 366.259  26
   2 -24  -4 5069.22 349.953  25
  -2 -24   4 3253.40 361.103  12
  -2 -24   3 23691.6 847.343  11
  -2 -24   3 22489.9 775.426  28
   2 -24  -3 24510.5 770.024  25
  -2 -24   3 23986.8 868.682  12
  -2 -24   3 22768.5 797.673  26
  -2 -24   2-186.286 206.819  11
  -2 -24   2 233.047 198.450  28
   2 -24  -2 175.740 141.267  25
   2 -24  -2 280.790 155.209  28
  -2 -24   2 117.268 164.342  26
  -2 -24   1 1605.43 292.612  11
  -2 -24   1 972.639 266.848  28
   2 -24  -1 1231.38 206.940  28
  -2 -24   1 1323.04 184.675  27
  -2 -24   1 1196.97 240.963  26
  -2 -24   1 1089.71 194.199  14
   2 -24  -1 1223.37 238.251  25
  -2 -24   0 3408.93 316.545  26
  -2 -24   0 3507.10 296.369  27
  -2 -24   0 3564.64 350.719  28
  -2 -24   0 3433.75 299.938  14
   2 -24   0 3041.40 333.508  25
  -2 -24   0 3836.64 388.362  11
  -2 -24  -1 11042.0 516.449  27
  -2 -24  -1 10123.2 543.396  28
  -2 -24  -1 10904.2 505.329  14
   2 -24   1 10491.8 543.097  26
   2 -24   1 10524.0 559.726  25
  -2 -24  -1 10802.2 586.738  11
  -2 -24  -2 912.880 233.708  11
  -2 -24  -2 380.159 175.899  28
  -2 -24  -2 925.989 198.312  27
   2 -24   2 913.732 192.028  26
  -2 -24  -2 606.652 161.403  14
   2 -24   2 962.341 231.209  25
   2 -24   3 2711.34 267.215  26
  -2 -24  -3 3000.55 279.526  14
  -2 -24  -3 3463.31 306.698  28
  -2 -24  -3 2873.90 297.987  27
   2 -24   3 2750.31 302.181  25
  -2 -24  -3 3641.31 354.079  11
  -2 -24  -4 893.231 202.594  11
  -2 -24  -4 946.309 175.927  14
  -2 -24  -4 871.150 205.671  27
  -2 -24  -4 1015.45 174.532  28
   2 -24   4 864.479 196.866  25
  -2 -24  -5 4361.93 272.666  14
  -2 -24  -5 4859.68 301.695  27
   2 -24   5 4265.90 291.914  25
  -2 -24  -6 1411.83 139.193  14
   2 -24   6 1767.59 165.639  25
  -2 -24  -6 1596.74 153.514  27
  -2 -23   8 872.967 130.806  26
  -2 -23   8 633.470 127.870  12
   2 -23  -7 378.301 157.290  27
  -2 -23   7 261.077 144.227  26
  -2 -23   7 499.210 152.195  12
  -2 -23   6 4726.07 303.314  28
  -2 -23   6 5325.19 368.598  26
  -2 -23   6 4902.72 376.827  12
   2 -23  -6 4581.62 343.654  27
  -2 -23   5 18935.1 727.021  26
   2 -23  -5 19130.2 677.547  27
  -2 -23   5 18982.9 659.775  28
   2 -23  -5 18551.6 639.805  11
   2 -23  -5 18819.9 632.810  25
  -2 -23   5 19548.0 757.253  12
   2 -23  -4 8673.73 470.951  27
  -2 -23   4 9047.50 503.438  28
  -2 -23   4 9433.74 564.486  12
  -2 -23   4 9710.48 551.230  26
   2 -23  -4 9857.99 493.412  25
   2 -23  -4 8170.19 459.442  11
   2 -23  -3 10450.3 533.776  25
   2 -23  -3 9262.34 456.646  27
  -2 -23   3 10006.6 546.322  26
  -2 -23   3 9570.20 531.303  28
  -2 -23   3 9556.17 578.640  12
  -2 -23   2 950.548 254.180  11
  -2 -23   2 1038.50 255.416  28
  -2 -23   2 1064.09 269.466  12
  -2 -23   2 846.542 187.067  14
  -2 -23   2 1060.83 226.741  26
   2 -23  -2 968.654 220.103  25
   2 -23  -2 860.458 207.177  28
  -2 -23   1 18690.8 742.934  28
   2 -23  -1 18548.8 669.956  28
  -2 -23   1 19398.5 729.913  26
  -2 -23   1 19199.7 633.928  27
  -2 -23   1 19666.8 675.742  14
   2 -23  -1 19732.2 745.167  25
  -2 -23   1 19744.7 792.477  11
   2 -23   0 14769.0 659.138  26
  -2 -23   0 15412.4 673.260  28
  -2 -23   0 16697.6 661.051  26
  -2 -23   0 14954.3 594.391  27
  -2 -23   0 15642.6 610.895  14
   2 -23   0 14852.1 662.649  25
  -2 -23   0 15370.7 702.472  11
  -2 -23  -1 8127.97 459.384  14
  -2 -23  -1 8472.64 516.107  28
  -2 -23  -1 8747.19 477.660  27
   2 -23   1 9510.97 528.196  26
   2 -23   1 8989.39 534.338  25
  -2 -23  -1 9398.64 568.245  11
  -2 -23  -2 14149.3 604.055  27
  -2 -23  -2 14081.7 615.993  28
  -2 -23  -2 14711.9 603.506  14
   2 -23   2 14387.0 614.398  26
   2 -23   2 14437.4 663.584  25
  -2 -23  -2 15017.6 690.671  11
   2 -23   3 604.993 206.565  25
  -2 -23  -3 522.929 176.194  14
  -2 -23  -3 538.710 160.512  28
   2 -23   3 848.569 202.742  26
  -2 -23  -3 1028.76 227.213  27
  -2 -23  -3 1127.58 248.799  11
  -2 -23  -4 1716.55 265.713  11
  -2 -23  -4 2106.78 238.027  28
  -2 -23  -4 2092.76 265.593  27
  -2 -23  -4 1841.32 233.264  14
   2 -23   4 2056.28 266.091  25
  -2 -23  -5 1550.55 215.130  27
  -2 -23  -5 1564.94 193.665  14
   2 -23   5 2008.76 243.578  25
  -2 -23  -6 2690.43 208.478  14
  -2 -23  -6 3055.05 219.331  27
   2 -23   6 2805.15 226.711  25
  -2 -22   8 12094.9 421.274  26
  -2 -22   8 11625.4 432.050  12
   2 -22  -7 12012.8 504.293  27
  -2 -22   7 11762.6 402.313  28
  -2 -22   7 12075.4 517.677  26
  -2 -22   7 12219.2 532.263  12
  -2 -22   6 2040.72 270.615  26
   2 -22  -6 1732.42 262.824  27
  -2 -22   6 1677.91 219.593  28
  -2 -22   6 1607.90 275.469  12
   2 -22  -5 8682.11 485.489  27
  -2 -22   5 8980.90 538.163  26
   2 -22  -5 8593.91 461.067  25
  -2 -22   5 8888.95 555.569  12
   2 -22  -5 9017.97 482.472  11
  -2 -22   5 9078.56 481.939  28
   2 -22  -4 9558.58 508.646  27
  -2 -22   4 9079.00 508.100  28
   2 -22  -4 10148.1 516.618  25
  -2 -22   4 9210.64 549.440  26
  -2 -22   4 9137.40 565.242  12
   2 -22  -4 9066.94 499.700  11
   2 -22  -3 13688.4 629.579  28
  -2 -22   3 15188.8 670.153  28
   2 -22  -3 13729.0 576.948  27
  -2 -22   3 14513.6 673.950  26
  -2 -22   3 14423.7 573.203  14
   2 -22  -3 14536.1 636.090  25
  -2 -22   3 14774.4 709.109  12
  -2 -22   2 4875.83 427.537  11
   2 -22  -2 5350.68 397.779  28
  -2 -22   2 4894.37 413.194  28
  -2 -22   2 4521.51 343.415  14
  -2 -22   2 4542.82 387.227  26
   2 -22  -2 5307.79 410.966  25
  -2 -22   2 4897.92 441.533  12
  -2 -22   1 17929.6 759.139  11
  -2 -22   1 18375.6 739.945  28
   2 -22  -1 18539.2 679.905  28
  -2 -22   1 19167.8 644.809  27
  -2 -22   1 18994.5 680.719  14
  -2 -22   1 19001.1 729.392  26
   2 -22  -1 19397.9 749.255  25
   2 -22   0 7857.75 508.621  25
  -2 -22   0 8986.78 470.647  27
  -2 -22   0 8982.81 480.353  14
   2 -22   0 8673.34 518.997  26
  -2 -22   0 8433.38 521.448  28
  -2 -22   0 9169.06 502.644  26
  -2 -22   0 8308.69 532.819  11
  -2 -22  -1 5164.54 414.694  28
  -2 -22  -1 4837.11 423.590  11
  -2 -22  -1 5264.09 383.843  26
   2 -22   1 5143.17 404.104  26
   2 -22   1 5467.53 438.401  25
  -2 -22  -1 5280.10 394.084  14
  -2 -22  -1 5336.62 392.843  27
  -2 -22  -2 6967.24 462.622  28
  -2 -22  -2 7555.98 454.162  27
   2 -22   2 6478.98 433.144  26
   2 -22   2 7287.35 493.158  25
  -2 -22  -2 7279.97 455.756  14
  -2 -22  -2 7643.64 506.474  11
  -2 -22  -3 9204.47 492.404  28
  -2 -22  -3 10106.1 525.903  27
  -2 -22  -3 9056.72 495.377  14
   2 -22   3 8564.26 459.203  26
   2 -22   3 9585.43 555.591  25
  -2 -22  -3 8767.24 541.599  11
  -2 -22  -4 822.192 226.304  11
   2 -22   4 593.745 199.460  16
  -2 -22  -4 643.658 216.129  27
  -2 -22  -4 862.433 171.278  28
   2 -22   4 703.721 223.014  25
  -2 -22  -4 966.728 212.707  14
  -2 -22  -4 846.103 178.353  29
   2 -22   5 5201.55 373.513  25
  -2 -22  -5 4821.38 339.049  14
  -2 -22  -5 5199.47 380.622  11
  -2 -22  -5 5607.71 321.965  29
  -2 -22  -5 5389.05 361.859  27
  -2 -22  -6 1147.79 153.816  29
  -2 -22  -6 1327.85 184.215  27
  -2 -22  -6 1504.05 191.527  14
   2 -22   6 1300.71 186.032  25
   2 -22   7 425.767 96.9803  25
  -2 -22  -7 426.144 98.1166  14
  -2 -21   9 1118.60 122.965  12
   2 -21  -8 867.684 147.949  29
  -2 -21   8 728.941 165.780  26
   2 -21  -8 676.519 116.677  13
  -2 -21   8 801.462 178.752  12
   2 -21  -7 1102.12 186.378  13
  -2 -21   7 1181.77 173.162  28
   2 -21  -7 1011.21 178.063  29
  -2 -21   7 1773.78 268.528  12
   2 -21  -7 1622.56 247.998  27
  -2 -21   7 1437.31 233.712  26
   2 -21  -6 444.714 202.876  27
  -2 -21   6 807.836 185.248  28
  -2 -21   6 294.032 182.361  26
   2 -21  -6 960.444 186.517  13
  -2 -21   6 172.170 199.964  12
  -2 -21   5 19714.7 722.790  28
  -2 -21   5 19733.1 779.354  26
   2 -21  -5 19388.2 727.601  27
   2 -21  -5 20634.9 721.739  25
  -2 -21   5 20346.4 825.959  12
   2 -21  -5 20370.1 724.215  11
   2 -21  -4 1796.56 253.712  11
  -2 -21   4 1822.85 296.412  26
  -2 -21   4 1427.01 265.372  28
   2 -21  -4 1636.80 263.670  27
   2 -21  -4 1624.64 252.074  25
  -2 -21   4 1646.35 289.414  12
   2 -21  -3 2069.61 278.699  28
   2 -21  -3 1827.26 245.907  27
  -2 -21   3 1860.47 293.869  28
  -2 -21   3 1697.69 283.327  26
  -2 -21   3 1682.01 245.393  14
   2 -21  -3 1383.15 242.734  25
  -2 -21   3 2119.37 317.599  12
  -2 -21   2 28094.6 903.478  26
  -2 -21   2 28077.7 966.984  12
   2 -21  -2 26795.3 850.292  28
  -2 -21   2 27504.4 892.917  28
  -2 -21   2 27210.7 807.046  14
   2 -21  -2 27913.1 884.461  25
  -2 -21   1 13733.4 664.496  11
  -2 -21   1 14066.0 1175.29   2
  -2 -21   1 15137.9 1192.69  19
  -2 -21   1 14329.3 650.577  28
  -2 -21   1 13953.5 590.380  14
   2 -21  -1 14044.9 596.227  28
   2 -21  -1 14215.5 659.524  26
  -2 -21   1 14198.8 638.281  26
   2 -21  -1 13799.8 641.431  25
  -2 -21   1 14326.9 557.752  27
  -2 -21   0 3898.03 743.787  19
  -2 -21   0 4791.37 357.717  27
   2 -21   0 4175.47 617.500   6
   2 -21   0 5027.02 411.238  26
  -2 -21   0 5137.88 380.845  14
  -2 -21   0 5359.46 397.482  26
   2 -21   0 4950.64 408.378  25
  -2 -21   0 4991.03 393.087  28
  -2 -21   0 4491.14 740.093   2
  -2 -21   0 5611.07 449.295  11
  -2 -21  -1 166.811 196.867  11
  -2 -21  -1 257.535 181.289  28
  -2 -21  -1 187.118 184.509  27
  -2 -21  -1-147.917 132.485  26
   2 -21   1 98.7138 144.998  26
  -2 -21  -1 112.316 158.228  14
   2 -21   1 333.675 205.384  25
   2 -21   2 11128.6 571.382  16
  -2 -21  -2 12339.8 591.450  28
  -2 -21  -2 12105.1 575.247  14
  -2 -21  -2 12292.0 579.441  27
   2 -21   2 12390.5 579.559  26
   2 -21   2 12681.0 645.455  25
  -2 -21  -2 12165.3 637.662  11
  -2 -21  -3 463.729 237.360  11
   2 -21   3 417.139 208.934  16
   2 -21   3 531.967 229.642  25
  -2 -21  -3 637.293 207.748  28
  -2 -21  -3 798.293 235.668  27
  -2 -21  -3 563.624 206.902  14
   2 -21   3 891.695 197.520  26
   2 -21   4 9899.22 547.211  16
  -2 -21  -4 9122.67 467.820  28
  -2 -21  -4 10197.9 527.210  27
  -2 -21  -4 10318.0 520.775  14
  -2 -21  -4 9259.82 453.050  29
  -2 -21  -4 9790.77 566.640  11
   2 -21   4 10384.9 582.620  25
  -2 -21  -5 10249.0 452.641  29
   2 -21   5 9614.73 513.132  16
  -2 -21  -5 10117.7 492.378  27
  -2 -21  -5 10265.7 499.324  14
  -2 -21  -5 9595.38 522.979  11
   2 -21   5 10433.1 543.759  25
   2 -21   6 7022.16 394.804  25
   2 -21   6 6788.51 387.893  16
  -2 -21  -6 6003.00 329.568  29
  -2 -21  -6 6599.86 355.213  27
  -2 -21  -6 6574.75 365.696  14
   2 -21   7 435.875 126.725  25
  -2 -21  -7 392.298 114.669  29
  -2 -21  -7 449.676 103.165  27
  -2 -21  -7 377.383 107.359  14
  -2 -20   9 8689.26 326.128  26
  -2 -20   9 8672.88 347.287  12
   2 -20  -8 76.8939 117.346  13
  -2 -20   8 106.813 142.522  26
   2 -20  -8-250.824 151.072  27
  -2 -20   8 115.272 144.728  12
   2 -20  -8 151.953 121.143  29
   2 -20  -7 12909.2 521.134  29
   2 -20  -7 14737.1 607.591  27
  -2 -20   7 13943.3 508.338  28
   2 -20  -7 12606.8 527.300  13
  -2 -20   7 14936.3 656.851  12
  -2 -20   7 14550.4 620.663  26
  -2 -20   6 8239.86 459.673  28
   2 -20  -6 7515.81 447.534  13
   2 -20  -6 7980.31 490.634  27
  -2 -20   6 8579.82 530.451  26
  -2 -20   6 8480.13 539.417  12
   2 -20  -5 36900.2 960.119  13
   2 -20  -5 37095.4 1015.07  27
  -2 -20   5 36628.1 1069.14  26
   2 -20  -5 38821.3 1009.21  25
  -2 -20   5 36977.2 992.599  28
  -2 -20   5 39014.4 1135.90  12
   2 -20  -5 37371.5 992.158  11
   2 -20  -4 2211.01 279.076  11
  -2 -20   4 2003.25 280.789  28
   2 -20  -4 1754.42 283.252  27
  -2 -20   4 2027.66 306.213  26
   2 -20  -4 1754.61 257.330  25
  -2 -20   4 2087.04 313.320  12
  -2 -20   3 18638.3 1384.56  19
   2 -20  -3 17118.8 697.120  28
   2 -20  -3 17836.5 664.372  27
  -2 -20   3 16890.3 715.776  26
  -2 -20   3 17387.1 722.159  28
   2 -20  -3 16460.0 679.660  25
  -2 -20   3 16885.1 752.553  12
  -2 -20   2 8088.70 532.090  12
  -2 -20   2 9361.31 955.859  19
  -2 -20   2 9203.13 974.942   2
  -2 -20   2 8950.90 528.672  28
   2 -20  -2 8951.48 496.002  28
  -2 -20   2 9543.31 526.869  26
  -2 -20   2 8614.46 470.951  14
   2 -20  -2 9580.75 535.069  25
  -2 -20   1 6087.70 804.019  19
   2 -20  -1 5632.40 727.532   6
   2 -20  -1 5234.71 373.225  28
  -2 -20   1 5181.86 425.297  11
  -2 -20   1 4962.13 812.492   2
  -2 -20   1 5474.58 390.321  14
  -2 -20   1 5327.43 356.885  27
   2 -20  -1 5224.83 416.215  26
  -2 -20   1 5776.10 418.007  26
  -2 -20   1 5845.38 428.703  28
   2 -20  -1 5633.48 426.195  25
  -2 -20   1 6104.64 456.179  12
   2 -20   0 41829.5 1922.99   6
  -2 -20   0 38992.9 1031.91  28
   2 -20   0 37607.1 1025.95  26
  -2 -20   0 38479.7 970.608  14
  -2 -20   0 39330.7 998.499  26
  -2 -20   0 39522.2 1093.81  11
  -2 -20   0 38923.3 949.034  27
  -2 -20   0 39299.9 1887.60   2
   2 -20   0 40018.1 1077.42  25
  -2 -20  -1 16235.3 1226.64   2
   2 -20   1 15967.0 1241.34   6
   2 -20   1 16582.5 714.999  25
  -2 -20  -1 17251.3 692.071  28
  -2 -20  -1 17054.7 661.960  27
  -2 -20  -1 16017.8 644.546  14
  -2 -20  -1 16256.5 638.614  26
   2 -20   1 16548.1 677.714  26
  -2 -20  -1 16436.3 721.218  11
  -2 -20  -2 1278.27 265.614  11
   2 -20   2 1847.41 273.640  16
  -2 -20  -2 1635.07 274.908  28
  -2 -20  -2 2010.77 275.317  14
   2 -20   2 1435.46 238.587  26
  -2 -20  -2 1464.17 249.550  27
   2 -20   2 1330.24 265.793  25
   2 -20   3 4925.41 431.569  25
   2 -20   3 4299.57 383.389  16
  -2 -20  -3 4965.02 381.714  28
  -2 -20  -3 6202.11 427.082  27
  -2 -20  -3 4995.65 395.552  14
  -2 -20  -3 4720.36 348.039  29
   2 -20   3 4818.72 364.048  26
  -2 -20  -3 5461.32 447.804  11
  -2 -20  -4 125.488 178.607  11
  -2 -20  -4-221.442 160.156  29
   2 -20   4 87.0473 178.316  16
  -2 -20  -4 24.4778 192.204  27
   2 -20   4 59.4771 173.575  25
  -2 -20  -4-298.477 147.917  28
  -2 -20  -4 350.475 187.402  14
  -2 -20  -5 2343.52 260.698  29
  -2 -20  -5 2707.63 301.690  14
   2 -20   5 1893.46 287.956  25
   2 -20   5 2071.13 284.893  16
  -2 -20  -5 2407.60 290.615  27
  -2 -20  -5 2133.53 313.228  11
   2 -20   6 1059.23 227.993  16
  -2 -20  -6 1091.29 188.596  29
  -2 -20  -6 1071.35 194.753  27
  -2 -20  -6 947.847 198.831  14
   2 -20   6 764.946 199.825  25
  -2 -20  -7 8541.64 353.209  29
  -2 -20  -7 8816.09 329.436  27
  -2 -20  -7 9231.76 382.348  14
   2 -20   7 9191.44 391.677  25
  -2 -19   9 3042.96 228.679  26
   2 -19  -9 2767.30 210.513  13
   2 -19  -9 2573.28 206.338  29
  -2 -19   9 3019.93 240.852  12
   2 -19  -8 4351.61 328.931  27
  -2 -19   8 4355.61 335.130  26
   2 -19  -8 3890.95 306.968  13
  -2 -19   8 4208.55 346.564  12
   2 -19  -8 3891.27 301.509  29
  -2 -19   7 1354.12 261.052  12
   2 -19  -7 889.253 212.507  29
  -2 -19   7 875.105 182.258  28
  -2 -19   7 1071.99 251.914  26
   2 -19  -7 1038.00 226.606  13
   2 -19  -7 863.619 242.282  27
   2 -19  -6 135.239 170.816  29
   2 -19  -6 47.8952 186.702  27
  -2 -19   6-58.0633 193.838  26
  -2 -19   6-13.2178 142.539  28
   2 -19  -6-30.0874 185.469  13
  -2 -19   6-85.1529 182.781  12
  -2 -19   5 3726.88 350.750  28
   2 -19  -5 3118.88 349.926  27
  -2 -19   5 3247.99 370.237  26
   2 -19  -5 3522.71 340.293  25
   2 -19  -5 3498.16 341.221  13
  -2 -19   5 3287.28 387.242  12
   2 -19  -5 3158.81 320.269  11
   2 -19  -4 1087.57 224.963  11
  -2 -19   4 711.825 201.153  28
   2 -19  -4 863.262 217.818  27
  -2 -19   4 782.864 228.630  26
   2 -19  -4 717.490 193.183  25
  -2 -19   4 699.055 230.624  12
  -2 -19   3 43240.6 2021.98  19
  -2 -19   3 39580.6 1050.25  28
   2 -19  -3 40345.9 984.691  27
   2 -19  -3 40928.1 1051.32  25
   2 -19  -3 40016.0 1040.35  28
  -2 -19   3 40859.6 1081.46  26
  -2 -19   3 41271.5 1150.28  12
  -2 -19   2 907.324 349.981  19
  -2 -19   2 1468.94 474.810   2
  -2 -19   2 1130.74 232.891  28
  -2 -19   2 1921.30 253.514  14
  -2 -19   2 1473.19 242.979  26
   2 -19  -2 972.254 227.641  25
   2 -19  -2 1109.43 200.836  28
  -2 -19   2 1013.63 238.893  12
  -2 -19   1 8448.31 905.580   2
  -2 -19   1 6664.24 799.318  19
   2 -19  -1 6614.89 810.884   6
   2 -19  -1 7261.05 431.890  28
  -2 -19   1 8340.42 491.521  28
   2 -19  -1 8177.05 494.660  26
  -2 -19   1 8655.47 533.436  12
  -2 -19   1 7445.98 403.769  27
  -2 -19   1 7758.75 442.854  14
   2 -19  -1 8204.66 485.915  25
  -2 -19   1 8203.45 475.224  26
   2 -19   0 8512.76 868.530   6
  -2 -19   0 7857.15 470.486  28
  -2 -19   0 5962.85 804.761   2
   2 -19   0 7938.83 474.314  26
  -2 -19   0 7676.24 448.580  26
  -2 -19   0 7470.10 445.689  14
   2 -19   0 7582.84 491.196  25
  -2 -19   0 8012.76 436.849  27
  -2 -19   0 7178.56 479.776  11
  -2 -19  -1 22336.1 814.014  11
  -2 -19  -1 22188.2 1409.81   2
   2 -19   1 22102.2 1434.24   6
  -2 -19  -1 21681.8 756.519  28
   2 -19   1 19439.5 709.456  16
  -2 -19  -1 21660.9 741.874  14
   2 -19   1 21156.4 751.276  26
  -2 -19  -1 21777.8 719.870  26
   2 -19   1 21392.4 801.601  25
  -2 -19  -1 22197.4 738.572  27
  -2 -19  -2 12640.3 1080.87   2
   2 -19   2 12000.1 1049.45  19
   2 -19   2 13808.3 1200.92   6
  -2 -19  -2 14596.3 627.005  14
   2 -19   2 13123.6 591.423  26
  -2 -19  -2 14236.1 611.759  27
   2 -19   2 13837.7 631.054  16
   2 -19   2 15167.4 699.772  25
  -2 -19  -2 14993.5 687.064  11
  -2 -19  -2 13845.1 614.010  28
   2 -19   3 6892.30 472.943  16
   2 -19   3 6741.56 492.119  25
  -2 -19  -3 6904.00 439.043  28
  -2 -19  -3 7264.74 422.113  29
  -2 -19  -3 7318.56 464.855  27
  -2 -19  -3 7389.34 477.608  14
   2 -19   3 6401.19 416.183  26
  -2 -19  -3 7176.41 494.642  11
  -2 -19  -4 1034.15 255.147  11
   2 -19   4 1164.04 256.585  16
   2 -19   4 1407.82 300.156  25
  -2 -19  -4 943.777 225.091  29
  -2 -19  -4 856.361 185.445  28
  -2 -19  -4 1195.59 244.353  14
  -2 -19  -4 1183.86 250.936  27
  -2 -19  -5 22184.6 767.013  14
   2 -19   5 21221.4 784.886  16
  -2 -19  -5 21505.5 730.709  27
  -2 -19  -5 21059.9 699.004  29
   2 -19   5 22227.7 831.920  25
  -2 -19  -5 21657.4 807.433  11
  -2 -19  -6 2192.23 258.210  29
  -2 -19  -6 2300.74 249.411  27
  -2 -19  -6 2364.43 268.171  14
   2 -19   6 2447.10 294.990  16
   2 -19   6 2017.88 277.227  25
  -2 -19  -7 96.0387 116.434  14
  -2 -19  -7 193.368 135.967  29
  -2 -19  -7 205.010 99.7470  27
   2 -19   7 234.290 118.256  25
  -2 -19  -8 1112.57 131.320  14
  -2 -19  -8 1188.00 131.560  29
   2 -19   8 1330.71 132.207  25
   2 -18  -9 1272.43 187.166  29
  -2 -18   9 1494.70 192.863  26
  -2 -18   9 1435.42 152.384  25
   2 -18  -9 1240.92 178.724  13
  -2 -18   9 1472.20 203.225  12
   2 -18  -8 1597.10 238.677  29
   2 -18  -8 2175.57 265.396  27
  -2 -18   8 1950.07 272.398  26
   2 -18  -8 1486.89 238.049  13
  -2 -18   8 1962.83 278.011  12
   2 -18  -7 551.027 232.701  27
  -2 -18   7 485.301 225.223  26
  -2 -18   7 409.109 160.960  28
   2 -18  -7 871.599 231.504  13
   2 -18  -7 722.277 202.114  29
  -2 -18   7 453.196 226.770  12
  -2 -18   6 4009.25 398.787  26
   2 -18  -6 3437.13 361.647  13
   2 -18  -6 3433.36 365.258  27
   2 -18  -6 3816.21 342.999  29
  -2 -18   6 3350.59 378.639  12
  -2 -18   6 3012.63 313.397  28
   2 -18  -5 6460.62 454.688  13
   2 -18  -5 6468.87 453.867  27
   2 -18  -5 7080.12 476.854  11
   2 -18  -5 7261.66 448.722  29
  -2 -18   5 6884.79 490.416  26
   2 -18  -5 6756.12 451.163  25
  -2 -18   5 6920.85 509.428  12
  -2 -18   5 7258.40 470.775  28
  -2 -18   4 2200.84 530.902  19
   2 -18  -4 2942.04 303.111  27
  -2 -18   4 3284.77 354.142  26
   2 -18  -4 2759.63 315.130  25
  -2 -18   4 3386.32 368.277  12
   2 -18  -4 2750.91 310.047  13
   2 -18  -4 3257.79 330.770  11
  -2 -18   4 3153.65 339.055  28
  -2 -18   3 8722.10 539.637  12
  -2 -18   3 8529.82 922.300  19
  -2 -18   3 8424.73 877.235   2
  -2 -18   3 8796.62 516.332  26
   2 -18  -3 8536.02 466.482  27
   2 -18  -3 9085.26 505.350  25
   2 -18  -3 8469.06 488.300  28
  -2 -18   3 8021.40 482.873  28
  -2 -18   2 23107.6 783.631  28
   2 -18  -2 22765.9 1261.43   6
  -2 -18   2 23391.6 1418.15   2
  -2 -18   2 22378.4 1388.61  19
   2 -18  -2 23356.3 753.102  28
   2 -18  -2 23090.6 779.935  25
  -2 -18   2 23331.6 783.797  26
  -2 -18   2 24274.2 849.602  12
  -2 -18   1 21953.0 1360.64   2
   2 -18  -1 26245.1 1401.14   6
   2 -18  -1 23877.4 732.336  28
  -2 -18   1 24357.8 787.567  28
  -2 -18   1 24517.7 844.209  12
  -2 -18   1 25038.4 782.499  26
   2 -18  -1 24185.8 797.893  26
  -2 -18   1 23324.7 733.354  14
  -2 -18   1 24502.0 704.289  27
   2 -18  -1 24133.7 804.645  25
  -2 -18   0 30485.4 917.188  11
  -2 -18   0 30700.6 1591.46   2
  -2 -18   0 28984.4 792.642  27
   2 -18   0 31316.1 925.128  25
  -2 -18   0 30490.8 873.882  28
   2 -18   0 29196.0 870.688  26
  -2 -18   0 29237.9 827.367  26
  -2 -18   0 30146.3 844.191  14
   2 -18   0 28609.4 1529.35   6
   2 -18   1 5079.96 654.813  19
   2 -18   1 4391.23 340.446  16
  -2 -18  -1 4095.96 331.748  27
  -2 -18  -1 3843.13 335.538  28
  -2 -18  -1 4644.82 384.102  11
  -2 -18  -1 4161.96 338.344  14
   2 -18   1 4217.25 345.392  26
   2 -18   1 4865.75 395.391  25
   2 -18   1 3719.05 626.447   6
  -2 -18  -1 3062.14 590.140   2
[truncated: 607,036 more chars]
