# Supplementary material for: Aniline-containing derivatives of parthenolide: Synthesis and anti-chronic lymphocytic leukaemia activity
Source: Tetrahedron. 2020 Nov 27;76(48):131631. doi: 10.1016/j.tet.2020.131631 (PMC7695678; doi:10.1016/j.tet.2020.131631)
Supplement: Supplementary file 7 [file mmc7.zip]

Archive with 1 entries (1 files):
- 3b.cif
