# Supplementary material for: Aniline-containing derivatives of parthenolide: Synthesis and anti-chronic lymphocytic leukaemia activity
Source: Tetrahedron. 2020 Nov 27;76(48):131631. doi: 10.1016/j.tet.2020.131631 (PMC7695678; doi:10.1016/j.tet.2020.131631)
Supplement: Supplementary file 7 [file mmc7.zip › 3b.cif]

data_3b
_audit_creation_date              2015-07-22
_audit_creation_method
;
Olex2 1.2
(compiled 2015.01.26 svn.r3150 for OlexSys, GUI svn.r4998)
;
_shelxl_version_number            2014/6
_publ_contact_author_address      ?
_publ_contact_author_email        ?
_publ_contact_author_name         ''
_publ_contact_author_phone        ?
_publ_section_references
;
Dolomanov, O.V., Bourhis, L.J., Gildea, R.J, Howard, J.A.K. & Puschmann, H.
 (2009), J. Appl. Cryst. 42, 339-341.

Sheldrick, G.M. (2008). Acta Cryst. A64, 112-122.
;
_chemical_name_common             ?
_chemical_name_systematic         ?
_chemical_formula_moiety          'C21 H27 N O4, C3 H6 O'
_chemical_formula_sum             'C24 H33 N O5'
_chemical_formula_weight          415.51
_chemical_absolute_configuration  ad
_chemical_melting_point           ?
_chemical_oxdiff_formula          'C12 H27 N O4'
loop_
  _atom_type_symbol
  _atom_type_description
  _atom_type_scat_dispersion_real
  _atom_type_scat_dispersion_imag
  _atom_type_scat_source
 'C' 'C' 0.0181 0.0091 'International Tables Vol C Tables 4.2.6.8 and 6.1.1.4'
 'H' 'H' 0.0000 0.0000 'International Tables Vol C Tables 4.2.6.8 and 6.1.1.4'
 'N' 'N' 0.0311 0.0180 'International Tables Vol C Tables 4.2.6.8 and 6.1.1.4'
 'O' 'O' 0.0492 0.0322 'International Tables Vol C Tables 4.2.6.8 and 6.1.1.4'

_shelx_space_group_comment
;
The symmetry employed for this shelxl refinement is uniquely defined
by the following loop, which should always be used as a source of
symmetry information in preference to the above space-group names.
They are only intended as comments.
;
_space_group_crystal_system       'monoclinic'
_space_group_IT_number            4
_space_group_name_H-M_alt         'P 1 21 1'
_space_group_name_Hall            'P 2yb'
loop_
  _space_group_symop_operation_xyz
 'x, y, z'
 '-x, y+1/2, -z'

_cell_length_a                    11.34175(18)
_cell_length_b                    8.21411(13)
_cell_length_c                    12.44906(19)
_cell_angle_alpha                 90
_cell_angle_beta                  107.1578(16)
_cell_angle_gamma                 90
_cell_volume                      1108.17(3)
_cell_formula_units_Z             2
_cell_measurement_reflns_used     18852
_cell_measurement_temperature     99.98(12)
_cell_measurement_theta_max       73.8870
_cell_measurement_theta_min       3.6710
_shelx_estimated_absorpt_T_max    ?
_shelx_estimated_absorpt_T_min    ?
_exptl_absorpt_coefficient_mu     0.699
_exptl_absorpt_correction_T_max   0.809
_exptl_absorpt_correction_T_min   0.508
_exptl_absorpt_correction_type    gaussian
_exptl_absorpt_process_details
;
CrysAlisPro, Agilent Technologies,
Version 1.171.37.35 (release 13-08-2014 CrysAlis171 .NET)
(compiled Aug 13 2014,18:06:01)
Numerical absorption correction based on gaussian integration over
			a multifaceted crystal model
Empirical absorption correction using spherical harmonics,
 implemented in SCALE3 ABSPACK scaling algorithm.
;
_exptl_absorpt_special_details    ?
_exptl_crystal_colour             grey
_exptl_crystal_colour_primary     grey
_exptl_crystal_density_diffrn     1.245
_exptl_crystal_density_meas       ?
_exptl_crystal_density_method     ?
_exptl_crystal_description        rod
_exptl_crystal_F_000              448
_exptl_crystal_size_max           0.2589
_exptl_crystal_size_mid           0.1037
_exptl_crystal_size_min           0.0591
_exptl_transmission_factor_max    ?
_exptl_transmission_factor_min    ?
_diffrn_reflns_av_R_equivalents   0.0373
_diffrn_reflns_av_unetI/netI      0.0165
_diffrn_reflns_Laue_measured_fraction_full 1.000
_diffrn_reflns_Laue_measured_fraction_max 0.994
_diffrn_reflns_limit_h_max        14
_diffrn_reflns_limit_h_min        -14
_diffrn_reflns_limit_k_max        9
_diffrn_reflns_limit_k_min        -10
_diffrn_reflns_limit_l_max        15
_diffrn_reflns_limit_l_min        -15
_diffrn_reflns_number             39001
_diffrn_reflns_point_group_measured_fraction_full 0.982
_diffrn_reflns_point_group_measured_fraction_max 0.965
_diffrn_reflns_theta_full         67.684
_diffrn_reflns_theta_max          74.439
_diffrn_reflns_theta_min          3.716
_diffrn_ambient_environment       N~2~
_diffrn_ambient_temperature       99.98(12)
_diffrn_detector                  'CCD plate'
_diffrn_detector_area_resol_mean  10.3537
_diffrn_detector_type             Atlas
_diffrn_measured_fraction_theta_full 1.000
_diffrn_measured_fraction_theta_max 0.994
_diffrn_measurement_details
;
#__ type_ start__ end____ width___ exp.time_
  1 omega    7.00   34.00   1.0000    1.3950
omega____ theta____ kappa____ phi______ frames
    -       42.0000   87.0000   41.4590 27

#__ type_ start__ end____ width___ exp.time_
  2 omega -113.00  -16.00   1.0000    1.3950
omega____ theta____ kappa____ phi______ frames
    -      -42.4357  -57.0000 -150.0000 97

#__ type_ start__ end____ width___ exp.time_
  3 omega -121.00   -6.00   1.0000    1.3950
omega____ theta____ kappa____ phi______ frames
    -      -42.4357  -19.0000   90.0000 115

#__ type_ start__ end____ width___ exp.time_
  4 omega -113.00  -16.00   1.0000    1.3950
omega____ theta____ kappa____ phi______ frames
    -      -42.4357  -57.0000  -60.0000 97

#__ type_ start__ end____ width___ exp.time_
  5 omega -115.00  -20.00   1.0000    1.3950
omega____ theta____ kappa____ phi______ frames
    -      -42.4357  -38.0000    0.0000 95

#__ type_ start__ end____ width___ exp.time_
  6 omega   23.00   97.00   1.0000    1.3950
omega____ theta____ kappa____ phi______ frames
    -       42.4357 -125.0000    0.0000 74

#__ type_ start__ end____ width___ exp.time_
  7 omega   14.00  113.00   1.0000    1.3950
omega____ theta____ kappa____ phi______ frames
    -       42.4357   65.0000   61.9032 99

#__ type_ start__ end____ width___ exp.time_
  8 omega   23.00   97.00   1.0000    1.3950
omega____ theta____ kappa____ phi______ frames
    -       42.4357 -125.0000 -150.0000 74

#__ type_ start__ end____ width___ exp.time_
  9 omega    1.00   82.00   1.0000    1.3950
omega____ theta____ kappa____ phi______ frames
    -       42.4357  -99.0000   90.0000 81

#__ type_ start__ end____ width___ exp.time_
 10 omega   14.00   46.00   1.0000    1.3950
omega____ theta____ kappa____ phi______ frames
    -       46.0000   81.0000  140.9322 32

#__ type_ start__ end____ width___ exp.time_
 11 omega   17.00   45.00   1.0000    1.3950
omega____ theta____ kappa____ phi______ frames
    -       50.0000   82.0000  -77.6395 28

#__ type_ start__ end____ width___ exp.time_
 12 omega   17.00   45.00   1.0000    1.3950
omega____ theta____ kappa____ phi______ frames
    -       50.0000   82.0000 -151.7162 28

#__ type_ start__ end____ width___ exp.time_
 13 omega   27.00  131.00   1.0000    1.3950
omega____ theta____ kappa____ phi______ frames
    -       58.0000   75.0000  168.8449 104

#__ type_ start__ end____ width___ exp.time_
 14 omega   31.00  136.00   1.0000    1.3950
omega____ theta____ kappa____ phi______ frames
    -       62.0000   77.0000   62.9293 105

#__ type_ start__ end____ width___ exp.time_
 15 omega   31.00  135.00   1.0000    1.3950
omega____ theta____ kappa____ phi______ frames
    -       62.0000   76.0000    3.0156 104

#__ type_ start__ end____ width___ exp.time_
 16 omega   32.00  134.00   1.0000    1.3950
omega____ theta____ kappa____ phi______ frames
    -       62.0000   73.0000  -85.7784 102

#__ type_ start__ end____ width___ exp.time_
 17 omega   35.00  140.00   1.0000    1.3950
omega____ theta____ kappa____ phi______ frames
    -       66.0000   77.0000   90.8591 105

#__ type_ start__ end____ width___ exp.time_
 18 omega   35.00  139.00   1.0000    1.3950
omega____ theta____ kappa____ phi______ frames
    -       66.0000   74.0000  -37.8503 104

#__ type_ start__ end____ width___ exp.time_
 19 omega   35.00  139.00   1.0000    1.3950
omega____ theta____ kappa____ phi______ frames
    -       66.0000   76.0000  118.3799 104

#__ type_ start__ end____ width___ exp.time_
 20 omega   39.00  143.00   1.0000    1.3950
omega____ theta____ kappa____ phi______ frames
    -       70.0000   75.0000 -151.4715 104

#__ type_ start__ end____ width___ exp.time_
 21 omega   45.00  141.00   1.0000    1.3950
omega____ theta____ kappa____ phi______ frames
    -       70.0000   51.0000 -156.6275 96

#__ type_ start__ end____ width___ exp.time_
 22 omega   43.00  148.00   1.0000    1.3950
omega____ theta____ kappa____ phi______ frames
    -       74.0000   77.0000  123.7087 105

#__ type_ start__ end____ width___ exp.time_
 23 omega   46.00  144.00   1.0000    1.3950
omega____ theta____ kappa____ phi______ frames
    -       74.0000   63.0000    6.5051 98

#__ type_ start__ end____ width___ exp.time_
 24 omega   44.00  146.00   1.0000    1.3950
omega____ theta____ kappa____ phi______ frames
    -       74.0000   72.0000   19.3713 102

#__ type_ start__ end____ width___ exp.time_
 25 omega   43.00  147.00   1.0000    1.3950
omega____ theta____ kappa____ phi______ frames
    -       74.0000   76.0000  -83.0060 104

#__ type_ start__ end____ width___ exp.time_
 26 omega   55.00  152.00   1.0000    5.5750
omega____ theta____ kappa____ phi______ frames
    -       82.0000   60.0000   71.3805 97

#__ type_ start__ end____ width___ exp.time_
 27 omega   52.00  154.00   1.0000    5.5750
omega____ theta____ kappa____ phi______ frames
    -       82.0000   70.0000   93.3808 102

#__ type_ start__ end____ width___ exp.time_
 28 omega   59.00  156.00   1.0000    5.5750
omega____ theta____ kappa____ phi______ frames
    -       86.0000   60.0000  -99.9646 97

#__ type_ start__ end____ width___ exp.time_
 29 omega   58.00  156.00   1.0000    5.5750
omega____ theta____ kappa____ phi______ frames
    -       86.0000   61.0000  -12.4797 98

#__ type_ start__ end____ width___ exp.time_
 30 omega   59.00  163.00   1.0000    5.5750
omega____ theta____ kappa____ phi______ frames
    -       90.0000   76.0000  -55.4984 104

#__ type_ start__ end____ width___ exp.time_
 31 omega   68.00  170.00   1.0000    5.5750
omega____ theta____ kappa____ phi______ frames
    -       98.0000   72.0000  -81.3507 102

#__ type_ start__ end____ width___ exp.time_
 32 omega   94.00  178.00   1.0000    5.5750
omega____ theta____ kappa____ phi______ frames
    -      106.6257  125.0000 -150.0000 84

#__ type_ start__ end____ width___ exp.time_
 33 omega   75.00  178.00   1.0000    5.5750
omega____ theta____ kappa____ phi______ frames
    -      106.6257   77.0000  150.0000 103

#__ type_ start__ end____ width___ exp.time_
 34 omega   75.00  178.00   1.0000    5.5750
omega____ theta____ kappa____ phi______ frames
    -      106.6257   77.0000   60.0000 103

#__ type_ start__ end____ width___ exp.time_
 35 omega   75.00  178.00   1.0000    5.5750
omega____ theta____ kappa____ phi______ frames
    -      106.6257   77.0000 -180.0000 103

#__ type_ start__ end____ width___ exp.time_
 36 omega   25.00  109.00   1.0000    5.5750
omega____ theta____ kappa____ phi______ frames
    -      106.6257  -94.0000  -30.0000 84

#__ type_ start__ end____ width___ exp.time_
 37 omega   75.00  178.00   1.0000    5.5750
omega____ theta____ kappa____ phi______ frames
    -      106.6257   77.0000  -60.0000 103

#__ type_ start__ end____ width___ exp.time_
 38 omega   25.00  109.00   1.0000    5.5750
omega____ theta____ kappa____ phi______ frames
    -      106.6257  -94.0000  120.0000 84

#__ type_ start__ end____ width___ exp.time_
 39 omega   79.00  177.00   1.0000    5.5750
omega____ theta____ kappa____ phi______ frames
    -      106.6257   61.0000  150.0000 98

#__ type_ start__ end____ width___ exp.time_
 40 omega   35.00   99.00   1.0000    5.5750
omega____ theta____ kappa____ phi______ frames
    -      106.6257  -45.0000  -30.0000 64

#__ type_ start__ end____ width___ exp.time_
 41 omega   75.00  178.00   1.0000    5.5750
omega____ theta____ kappa____ phi______ frames
    -      106.6257   77.0000    0.0000 103

#__ type_ start__ end____ width___ exp.time_
 42 omega   35.00  122.00   1.0000    5.5750
omega____ theta____ kappa____ phi______ frames
    -      106.6257 -125.0000  -60.0000 87

#__ type_ start__ end____ width___ exp.time_
 43 omega   75.00  178.00   1.0000    5.5750
omega____ theta____ kappa____ phi______ frames
    -      106.6257   77.0000  -30.0000 103

#__ type_ start__ end____ width___ exp.time_
 44 omega   79.00  177.00   1.0000    5.5750
omega____ theta____ kappa____ phi______ frames
    -      106.6257   61.0000  123.6998 98

#__ type_ start__ end____ width___ exp.time_
 45 omega   75.00  178.00   1.0000    5.5750
omega____ theta____ kappa____ phi______ frames
    -      106.6257   77.0000  120.0000 103

#__ type_ start__ end____ width___ exp.time_
 46 omega   75.00  178.00   1.0000    5.5750
omega____ theta____ kappa____ phi______ frames
    -      106.6257   77.0000   90.0000 103

#__ type_ start__ end____ width___ exp.time_
 47 omega   79.00  177.00   1.0000    5.5750
omega____ theta____ kappa____ phi______ frames
    -      106.6257   61.0000 -150.0000 98

#__ type_ start__ end____ width___ exp.time_
 48 omega   75.00  178.00   1.0000    5.5750
omega____ theta____ kappa____ phi______ frames
    -      106.6257   77.0000   30.0000 103

#__ type_ start__ end____ width___ exp.time_
 49 omega   25.00  109.00   1.0000    5.5750
omega____ theta____ kappa____ phi______ frames
    -      106.6257  -94.0000 -180.0000 84

#__ type_ start__ end____ width___ exp.time_
 50 omega   75.00  178.00   1.0000    5.5750
omega____ theta____ kappa____ phi______ frames
    -      106.6257   77.0000 -120.0000 103

#__ type_ start__ end____ width___ exp.time_
 51 omega    7.00   33.00   1.0000    1.3950
omega____ theta____ kappa____ phi______ frames
    -       42.0000   89.0000  -77.7349 26

#__ type_ start__ end____ width___ exp.time_
 52 omega  -50.00   30.00   1.0000    1.3950
omega____ theta____ kappa____ phi______ frames
    -      -42.4357   38.0000 -180.0000 80

#__ type_ start__ end____ width___ exp.time_
 53 omega -121.00   -6.00   1.0000    1.3950
omega____ theta____ kappa____ phi______ frames
    -      -42.4357  -19.0000  -60.0000 115

#__ type_ start__ end____ width___ exp.time_
 54 omega   18.00   47.00   1.0000    1.3950
omega____ theta____ kappa____ phi______ frames
    -       50.0000   79.0000   58.0839 29

#__ type_ start__ end____ width___ exp.time_
 55 omega   27.00  131.00   1.0000    1.3950
omega____ theta____ kappa____ phi______ frames
    -       58.0000   76.0000   46.7335 104

#__ type_ start__ end____ width___ exp.time_
 56 omega   27.00  131.00   1.0000    1.3950
omega____ theta____ kappa____ phi______ frames
    -       58.0000   75.0000 -150.4686 104

#__ type_ start__ end____ width___ exp.time_
 57 omega   33.00  133.00   1.0000    1.3950
omega____ theta____ kappa____ phi______ frames
    -       62.0000   66.0000  -89.9884 100

#__ type_ start__ end____ width___ exp.time_
 58 omega   39.00  143.00   1.0000    1.3950
omega____ theta____ kappa____ phi______ frames
    -       70.0000   75.0000  -60.9584 104

#__ type_ start__ end____ width___ exp.time_
 59 omega   40.00  142.00   1.0000    1.3950
omega____ theta____ kappa____ phi______ frames
    -       70.0000   71.0000   71.6763 102
;
_diffrn_measurement_device        'four-circle diffractometer'
_diffrn_measurement_device_type   'SuperNova, Dual, Cu at zero, Atlas'
_diffrn_measurement_method        '\w scans'
_diffrn_orient_matrix_UB_11       -0.1021187000
_diffrn_orient_matrix_UB_12       -0.0311481000
_diffrn_orient_matrix_UB_13       0.0561709000
_diffrn_orient_matrix_UB_21       -0.0975466000
_diffrn_orient_matrix_UB_22       0.0015585000
_diffrn_orient_matrix_UB_23       -0.1162691000
_diffrn_orient_matrix_UB_31       0.0164012000
_diffrn_orient_matrix_UB_32       -0.1848841000
_diffrn_orient_matrix_UB_33       -0.0103850000
_diffrn_radiation_monochromator   mirror
_diffrn_radiation_probe           x-ray
_diffrn_radiation_type            CuK\a
_diffrn_radiation_wavelength      1.54184
_diffrn_source                    'sealed X-ray tube'
_diffrn_source_type               'SuperNova (Cu) X-ray Source'
_reflns_Friedel_coverage          0.809
_reflns_Friedel_fraction_full     0.961
_reflns_Friedel_fraction_max      0.931
_reflns_number_gt                 4185
_reflns_number_total              4374
_reflns_odcompleteness_completeness 100.00
_reflns_odcompleteness_iscentric  1
_reflns_odcompleteness_theta      66.97
_reflns_special_details
;
 Reflections were merged by SHELXL according to the crystal
 class for the calculation of statistics and refinement.
 
 _reflns_Friedel_fraction is defined as the number of unique
 Friedel pairs measured divided by the number that would be
 possible theoretically, ignoring centric projections and
 systematic absences.
;
_reflns_threshold_expression      'I > 2\s(I)'
_computing_cell_refinement
;
CrysAlisPro, Agilent Technologies,
Version 1.171.37.35 (release 13-08-2014 CrysAlis171 .NET)
(compiled Aug 13 2014,18:06:01)
;
_computing_data_collection
;
CrysAlisPro, Agilent Technologies,
Version 1.171.37.35 (release 13-08-2014 CrysAlis171 .NET)
(compiled Aug 13 2014,18:06:01)
;
_computing_data_reduction
;
CrysAlisPro, Agilent Technologies,
Version 1.171.37.35 (release 13-08-2014 CrysAlis171 .NET)
(compiled Aug 13 2014,18:06:01)
;
_computing_molecular_graphics     'Olex2 (Dolomanov et al., 2009)'
_computing_publication_material   'Olex2 (Dolomanov et al., 2009)'
_computing_structure_refinement   'ShelXL (Sheldrick, 2008)'
_computing_structure_solution     'ShelXS (Sheldrick, 2008)'
_refine_diff_density_max          0.199
_refine_diff_density_min          -0.256
_refine_diff_density_rms          0.035
_refine_ls_abs_structure_details
;
 Flack x determined using 1819 quotients [(I+)-(I-)]/[(I+)+(I-)]
 (Parsons, Flack and Wagner, Acta Cryst. B69 (2013) 249-259).
;
_refine_ls_abs_structure_Flack    -0.07(6)
_refine_ls_extinction_coef        .
_refine_ls_extinction_method      none
_refine_ls_goodness_of_fit_ref    1.043
_refine_ls_hydrogen_treatment     mixed
_refine_ls_matrix_type            full
_refine_ls_number_parameters      283
_refine_ls_number_reflns          4374
_refine_ls_number_restraints      1
_refine_ls_R_factor_all           0.0345
_refine_ls_R_factor_gt            0.0323
_refine_ls_restrained_S_all       1.043
_refine_ls_shift/su_max           0.000
_refine_ls_shift/su_mean          0.000
_refine_ls_structure_factor_coef  Fsqd
_refine_ls_weighting_details
'w=1/[\s^2^(Fo^2^)+(0.0490P)^2^+0.2580P] where P=(Fo^2^+2Fc^2^)/3'
_refine_ls_weighting_scheme       calc
_refine_ls_wR_factor_gt           0.0837
_refine_ls_wR_factor_ref          0.0857
_refine_special_details           ?
_olex2_refinement_description
;
1. Fixed Uiso
 At 1.2 times of:
  All C(H) groups, All C(H,H) groups
 At 1.5 times of:
  All C(H,H,H) groups
2.a Ternary CH refined with riding coordinates:
 C1(H1), C9(H9), C10(H10), C13(H13)
2.b Secondary CH2 refined with riding coordinates:
 C3(H3A,H3B), C4(H4A,H4B), C7(H7A,H7B), C8(H8A,H8B), C15(H15A,H15B)
2.c Aromatic/amide H refined with riding coordinates:
 C5(H5), C17(H17), C18(H18), C20(H20), C21(H21)
2.d Idealised Me refined as rotating group:
 C11(H11A,H11B,H11C), C12(H12A,H12B,H12C), C102(H10A,H10B,H10C), C103(H10D,
 H10E,H10F)
;
_atom_sites_solution_hydrogens    mixed
_atom_sites_solution_primary      direct
_atom_sites_solution_secondary    ?
loop_
  _atom_site_label
  _atom_site_type_symbol
  _atom_site_fract_x
  _atom_site_fract_y
  _atom_site_fract_z
  _atom_site_U_iso_or_equiv
  _atom_site_adp_type
  _atom_site_occupancy
  _atom_site_site_symmetry_order
  _atom_site_calc_flag
  _atom_site_refinement_flags_posn
  _atom_site_refinement_flags_adp
  _atom_site_refinement_flags_occupancy
  _atom_site_disorder_assembly
  _atom_site_disorder_group
 C1 C 0.60954(18) 0.6071(3) 1.01975(16) 0.0210(4) Uani 1 1 d . . . . .
 H1 H 0.5999 0.7244 1.0286 0.025 Uiso 1 1 calc R . . . .
 C2 C 0.70168(18) 0.5297(3) 1.11449(15) 0.0220(4) Uani 1 1 d . . . . .
 C3 C 0.7702(2) 0.6399(3) 1.20957(17) 0.0254(4) Uani 1 1 d . . . . .
 H3A H 0.7960 0.5784 1.2791 0.030 Uiso 1 1 calc R . . . .
 H3B H 0.7161 0.7268 1.2188 0.030 Uiso 1 1 calc R . . . .
 C4 C 0.8844(2) 0.7131(3) 1.18393(18) 0.0283(5) Uani 1 1 d . . . . .
 H4A H 0.9203 0.7970 1.2386 0.034 Uiso 1 1 calc R . . . .
 H4B H 0.9459 0.6289 1.1896 0.034 Uiso 1 1 calc R . . . .
 C5 C 0.84826(19) 0.7851(3) 1.06738(18) 0.0260(4) Uani 1 1 d . . . . .
 H5 H 0.8022 0.8805 1.0577 0.031 Uiso 1 1 calc R . . . .
 C6 C 0.87424(18) 0.7289(3) 0.97644(18) 0.0238(4) Uani 1 1 d . . . . .
 C7 C 0.81267(19) 0.8024(3) 0.86240(18) 0.0255(4) Uani 1 1 d . . . . .
 H7A H 0.8751 0.8232 0.8251 0.031 Uiso 1 1 calc R . . . .
 H7B H 0.7769 0.9062 0.8729 0.031 Uiso 1 1 calc R . . . .
 C8 C 0.71082(18) 0.6950(3) 0.78521(17) 0.0251(4) Uani 1 1 d . . . . .
 H8A H 0.6923 0.7359 0.7089 0.030 Uiso 1 1 calc R . . . .
 H8B H 0.7426 0.5853 0.7858 0.030 Uiso 1 1 calc R . . . .
 C9 C 0.59025(18) 0.6874(3) 0.81765(16) 0.0205(4) Uani 1 1 d . . . . .
 H9 H 0.5800 0.7921 0.8516 0.025 Uiso 1 1 calc R . . . .
 C10 C 0.57808(18) 0.5511(3) 0.89937(16) 0.0209(4) Uani 1 1 d . . . . .
 H10 H 0.6286 0.4569 0.8929 0.025 Uiso 1 1 calc R . . . .
 C11 C 0.7653(2) 0.3726(3) 1.10221(19) 0.0260(4) Uani 1 1 d . . . . .
 H11A H 0.7105 0.3065 1.0454 0.039 Uiso 1 1 calc GR . . . .
 H11B H 0.7877 0.3152 1.1725 0.039 Uiso 1 1 calc GR . . . .
 H11C H 0.8382 0.3961 1.0809 0.039 Uiso 1 1 calc GR . . . .
 C12 C 0.9617(2) 0.5925(3) 0.97457(19) 0.0296(5) Uani 1 1 d . . . . .
 H12A H 0.9969 0.5516 1.0495 0.044 Uiso 1 1 calc GR . . . .
 H12B H 1.0263 0.6320 0.9460 0.044 Uiso 1 1 calc GR . . . .
 H12C H 0.9178 0.5066 0.9270 0.044 Uiso 1 1 calc GR . . . .
 C13 C 0.47651(19) 0.6605(3) 0.71511(16) 0.0214(4) Uani 1 1 d . . . . .
 H13 H 0.4996 0.5941 0.6591 0.026 Uiso 1 1 calc R . . . .
 C14 C 0.3882(2) 0.5664(3) 0.76172(17) 0.0233(4) Uani 1 1 d . . . . .
 C15 C 0.42209(19) 0.8241(3) 0.66176(17) 0.0226(4) Uani 1 1 d . . . . .
 H15A H 0.3936 0.8837 0.7167 0.027 Uiso 1 1 calc R . . . .
 H15B H 0.4883 0.8871 0.6474 0.027 Uiso 1 1 calc R . . . .
 C16 C 0.33965(19) 0.7738(3) 0.45693(17) 0.0217(4) Uani 1 1 d . . . . .
 C17 C 0.45580(19) 0.7607(3) 0.44031(16) 0.0235(4) Uani 1 1 d . . . . .
 H17 H 0.5261 0.7784 0.5005 0.028 Uiso 1 1 calc R . . . .
 C18 C 0.46837(18) 0.7216(3) 0.33503(17) 0.0224(4) Uani 1 1 d . . . . .
 H18 H 0.5465 0.7143 0.3256 0.027 Uiso 1 1 calc R . . . .
 C19 C 0.36486(19) 0.6936(3) 0.24473(16) 0.0215(4) Uani 1 1 d . . . . .
 C20 C 0.24831(19) 0.7094(3) 0.25937(17) 0.0237(4) Uani 1 1 d . . . . .
 H20 H 0.1784 0.6937 0.1986 0.028 Uiso 1 1 calc R . . . .
 C21 C 0.23565(19) 0.7482(3) 0.36339(17) 0.0231(4) Uani 1 1 d . . . . .
 H21 H 0.1571 0.7576 0.3717 0.028 Uiso 1 1 calc R . . . .
 N1 N 0.32205(17) 0.8165(3) 0.55897(14) 0.0253(4) Uani 1 1 d . . . . .
 O1 O 0.56921(13) 0.5069(2) 1.09894(11) 0.0242(3) Uani 1 1 d . . . . .
 O2 O 0.44705(13) 0.50735(19) 0.86513(12) 0.0247(3) Uani 1 1 d . . . . .
 O3 O 0.27997(14) 0.5420(2) 0.71928(13) 0.0314(4) Uani 1 1 d . . . . .
 O4 O 0.37012(15) 0.6518(2) 0.13881(12) 0.0255(3) Uani 1 1 d . . . . .
 C101 C 0.9621(2) 0.7695(4) 0.5756(2) 0.0415(6) Uani 1 1 d . . . . .
 C102 C 0.8334(3) 0.8299(6) 0.5204(3) 0.0628(10) Uani 1 1 d . . . . .
 H10A H 0.7804 0.7392 0.4908 0.094 Uiso 1 1 calc GR . . . .
 H10B H 0.8341 0.9029 0.4603 0.094 Uiso 1 1 calc GR . . . .
 H10C H 0.8036 0.8863 0.5747 0.094 Uiso 1 1 calc GR . . . .
 C103 C 0.9762(3) 0.6190(4) 0.6442(2) 0.0431(6) Uani 1 1 d . . . . .
 H10D H 0.9205 0.6224 0.6891 0.065 Uiso 1 1 calc GR . . . .
 H10E H 1.0595 0.6114 0.6925 0.065 Uiso 1 1 calc GR . . . .
 H10F H 0.9579 0.5259 0.5955 0.065 Uiso 1 1 calc GR . . . .
 O101 O 1.05173(19) 0.8438(4) 0.5658(2) 0.0682(8) Uani 1 1 d . . . . .
 H1A H 0.246(2) 0.802(4) 0.565(2) 0.025(6) Uiso 1 1 d . . . . .
 H4 H 0.439(3) 0.620(5) 0.143(3) 0.051(10) Uiso 1 1 d . . . . .

loop_
  _atom_site_aniso_label
  _atom_site_aniso_U_11
  _atom_site_aniso_U_22
  _atom_site_aniso_U_33
  _atom_site_aniso_U_23
  _atom_site_aniso_U_13
  _atom_site_aniso_U_12
 C1 0.0256(10) 0.0168(11) 0.0226(9) 0.0004(8) 0.0103(8) -0.0007(8)
 C2 0.0243(10) 0.0207(11) 0.0217(9) 0.0022(8) 0.0081(7) -0.0017(8)
 C3 0.0300(10) 0.0239(12) 0.0222(9) -0.0013(8) 0.0074(8) 0.0005(9)
 C4 0.0274(10) 0.0275(12) 0.0278(10) -0.0046(9) 0.0046(8) -0.0027(9)
 C5 0.0244(10) 0.0188(11) 0.0343(11) -0.0007(9) 0.0080(8) -0.0033(8)
 C6 0.0211(9) 0.0189(11) 0.0306(10) 0.0012(8) 0.0067(8) -0.0033(8)
 C7 0.0252(10) 0.0202(11) 0.0325(11) 0.0051(9) 0.0108(8) -0.0006(8)
 C8 0.0252(10) 0.0271(12) 0.0252(10) 0.0019(9) 0.0107(8) -0.0001(9)
 C9 0.0240(9) 0.0168(10) 0.0205(9) 0.0013(8) 0.0065(7) 0.0007(8)
 C10 0.0232(9) 0.0190(11) 0.0208(9) 0.0013(8) 0.0069(7) 0.0008(8)
 C11 0.0292(11) 0.0198(11) 0.0278(10) 0.0020(8) 0.0067(8) 0.0013(8)
 C12 0.0278(11) 0.0280(13) 0.0334(11) 0.0028(9) 0.0096(9) 0.0045(9)
 C13 0.0257(10) 0.0172(11) 0.0206(9) -0.0007(7) 0.0059(7) 0.0005(8)
 C14 0.0277(11) 0.0169(11) 0.0244(9) -0.0021(8) 0.0065(8) 0.0002(8)
 C15 0.0280(10) 0.0198(11) 0.0199(9) 0.0004(8) 0.0070(8) 0.0033(8)
 C16 0.0271(10) 0.0159(10) 0.0220(9) 0.0013(8) 0.0068(8) 0.0012(8)
 C17 0.0246(10) 0.0247(12) 0.0196(9) 0.0006(8) 0.0040(8) 0.0013(8)
 C18 0.0235(9) 0.0185(11) 0.0267(10) 0.0005(8) 0.0095(8) 0.0003(8)
 C19 0.0303(10) 0.0140(10) 0.0219(9) 0.0002(7) 0.0102(8) 0.0007(8)
 C20 0.0244(9) 0.0213(11) 0.0231(9) -0.0008(8) 0.0034(8) 0.0004(9)
 C21 0.0231(9) 0.0215(11) 0.0255(10) 0.0010(8) 0.0083(8) 0.0026(8)
 N1 0.0252(9) 0.0311(11) 0.0203(8) 0.0012(7) 0.0077(7) 0.0045(8)
 O1 0.0251(7) 0.0265(9) 0.0220(6) 0.0040(6) 0.0084(5) -0.0008(6)
 O2 0.0256(7) 0.0235(8) 0.0242(7) 0.0029(6) 0.0058(6) -0.0040(6)
 O3 0.0275(8) 0.0302(10) 0.0330(8) 0.0006(7) 0.0036(6) -0.0042(7)
 O4 0.0297(8) 0.0261(9) 0.0215(7) -0.0019(6) 0.0086(6) 0.0018(6)
 C101 0.0349(13) 0.0537(18) 0.0380(13) 0.0041(12) 0.0142(11) 0.0008(12)
 C102 0.0400(15) 0.097(3) 0.0512(17) 0.0276(19) 0.0138(13) 0.0094(17)
 C103 0.0416(14) 0.0389(16) 0.0525(15) -0.0011(13) 0.0196(12) -0.0003(12)
 O101 0.0409(11) 0.0730(18) 0.0944(18) 0.0383(15) 0.0257(11) 0.0039(11)

_geom_special_details
;
 All esds (except the esd in the dihedral angle between two l.s. planes)
 are estimated using the full covariance matrix.  The cell esds are taken
 into account individually in the estimation of esds in distances, angles
 and torsion angles; correlations between esds in cell parameters are only
 used when they are defined by crystal symmetry.  An approximate (isotropic)
 treatment of cell esds is used for estimating esds involving l.s. planes.
;
loop_
  _geom_bond_atom_site_label_1
  _geom_bond_atom_site_label_2
  _geom_bond_distance
  _geom_bond_site_symmetry_2
  _geom_bond_publ_flag
 C1 H1 0.9800 . ?
 C1 C2 1.470(3) . ?
 C1 C10 1.506(3) . ?
 C1 O1 1.457(2) . ?
 C2 C3 1.511(3) . ?
 C2 C11 1.508(3) . ?
 C2 O1 1.469(2) . ?
 C3 H3A 0.9700 . ?
 C3 H3B 0.9700 . ?
 C3 C4 1.544(3) . ?
 C4 H4A 0.9700 . ?
 C4 H4B 0.9700 . ?
 C4 C5 1.507(3) . ?
 C5 H5 0.9300 . ?
 C5 C6 1.334(3) . ?
 C6 C7 1.511(3) . ?
 C6 C12 1.501(3) . ?
 C7 H7A 0.9700 . ?
 C7 H7B 0.9700 . ?
 C7 C8 1.543(3) . ?
 C8 H8A 0.9700 . ?
 C8 H8B 0.9700 . ?
 C8 C9 1.537(3) . ?
 C9 H9 0.9800 . ?
 C9 C10 1.546(3) . ?
 C9 C13 1.540(3) . ?
 C10 H10 0.9800 . ?
 C10 O2 1.465(2) . ?
 C11 H11A 0.9600 . ?
 C11 H11B 0.9600 . ?
 C11 H11C 0.9600 . ?
 C12 H12A 0.9600 . ?
 C12 H12B 0.9600 . ?
 C12 H12C 0.9600 . ?
 C13 H13 0.9800 . ?
 C13 C14 1.510(3) . ?
 C13 C15 1.545(3) . ?
 C14 O2 1.353(3) . ?
 C14 O3 1.201(3) . ?
 C15 H15A 0.9700 . ?
 C15 H15B 0.9700 . ?
 C15 N1 1.439(3) . ?
 C16 C17 1.397(3) . ?
 C16 C21 1.408(3) . ?
 C16 N1 1.388(3) . ?
 C17 H17 0.9300 . ?
 C17 C18 1.397(3) . ?
 C18 H18 0.9300 . ?
 C18 C19 1.384(3) . ?
 C19 C20 1.393(3) . ?
 C19 O4 1.381(2) . ?
 C20 H20 0.9300 . ?
 C20 C21 1.382(3) . ?
 C21 H21 0.9300 . ?
 N1 H1A 0.90(3) . ?
 O4 H4 0.82(4) . ?
 C101 C102 1.502(4) . ?
 C101 C103 1.484(4) . ?
 C101 O101 1.222(3) . ?
 C102 H10A 0.9600 . ?
 C102 H10B 0.9600 . ?
 C102 H10C 0.9600 . ?
 C103 H10D 0.9600 . ?
 C103 H10E 0.9600 . ?
 C103 H10F 0.9600 . ?

loop_
  _geom_angle_atom_site_label_1
  _geom_angle_atom_site_label_2
  _geom_angle_atom_site_label_3
  _geom_angle
  _geom_angle_site_symmetry_1
  _geom_angle_site_symmetry_3
  _geom_angle_publ_flag
 C2 C1 H1 114.3 . . ?
 C2 C1 C10 124.76(18) . . ?
 C10 C1 H1 114.3 . . ?
 O1 C1 H1 114.3 . . ?
 O1 C1 C2 60.25(12) . . ?
 O1 C1 C10 118.12(17) . . ?
 C1 C2 C3 116.69(19) . . ?
 C1 C2 C11 122.47(18) . . ?
 C11 C2 C3 116.19(18) . . ?
 O1 C2 C1 59.46(12) . . ?
 O1 C2 C3 116.70(17) . . ?
 O1 C2 C11 112.28(17) . . ?
 C2 C3 H3A 109.7 . . ?
 C2 C3 H3B 109.7 . . ?
 C2 C3 C4 109.91(17) . . ?
 H3A C3 H3B 108.2 . . ?
 C4 C3 H3A 109.7 . . ?
 C4 C3 H3B 109.7 . . ?
 C3 C4 H4A 109.6 . . ?
 C3 C4 H4B 109.6 . . ?
 H4A C4 H4B 108.1 . . ?
 C5 C4 C3 110.20(17) . . ?
 C5 C4 H4A 109.6 . . ?
 C5 C4 H4B 109.6 . . ?
 C4 C5 H5 116.0 . . ?
 C6 C5 C4 128.0(2) . . ?
 C6 C5 H5 116.0 . . ?
 C5 C6 C7 120.2(2) . . ?
 C5 C6 C12 125.7(2) . . ?
 C12 C6 C7 114.08(19) . . ?
 C6 C7 H7A 108.7 . . ?
 C6 C7 H7B 108.7 . . ?
 C6 C7 C8 114.22(18) . . ?
 H7A C7 H7B 107.6 . . ?
 C8 C7 H7A 108.7 . . ?
 C8 C7 H7B 108.7 . . ?
 C7 C8 H8A 108.6 . . ?
 C7 C8 H8B 108.6 . . ?
 H8A C8 H8B 107.5 . . ?
 C9 C8 C7 114.85(17) . . ?
 C9 C8 H8A 108.6 . . ?
 C9 C8 H8B 108.6 . . ?
 C8 C9 H9 107.8 . . ?
 C8 C9 C10 117.48(17) . . ?
 C8 C9 C13 112.38(16) . . ?
 C10 C9 H9 107.8 . . ?
 C13 C9 H9 107.8 . . ?
 C13 C9 C10 103.06(16) . . ?
 C1 C10 C9 113.12(18) . . ?
 C1 C10 H10 110.5 . . ?
 C9 C10 H10 110.5 . . ?
 O2 C10 C1 106.66(15) . . ?
 O2 C10 C9 105.43(15) . . ?
 O2 C10 H10 110.5 . . ?
 C2 C11 H11A 109.5 . . ?
 C2 C11 H11B 109.5 . . ?
 C2 C11 H11C 109.5 . . ?
 H11A C11 H11B 109.5 . . ?
 H11A C11 H11C 109.5 . . ?
 H11B C11 H11C 109.5 . . ?
 C6 C12 H12A 109.5 . . ?
 C6 C12 H12B 109.5 . . ?
 C6 C12 H12C 109.5 . . ?
 H12A C12 H12B 109.5 . . ?
 H12A C12 H12C 109.5 . . ?
 H12B C12 H12C 109.5 . . ?
 C9 C13 H13 109.6 . . ?
 C9 C13 C15 111.25(17) . . ?
 C14 C13 C9 104.08(16) . . ?
 C14 C13 H13 109.6 . . ?
 C14 C13 C15 112.61(17) . . ?
 C15 C13 H13 109.6 . . ?
 O2 C14 C13 110.61(17) . . ?
 O3 C14 C13 128.60(19) . . ?
 O3 C14 O2 120.8(2) . . ?
 C13 C15 H15A 108.0 . . ?
 C13 C15 H15B 108.0 . . ?
 H15A C15 H15B 107.3 . . ?
 N1 C15 C13 117.02(18) . . ?
 N1 C15 H15A 108.0 . . ?
 N1 C15 H15B 108.0 . . ?
 C17 C16 C21 117.57(18) . . ?
 N1 C16 C17 123.49(18) . . ?
 N1 C16 C21 118.90(18) . . ?
 C16 C17 H17 119.4 . . ?
 C16 C17 C18 121.23(18) . . ?
 C18 C17 H17 119.4 . . ?
 C17 C18 H18 119.9 . . ?
 C19 C18 C17 120.22(18) . . ?
 C19 C18 H18 119.9 . . ?
 C18 C19 C20 119.24(18) . . ?
 O4 C19 C18 123.48(18) . . ?
 O4 C19 C20 117.27(18) . . ?
 C19 C20 H20 119.7 . . ?
 C21 C20 C19 120.62(18) . . ?
 C21 C20 H20 119.7 . . ?
 C16 C21 H21 119.5 . . ?
 C20 C21 C16 121.09(19) . . ?
 C20 C21 H21 119.5 . . ?
 C15 N1 H1A 117.6(16) . . ?
 C16 N1 C15 122.43(17) . . ?
 C16 N1 H1A 116.2(16) . . ?
 C1 O1 C2 60.29(12) . . ?
 C14 O2 C10 111.25(15) . . ?
 C19 O4 H4 109(2) . . ?
 C103 C101 C102 117.7(3) . . ?
 O101 C101 C102 120.9(3) . . ?
 O101 C101 C103 121.5(3) . . ?
 C101 C102 H10A 109.5 . . ?
 C101 C102 H10B 109.5 . . ?
 C101 C102 H10C 109.5 . . ?
 H10A C102 H10B 109.5 . . ?
 H10A C102 H10C 109.5 . . ?
 H10B C102 H10C 109.5 . . ?
 C101 C103 H10D 109.5 . . ?
 C101 C103 H10E 109.5 . . ?
 C101 C103 H10F 109.5 . . ?
 H10D C103 H10E 109.5 . . ?
 H10D C103 H10F 109.5 . . ?
 H10E C103 H10F 109.5 . . ?

loop_
  _geom_hbond_atom_site_label_D
  _geom_hbond_atom_site_label_H
  _geom_hbond_atom_site_label_A
  _geom_hbond_distance_DH
  _geom_hbond_distance_HA
  _geom_hbond_distance_DA
  _geom_hbond_angle_DHA
  _geom_hbond_site_symmetry_A
 N1 H1A O101 0.90(3) 2.23(3) 3.100(3) 163(3) 1_455
 O4 H4 O1 0.82(4) 1.95(4) 2.724(2) 158(3) 1_554

loop_
  _geom_torsion_atom_site_label_1
  _geom_torsion_atom_site_label_2
  _geom_torsion_atom_site_label_3
  _geom_torsion_atom_site_label_4
  _geom_torsion
  _geom_torsion_site_symmetry_1
  _geom_torsion_site_symmetry_2
  _geom_torsion_site_symmetry_3
  _geom_torsion_site_symmetry_4
  _geom_torsion_publ_flag
 C1 C2 C3 C4 -86.8(2) . . . . ?
 C1 C10 O2 C14 135.68(17) . . . . ?
 C2 C1 C10 C9 -125.3(2) . . . . ?
 C2 C1 C10 O2 119.2(2) . . . . ?
 C2 C3 C4 C5 50.0(3) . . . . ?
 C3 C2 O1 C1 106.7(2) . . . . ?
 C3 C4 C5 C6 -108.7(3) . . . . ?
 C4 C5 C6 C7 170.0(2) . . . . ?
 C4 C5 C6 C12 -9.4(4) . . . . ?
 C5 C6 C7 C8 -105.3(2) . . . . ?
 C6 C7 C8 C9 73.5(2) . . . . ?
 C7 C8 C9 C10 -90.4(2) . . . . ?
 C7 C8 C9 C13 150.25(18) . . . . ?
 C8 C9 C10 C1 97.0(2) . . . . ?
 C8 C9 C10 O2 -146.79(17) . . . . ?
 C8 C9 C13 C14 149.32(18) . . . . ?
 C8 C9 C13 C15 -89.2(2) . . . . ?
 C9 C10 O2 C14 15.2(2) . . . . ?
 C9 C13 C14 O2 -14.1(2) . . . . ?
 C9 C13 C14 O3 165.6(2) . . . . ?
 C9 C13 C15 N1 174.52(16) . . . . ?
 C10 C1 C2 C3 148.0(2) . . . . ?
 C10 C1 C2 C11 -6.9(3) . . . . ?
 C10 C1 C2 O1 -105.3(2) . . . . ?
 C10 C1 O1 C2 116.0(2) . . . . ?
 C10 C9 C13 C14 21.9(2) . . . . ?
 C10 C9 C13 C15 143.42(17) . . . . ?
 C11 C2 C3 C4 69.6(2) . . . . ?
 C11 C2 O1 C1 -115.59(19) . . . . ?
 C12 C6 C7 C8 74.2(2) . . . . ?
 C13 C9 C10 C1 -138.84(17) . . . . ?
 C13 C9 C10 O2 -22.7(2) . . . . ?
 C13 C14 O2 C10 -0.7(2) . . . . ?
 C13 C15 N1 C16 -73.2(3) . . . . ?
 C14 C13 C15 N1 -69.1(2) . . . . ?
 C15 C13 C14 O2 -134.71(18) . . . . ?
 C15 C13 C14 O3 45.0(3) . . . . ?
 C16 C17 C18 C19 -0.5(3) . . . . ?
 C17 C16 C21 C20 0.9(3) . . . . ?
 C17 C16 N1 C15 -10.9(3) . . . . ?
 C17 C18 C19 C20 1.8(3) . . . . ?
 C17 C18 C19 O4 -178.9(2) . . . . ?
 C18 C19 C20 C21 -1.7(3) . . . . ?
 C19 C20 C21 C16 0.4(3) . . . . ?
 C21 C16 C17 C18 -0.8(3) . . . . ?
 C21 C16 N1 C15 171.7(2) . . . . ?
 N1 C16 C17 C18 -178.3(2) . . . . ?
 N1 C16 C21 C20 178.4(2) . . . . ?
 O1 C1 C2 C3 -106.70(19) . . . . ?
 O1 C1 C2 C11 98.4(2) . . . . ?
 O1 C1 C10 C9 162.97(16) . . . . ?
 O1 C1 C10 O2 47.5(2) . . . . ?
 O1 C2 C3 C4 -154.28(18) . . . . ?
 O3 C14 O2 C10 179.6(2) . . . . ?
 O4 C19 C20 C21 178.9(2) . . . . ?

_shelx_res_file
;
TITL XL-66 in P21 #4
REM reset to P21 #4
CELL 1.54184 11.341745 8.214106 12.449065 90 107.1578 90
ZERR 2 0.000175 0.000126 0.000188 0 0.0016 0
LATT -1
SYMM -X,0.5+Y,-Z
SFAC C H N O
UNIT 48 66 2 10
EQIV $1 -1+X,+Y,+Z
EQIV $2 +X,+Y,-1+Z

L.S. 10
PLAN  5
HTAB N1 O101_$1
HTAB O4 O1_$2
MORE -1
BOND $H
CONF
fmap 2
acta
SHEL 20 0.8
REM <olex2.extras>
REM <HklSrc "%.\\XL-66.hkl">
REM </olex2.extras>

WGHT    0.049000    0.258000
FVAR      10.16800
C1    1    0.609538    0.607062    1.019746    11.00000    0.02558    0.01681 =
         0.02260    0.00041    0.01030   -0.00070
AFIX  13
H1    2    0.599932    0.724410    1.028649    11.00000   -1.20000
AFIX   0
C2    1    0.701676    0.529682    1.114492    11.00000    0.02430    0.02073 =
         0.02169    0.00222    0.00810   -0.00174
C3    1    0.770217    0.639935    1.209574    11.00000    0.02997    0.02392 =
         0.02215   -0.00129    0.00740    0.00052
AFIX  23
H3A   2    0.796014    0.578400    1.279104    11.00000   -1.20000
H3B   2    0.716106    0.726801    1.218848    11.00000   -1.20000
AFIX   0
C4    1    0.884392    0.713135    1.183934    11.00000    0.02741    0.02748 =
         0.02782   -0.00455    0.00462   -0.00266
AFIX  23
H4A   2    0.920312    0.797038    1.238629    11.00000   -1.20000
H4B   2    0.945882    0.628900    1.189649    11.00000   -1.20000
AFIX   0
C5    1    0.848265    0.785092    1.067383    11.00000    0.02440    0.01878 =
         0.03435   -0.00066    0.00798   -0.00327
AFIX  43
H5    2    0.802162    0.880499    1.057685    11.00000   -1.20000
AFIX   0
C6    1    0.874237    0.728859    0.976443    11.00000    0.02113    0.01888 =
         0.03064    0.00120    0.00667   -0.00326
C7    1    0.812665    0.802380    0.862400    11.00000    0.02523    0.02023 =
         0.03254    0.00506    0.01078   -0.00063
AFIX  23
H7A   2    0.875084    0.823244    0.825053    11.00000   -1.20000
H7B   2    0.776889    0.906243    0.872904    11.00000   -1.20000
AFIX   0
C8    1    0.710824    0.695015    0.785212    11.00000    0.02517    0.02708 =
         0.02517    0.00187    0.01069   -0.00014
AFIX  23
H8A   2    0.692257    0.735904    0.708934    11.00000   -1.20000
H8B   2    0.742626    0.585300    0.785753    11.00000   -1.20000
AFIX   0
C9    1    0.590253    0.687409    0.817648    11.00000    0.02398    0.01682 =
         0.02053    0.00131    0.00652    0.00067
AFIX  13
H9    2    0.579959    0.792056    0.851612    11.00000   -1.20000
AFIX   0
C10   1    0.578077    0.551102    0.899372    11.00000    0.02324    0.01901 =
         0.02078    0.00129    0.00695    0.00076
AFIX  13
H10   2    0.628588    0.456913    0.892916    11.00000   -1.20000
AFIX   0
C11   1    0.765312    0.372582    1.102211    11.00000    0.02919    0.01977 =
         0.02783    0.00196    0.00673    0.00132
AFIX 137
H11A  2    0.710508    0.306476    1.045433    11.00000   -1.50000
H11B  2    0.787700    0.315213    1.172524    11.00000   -1.50000
H11C  2    0.838235    0.396060    1.080859    11.00000   -1.50000
AFIX   0
C12   1    0.961672    0.592470    0.974567    11.00000    0.02777    0.02803 =
         0.03337    0.00277    0.00959    0.00449
AFIX 137
H12A  2    0.996869    0.551593    1.049451    11.00000   -1.50000
H12B  2    1.026266    0.631966    0.946040    11.00000   -1.50000
H12C  2    0.917804    0.506615    0.927009    11.00000   -1.50000
AFIX   0
C13   1    0.476514    0.660532    0.715112    11.00000    0.02566    0.01719 =
         0.02063   -0.00071    0.00586    0.00045
AFIX  13
H13   2    0.499622    0.594113    0.659099    11.00000   -1.20000
AFIX   0
C14   1    0.388192    0.566381    0.761720    11.00000    0.02770    0.01685 =
         0.02442   -0.00205    0.00649    0.00021
C15   1    0.422088    0.824147    0.661758    11.00000    0.02802    0.01982 =
         0.01992    0.00039    0.00696    0.00334
AFIX  23
H15A  2    0.393648    0.883729    0.716665    11.00000   -1.20000
H15B  2    0.488261    0.887051    0.647445    11.00000   -1.20000
AFIX   0
C16   1    0.339653    0.773819    0.456928    11.00000    0.02706    0.01587 =
         0.02204    0.00125    0.00683    0.00123
C17   1    0.455799    0.760709    0.440311    11.00000    0.02465    0.02467 =
         0.01959    0.00062    0.00402    0.00132
AFIX  43
H17   2    0.526085    0.778357    0.500452    11.00000   -1.20000
AFIX   0
C18   1    0.468366    0.721581    0.335034    11.00000    0.02350    0.01852 =
         0.02668    0.00049    0.00955    0.00026
AFIX  43
H18   2    0.546534    0.714305    0.325587    11.00000   -1.20000
AFIX   0
C19   1    0.364857    0.693601    0.244727    11.00000    0.03027    0.01399 =
         0.02186    0.00018    0.01016    0.00066
C20   1    0.248310    0.709416    0.259367    11.00000    0.02440    0.02131 =
         0.02306   -0.00083    0.00340    0.00039
AFIX  43
H20   2    0.178351    0.693693    0.198560    11.00000   -1.20000
AFIX   0
C21   1    0.235649    0.748247    0.363386    11.00000    0.02308    0.02152 =
         0.02547    0.00102    0.00829    0.00256
AFIX  43
H21   2    0.157108    0.757644    0.371735    11.00000   -1.20000
AFIX   0
N1    3    0.322049    0.816478    0.558975    11.00000    0.02519    0.03111 =
         0.02034    0.00116    0.00775    0.00447
O1    4    0.569209    0.506931    1.098941    11.00000    0.02508    0.02649 =
         0.02201    0.00396    0.00838   -0.00081
O2    4    0.447055    0.507351    0.865127    11.00000    0.02556    0.02347 =
         0.02419    0.00291    0.00578   -0.00402
O3    4    0.279965    0.541972    0.719277    11.00000    0.02753    0.03024 =
         0.03298    0.00057    0.00360   -0.00424
O4    4    0.370116    0.651783    0.138812    11.00000    0.02965    0.02606 =
         0.02151   -0.00190    0.00857    0.00177

C101  1    0.962102    0.769500    0.575648    11.00000    0.03492    0.05374 =
         0.03803    0.00408    0.01422    0.00077
C102  1    0.833437    0.829918    0.520382    11.00000    0.04001    0.09742 =
         0.05116    0.02761    0.01383    0.00943
AFIX 137
H10A  2    0.780413    0.739230    0.490783    11.00000   -1.50000
H10B  2    0.834087    0.902879    0.460317    11.00000   -1.50000
H10C  2    0.803590    0.886256    0.574728    11.00000   -1.50000
AFIX   0
C103  1    0.976220    0.619029    0.644235    11.00000    0.04161    0.03893 =
         0.05251   -0.00114    0.01965   -0.00033
AFIX 137
H10D  2    0.920459    0.622378    0.689128    11.00000   -1.50000
H10E  2    1.059485    0.611416    0.692453    11.00000   -1.50000
H10F  2    0.957851    0.525940    0.595499    11.00000   -1.50000
AFIX   0
O101  4    1.051726    0.843794    0.565786    11.00000    0.04086    0.07303 =
         0.09436    0.03829    0.02566    0.00391

H1A   2    0.245605    0.802183    0.564587    11.00000    0.02546
H4    2    0.439425    0.619561    0.143077    11.00000    0.05121
HKLF 4

REM  XL-66 in P21 #4
REM R1 =  0.0323 for    4185 Fo > 4sig(Fo)  and  0.0345 for all    4374 data
REM    283 parameters refined using      1 restraints

END

WGHT      0.0492      0.2581

REM Highest difference peak  0.199,  deepest hole -0.256,  1-sigma level  0.035
Q1    1   1.0312  0.7400  0.5186  11.00000  0.05    0.20
Q2    1   0.5361  0.6654  0.7651  11.00000  0.05    0.17
Q3    1   0.5608  0.7180  1.0224  11.00000  0.05    0.15
Q4    1   0.2969  0.7477  0.4193  11.00000  0.05    0.14
Q5    1   0.5806  0.6280  0.8585  11.00000  0.05    0.14
;
_shelx_res_checksum               28560
_shelx_hkl_file
;
   0 -10   0 2211.38 203.385  36
   0 -10   1 4416.29 255.718  36
   0  -9   0-262.128 238.198  36
   0  -9   0 9.79319 258.421  42
   0  -9   1 7810.35 484.504  42
   0  -9  -1 8042.98 511.790  42
   0  -9  -1 6559.76 428.843  36
   0  -9   1 6629.77 430.104  36
   0  -9  -2 2038.38 288.475  36
   0  -9   2 2436.85 319.874  42
   0  -9   2 2355.75 305.449  36
   0  -9  -3 11816.5 535.785  36
   0  -9   3 11636.5 542.391  36
   0  -9   3 11668.2 527.818  42
   0  -9   4 10915.9 452.189  42
   0  -9   4 11212.8 514.052  36
   0  -9  -5 4050.96 351.153  32
   0  -9   5 3547.07 307.190  36
   0  -9   6 156.681 150.066  36
   0  -9  -6 235.889 177.974  32
   0  -8   0 1485.42 335.603  42
   0  -8   0 1475.37 327.021  36
   0  -8   1 301.334 255.149  36
   0  -8  -1 767.175 329.662  32
   0  -8  -1 726.841 330.720  42
   0  -8   1 1122.23 306.731  49
   0  -8  -1 535.023 260.548  36
   0  -8   1 850.366 315.573  42
   0  -8  -2 19289.8 780.289  36
   0  -8   2 18945.4 801.948  36
   0  -8   2 20113.4 794.206  49
   0  -8  -2 17429.3 668.981  38
   0  -8  -2 18892.1 827.649  42
   0  -8  -2 19758.4 849.702  32
   0  -8   2 19254.5 816.023  42
   0  -8   3 19793.8 805.353  42
   0  -8   3 19576.5 800.871  36
   0  -8  -3 21244.4 858.351  42
   0  -8  -3 20241.5 861.745  32
   0  -8  -3 21107.4 801.277  36
   0  -8  -3 18342.7 708.417  38
   0  -8   4 22397.2 795.600  42
   0  -8   4 23332.3 860.538  36
   0  -8  -4 23909.4 857.626  36
   0  -8  -4 23973.8 931.628  32
   0  -8  -4 22711.0 787.973  38
   0  -8   5 18631.5 658.400  42
   0  -8  -5 18917.0 733.616  38
   0  -8  -5 21109.5 851.090  32
   0  -8   5 20619.5 807.501  36
   0  -8   6 9937.16 577.552  36
   0  -8  -6 9131.05 533.060  38
   0  -8  -6 10584.2 588.394  32
   0  -8  -7 4005.49 361.970  38
   0  -8  -7 4731.73 385.175  32
   0  -8   7 4304.32 394.922  36
   0  -8  -8 869.880 203.885  32
   0  -8   8 492.405 181.163  36
   0  -8  -8 781.680 194.547  38
   0  -8  -9 1039.31 150.607  38
   0  -8   9 1182.79 161.071  36
   0  -8  -9 1521.62 176.777  32
   0  -7   0-128.925 258.195  49
   0  -7   0 13.7045 258.840  32
   0  -7   0 183.962 274.128  42
   0  -7   0-92.8067 274.764  36
   0  -7  -1 15491.6 757.315  32
   0  -7  -1 15428.0 736.946  36
   0  -7   1 15601.8 732.995  36
   0  -7  -1 15357.9 750.874  42
   0  -7   1 17671.9 1737.24   6
   0  -7  -1 15345.9 659.625  38
   0  -7   1 15480.3 696.203  49
   0  -7  -1 14108.4 1444.11   9
   0  -7   1 15345.6 743.077  42
   0  -7  -1 17212.8 1654.47   6
   0  -7   1 15654.4 740.246  32
   0  -7  -2 20438.7 779.228  38
   0  -7   2 24453.2 2025.54   6
   0  -7  -2 22746.5 880.702  42
   0  -7  -2 23198.2 923.188  32
   0  -7   2 22573.2 880.256  36
   0  -7  -2 22568.3 1860.35   8
   0  -7  -2 23744.8 886.356  36
   0  -7   2 22979.4 866.311  49
   0  -7   2 22245.1 870.235  42
   0  -7  -2 20579.3 1830.88   9
   0  -7   3 15740.4 744.061  42
   0  -7  -3 15021.4 695.091  38
   0  -7   3 15129.4 751.682  36
   0  -7   3 16916.2 779.616  49
   0  -7  -3 15695.0 742.683  42
   0  -7  -3 14403.9 760.539  32
   0  -7  -3 15729.3 732.337  36
   0  -7  -4 5385.84 503.083  42
   0  -7   4 4594.82 468.522  46
   0  -7  -4 4875.95 454.535  36
   0  -7  -4 4019.34 473.262  32
   0  -7  -4 4625.48 456.802  38
   0  -7   4 4897.32 485.738  36
   0  -7   4 4795.18 454.302  42
   0  -7   5 13053.6 701.436  46
   0  -7   5 14181.4 754.603  36
   0  -7  -5 14315.6 776.996  32
   0  -7  -5 13007.1 691.924  38
   0  -7   5 13422.1 644.923  42
   0  -7  -5 14698.6 721.927  36
   0  -7   6 2165.94 392.183  36
   0  -7  -6 2693.66 438.379  32
   0  -7   6 2254.31 423.890  34
   0  -7   6 2149.68 387.647  46
   0  -7  -6 1862.37 381.282  38
   0  -7  -7 9983.40 609.485  32
   0  -7   7 10689.3 670.462  34
   0  -7  -7 10066.3 612.880  38
   0  -7   7 10826.2 684.187  36
   0  -7   7 9848.62 613.330  46
   0  -7   8 8920.22 543.027  46
   0  -7  -8 9643.60 553.399  32
   0  -7  -8 9823.41 573.307  38
   0  -7   8 10043.3 601.892  36
   0  -7   9 1333.17 242.516  46
   0  -7   9 1505.91 269.078  36
   0  -7  -9 1893.13 275.324  32
   0  -7  -9 1784.47 286.420  38
   0  -7  10 1288.83 203.801  36
   0  -7 -10 1874.05 212.674  32
   0  -7  10 1567.16 191.593  46
   0  -7 -10 1796.06 222.734  38
   0  -6   0 27900.7 838.702  49
   0  -6   0 28359.5 928.209  32
   0  -6   0 28221.9 918.663  42
   0  -6   0 32038.1 2074.99   6
   0  -6   0 30158.0 1816.44   9
   0  -6   0 27178.6 901.548  36
   0  -6   0 31476.8 1993.63   8
   0  -6  -1 13851.8 1360.52   8
   0  -6  -1 13657.5 651.999  36
   0  -6   1 13267.6 1176.91   9
   0  -6  -1 16582.7 1505.29   6
   0  -6   1 13955.4 658.661  36
   0  -6   1 13983.6 656.912  42
   0  -6  -1 14060.4 619.444  38
   0  -6  -1 13757.3 648.926  42
   0  -6   1 13627.4 672.388  32
   0  -6  -1 12610.6 1286.81   9
   0  -6   1 13756.6 620.534  49
   0  -6   1 14799.2 1435.99   6
   0  -6  -1 14021.1 671.726  32
   0  -6   2 66691.1 1389.21  42
   0  -6  -2 66688.3 2892.67   9
   0  -6   2 65632.0 1336.12  49
   0  -6   2 65752.4 1368.29  46
   0  -6   2 64227.8 1374.58  36
   0  -6  -2 65931.1 1362.39  36
   0  -6  -2 60664.3 1274.59  38
   0  -6  -2 67762.2 2896.11   8
   0  -6  -2 73522.8 3117.89   6
   0  -6   2 67995.2 3072.11   6
   0  -6  -2 62922.6 1370.33  42
   0  -6  -2 65222.7 1412.26  32
   0  -6   3 44140.1 1177.06  36
   0  -6   3 46720.4 2616.06   6
   0  -6   3 46380.9 1179.91  42
   0  -6  -3 45842.8 1163.78  42
   0  -6   3 45512.4 1176.73  49
   0  -6   3 44236.3 1161.30  46
   0  -6  -3 46680.8 2425.53   8
   0  -6  -3 46014.4 1174.38  36
   0  -6  -3 50702.1 2634.23   9
   0  -6  -3 43637.4 1202.09  32
   0  -6   3 45895.2 1178.39  34
   0  -6  -3 43096.0 1123.66  38
   0  -6   4 18631.5 805.056  49
   0  -6  -4 15104.0 1436.21   8
   0  -6   4 17167.8 760.350  46
   0  -6   4 17482.9 757.798  42
   0  -6  -4 17408.8 763.307  42
   0  -6  -4 17832.5 810.393  32
   0  -6  -4 18466.3 1704.11   9
   0  -6   4 17006.2 790.587  34
   0  -6  -4 16911.4 751.868  38
   0  -6  -4 17799.3 753.112  36
   0  -6  -4 15878.5 713.195  50
   0  -6   4 16811.0 767.350  36
   0  -6   4 16970.1 1672.74   6
   0  -6  -5 21289.4 847.328  42
   0  -6   5 20376.4 863.732  34
   0  -6   5 19041.1 762.015  42
   0  -6  -5 17438.9 762.432  50
   0  -6  -5 19642.0 823.811  36
   0  -6  -5 18787.2 825.725  38
   0  -6   5 19042.5 824.108  46
   0  -6  -5 21161.0 888.922  32
   0  -6   5 18563.1 1826.44   6
   0  -6  -5 15579.2 1467.94   8
   0  -6  -5 20551.6 1794.13   9
   0  -6   5 18312.8 828.958  36
   0  -6   6 9050.01 644.190  36
   0  -6  -6 9456.48 635.714  50
   0  -6   6 9461.41 646.008  46
   0  -6  -6 9801.26 650.768  32
   0  -6  -6 9254.40 635.565  38
   0  -6   6 9246.70 651.656  34
   0  -6  -7 3769.14 475.254  50
   0  -6  -7 3346.69 454.461  38
   0  -6  -7 3452.59 449.520  32
   0  -6   7 3807.53 487.366  46
   0  -6   7 2971.39 459.102  34
   0  -6   7 3952.25 507.606  36
   0  -6  -8 4145.83 457.503  32
   0  -6   8 4619.94 520.386  46
   0  -6  -8 4550.31 468.529  38
   0  -6   8 4295.40 517.405  36
   0  -6   8 4904.11 508.580  34
   0  -6  -8 4348.48 466.204  50
   0  -6  -9 290.338 271.000  50
   0  -6  -9 564.166 304.959  38
   0  -6   9 538.201 275.498  46
   0  -6   9 239.192 300.910  34
   0  -6  -9 421.975 255.251  32
   0  -6   9 278.875 274.535  36
   0  -6  10 8145.40 486.852  46
   0  -6  10 9216.32 535.202  34
   0  -6 -10 8780.75 466.087  32
   0  -6 -10 9417.20 510.101  50
   0  -6 -10 9177.91 520.051  38
   0  -6  10 7940.18 495.709  36
   0  -6  11 2897.78 304.561  34
   0  -6 -11 2884.56 236.999  32
   0  -6  11 2899.00 270.304  46
   0  -6 -11 3720.41 305.619  50
   0  -6  11 2553.50 273.144  36
   0  -6 -11 3215.78 294.962  38
   0  -6 -12 2423.08 191.126  38
   0  -5   0-95.4402 347.063   9
   0  -5   0 138.460 386.670   6
   0  -5   0-361.801 444.086   8
   0  -5  -1 22772.5 1554.97   6
   0  -5  -1 20130.1 1394.40   9
   0  -5   1 22517.1 1512.10   8
   0  -5   1 21104.0 1309.70   9
   0  -5  -1 21439.0 1458.34   8
   0  -5   1 21596.0 1535.10   6
   0  -5   2 65611.5 2679.06   6
   0  -5   2 63828.8 2107.18   9
   0  -5  -2 64053.5 2466.14   8
   0  -5  -2 67820.6 2651.64   6
   0  -5  -2 66766.1 2593.76   9
   0  -5   3 35954.3 2054.59   6
   0  -5  -3 34529.7 1858.67   8
   0  -5  -3 33284.2 1942.66   9
   0  -5  -4 1247.09 266.397  42
   0  -5   4 1163.62 291.456  48
   0  -5  -4 1130.07 316.585  32
   0  -5  -4 1451.00 282.846  36
   0  -5   4 1359.16 649.415   6
   0  -5  -4 988.210 252.561  38
   0  -5  -4 774.356 490.318   9
   0  -5   4 990.293 273.507  34
   0  -5   4 1141.74 276.181  36
   0  -5   4 1272.46 328.656  49
   0  -5  -4 1456.89 511.530   8
   0  -5  -5 629.506 257.928  36
   0  -5   5 889.765 366.341  49
   0  -5  -5 814.002 305.479  38
   0  -5   5 1086.16 298.928  27
   0  -5   5 672.243 270.901  36
   0  -5   5 421.784 510.768   6
   0  -5  -5 907.653 507.684   9
   0  -5   5 515.560 270.049  48
   0  -5  -5 582.315 282.380  50
   0  -5  -5 913.692 461.777   8
   0  -5  -5 773.242 309.721  32
   0  -5   5 800.448 303.284  34
   0  -5  -5 2078.25 355.803  42
   0  -5   5 649.093 289.483  46
   0  -5  -6 3881.57 786.807   9
   0  -5  -6 4528.91 480.336  32
   0  -5   6 2341.30 737.739   6
   0  -5   6 4030.28 449.730  34
   0  -5  -6 3794.37 446.521  50
   0  -5   6 4010.12 446.699  27
   0  -5   6 3560.98 433.108  36
   0  -5   6 4064.55 471.003  46
   0  -5  -6 4047.70 447.183  38
   0  -5   6 3884.57 433.808  48
   0  -5  -7 10274.2 658.581  50
   0  -5   7 10531.1 1471.19   6
   0  -5   7 11079.8 727.317  46
   0  -5   7 10541.2 704.353  36
   0  -5   7 11228.9 710.440  27
   0  -5  -7 10944.9 1251.53   9
   0  -5  -7 9841.83 661.613  38
   0  -5   7 10646.8 689.642  34
   0  -5  -7 10841.4 661.410  32
   0  -5   8 19779.4 963.064  36
   0  -5   8 20725.4 973.227  46
   0  -5  -8 18581.8 858.599  38
   0  -5   8 19469.0 887.550  34
   0  -5  -8 19249.9 830.439  32
   0  -5   8 21104.2 941.542  27
   0  -5  -8 18646.3 878.307  50
   0  -5  -9 3136.21 408.109  32
   0  -5  -9 3480.65 457.114  50
   0  -5   9 3709.66 458.658  34
   0  -5  -9 3599.15 442.775  38
   0  -5   9 3149.19 460.355  36
   0  -5   9 3381.46 456.250  46
   0  -5   9 3066.99 436.909  27
   0  -5  10 4548.82 475.636  36
   0  -5 -10 4859.90 424.053  32
   0  -5  10 4551.42 476.370  34
   0  -5  10 4815.77 453.802  27
   0  -5 -10 4768.49 484.304  50
   0  -5 -10 5015.24 468.635  38
   0  -5  10 4424.33 445.206  46
   0  -5  11 12501.1 596.110  46
   0  -5  11 12918.9 615.526  34
   0  -5 -11 12574.4 596.563  38
   0  -5 -11 13886.5 630.967  50
   0  -5  11 11554.5 596.596  36
   0  -5 -11 13191.1 527.711  32
   0  -5 -12 7937.15 421.101  50
   0  -5  12 7252.92 394.243  34
   0  -5 -12 7341.48 389.507  38
   0  -5  12 7003.67 396.735  46
   0  -4   0 144026. 3252.00   6
   0  -4   0 149765. 3237.64   8
   0  -4   0 143865. 2991.24   9
   0  -4   1 13048.9 1073.18   6
   0  -4   1 12913.0 1030.44   8
   0  -4  -1 12012.0 1000.69   6
   0  -4   1 12599.0 906.553   9
   0  -4  -1 11451.5 945.853   9
   0  -4  -1 12711.1 996.621   8
   0  -4  -2 150169. 3366.42   9
   0  -4  -2 150758. 3248.10   8
   0  -4  -2 152311. 3420.55   6
   0  -4   2 147928. 2733.45   9
   0  -4   2 146016. 3456.27   6
   0  -4   3 7936.09 415.705  27
   0  -4  -3 8447.70 936.411   9
   0  -4  -3 8091.70 848.112   8
   0  -4   3 6959.67 741.673  22
   0  -4   3 8843.45 983.533   6
   0  -4   4 18424.4 1179.21  22
   0  -4   4 17947.7 1413.83   6
   0  -4   4 18672.7 637.824  27
   0  -4  -4 18481.4 1234.15   8
   0  -4  -4 19659.9 1388.90   9
   0  -4  -4 18457.9 1326.30  52
   0  -4   5 41502.5 1001.88  27
   0  -4  -5 42677.0 2124.29   9
   0  -4   5 44401.1 2124.85  17
   0  -4  -5 39945.1 930.399  28
   0  -4   5 39719.5 1831.64  19
   0  -4  -5 40694.2 2146.71  52
   0  -4   5 43654.0 2283.86   6
   0  -4  -5 38587.9 1823.43   8
   0  -4   6 17773.3 1522.66  17
   0  -4  -6 16674.1 1256.00   8
   0  -4   6 19626.2 806.890  46
   0  -4  -6 18361.3 764.461  50
   0  -4  -6 18706.6 1626.30  52
   0  -4  -6 19101.2 722.306  28
   0  -4   6 19056.0 1687.47   6
   0  -4  -6 17189.5 1359.84  25
   0  -4   6 19223.7 782.615  34
   0  -4  -6 18417.7 762.414  32
   0  -4  -6 18486.6 764.363  38
   0  -4   6 16913.7 1322.33  19
   0  -4  -6 18837.9 788.694  47
   0  -4   6 18772.2 738.227  48
   0  -4  -6 21231.5 1592.10   9
   0  -4   6 19715.1 781.211  26
   0  -4   6 20582.2 797.028  27
   0  -4  -7 7838.39 555.974  38
   0  -4  -7 8883.57 586.150  50
   0  -4  -7 8461.45 1042.97   9
   0  -4  -7 8638.37 578.722  47
   0  -4  -7 8248.79 564.763  32
   0  -4   7 8830.51 578.631  34
   0  -4   7 8727.70 587.432  26
   0  -4   7 8153.38 1257.47   6
   0  -4   7 8070.64 1210.78  17
   0  -4   7 8886.42 616.674  27
   0  -4   7 9862.54 663.235  46
   0  -4   7 7935.01 546.392  48
   0  -4  -7 8553.36 547.818  28
   0  -4  -7 8346.42 1050.40  25
   0  -4  -7 8293.38 1195.32  52
   0  -4  -8-194.066 280.582   9
   0  -4  -8-0.52945 265.273  28
   0  -4   8-60.9507 273.917  34
   0  -4   8 506.111 687.278  17
   0  -4   8-107.139 312.560  27
   0  -4  -8 585.462 493.527  52
   0  -4   8 329.917 274.785  48
   0  -4  -8-220.237 537.800  25
   0  -4   8 1057.06 727.829   6
   0  -4   8 34.8188 315.768  46
   0  -4  -8 20.1473 303.033  50
   0  -4  -8 98.3098 302.631  47
   0  -4  -8 57.2301 285.356  32
   0  -4  -8-3.36361 276.227  38
   0  -4   9 11324.4 694.294  34
   0  -4  -9 10479.1 631.624  28
   0  -4  -9 10414.5 612.482  32
   0  -4   9 11187.6 716.021  46
   0  -4  -9 11302.4 690.628  50
   0  -4  -9 10658.0 659.936  38
   0  -4   9 11229.5 696.286  27
   0  -4   9 10114.2 1394.35  17
   0  -4 -10 4238.13 438.981  28
   0  -4 -10 3728.96 439.838  38
   0  -4  10 4630.23 497.908  34
   0  -4  10 3977.04 474.924  46
   0  -4 -10 4173.82 424.618  32
   0  -4  10 3363.91 926.340  17
   0  -4  10 3468.51 441.913  27
   0  -4 -10 4293.42 510.302  50
   0  -4 -11 2301.13 310.891  32
   0  -4 -11 2649.92 363.274  38
   0  -4  11 2452.54 366.313  27
   0  -4  11 3235.18 812.493  17
   0  -4  11 2621.34 397.957  34
   0  -4  11 2233.11 363.911  46
   0  -4 -11 2509.52 403.599  50
   0  -4  12 309.025 231.561  27
   0  -4 -12 469.029 217.722  38
   0  -4  12 171.501 225.861  34
   0  -4  12 209.679 240.014  46
   0  -4 -12 196.053 244.056  50
   0  -4  13 407.135 199.863  46
   0  -4 -13 173.134 146.441  38
   0  -4  13 481.452 168.869  34
   0  -4 -13 279.571 185.235  50
   0  -4  13 225.380 163.876  36
   0  -3   0 54.3490 340.247   9
   0  -3   0 115.373 321.019   6
   0  -3   0 90.5745 324.530   8
   0  -3   1 399001. 4488.42   8
   0  -3  -1 396449. 4360.69   8
   0  -3   1 388100. 4553.98   6
   0  -3  -1 392853. 4505.79   6
   0  -3   1 393532. 3912.78   9
   0  -3  -1 391514. 4400.09   9
   0  -3  -2 63110.1 1783.32   8
   0  -3   2 61774.3 1941.86   6
   0  -3  -2 59185.9 1720.53  52
   0  -3  -2 65547.4 1935.56   6
   0  -3   2 61025.8 1461.43   9
   0  -3  -2 63204.0 1916.92   9
   0  -3  -3 4640.49 656.383  52
   0  -3   3 5323.24 709.874   6
   0  -3   3 5211.58 471.402   3
   0  -3   3 5952.84 687.217  17
   0  -3  -3 5321.25 700.215   9
   0  -3  -3 5760.48 594.656  25
   0  -3   3 5554.57 585.239  22
   0  -3   3 6055.94 631.480  19
   0  -3  -3 5028.42 617.398   8
   0  -3   4 82905.9 1199.62  26
   0  -3   4 82247.7 2062.97   3
   0  -3  -4 81785.5 2194.29  25
   0  -3  -4 82743.5 2559.81  52
   0  -3   4 82875.5 1172.56  27
   0  -3   4 85197.0 2428.15  17
   0  -3   4 87632.6 2646.19   6
   0  -3   4 85901.4 2214.05  22
   0  -3   4 85215.8 2255.71  19
   0  -3  -4 86867.5 2490.36   9
   0  -3   4 85859.5 2488.56  59
   0  -3  -4 82370.3 2194.91   8
   0  -3   5 14647.5 1192.44  59
   0  -3   5 14767.9 1198.17  17
   0  -3  -5 12917.1 1073.31   9
   0  -3   5 15047.8 581.604  27
   0  -3   5 14187.9 1015.78  22
   0  -3   5 14709.3 578.914  26
   0  -3  -5 14317.3 561.748  28
   0  -3   5 14170.0 1067.86  19
   0  -3  -5 14727.1 1094.61  16
   0  -3  -5 12237.5 929.347   8
   0  -3  -5 14477.7 1261.58  52
   0  -3  -5 14421.8 1070.75  25
   0  -3   5 12910.0 1001.26   3
   0  -3  -6 42326.0 1958.90   9
   0  -3  -6 44875.2 2043.89  16
   0  -3  -6 42491.2 2020.50  57
   0  -3   6 45863.0 2229.90  17
   0  -3   6 43809.1 1914.28  22
   0  -3   6 40885.1 1958.01   3
   0  -3  -6 41808.2 2222.01  52
   0  -3   6 43608.0 2168.85  59
   0  -3  -6 39713.7 1697.68   8
   0  -3  -6 45751.5 2058.26  25
   0  -3   6 43767.9 2142.54  14
   0  -3   6 44040.0 1061.99  27
   0  -3  -6 41869.5 991.332  28
   0  -3   6 42562.7 1027.48  26
   0  -3   6 43952.5 1997.55  19
   0  -3  -7 5241.88 452.226  47
   0  -3  -7 5759.05 436.148  31
   0  -3  -7 5707.92 443.230  28
   0  -3  -7 5195.51 460.237  50
   0  -3  -7 4995.22 834.181  57
   0  -3   7 6887.71 881.107   3
   0  -3   7 5236.04 946.434  59
   0  -3   7 5487.35 448.887  26
   0  -3  -7 5651.81 987.764  52
   0  -3   7 5649.45 456.945  34
   0  -3  -7 4943.03 854.283  16
   0  -3   7 5743.97 487.435  27
   0  -3   7 5507.57 848.165  19
   0  -3  -7 5536.71 802.184   9
   0  -3   7 4850.73 949.475  17
   0  -3   7 5859.19 491.879  46
   0  -3  -7 4740.64 827.853  25
   0  -3   8 11464.2 1206.85  19
   0  -3  -8 18635.4 1535.23  25
   0  -3  -8 17812.3 791.195  50
   0  -3   8 17211.6 1615.26  17
   0  -3   8 17350.7 1571.33  59
   0  -3  -8 19298.3 1564.17  16
   0  -3   8 17533.6 1625.68   3
   0  -3  -8 17913.3 815.012  47
   0  -3  -8 18560.3 783.202  28
   0  -3  -8 18226.9 1441.85   9
   0  -3   8 18256.7 807.407  26
   0  -3   8 18563.0 833.147  46
   0  -3  -8 17620.0 735.351  32
   0  -3   8 19345.1 830.371  27
   0  -3   8 17101.7 709.675  48
   0  -3  -8 18383.1 1742.88  52
   0  -3  -8 18717.8 749.274  31
   0  -3   8 17680.5 778.828  34
   0  -3   9 23088.7 897.731  34
   0  -3  -9 23108.5 932.335  47
   0  -3   9 22452.6 935.852  46
   0  -3  -9 22844.1 893.309  28
   0  -3  -9 21904.9 820.921  32
   0  -3  -9 18656.4 1550.78  25
   0  -3   9 22522.4 1849.00  59
   0  -3   9 19627.8 1787.09  17
   0  -3  -9 22983.7 827.753  31
   0  -3   9 22469.6 923.233  26
   0  -3  -9 22421.8 919.357  50
   0  -3  -9 20292.2 1936.12  52
   0  -3   9 23639.2 942.558  27
   0  -3  -9 20354.5 1670.44  16
   0  -3  10 28172.3 1022.89  27
   0  -3  10 26125.8 1005.58  26
   0  -3  10 23632.7 1978.92  59
   0  -3 -10 26304.8 972.412  28
   0  -3 -10 24659.8 863.325  32
   0  -3 -10 26085.7 985.686  50
   0  -3 -10 21346.7 1654.48  25
   0  -3 -10 24930.9 854.100  31
   0  -3  10 25662.8 960.020  34
   0  -3  10 25362.8 2013.22  17
   0  -3 -10 25340.9 943.492  38
   0  -3  10 25897.7 1009.16  46
   0  -3 -11 15295.9 648.023  31
   0  -3 -11 16983.1 799.472  50
   0  -3  11 16745.1 804.838  46
   0  -3  11 15998.0 762.543  34
   0  -3  11 14810.2 1586.36  17
   0  -3 -11 16956.1 776.719  28
   0  -3 -11 12759.8 1282.04  25
   0  -3 -11 15585.4 661.463  32
   0  -3  11 16430.6 796.313  27
   0  -3 -11 16195.3 754.710  38
   0  -3 -12 3801.85 374.548  38
   0  -3 -12 3710.79 412.918  50
   0  -3  12 3626.75 381.725  34
   0  -3  12 3532.33 419.832  46
   0  -3 -12 3530.85 391.274  28
   0  -3  12 4165.35 430.955  27
   0  -3 -12 3237.69 301.080  31
   0  -3  13 73.6337 218.079  46
   0  -3  13 56.6631 187.518  34
   0  -3 -13 86.6382 207.187  50
   0  -3 -13 211.543 162.821  38
   0  -3 -14 2262.96 203.952  50
   0  -3  14 1787.72 204.525  36
   0  -3  14 2272.46 221.027  46
   0  -2   0 991279. 5253.88   9
   0  -2   1 638743. 3906.48   9
   0  -2  -1 625496. 4115.16  52
   0  -2  -2 391252. 3926.58  52
   0  -2   2 394399. 3772.25  17
   0  -2  -2 393576. 3463.76  16
   0  -2  -2 391731. 3604.24   8
   0  -2  -3 27606.1 1262.78  52
   0  -2   3 28993.8 1076.84  19
   0  -2   3 26980.6 1056.17   3
   0  -2   3 29237.5 1187.44  14
   0  -2   3 28946.9 1189.60  59
   0  -2  -3 28834.9 1075.71   8
   0  -2  -3 27988.8 1084.42  16
   0  -2  -3 28814.9 1200.95   9
   0  -2  -3 27574.7 1106.33  57
   0  -2   3 28810.7 1168.74  17
   0  -2  -4 125499. 2323.86   8
   0  -2   4 132176. 2539.54  19
   0  -2   4 122481. 2602.54   3
   0  -2  -4 126288. 2559.27  16
   0  -2  -4 123797. 2559.41   9
   0  -2   4 126126. 2694.18  14
   0  -2  -4 123243. 2527.25  25
   0  -2   4 130784. 2757.10  59
   0  -2   4 129265. 2705.72  17
   0  -2  -4 124902. 2914.75  52
   0  -2  -4 124609. 2592.58  57
   0  -2   5 182582. 3600.88  59
   0  -2   5 187133. 3483.99  19
   0  -2  -5 179522. 3437.48  25
   0  -2   5 169373. 1708.46  26
   0  -2   5 177726. 3542.55  14
   0  -2  -5 172412. 2959.38   8
   0  -2  -5 181903. 3891.91  52
   0  -2   5 174602. 1740.53  27
   0  -2  -5 176616. 3434.94  16
   0  -2   5 186112. 3379.39  22
   0  -2   5 184163. 3651.55  17
   0  -2  -5 172439. 3234.32   9
   0  -2  -5 176774. 3459.17  57
   0  -2   5 169983. 3511.18   3
   0  -2  -5 174025. 3019.55  58
   0  -2  -6 34893.7 1602.94   9
   0  -2  -6 35446.1 1458.25   8
   0  -2  -6 36755.4 1991.89  52
   0  -2   6 36978.4 1807.66  59
   0  -2   6 39000.5 924.757  27
   0  -2  -6 41950.6 1718.77  58
   0  -2   6 41723.4 1920.66  19
   0  -2   6 35699.3 1769.70  14
   0  -2   6 40432.1 1944.00  17
   0  -2  -6 37963.7 1782.97  16
   0  -2   6 35283.6 1852.76   3
   0  -2  -6 40210.1 1838.71  25
   0  -2   6 39344.8 1809.53  22
   0  -2   6 37570.2 885.617  26
   0  -2  -6 36026.6 1753.91  57
   0  -2  -6 37444.8 890.382  28
   0  -2  -7 702.775 526.130  52
   0  -2  -7 1704.98 299.003  31
   0  -2  -7 1133.81 378.733   8
   0  -2   7 1943.12 607.498  59
   0  -2  -7 1559.82 444.969   9
   0  -2   7 2332.04 760.560  17
   0  -2  -7 2061.82 309.343  28
   0  -2   7 2038.18 532.903  19
   0  -2   7 1611.63 522.206  22
   0  -2   7 1755.11 625.441  14
   0  -2   7 2100.66 327.736  27
   0  -2  -7 1220.68 528.297  25
   0  -2   7 1710.74 309.598  26
   0  -2   7 1847.97 622.712   3
   0  -2  -7 1566.80 547.558  57
   0  -2  -7 1870.25 565.073  16
   0  -2   8 73774.7 1502.52  46
   0  -2  -8 70752.4 2910.47  57
   0  -2  -8 75988.5 2885.83  16
   0  -2   8 74075.7 1458.22  26
   0  -2   8 66607.3 2841.99  17
   0  -2  -8 74921.2 2879.20  25
   0  -2   8 70880.4 2849.58  14
   0  -2   8 73285.5 2964.42  59
   0  -2   8 72538.4 1420.12  34
   0  -2   8 71743.6 2649.06  22
   0  -2  -8 70592.3 1446.04  50
   0  -2  -8 72618.6 1365.29  31
   0  -2  -8 74229.3 1458.79  47
   0  -2   8 73761.3 3261.64   3
   0  -2  -8 74261.2 1447.83  28
   0  -2   8 74061.4 1461.00  27
   0  -2   8 73638.1 2784.79  19
   0  -2  -8 73635.8 3292.72  52
   0  -2   9 1408.91 299.369  44
   0  -2   9 1908.16 391.927  26
   0  -2  -9 1380.58 357.266  50
   0  -2  -9 1644.87 373.195  28
   0  -2  -9 1603.95 298.767  32
   0  -2  -9 1800.12 349.292  47
   0  -2  -9 1239.68 595.861  25
   0  -2  -9 1688.21 617.058  16
   0  -2   9 1661.77 362.155  46
   0  -2   9 378.037 525.879  59
   0  -2  -9 1495.21 710.203  57
   0  -2  -9 1765.66 727.897  52
   0  -2   9 1667.55 371.761  27
   0  -2   9 600.562 456.004  19
   0  -2  -9 1724.44 314.148  31
   0  -2   9 3591.39 879.496   3
   0  -2   9 2003.96 387.986  34
   0  -2   9 1262.63 576.292  14
   0  -2   9 633.250 636.656  17
   0  -2  10 36159.0 1115.72  34
   0  -2 -10 35001.0 2187.59  25
   0  -2  10 36698.5 2659.79   3
   0  -2 -10 35300.4 2641.28  52
   0  -2 -10 37014.7 1072.94  31
   0  -2  10 35661.1 2311.07  14
   0  -2 -10 38277.3 1170.57  50
   0  -2  10 37917.7 1178.24  26
   0  -2 -10 38392.3 1179.53  28
   0  -2 -10 35271.0 2239.36  16
   0  -2  10 31419.5 2022.19  19
   0  -2  10 38513.4 1183.51  27
   0  -2 -10 37948.4 2396.12  57
   0  -2  10 39456.0 1202.61  46
   0  -2  10 36799.6 2370.85  59
   0  -2  10 36535.6 1047.20  44
   0  -2  10 35614.7 2345.64  17
   0  -2  11 1584.88 613.685  59
   0  -2  11 1260.32 378.772  26
   0  -2 -11 1870.55 673.294  57
   0  -2  11 1800.77 314.539  44
   0  -2  11 1555.00 340.080  34
   0  -2 -11 1262.59 381.079  50
   0  -2 -11 1394.19 326.996  31
   0  -2 -11 1694.14 569.806  25
   0  -2 -11 1585.96 377.581  28
   0  -2  11 1638.70 390.676  46
   0  -2 -11 1536.19 638.858  16
   0  -2  11 2230.30 691.364  17
   0  -2  11 930.169 332.610  27
   0  -2 -12 3431.33 409.543  28
   0  -2  12 3755.02 440.724  27
   0  -2  12 3085.88 373.649  34
   0  -2  12 3775.14 836.965  17
   0  -2 -12 2129.49 351.272  50
   0  -2 -12 3050.15 345.198  31
   0  -2 -12 2846.37 349.034  38
   0  -2  12 3334.32 459.419  46
   0  -2  12 3655.96 416.723  26
   0  -2 -12 1657.33 559.843  25
   0  -2  12 3667.26 731.923  59
   0  -2  13 771.135 240.552  27
   0  -2 -13 561.700 195.172  38
   0  -2 -13 525.161 230.051  28
   0  -2  13 770.257 220.809  34
   0  -2 -13 346.943 236.180  50
   0  -2 -13 388.486 188.113  31
   0  -2  13 681.729 275.950  46
   0  -2 -14 961.246 178.569  50
   0  -2  14 1405.70 236.814  46
   0  -1   0-16.3117 95.6590  52
   0  -1   1 4711.34 243.562   9
   0  -1  -1 4888.54 356.741  52
   0  -1   1 4666.09 264.613   3
   0  -1  -1 4837.50 315.281   8
   0  -1  -2 41963.8 970.487   4
   0  -1  -2 42915.9 1038.93   9
   0  -1  -2 42802.5 1174.83  52
   0  -1   2 41601.1 1040.69   3
   0  -1  -2 42351.2 988.424  53
   0  -1  -3 169307. 2400.83  16
   0  -1  -3 162713. 2671.70  52
   0  -1   3 158391. 2526.47   3
   0  -1  -3 160789. 2268.15   4
   0  -1  -3 167305. 2447.07  57
   0  -1  -3 159914. 2212.31   9
   0  -1   3 161112. 2306.30  55
   0  -1  -3 160672. 2351.71  53
   0  -1   4 28415.8 1198.18  59
   0  -1   4 29468.5 1336.53   3
   0  -1   4 29860.4 1182.35  14
   0  -1   4 28261.0 1127.46  55
   0  -1  -4 29370.7 1224.24  57
   0  -1  -4 28874.5 1193.25  20
   0  -1  -4 27679.0 1071.15   9
   0  -1   4 32921.9 1251.86  19
   0  -1  -4 29083.6 1213.32  53
   0  -1  -4 27843.2 1314.62  52
   0  -1  -4 28367.4 1163.91   4
   0  -1  -4 28642.0 1200.62  16
   0  -1   4 29286.2 1250.41  17
   0  -1  -5 5831.64 771.070  52
   0  -1   5 5739.76 686.951  17
   0  -1  -5 5946.51 690.223  16
   0  -1  -5 5774.44 701.134  57
   0  -1   5 5302.79 640.282  19
   0  -1   5 5866.01 681.312  59
   0  -1  -5 5259.97 702.530  53
   0  -1   5 4909.43 645.727  14
   0  -1   5 5606.35 337.388  27
   0  -1   5 5419.18 628.347  55
   0  -1  -5 5286.37 642.359   4
   0  -1  -5 5487.01 569.802   9
   0  -1   5 6261.93 669.160  22
   0  -1  -5 5612.64 671.179  25
   0  -1  -5 6560.63 609.531  58
   0  -1   5 4537.41 745.542   3
   0  -1  -6 18719.6 1247.44  25
   0  -1   6 18729.7 1171.17  22
   0  -1  -6 18256.4 1241.47  53
   0  -1  -6 18773.0 1210.68  16
   0  -1   6 19889.8 1171.07  55
   0  -1  -6 20347.7 1131.79  58
   0  -1   6 19017.2 1198.97  14
   0  -1  -6 19268.8 1375.47  52
   0  -1   6 19546.0 1224.88  19
   0  -1  -6 19770.9 1284.45  57
   0  -1   6 17676.5 1359.27   3
   0  -1   6 18708.1 606.442  26
   0  -1  -6 19337.1 1025.06   9
   0  -1   6 18699.1 601.342  27
   0  -1   6 19371.4 1247.43  17
   0  -1  -6 18482.3 1200.76   4
   0  -1  -6 18980.5 622.851  28
   0  -1   6 19026.2 1227.35  59
   0  -1   7 3061.40 690.608  17
   0  -1  -7 2720.70 605.220   4
   0  -1   7 3017.08 622.062  22
   0  -1  -7 3862.37 818.585  52
   0  -1   7 3702.77 345.050  26
   0  -1  -7 3521.94 700.477  53
   0  -1   7 4134.68 697.654  14
   0  -1  -7 3450.23 699.197  57
   0  -1   7 3545.29 350.508  27
   0  -1   7 3207.07 617.387  19
   0  -1  -7 3591.58 575.494  58
   0  -1  -7 3106.55 344.676  28
   0  -1  -7 2665.12 603.962  25
   0  -1   7 2551.58 716.916   3
   0  -1  -7 2778.46 464.612   9
   0  -1  -7 3330.11 663.556  16
   0  -1   7 3243.31 685.479  59
   0  -1   8 18207.6 1502.40  17
   0  -1   8 20341.3 1832.68   3
   0  -1  -8 19206.4 1640.64  52
   0  -1  -8 19461.9 1478.97  25
   0  -1  -8 17169.9 1434.06  57
   0  -1  -8 19381.9 746.831  28
   0  -1   8 18726.4 735.337  26
   0  -1  -8 19126.3 713.768  31
   0  -1   8 16364.4 1365.23  14
   0  -1   8 19017.6 1360.81  22
   0  -1   8 19548.2 743.195  27
   0  -1   8 20432.6 1519.05  59
   0  -1  -8 19000.9 1301.38  58
   0  -1   8 18809.9 1396.21  19
   0  -1  -8 18302.6 1420.66   4
   0  -1  -8 16984.3 1397.67  16
   0  -1  -9 9032.71 1226.33  57
   0  -1   9 10809.8 635.193  27
   0  -1   9 10243.9 583.382  34
   0  -1   9 10116.4 584.756  44
   0  -1   9 10900.6 627.086  46
   0  -1  -9 9624.50 1194.90  16
   0  -1  -9 10279.3 1152.22   4
   0  -1   9 9846.78 553.893  45
   0  -1  -9 9921.91 1360.75  52
   0  -1  -9 10395.1 632.559  28
   0  -1   9 10010.0 1422.99   3
   0  -1  -9 11012.5 623.441  50
   0  -1  -9 9858.79 1181.92  25
   0  -1   9 10861.9 622.846  26
   0  -1  -9 9966.33 576.919  31
   0  -1   9 7398.62 984.907  19
   0  -1  -9 9161.73 580.922  47
   0  -1   9 9257.14 1147.86  14
   0  -1   9 10198.9 1102.61  22
   0  -1  -9 9236.76 981.201  58
   0  -1   9 10295.0 1253.80  17
   0  -1   9 7241.36 1083.23  59
   0  -1  10 6376.51 914.070  22
   0  -1  10 8909.74 618.746  26
   0  -1  10 8058.90 1093.74  14
   0  -1  10 8877.43 630.772  27
   0  -1  10 7554.72 1064.87  19
   0  -1  10 8466.31 567.421  44
   0  -1  10 7998.73 530.799  45
   0  -1 -10 10292.0 1433.53  52
   0  -1  10 8951.12 579.926  34
   0  -1  10 7437.58 1150.88  17
   0  -1 -10 7941.53 1150.42  16
   0  -1 -10 8691.91 568.140  31
   0  -1 -10 9227.03 633.375  28
   0  -1  10 6505.92 1115.57  59
   0  -1  10 8859.62 1297.32   3
   0  -1 -10 8238.78 594.165  50
   0  -1 -10 9298.68 1271.47  57
   0  -1  10 8618.74 615.911  46
   0  -1 -10 8307.10 1133.70  25
   0  -1  11 3126.67 804.515  59
   0  -1 -11 4537.65 522.365  28
   0  -1  11 4647.63 513.890  46
   0  -1 -11 4452.01 486.181  50
   0  -1  11 4771.31 460.502  44
   0  -1 -11 4032.89 998.730  57
   0  -1 -11 4122.48 446.270  31
   0  -1  11 5064.55 516.274  27
   0  -1 -11 3800.60 824.159  25
   0  -1  11 5034.78 972.891  17
   0  -1  11 3435.06 788.398  14
   0  -1  11 4751.79 468.852  34
   0  -1  11 4444.99 504.059  26
   0  -1 -11 5574.71 1059.38  16
   0  -1  11 6420.55 1056.78  19
   0  -1  11 5099.37 443.314  45
   0  -1  12 4753.32 948.615  17
   0  -1  12 4174.36 440.926  26
   0  -1  12 3603.85 397.187  44
   0  -1  12 3067.67 651.113  59
   0  -1 -12 3834.70 448.061  50
   0  -1  12 2353.91 343.667  34
   0  -1 -12 4145.81 461.528  28
   0  -1 -12 2876.17 882.799  57
   0  -1 -12 3733.41 401.265  31
   0  -1 -12 2677.16 707.849  25
   0  -1  12 4001.03 486.592  46
   0  -1  12 3951.96 440.268  27
   0  -1 -12 4459.10 833.506  16
   0  -1  13 2971.79 312.235  44
   0  -1  13 3189.91 382.337  27
   0  -1 -13 3185.90 334.988  50
   0  -1 -13 2620.00 318.774  31
   0  -1 -13 2475.46 258.409  38
   0  -1  13 3091.27 402.230  46
   0  -1 -13 3396.28 378.398  28
   0  -1 -14 22.8000 136.746  31
   0  -1 -14 65.5619 140.108  50
   0  -1  14 124.714 198.158  46
   0   0  -1 97166.1 1049.59  52
   0   0   1 95377.1 1106.74   3
   0   0  -1 95415.6 1045.63  53
   0   0  -2 7261.96 466.886  52
   0   0   2 6953.94 498.050   3
   0   0   2 8140.92 411.739   7
   0   0  -2 7325.57 425.698   4
   0   0  -2 7251.08 466.580  53
   0   0   2 7779.78 387.960  10
   0   0   3 106173. 1586.10  10
   0   0   3 105471. 2093.90   3
   0   0   3 104567. 1702.84   7
   0   0   3 108448. 1720.46  14
   0   0  -3 100587. 1358.59   9
   0   0  -3 107729. 1811.30   4
   0   0  -3 102856. 1651.87  56
   0   0   3 107228. 1612.35  55
   0   0  -3 109488. 1982.51  52
   0   0  -3 106254. 1943.71  53
   0   0  -4 12313.6 807.360  57
   0   0  -4 12897.8 592.695   9
   0   0   4 13493.8 787.412  17
   0   0   4 12787.3 950.411   3
   0   0   4 13187.0 700.106  10
   0   0   4 12899.3 770.557   7
   0   0   4 12746.4 749.680  14
   0   0   4 12340.2 775.839  19
   0   0  -4 12140.3 799.175  16
   0   0  -4 13097.2 790.920   4
   0   0  -4 12737.6 842.709  52
   0   0  -4 11887.5 747.708  58
   0   0   4 12203.9 683.621  55
   0   0   4 12551.9 758.234  59
   0   0  -4 11705.7 826.209  53
   0   0   5 25203.8 1180.44  22
   0   0  -5 25763.1 1251.75  16
   0   0  -5 24277.5 1084.58  20
   0   0  -5 27386.0 1376.09  53
   0   0   5 25844.9 1080.72  55
   0   0  -5 26570.0 1176.70  58
   0   0  -5 25873.3 1269.35  57
   0   0  -5 24895.2 1004.86  18
   0   0  -5 24850.0 887.596   9
   0   0   5 27887.4 1218.18  59
   0   0  -5 25835.8 1210.61   4
   0   0   5 27175.1 1225.17  17
   0   0   5 25510.3 1147.05   7
   0   0  -5 25803.8 1236.40  25
   0   0   5 25051.3 1160.93  14
   0   0  -5 26758.6 1353.40  52
   0   0   5 26614.6 1204.21  19
   0   0   5 25632.6 1474.50   3
   0   0  -6 10678.2 944.665  16
   0   0   6 10690.5 814.845  55
   0   0  -6 11989.1 1055.76  52
   0   0  -6 10235.4 878.740  58
   0   0   6 11254.7 927.083  19
   0   0  -6 11575.9 1048.51  53
   0   0  -6 10497.1 645.240   9
   0   0   6 10720.3 458.345  26
   0   0  -6 10539.6 957.880  57
   0   0  -6 11223.6 988.273  25
   0   0   6 11690.2 893.613  14
   0   0   6 11981.1 900.037  22
   0   0   6 12148.9 1176.33   3
   0   0  -6 11674.5 946.801   4
   0   0  -6 11749.8 793.943  18
   0   0   6 10590.4 902.494  17
   0   0   6 10876.4 456.400  27
   0   0   6 11567.2 926.550  59
   0   0  -6 10802.5 472.517  28
   0   0   7 35107.6 1686.90  22
   0   0  -7 34289.7 1385.41  18
   0   0  -7 37256.7 1864.86  57
   0   0  -7 34452.6 1873.69  53
   0   0  -7 35457.6 1902.54  52
   0   0   7 35099.9 1732.81  17
   0   0  -7 35982.5 905.526  28
   0   0   7 34572.4 1701.92  19
   0   0   7 34638.8 863.059  27
   0   0   7 35507.4 846.978  26
   0   0   7 35798.5 1682.59  14
   0   0   7 35366.0 1763.08  59
   0   0   7 37278.9 2145.13   3
   0   0   7 36793.5 1584.93  55
   0   0  -7 34127.6 779.916  30
   0   0  -7 34395.4 1727.24   4
   0   0  -7 36433.8 1852.23  16
   0   0  -7 37072.8 1672.22  58
   0   0  -7 36698.4 1819.73  25
   0   0  -8 1425.40 534.571  57
   0   0  -8 3940.74 372.072  31
   0   0  -8 4122.76 788.902  25
   0   0   8 2625.11 599.159  55
   0   0  -8 4224.97 689.472  58
   0   0   8 3216.47 698.274  17
   0   0  -8 3890.99 323.907  30
   0   0   8 3334.39 362.455  26
   0   0  -8 2590.24 668.929  16
   0   0  -8 3337.09 787.290  52
   0   0  -8 2810.53 663.662   4
   0   0   8 2912.60 673.891  19
   0   0   8 3085.50 651.863  14
   0   0  -8 3515.44 386.715  28
   0   0   8 3417.09 374.365  27
   0   0   8 3338.18 637.051  22
   0   0   8 3695.52 725.407  59
   0   0   8 4347.19 1006.27   3
   0   0  -8 2922.54 707.230  53
   0   0  -9 75124.9 3056.64  16
   0   0   9 74209.1 3018.30  17
   0   0   9 66575.7 2729.16  19
   0   0  -9 75073.4 3102.87  57
   0   0   9 68214.7 2741.92  14
   0   0  -9 72174.8 1437.84  31
   0   0  -9 74357.4 2748.73  58
   0   0   9 71188.8 2766.73  22
   0   0   9 74397.5 1470.56  27
   0   0   9 69072.1 1353.97  34
   0   0  -9 69372.2 2905.08   4
   0   0   9 72595.5 1436.09  26
   0   0  -9 72257.1 2974.03  25
   0   0  -9 72020.4 1299.05  37
   0   0  -9 74782.3 1503.78  28
   0   0  -9 73561.9 3200.34  52
   0   0   9 72588.1 1478.13  46
   0   0   9 70923.8 1416.59  44
   0   0   9 79115.4 3702.88   3
   0   0  -9 73859.1 3226.23  53
   0   0   9 70726.7 1390.73  45
   0   0  -9 70311.5 1243.79  30
   0   0  -9 71485.7 1430.48  50
   0   0   9 62374.2 2696.31  59
   0   0  10 9527.67 1464.68   3
   0   0 -10 8845.22 615.240  28
   0   0 -10 8879.35 1217.51  16
   0   0 -10 8405.61 591.230  31
   0   0  10 8647.04 541.687  34
   0   0 -10 9204.45 1269.04  57
   0   0  10 8399.52 568.816  26
   0   0  10 8439.15 569.816  44
   0   0  10 6822.32 992.158  22
   0   0  10 7958.94 1111.09  59
   0   0  10 7278.39 1047.22  19
   0   0 -10 8813.03 574.005  50
   0   0 -10 6808.65 969.869  58
   0   0  10 8007.77 582.957  46
   0   0  10 9203.71 627.690  27
   0   0 -10 7997.09 1100.93  25
   0   0  10 8064.63 540.536  45
   0   0  10 7578.08 1050.58  14
   0   0  10 7114.23 1135.48  17
   0   0 -10 6885.92 1050.23   4
   0   0 -10 8967.29 1283.91  52
   0   0 -11 7922.98 602.478  28
   0   0 -11 7205.69 1143.91  16
   0   0  11 4657.72 890.853  19
   0   0  11 8149.98 588.135  44
   0   0 -11 7390.26 587.625  31
   0   0 -11 6519.09 1095.38  25
   0   0  11 7799.46 1076.97  22
   0   0  11 7311.41 556.880  26
   0   0  11 8378.49 613.594  46
   0   0  11 8812.42 1287.76  17
   0   0  11 8110.85 535.096  34
   0   0  11 8187.22 613.747  27
   0   0 -11 5153.11 939.624  58
   0   0 -11 7253.30 1130.84  57
   0   0  11 7185.06 962.213  14
   0   0  11 8048.71 554.774  45
   0   0 -11 7809.92 551.009  50
   0   0  11 7500.57 1018.70  59
   0   0  12 2901.37 386.001  26
   0   0  12 2929.06 636.855  59
   0   0 -12 2644.44 400.744  28
   0   0  12 2461.94 351.012  45
   0   0 -12 1230.77 596.989  25
   0   0  12 2025.31 755.503  19
   0   0 -12 2646.99 364.513  50
   0   0  12 2951.72 387.444  44
   0   0  12 2932.21 448.616  46
   0   0 -12 1433.14 690.646  16
   0   0  12 2498.78 425.795  27
   0   0 -12 2365.15 379.054  31
   0   0  12 2845.48 727.592  17
   0   0 -12 638.013 571.941  57
   0   0  13 13113.0 592.944  44
   0   0  13 13342.5 664.214  27
   0   0 -13 11751.6 527.161  50
   0   0 -13 12842.9 628.640  28
   0   0  13 13249.1 661.203  46
   0   0 -13 13933.0 620.022  31
   0   0 -14 194.555 166.092  31
   0   0  14 94.3826 200.204  46
   0   0  14-42.9210 134.093  44
   0   1   0 88.8999 86.2363  53
   0   1   1 4809.39 303.001   3
   0   1   1 5061.15 290.784   7
   0   1  -1 4724.11 295.343  53
   0   1  -1 4808.17 323.125   4
   0   1   1 5033.19 300.525   1
   0   1  -1 4882.37 241.630   5
   0   1   2 44587.9 933.991  54
   0   1  -2 43722.8 858.747  52
   0   1  -2 44149.4 1065.17   4
   0   1   2 42265.9 877.483   7
   0   1   2 44011.4 1129.61   3
   0   1  -2 43620.7 1075.25  53
   0   1  -3 163234. 2146.09  52
   0   1   3 166161. 2111.00  14
   0   1  -3 164739. 2417.28  57
   0   1  -3 166433. 2420.48   4
   0   1  -3 158905. 2402.91  16
   0   1   3 163296. 2043.10   7
   0   1   3 163471. 1894.82  55
   0   1  -3 165635. 2502.49  53
   0   1   3 162169. 2640.97   3
   0   1   4 29044.0 1047.14   7
   0   1  -4 28091.8 1101.22  52
   0   1  -4 26993.6 1118.07  18
   0   1   4 28808.5 964.790  55
   0   1   4 28206.8 1196.08  19
   0   1  -4 28061.2 1243.24  53
   0   1  -4 29111.9 1190.27  16
   0   1   4 29326.8 1128.86  59
   0   1   4 27488.9 1118.15  10
   0   1   4 28540.4 1060.58  14
   0   1  -4 29081.3 1208.93  25
   0   1   4 27043.8 1330.50   3
   0   1  -4 29068.5 1246.04  57
   0   1   4 29950.3 1175.50  17
   0   1  -4 28888.1 1186.54   4
   0   1  -4 29139.2 1216.91  58
   0   1  -4 27663.0 833.966  56
   0   1  -5 4764.85 647.455   4
   0   1   5 6017.13 642.884  59
   0   1   5 5788.95 582.446  14
   0   1  -5 5741.25 716.962  53
   0   1   5 5864.83 682.694  22
   0   1  -5 5044.52 664.722  16
   0   1  -5 4190.32 299.244   9
   0   1   5 5660.89 318.018  27
   0   1  -5 4804.49 586.363  18
   0   1   5 5653.22 685.076  19
   0   1   5 5500.92 583.269   7
   0   1  -5 5313.51 697.961  57
   0   1  -5 5409.80 614.586  52
   0   1   5 5174.77 598.618  10
   0   1   5 5485.92 798.042   3
   0   1   5 5347.35 648.479  17
   0   1  -5 5550.75 666.657  25
   0   1  -5 5852.47 657.863  58
   0   1   5 5251.10 529.141  55
   0   1   6 18931.1 1144.31  59
   0   1  -6 18747.1 1249.60  25
   0   1  -6 17957.0 1071.46  18
   0   1   6 20461.3 1236.33  22
   0   1   6 19153.0 1220.16  19
   0   1  -6 18934.6 1233.76  16
   0   1  -6 18750.5 595.089  28
   0   1  -6 18474.2 1220.90   4
   0   1   6 18712.0 554.446  26
   0   1  -6 19817.6 1280.87  57
   0   1   6 19255.0 597.386  27
   0   1   6 17987.9 1193.85  17
   0   1   6 18821.3 1086.64  14
   0   1  -6 18848.2 1173.38  52
   0   1  -6 20787.7 1376.20  53
   0   1   6 19822.5 1013.67  55
   0   1   6 18926.3 1449.17   3
   0   1   6 19355.8 1141.17  10
   0   1  -6 19552.8 1210.51  58
   0   1   6 18785.3 1096.48   7
   0   1  -7 3002.46 650.155  16
   0   1   7 5114.30 884.521   3
   0   1   7 4311.89 711.962  22
   0   1   7 3724.43 679.547  19
   0   1   7 3192.88 610.461  59
   0   1   7 3245.19 508.336  55
   0   1  -7 3295.26 317.871  30
   0   1   7 3709.32 340.223  27
   0   1  -7 3328.34 576.428  18
   0   1  -7 3010.24 622.860  58
   0   1  -7 3086.48 630.615   4
   0   1  -7 3098.14 695.627  53
   0   1   7 3422.70 312.965  26
   0   1  -7 3672.22 345.899  28
   0   1  -7 3213.29 332.752  31
   0   1  -7 2826.95 684.418  52
   0   1  -7 3575.49 683.963  25
   0   1   7 3529.36 624.843   7
   0   1   7 2461.49 521.252  14
   0   1  -7 3592.96 759.743  57
   0   1   7 3199.90 666.877  17
   0   1   8 21572.6 1856.08   3
   0   1   8 19112.1 1412.89  22
   0   1   8 19071.8 1391.21  59
   0   1  -8 19874.8 734.015  31
   0   1   8 19670.7 1473.45  19
   0   1  -8 19380.6 672.586  30
   0   1   8 19511.1 1471.93  17
   0   1  -8 19396.2 1530.51  57
   0   1  -8 18582.0 1591.31  53
   0   1  -8 18804.9 1446.66  52
   0   1  -8 18562.9 1405.17  58
   0   1   8 18376.5 1308.82  14
   0   1  -8 19177.4 736.882  28
   0   1   8 19489.2 728.911  27
   0   1  -8 18959.3 1483.46  16
   0   1  -8 18606.5 1436.06   4
   0   1  -8 18713.3 1481.48  25
   0   1   8 19734.1 688.703  26
   0   1  -8 19794.1 1273.63  18
   0   1   9 7763.46 1075.89  19
   0   1  -9 9459.69 544.819  37
   0   1   9 12290.0 1247.42  22
   0   1   9 10576.0 1136.81  14
   0   1   9 10467.2 565.648  26
   0   1  -9 10516.7 616.705  28
   0   1  -9 10442.0 1269.57  25
   0   1  -9 9755.33 1187.84  16
   0   1  -9 10689.1 542.541  30
   0   1   9 11099.7 622.052  27
   0   1  -9 9743.09 575.052  50
   0   1  -9 8935.39 1085.34  52
   0   1   9 9210.73 1158.81  17
   0   1   9 10282.3 602.397  46
   0   1  -9 10931.0 1227.82   4
   0   1  -9 10043.4 1236.47  57
   0   1   9 10720.7 1427.40   3
   0   1  -9 10732.4 605.313  31
   0   1  -9 6830.71 963.106  58
   0   1  -9 11086.9 1388.40  53
   0   1  10 8293.13 1333.90   3
   0   1 -10 8329.71 1188.20  57
   0   1 -10 9328.90 1249.89  16
   0   1 -10 8459.05 1150.46   4
   0   1  10 9051.58 1045.15  14
   0   1  10 7689.20 1032.12  59
   0   1 -10 8953.78 1142.92  58
   0   1  10 6922.98 1026.07  22
   0   1  10 9202.36 1243.53  17
   0   1  10 8527.44 603.365  27
   0   1  10 9200.16 574.293  26
   0   1 -10 9530.01 633.887  31
   0   1  10 8649.48 566.672  45
   0   1 -10 9266.06 617.285  28
   0   1 -10 9265.78 1243.99  25
   0   1 -10 8796.63 558.776  50
   0   1 -10 8813.35 529.119  37
   0   1  10 9602.13 612.602  44
   0   1  10 6539.62 1039.88  19
   0   1  10 8654.41 600.510  46
   0   1 -10 9458.04 535.816  30
   0   1  11 4148.40 893.138  19
   0   1  11 5224.84 510.338  27
   0   1 -11 4893.89 496.921  31
   0   1 -11 3912.07 429.687  50
   0   1  11 4630.34 461.233  45
   0   1 -11 5065.98 928.025  25
   0   1 -11 4812.45 506.414  28
   0   1  11 2581.16 687.267  22
   0   1 -11 4580.07 411.269  37
   0   1 -11 4442.39 883.183  16
   0   1  11 4670.22 497.340  46
   0   1 -11 5315.80 985.045  57
   0   1 -11 4441.60 873.321  58
   0   1  11 5151.30 464.770  26
   0   1  11 4114.50 830.837  17
   0   1 -11 4796.85 398.170  30
   0   1  11 5152.42 493.331  44
   0   1  11 5148.59 843.778  59
   0   1 -12 3339.47 695.280  57
   0   1 -12 3342.38 780.552  25
   0   1 -12 2467.13 305.492  37
   0   1 -12 4359.07 456.247  31
   0   1 -12 3372.33 786.300  58
   0   1  12 3895.08 443.730  27
   0   1  12 3809.61 408.099  45
   0   1  12 4796.92 829.004  22
   0   1  12 4889.59 768.805  59
   0   1  12 2821.25 637.753  19
   0   1  12 5926.55 933.388  17
   0   1 -12 3914.07 843.472  16
   0   1 -12 3913.42 429.930  28
   0   1  12 3656.68 442.722  44
   0   1  12 4219.07 464.943  46
   0   1  13 3471.60 388.670  46
   0   1 -13 2742.94 341.614  28
   0   1  13 3283.85 378.887  27
   0   1 -13 2951.32 341.777  31
   0   1  13 3000.36 349.403  44
   0   1  13 2725.81 309.500  45
   0   1  14-56.6043 154.078  44
   0   1  14 179.565 195.631  46
   0   1 -14-11.6455 175.146  31
   0   2   0 993669. 4177.97   5
   0   2   0 999999. 3489.04  53
   0   2  -1 646183. 3019.89   5
   0   2   1 643461. 3007.81   3
   0   2  -1 650565. 3503.38  53
   0   2  -1 649572. 4277.80   4
   0   2  -2 391938. 3975.49  51
   0   2   2 392681. 3381.85  54
   0   2  -2 392440. 3521.30  57
   0   2  -2 392399. 3604.81  16
   0   2  -2 383223. 3809.88  11
   0   2   2 395554. 3389.89   1
   0   2  -2 394021. 3684.91   4
   0   2   2 386475. 3371.89   3
   0   2  -2 396318. 2783.24   5
   0   2  -2 393884. 2402.77  12
   0   2   2 386998. 3168.34  55
   0   2  -2 400837. 3438.08  53
   0   2   2 396628. 3226.52   7
   0   2   3 29155.8 1017.23  14
   0   2  -3 28634.1 773.859  52
   0   2  -3 28772.4 1170.77   4
   0   2  -3 28111.1 1129.79  57
   0   2   3 28256.1 1158.94   3
   0   2   3 29640.5 974.335   7
   0   2  -3 29270.1 1134.72  53
   0   2  -3 29426.4 1165.13  16
   0   2   3 28439.7 1014.17  54
   0   2  -3 28589.2 1191.24  11
   0   2   3 28776.6 931.950  55
   0   2   4 127293. 2195.55   7
   0   2   4 121519. 2736.66   3
   0   2   4 132088. 2401.71  59
   0   2  -4 127612. 2614.82  16
   0   2  -4 123589. 2663.06  58
   0   2  -4 130584. 2666.04   4
   0   2  -4 128375. 2651.95  25
   0   2  -4 121561. 1980.10  52
   0   2   4 126641. 2546.47  17
   0   2  -4 130776. 2628.30  57
   0   2  -4 126067. 2647.75  53
   0   2   4 129910. 2309.87  14
   0   2   4 129251. 2060.41  55
   0   2  -5 177877. 3422.23  16
   0   2  -5 173250. 3454.57  58
   0   2   5 178853. 3021.49  14
   0   2   5 172160. 2861.18   7
   0   2   5 181366. 3482.57  19
   0   2   5 172978. 2617.67  55
   0   2   5 177267. 3329.27  17
   0   2  -5 181180. 3493.49   4
   0   2   5 172134. 1612.96  27
   0   2  -5 171391. 2781.95  52
   0   2   5 178671. 3132.89  59
   0   2  -5 177230. 3505.33  53
   0   2  -5 176585. 3421.35  25
   0   2   5 174277. 3737.54   3
   0   2   5 173595. 3378.46  10
   0   2  -5 175355. 3394.56  57
   0   2  -5 167349. 3297.89  18
   0   2  -6 34676.0 1437.78  52
   0   2  -6 39218.4 1830.67  58
   0   2   6 37580.2 857.617  27
   0   2   6 36551.3 1347.75  55
   0   2   6 36738.7 763.813  26
   0   2  -6 40211.2 1830.03  16
   0   2  -6 38944.0 1802.60   4
   0   2   6 35263.8 1894.77   3
   0   2  -6 36661.8 1803.75  53
   0   2   6 39278.6 1588.10  14
   0   2   6 37121.7 1749.89  17
   0   2  -6 35663.2 1641.28  18
   0   2   6 36378.9 1484.38   7
   0   2  -6 37974.7 1779.94  57
   0   2   6 36774.3 1707.92  10
   0   2  -6 39719.3 1830.21  25
   0   2   6 38877.4 1644.83  59
   0   2  -6 35122.4 813.935  28
   0   2   6 38857.3 1813.86  19
   0   2   7 1946.06 310.436  27
   0   2  -7 1434.02 536.924  18
   0   2   7 1211.72 543.825  59
   0   2   7 1500.04 631.598   3
   0   2   7 2066.40 600.300  22
   0   2  -7 1969.97 287.714  30
   0   2  -7 1260.08 535.691  25
   0   2  -7 1581.05 604.785  16
   0   2   7 1372.12 426.768  14
   0   2  -7 1924.21 287.134  31
   0   2  -7 1970.48 605.887  57
   0   2   7 1728.46 563.824  17
   0   2  -7 2013.76 600.107  53
   0   2  -7 1582.49 516.390   4
   0   2   7 1597.74 448.932   7
   0   2   7 862.163 488.956  10
   0   2  -7 2116.81 588.348  58
   0   2   7 1130.68 512.707  19
   0   2  -7 1732.44 282.765  28
   0   2   7 1679.28 247.659  26
   0   2  -8 75118.2 2660.48  18
   0   2   8 66692.2 2395.83   7
   0   2  -8 74905.8 2949.83   4
   0   2   8 69038.9 2720.97  17
   0   2  -8 75194.1 2910.46  58
   0   2   8 74921.5 2901.99  22
   0   2  -8 78132.1 2971.92  25
   0   2  -8 74789.5 2943.39  57
   0   2  -8 74891.0 1413.83  31
   0   2   8 73899.8 3381.37   3
   0   2  -8 74164.1 1350.30  30
   0   2   8 75985.7 1399.03  27
   0   2  -8 73640.1 3062.22  53
   0   2  -8 75297.4 2930.23  16
   0   2   8 66522.2 2412.07  14
   0   2  -8 75905.4 1383.97  28
   0   2   8 70397.5 2611.19  59
   0   2   8 75519.0 2765.89  10
   0   2   8 71729.4 1251.87  26
   0   2   8 71058.7 2817.12  19
   0   2   9 1484.15 292.509  26
   0   2  -9 982.210 645.780  58
   0   2  -9 1643.08 345.278  31
   0   2   9-112.344 495.897  22
   0   2  -9 2127.84 700.285  57
   0   2   9 1595.65 612.248  17
   0   2  -9 612.039 554.420  25
   0   2  -9 1636.17 333.029  28
   0   2   9 1351.41 478.016  59
   0   2   9 897.113 627.247  19
   0   2  -9 1545.70 525.267  18
   0   2  -9 1251.26 550.635  53
   0   2   9 2096.50 356.909  27
   0   2  -9 1608.85 573.459   4
   0   2  -9 1849.39 735.529  16
   0   2   9 609.060 400.578  14
   0   2  -9 1387.40 316.472  30
   0   2   9 2057.84 731.493   3
   0   2   9 1607.99 356.368  46
   0   2 -10 38720.0 2354.53  57
   0   2 -10 37641.1 1049.53  30
   0   2 -10 38143.3 2391.65  25
   0   2 -10 38339.3 1157.39  31
   0   2  10 33949.6 2118.20  22
   0   2 -10 37487.9 2504.31  53
   0   2  10 37669.5 1125.41  27
   0   2  10 35484.5 2215.76  19
   0   2 -10 36924.3 2328.10  16
   0   2  10 40633.7 2853.36   3
   0   2  10 39804.1 2356.19  17
   0   2 -10 36613.5 2347.40   4
   0   2  10 36122.8 1003.67  26
   0   2  10 39342.7 1155.23  46
   0   2 -10 38779.0 1069.42  37
   0   2 -10 40430.7 2315.78  58
   0   2  10 35582.7 2067.33  59
   0   2 -10 38508.8 1113.87  28
   0   2 -11 1469.02 304.588  37
   0   2  11 1982.98 498.115  59
   0   2 -11 1747.31 401.741  31
   0   2  11 786.382 474.431  19
   0   2  11 1503.23 370.059  46
   0   2  11 1752.79 385.302  44
   0   2 -11 1273.06 580.892  16
   0   2 -11 1608.43 649.537  25
   0   2  11 1685.84 708.480  17
   0   2 -11 1664.31 341.207  28
   0   2  11 2040.00 652.108  22
   0   2 -11 2735.46 648.174  57
   0   2 -11 1143.02 269.104  30
   0   2  11 1516.00 360.228  45
   0   2  11 1280.08 362.527  27
   0   2 -11 2298.20 743.290  58
   0   2 -12 3079.45 379.202  28
   0   2  12 2568.01 372.516  46
   0   2 -12 3553.45 411.518  31
   0   2 -12 2717.51 337.419  37
   0   2  12 3978.23 820.076  19
   0   2  12 2786.06 695.317  22
   0   2  12 3217.75 395.705  44
   0   2  12 3525.52 760.207  17
   0   2  12 3522.75 415.530  27
   0   2 -12 2853.66 742.224  58
   0   2 -12 2933.95 323.438  30
   0   2 -12 3365.27 758.506  25
   0   2  12 3167.81 366.334  45
   0   2  13 705.497 265.069  44
   0   2  13 549.956 274.186  46
   0   2 -13 405.476 235.062  31
   0   2 -13 468.946 178.974  37
   0   2 -13 747.697 231.072  28
   0   2  13 539.010 204.482  45
   0   2  13 709.911 244.290  27
   0   2  14 1601.97 217.802  44
   0   2 -14 1862.44 223.142  31
   0   2  14 1519.60 231.213  46
   0   3   0-151.083 133.501  53
   0   3   0 79.2768 206.271   5
   0   3  -1 382457. 3003.21  53
   0   3  -1 380109. 4339.77  51
   0   3  -1 387313. 2802.97   5
   0   3   2 62498.6 1701.67   1
   0   3  -2 61823.8 1269.02  12
   0   3   2 64516.7 1593.09   7
   0   3   2 58919.0 1283.61   3
   0   3  -2 62601.2 1155.98   5
   0   3  -2 63780.8 1763.08   4
   0   3  -2 62733.8 1818.07  11
   0   3  -2 62821.9 1896.46  51
   0   3  -2 63361.6 1481.16  53
   0   3  -2 61999.9 1682.50  16
   0   3   2 62287.0 1676.29  54
   0   3   2 59149.9 832.449   2
   0   3  -2 62736.0 1628.24  57
   0   3  -3 5404.56 717.457  51
   0   3  -3 5152.43 584.310  16
   0   3   3 5691.12 574.980   1
   0   3  -3 5775.31 645.810   4
   0   3   3 5772.34 535.195   7
   0   3   3 5440.44 564.788  14
   0   3  -3 5641.30 552.554  53
   0   3  -3 5831.31 664.535  11
   0   3  -3 5441.80 601.096  57
   0   3   3 5812.34 546.858  55
   0   3   3 5635.45 588.607  54
   0   3   3 5326.43 563.551   3
   0   3  -4 84141.7 2318.68  16
   0   3   4 84452.7 2135.05  59
   0   3   4 85581.8 1961.91   7
   0   3   4 85112.8 1887.13  55
   0   3  -4 84504.1 2266.03  57
   0   3  -4 82483.6 2423.91  58
   0   3  -4 83877.0 2346.24  25
   0   3  -4 84674.6 2472.14  11
   0   3   4 86432.4 2308.73  17
   0   3  -4 87137.8 2267.11  53
   0   3   4 83518.8 2276.76   3
   0   3  -4 87759.7 2414.49   4
   0   3   4 84581.5 2066.67  14
   0   3   5 14650.3 907.073   7
   0   3   5 13204.0 934.833  14
   0   3  -5 14496.2 1097.22  57
   0   3  -5 14540.8 1116.29  16
   0   3  -5 15691.2 1195.66  58
   0   3   5 15029.2 1100.62  17
   0   3  -5 15244.1 1144.00  25
   0   3  -5 15623.6 1156.84   4
   0   3   5 15031.4 1195.52  10
   0   3  -5 14088.6 1078.97  53
   0   3   5 14184.8 1008.02  59
   0   3   5 15235.7 880.379  55
   0   3  -6 40925.3 1948.10  53
   0   3   6 43552.4 1819.32  59
   0   3  -6 43270.6 2002.77  16
   0   3   6 41783.6 832.728  26
   0   3  -6 41942.2 1969.07  18
   0   3   6 43588.0 1756.61  14
   0   3  -6 43478.3 2107.32  58
   0   3   6 43031.9 2059.03  19
   0   3  -6 45296.0 2061.37   4
   0   3   6 43399.6 2060.44  10
   0   3   6 41920.5 2084.77   3
   0   3   6 42086.0 1976.57  17
   0   3   6 43015.0 955.536  27
   0   3   6 42417.1 1627.40   7
   0   3  -6 43160.2 1980.51  57
   0   3  -6 41976.8 892.026  28
   0   3  -6 43894.3 2025.69  25
   0   3  -7 5254.68 938.412  25
   0   3   7 6182.73 888.555  17
   0   3  -7 4535.26 819.020  16
   0   3  -7 5477.40 427.866  31
   0   3  -7 4288.64 801.850  18
   0   3   7 4508.88 660.011  14
   0   3  -7 3669.25 722.081  57
   0   3  -7 4534.53 823.001  53
   0   3   7 5620.95 893.359  10
   0   3   7 5473.67 428.696  27
   0   3   7 6418.20 985.828  19
   0   3  -7 4912.38 380.754  28
   0   3   7 4680.20 722.956  59
   0   3  -7 4756.41 832.549  58
   0   3  -7 4529.54 853.034   4
   0   3   7 4030.53 824.355   3
   0   3   7 5987.73 936.239  22
   0   3  -8 17481.6 1501.34   4
   0   3   8 18148.4 1533.57  10
   0   3  -8 17298.1 745.231  30
   0   3  -8 18587.5 751.958  31
   0   3   8 15602.4 1240.31  14
   0   3  -8 18072.8 699.762  28
   0   3   8 16505.9 1326.74  59
   0   3   8 19441.1 1653.11  19
   0   3  -8 16285.2 1439.29  57
   0   3  -8 18911.8 1550.96  16
   0   3   8 17942.1 1592.64  22
   0   3  -8 16239.8 1512.82  58
   0   3   8 17799.7 742.631  27
   0   3   8 17314.9 1473.94  17
   0   3  -8 18596.3 1608.65  53
   0   3  -8 18400.9 1589.23  25
   0   3   8 17142.1 1659.48   3
   0   3  -8 15631.3 1384.33  18
   0   3  -9 22485.0 1649.15  18
   0   3  -9 22070.1 1725.37  57
   0   3  -9 22465.7 865.169  31
   0   3  -9 22555.9 816.904  28
   0   3   9 23208.1 1809.68  19
   0   3   9 19985.2 1699.04  22
   0   3  -9 21987.6 1898.40  53
   0   3  -9 21906.4 1780.74   4
   0   3  -9 23409.2 1814.48  16
   0   3   9 20760.2 1859.58   3
   0   3  -9 22715.9 1805.17  58
   0   3   9 19882.1 1670.37  17
   0   3  -9 23454.2 873.123  30
   0   3   9 22966.2 860.594  27
   0   3   9 23985.4 896.308  46
   0   3  -9 23415.9 1800.67  25
   0   3   9 22407.6 1529.25  59
   0   3  10 27061.3 954.979  46
   0   3 -10 26979.7 1976.98  25
   0   3 -10 24946.8 1705.38  18
   0   3  10 24514.3 1865.86  17
   0   3 -10 25169.1 1963.01  58
   0   3 -10 25874.8 1929.86  57
   0   3  10 23420.3 1888.39  19
   0   3 -10 25374.0 906.866  30
   0   3  10 24439.3 1870.89  22
   0   3 -10 25502.2 907.845  37
   0   3 -10 26312.1 956.269  31
   0   3  10 26429.0 938.679  27
   0   3 -10 25077.1 862.904  28
   0   3 -10 25218.5 1909.21  16
   0   3  11 17301.6 767.587  46
   0   3 -11 16321.9 708.149  30
   0   3  11 15949.2 1555.40  19
   0   3 -11 16408.2 767.956  31
   0   3  11 16437.1 1527.25  17
   0   3 -11 17081.8 705.562  28
   0   3 -11 17337.0 1598.95  25
   0   3  11 17194.8 762.085  27
   0   3  11 14842.5 1449.75  22
   0   3 -11 14127.8 1480.64  58
   0   3 -11 16406.7 711.007  37
   0   3 -11 18751.9 1568.72  57
   0   3 -11 16678.9 1539.27  16
   0   3 -12 3476.38 347.747  37
   0   3 -12 2799.59 709.816  25
   0   3 -12 3521.24 401.030  31
   0   3  12 3516.73 386.643  46
   0   3  12 3653.49 781.435  22
   0   3  12 3641.21 378.140  45
   0   3  12 3668.30 394.717  27
   0   3 -12 3486.74 342.028  30
   0   3  12 3624.04 406.301  44
   0   3  13 145.050 182.657  45
   0   3  13 216.994 214.854  44
   0   3  13 350.910 209.936  46
   0   3 -13 191.042 208.539  31
   0   3 -13 257.257 173.337  37
   0   3  14 2670.28 218.439  44
   0   3  14 2398.23 209.344  46
   0   4   0 148841. 2219.62   5
   0   4   1 12136.8 864.764   7
   0   4  -1 10650.1 907.927  51
   0   4  -1 12013.4 870.128   4
   0   4   1 12150.6 771.566   5
   0   4  -2 149725. 2936.80  16
   0   4  -2 144051. 2722.67  57
   0   4  -2 148608. 3191.77  11
   0   4  -2 141639. 2337.17  12
   0   4   2 143596. 3005.59   1
   0   4  -2 147358. 3023.35   4
   0   4  -2 147659. 3325.23  51
   0   4   2 147794. 2809.88   7
   0   4  -3 8360.73 875.931  11
   0   4   3 8539.15 801.913  54
   0   4  -3 8198.19 668.459  53
   0   4  -3 7559.12 756.796  16
   0   4   3 8037.39 704.073   7
   0   4  -3 8771.06 847.681   4
   0   4   3 8363.91 749.469  14
   0   4  -3 9136.47 984.392  51
   0   4  -3 9404.39 785.372  57
   0   4   3 8244.18 732.193  55
   0   4   3 7796.29 759.497   1
   0   4  -4 18081.2 1089.83  53
   0   4  -4 18659.7 1165.04  57
   0   4   4 18799.5 1044.82   7
   0   4  -4 18861.8 1343.91  58
   0   4   4 19064.3 1165.14  59
   0   4   4 20100.0 1187.04  54
   0   4  -4 19617.4 1289.12  25
   0   4   4 18106.0 1090.27  14
   0   4  -4 19908.4 1263.85  16
   0   4  -4 19955.8 1316.99   4
   0   4  -4 17730.0 1311.91  11
   0   4   4 19538.7 1045.86  55
   0   4  -5 43566.8 1972.98  16
   0   4  -5 43843.9 2015.66  25
   0   4   5 42512.4 1739.70  14
   0   4  -5 41514.0 1817.40  53
   0   4  -5 41942.0 1888.90  57
   0   4   5 45093.6 2194.87  10
   0   4  -5 42346.9 2100.85  58
   0   4  -5 43795.7 2065.10   4
   0   4   5 41400.8 1907.96  17
   0   4   5 42555.1 1783.33  59
   0   4   6 18230.8 1521.91  10
   0   4   6 19074.0 695.316  27
   0   4   6 17456.3 1214.18  14
   0   4   6 17853.9 1516.12  19
   0   4   6 19388.5 1435.89  17
   0   4  -6 19120.1 1464.36   4
   0   4   6 19692.5 1290.24  59
   0   4  -6 19226.7 1385.13  53
   0   4  -6 19550.6 1519.86  18
   0   4  -6 17445.2 1343.20  57
   0   4  -6 13811.0 1241.25  16
   0   4  -6 18097.1 1435.67  25
   0   4  -6 19008.1 1544.25  58
   0   4  -7 9060.41 1021.56  57
   0   4  -7 8069.80 1052.23  16
   0   4   7 8432.20 1074.56  17
   0   4  -7 7420.55 1041.88  18
   0   4  -7 7290.17 1113.01  58
   0   4   7 7600.31 928.373  59
   0   4   7 8434.62 1154.29  10
   0   4  -7 8981.36 1092.36   4
   0   4   7 8848.79 533.243  27
   0   4  -7 8643.67 540.384  31
   0   4   7 8296.39 906.656  14
   0   4   7 7883.26 1130.17  19
   0   4  -7 9020.74 1105.83  53
   0   4  -7 7801.70 1109.27  25
   0   4  -8-776.435 583.337  58
   0   4  -8-868.431 482.054  53
   0   4  -8 297.294 317.188   4
   0   4  -8-39.4784 222.711  57
   0   4   8 157.933 251.922  27
   0   4  -8 301.588 516.050  18
   0   4  -8-165.088 278.607  30
   0   4   8 428.272 418.279  10
   0   4  -8-1134.03 567.328  16
   0   4  -8-278.650 456.212  25
   0   4   8-18.7319 495.333  19
   0   4   8 250.439 484.911  17
   0   4   8-70.0937 580.701  22
   0   4  -8-63.0509 266.410  31
   0   4  -9 11426.3 1272.99  25
   0   4  -9 11319.9 662.293  30
   0   4   9 11570.8 1319.31  17
   0   4  -9 11057.6 1256.12  18
   0   4   9 9504.00 1318.76  19
   0   4   9 9891.09 1255.11  22
   0   4  -9 9958.59 1326.65  58
   0   4   9 9406.88 1182.79  10
   0   4   9 11152.6 632.889  27
   0   4  -9 10969.7 1263.76  16
   0   4  -9 9775.61 625.325  31
   0   4  -9 9927.00 1155.61  57
   0   4 -10 4307.13 445.539  31
   0   4 -10 4477.91 914.065  58
   0   4 -10 2695.86 595.271  57
   0   4  10 3013.86 792.718  22
   0   4  10 3277.64 823.280  19
   0   4 -10 5130.25 842.073  16
   0   4  10 3634.89 418.391  27
   0   4  10 2244.01 716.501  13
   0   4 -10 4146.58 817.257  18
   0   4 -10 4625.35 469.137  37
   0   4  10 2957.63 722.036  17
   0   4  10 4808.17 452.156  46
   0   4 -10 3451.77 796.610  25
   0   4 -10 4362.84 434.950  30
   0   4 -11 2787.17 376.295  31
   0   4 -11 2797.96 341.132  30
   0   4 -11 3272.31 694.645  25
   0   4  11 1604.18 598.256  22
   0   4 -11 2521.52 358.871  37
   0   4  11 2704.49 347.988  27
   0   4  11 3598.03 702.177  17
   0   4  11 3434.56 801.928  19
   0   4 -11 2398.17 306.743  29
   0   4 -11 2797.63 756.528  58
   0   4  11 2303.73 355.378  46
   0   4 -12 22.2970 202.151  37
   0   4 -12 470.240 231.623  31
   0   4 -12 90.9203 178.795  30
   0   4  12 93.4223 214.590  46
   0   4  12 251.433 215.395  27
   0   4  12 221.438 225.380  45
   0   4  12 260.171 233.546  44
   0   4  13 73.7859 167.262  44
   0   4  13-29.4275 159.272  45
   0   4 -13 112.319 146.605  37
   0   4  13 341.161 170.819  46
   0   4 -13 323.471 165.612  31
   0   5   0 190.895 334.503  51
   0   5   0 393.654 304.881   4
   0   5  -1 21492.7 1282.46   4
   0   5  -1 17566.3 1209.92  11
   0   5   1 20723.9 1277.37   7
   0   5   1 19896.9 1335.37   1
   0   5  -1 21323.3 1403.03  51
   0   5  -2 62883.9 2341.81  11
   0   5  -2 65068.6 2508.04  51
   0   5   2 63608.4 2335.24   1
   0   5   2 64167.2 2134.70   7
   0   5  -2 63392.2 2239.95   4
   0   5  -2 64246.4 2139.09  16
   0   5   2 60294.0 2201.90  54
   0   5   3 34398.4 1676.52  54
   0   5  -3 34963.3 1852.49  11
   0   5   3 34194.0 1622.09  14
   0   5  -3 34978.4 1683.89  16
   0   5  -3 34312.9 1717.13  25
   0   5   3 35601.8 1731.02   1
   0   5  -3 36455.6 1803.23   4
   0   5  -3 35817.6 1946.38  51
   0   5   3 33388.9 1610.77   5
   0   5   3 34925.0 1559.45   7
   0   5   3 36479.4 1623.31  55
   0   5  -4 1090.55 466.667   4
   0   5   4 847.851 366.957  54
   0   5   4 1093.20 419.480  14
   0   5   4 41.1133 300.548  59
   0   5  -4 646.994 485.357  58
   0   5  -4 1490.45 440.098  16
   0   5  -4 1907.13 567.483  25
   0   5   5 163.070 314.693  14
   0   5  -5 1425.05 494.088   4
   0   5  -5 692.216 461.573  18
   0   5   5 948.781 490.332  17
   0   5  -5 716.213 493.572  25
   0   5  -5 504.780 537.317  58
   0   5  -5 240.577 374.507  16
   0   5   5 292.761 360.466  59
   0   5   5 223.046 564.224  10
   0   5  -6 4154.41 888.570  18
   0   5  -6 3211.06 706.406  25
   0   5   6 4072.74 872.703  10
   0   5  -6 4224.64 881.319  58
   0   5   6 2838.95 719.819  17
   0   5  -6 3903.69 399.201  31
   0   5  -6 2686.45 638.907  16
   0   5  -6 4015.56 796.883   4
   0   5   6 3775.09 837.579  19
   0   5   6 3720.91 378.773  27
   0   5  -7 11517.2 1269.50   4
   0   5  -7 10363.2 597.552  31
   0   5  -7 9171.34 1153.21  25
   0   5  -7 9456.85 1227.68  18
   0   5   7 10955.4 1390.86  10
   0   5   7 10128.9 1287.74  19
   0   5  -7 9107.34 1166.17  16
   0   5   7 9724.99 1165.87  17
   0   5  -7 11147.0 1349.97  58
   0   5   7 10368.8 597.207  27
   0   5   8 20270.1 1759.89  22
   0   5  -8 19209.0 781.720  31
   0   5  -8 20769.8 1784.73  58
   0   5   8 20206.7 1774.28  19
   0   5   8 17761.6 1697.20  10
   0   5  -8 20163.7 1618.34  16
   0   5   8 17516.8 1586.95  17
   0   5  -8 18521.1 1582.57  25
   0   5  -8 20888.6 876.448  30
   0   5   8 19984.4 794.140  27
   0   5  -8 18928.7 1701.45  18
   0   5   9 3482.46 405.918  27
   0   5  -9 3824.83 434.373  30
   0   5   9 3909.76 841.800  22
   0   5   9 4752.83 864.926  19
   0   5  -9 3692.00 740.158  25
   0   5  -9 2529.04 370.911  31
   0   5   9 3089.58 747.361  17
   0   5  -9 2842.58 776.220  58
   0   5  -9 2490.93 644.025  16
   0   5  -9 3142.06 853.189  18
   0   5 -10 4535.93 768.549  18
   0   5 -10 5353.93 425.777  31
   0   5 -10 6969.91 979.406  58
   0   5 -10 6007.78 891.831  25
   0   5 -10 5480.23 469.076  30
   0   5  10 5670.20 441.011  27
   0   5  10 4433.18 869.016  22
   0   5  10 5293.24 925.039  19
   0   5  10 3944.28 693.611  17
   0   5  10 5588.25 443.116  46
   0   5 -10 5680.08 481.898  37
   0   5 -11 13761.3 592.858  30
   0   5  11 13012.6 565.022  46
   0   5 -11 12909.3 559.530  31
   0   5 -11 13079.5 592.466  37
   0   5  11 12100.4 551.290  27
   0   5 -11 13669.9 570.323  29
   0   5 -12 7992.28 389.534  37
   0   5  12 7131.14 392.110  45
   0   5 -12 7470.10 386.712  30
   0   5  12 7706.59 409.268  44
   0   5  12 7213.08 365.287  46
   0   5 -12 7208.83 366.659  31
   0   6   0 28805.7 1738.62  51
   0   6   0 27296.9 1654.02   7
   0   6   0 29292.1 1649.42  11
   0   6  -1 14401.9 1298.68  51
   0   6   1 12722.0 1100.10   7
   0   6   1 12686.8 1198.64   1
   0   6  -1 12389.9 1120.05  11
   0   6   1 13716.4 1176.90  51
   0   6  -2 67145.1 2558.12   4
   0   6  -2 64542.8 2761.72  51
   0   6   2 66076.3 2592.53  54
   0   6  -2 65436.5 2622.75  11
   0   6   2 63848.9 2628.19   1
   0   6   2 59170.5 2325.97  55
   0   6  -3 47693.3 2330.96  11
   0   6   3 45458.8 2063.11  14
   0   6   3 46144.8 2204.67   1
   0   6  -3 47332.9 2249.44   4
   0   6   3 46070.6 2160.78  54
   0   6  -4 16583.9 1361.81  25
   0   6  -4 18198.8 1565.10  18
   0   6  -4 17307.5 1468.22  58
   0   6   4 17289.7 1298.45  14
   0   6  -4 17613.4 1472.33   4
   0   6   4 17889.5 1445.69  17
   0   6   4 17928.9 1617.21  10
   0   6   5 22011.1 1851.56  10
   0   6  -5 16545.6 1406.85  25
   0   6   5 16769.5 1463.96  17
   0   6  -5 18780.3 1623.57  58
   0   6  -5 18958.1 1641.72  18
   0   6  -5 23229.6 1650.71   4
   0   6  -6 8288.84 972.090  25
   0   6  -6 9449.27 1150.35  58
   0   6   6 9498.95 554.311  27
   0   6   6 10749.0 1304.41  19
   0   6  -6 8986.48 1219.30  18
   0   6   6 9012.59 1113.86  17
   0   6   6 7657.80 1166.35  10
   0   6  -7 4298.99 890.433  58
   0   6  -7 2569.31 693.526  25
   0   6   7 3792.59 405.558  27
   0   6  -7 3139.85 768.795  18
   0   6   7 3593.22 797.776  17
   0   6  -7 3279.75 366.306  31
   0   6   7 3620.49 844.714  19
   0   6   8 5684.76 873.831  17
   0   6  -8 3487.97 381.260  31
   0   6  -8 4318.02 462.301  30
   0   6  -8 3738.52 662.267  25
   0   6   8 4727.56 417.277  27
   0   6   8 4409.51 905.401  22
   0   6  -8 3197.92 762.415  58
   0   6   8 4774.79 891.687  19
   0   6  -8 5133.75 929.025  18
   0   6  -9-2.05873 296.645  18
   0   6  -9 563.246 228.978  31
   0   6   9 365.755 228.177  27
   0   6   9 786.392 409.077  19
   0   6  -9 479.501 275.952  30
   0   6  -9 434.808 413.224  25
   0   6  -9-347.218 207.023  58
   0   6   9 521.611 419.352  22
   0   6 -10 8820.76 436.928  31
   0   6  10 9002.36 456.707  46
   0   6 -10 9545.56 518.456  30
   0   6 -10 9681.32 505.781  37
   0   6 -10 10190.5 520.608  29
   0   6  11 3318.87 292.121  44
   0   6 -11 3322.53 293.510  37
   0   6  11 2693.46 238.365  46
   0   6  12 2117.09 187.506  45
   0   6 -12 2669.91 198.819  37
   0   7   0-1400.72 479.393   1
   0   7   1 13776.6 1260.71  54
   0   7   1 11188.7 1200.14   1
   0   7   1 13231.4 1162.34  55
   0   7  -1 12901.1 1337.85   1
   0   7   2 23508.2 1759.38   1
   0   7  -2 20477.7 1553.64  18
   0   7   2 21874.8 1502.37  14
   0   7  -3 12591.1 1289.67  18
   0   7  -3 12283.5 1203.52  58
   0   7   3 14570.9 1443.93  10
   0   7  -4 5260.73 877.904  58
   0   7  -4 3459.67 736.746  18
   0   7   4 4075.50 833.562  17
   0   7  -5 16383.2 1470.75  18
   0   7   5 13555.3 1439.24  19
   0   7   5 15349.1 1368.13  17
   0   7  -5 12962.4 1288.09  58
   0   7  -6 2653.73 604.132  58
   0   7   6 2868.09 684.639  19
   0   7  -6 2546.05 691.430  18
   0   7   6 2711.19 604.981  17
   0   7   7 10242.4 1222.18  22
   0   7  -7 10587.0 578.337  30
   0   7  -7 9291.80 1026.96  58
   0   7  -7 10154.2 1196.48  18
   0   7   7 9883.37 1220.26  19
   0   7   8 9925.27 1160.11  22
   0   7  -8 10025.5 541.709  30
   0   7   9 1617.28 217.259  46
   0   7  -9 1507.30 265.358  37
   0   7  -9 2038.89 278.914  29
   0   7  -9 1721.93 265.345  30
   0   7  10 1773.27 198.442  44
   0   7 -10 1813.61 212.892  37
   0   8  -2 15552.1 1394.77  15
   0   8  -3 17839.6 1447.97  15
   0   8  -4 20907.1 697.763  30
   0   8   4 22428.1 1602.76  19
   0   8  -5 18385.6 660.525  30
   0   8  -6 8852.60 457.426  30
   0   8  -7 3900.85 315.403  30
   0   8  -7 4086.57 334.953  29
   0   8  -8 645.631 159.109  37
  -1 -10   2 259.631 133.744  36
  -1 -10   1 3642.78 246.599  36
  -1 -10   0-130.200 137.552  36
   1 -10   0 1774.94 241.579  42
   1 -10   1 4599.01 301.520  42
   1 -10   2 2388.06 221.547  42
  -1  -9   7 2396.87 208.113  36
   1  -9  -6 3175.23 258.919  38
  -1  -9   6 3632.07 304.488  36
   1  -9  -5 1891.88 228.715  38
  -1  -9   5 1928.04 277.468  36
  -1  -9   4 19162.7 678.882  36
   1  -9  -4 17567.5 565.661  38
  -1  -9   4 18008.0 557.623  42
   1  -9  -3 750.393 179.675  38
  -1  -9   3 1254.64 260.055  42
  -1  -9   3 970.408 257.970  36
   1  -9  -3 1161.10 238.831  36
  -1  -9   2 436.422 239.113  42
  -1  -9   2-124.431 218.309  36
   1  -9  -2 508.765 306.046  42
   1  -9  -2-0.34499 190.984  36
   1  -9  -1 3717.88 390.867  42
  -1  -9   1 3567.94 359.662  36
   1  -9  -1 3438.58 320.830  36
   1  -9   0 2484.76 291.981  36
  -1  -9   0 3155.55 340.440  36
   1  -9   0 3715.06 369.251  42
   1  -9   1 4716.55 408.262  42
  -1  -9  -1 4676.70 391.454  36
   1  -9   1 4261.83 339.686  36
  -1  -9  -2 1046.18 253.815  36
   1  -9   2 1125.63 230.800  36
   1  -9   2 1407.41 285.635  42
  -1  -9  -3 3014.90 328.594  32
   1  -9   3 2637.56 276.347  36
   1  -9   3 3338.16 320.515  42
  -1  -9  -3 2834.77 310.415  36
   1  -9   4 23764.2 656.879  36
   1  -9   4 24012.6 652.033  42
  -1  -9  -5 3269.30 315.301  32
   1  -9   5 2812.23 215.721  42
   1  -9   5 2929.64 248.370  36
  -1  -9  -6 6584.63 341.391  32
   1  -8  -9 1017.99 171.703  38
   1  -8  -9 1160.00 167.786  32
  -1  -8   9 965.208 184.833  36
   1  -8  -8 879.524 218.356  32
  -1  -8   8 397.383 193.301  36
   1  -8  -8 469.622 194.796  38
  -1  -8   7 1327.70 305.833  36
   1  -8  -7 1157.78 274.724  38
   1  -8  -7 1342.14 275.882  32
   1  -8  -6 246.674 290.870  32
  -1  -8   6 515.016 281.981  36
   1  -8  -6 542.141 258.113  38
   1  -8  -5 3738.51 381.730  38
   1  -8  -5 4223.26 448.287  32
  -1  -8   5 4503.23 441.621  36
   1  -8  -4 9067.34 585.633  42
   1  -8  -4 8503.96 598.212  32
   1  -8  -4 7451.86 488.677  36
  -1  -8   4 8198.86 580.308  36
   1  -8  -4 7171.29 500.214  38
  -1  -8   4 7558.55 476.203  42
   1  -8  -3 19328.3 758.650  36
  -1  -8   3 19654.0 770.239  42
   1  -8  -3 18778.5 735.416  38
   1  -8  -3 20378.1 869.814  32
  -1  -8   3 19812.1 836.425  36
   1  -8  -3 20058.0 822.461  42
   1  -8  -2 54703.3 1240.76  36
   1  -8  -2 56336.7 1321.45  42
  -1  -8   2 54418.0 1332.25  36
   1  -8  -2 51936.0 1174.35  38
  -1  -8   2 56656.3 1308.71  42
   1  -8  -2 56190.6 1375.36  32
   1  -8  -1 13435.0 609.353  38
  -1  -8   1 14494.9 701.683  42
   1  -8  -1 13282.5 626.851  49
   1  -8  -1 13587.0 660.119  36
  -1  -8   1 14078.2 717.300  36
   1  -8  -1 14450.9 714.440  42
   1  -8   0 9370.63 558.093  36
   1  -8   0 8958.12 546.025  49
   1  -8   0 8869.56 588.759  42
  -1  -8   0 9259.95 567.174  32
  -1  -8   0 8673.37 583.449  36
  -1  -8   0 10014.2 634.290  42
   1  -8   1 221.148 280.753  42
   1  -8   1 143.981 248.031  36
  -1  -8  -1 307.342 262.954  36
   1  -8   1 867.740 292.605  49
  -1  -8  -1 269.402 278.133  32
  -1  -8  -1 534.917 340.690  42
   1  -8   2 5545.38 468.786  49
   1  -8   2 5294.10 484.048  42
  -1  -8  -2 5392.95 502.283  32
  -1  -8  -2 5847.45 482.856  36
   1  -8   2 5008.90 436.557  36
  -1  -8  -2 6945.46 569.454  42
   1  -8   3 872.866 291.961  36
   1  -8   3 681.729 295.751  42
  -1  -8  -3 766.682 280.081  36
  -1  -8  -3 927.132 339.937  32
   1  -8   4 6620.06 472.986  36
   1  -8   4 6009.19 461.670  42
  -1  -8  -4 6819.57 509.818  36
  -1  -8  -4 6185.81 421.881  38
  -1  -8  -4 6261.15 519.741  32
   1  -8   5 6643.95 462.345  36
  -1  -8  -5 6716.10 445.995  38
   1  -8   5 6473.96 418.034  42
  -1  -8  -5 7325.84 545.320  32
   1  -8   6 1456.36 216.087  42
   1  -8   6 1636.56 271.808  36
  -1  -8  -6 1185.58 273.913  38
  -1  -8  -6 1883.05 340.816  32
   1  -8   7 26705.0 739.633  36
  -1  -8  -7 29311.2 757.123  38
  -1  -8  -8 1343.30 215.728  32
   1  -8   8 1148.79 173.011  36
  -1  -8  -8 1197.87 183.604  38
  -1  -7  11 400.479 129.168  36
   1  -7 -11 742.844 139.782  38
   1  -7 -10 7212.85 391.668  38
   1  -7 -10 6841.19 334.491  32
  -1  -7  10 6179.19 368.865  46
  -1  -7  10 6299.48 381.117  36
  -1  -7   9 1597.09 297.716  36
  -1  -7   9 1873.41 306.101  46
   1  -7  -9 2021.64 273.625  32
   1  -7  -9 1816.49 301.125  38
  -1  -7   8 12541.2 686.037  46
   1  -7  -8 12906.1 617.296  32
   1  -7  -8 12587.2 643.517  38
  -1  -7   8 12663.9 694.984  36
  -1  -7   7 298.771 337.053  36
   1  -7  -7 174.770 279.784  38
   1  -7  -7 434.892 298.893  32
  -1  -7   7 641.941 356.353  46
  -1  -7   6 8883.12 637.668  36
  -1  -7   6 9411.81 650.050  46
   1  -7  -6 8217.04 592.655  38
   1  -7  -6 8906.33 629.952  32
   1  -7  -5 2049.20 411.965  42
  -1  -7   5 1558.94 377.092  36
   1  -7  -5 1615.88 320.447  36
   1  -7  -5 1425.34 335.154  38
  -1  -7   5 1390.51 291.849  42
  -1  -7   5 1303.10 374.141  46
   1  -7  -5 1738.67 415.177  32
   1  -7  -4 18245.4 840.721  32
   1  -7  -4 19179.7 799.921  42
   1  -7  -4 17390.9 787.301  38
  -1  -7   4 17438.5 815.418  36
  -1  -7   4 18301.0 830.279  46
   1  -7  -4 18527.4 772.911  36
  -1  -7   4 18814.8 759.897  42
  -1  -7   3 1935.11 360.536  42
   1  -7  -3 2069.94 331.472  36
   1  -7  -3 1689.14 332.089  38
   1  -7  -3 1852.49 342.509  42
  -1  -7   3 2081.78 366.615  36
   1  -7  -3 1945.07 401.245  32
   1  -7  -2 18112.2 1654.21   8
  -1  -7   2 18270.1 760.265  49
  -1  -7   2 17778.7 806.861  36
   1  -7  -2 18071.0 752.800  38
   1  -7  -2 15619.5 1560.43   9
  -1  -7   2 18526.5 1800.24   6
   1  -7  -2 16917.9 788.091  42
   1  -7  -2 18249.8 728.313  49
   1  -7  -2 19191.4 848.374  32
  -1  -7   2 18467.9 785.179  42
   1  -7  -2 18645.6 765.376  36
   1  -7  -1 13215.1 669.009  36
  -1  -7   1 13958.3 681.654  32
  -1  -7   1 13399.6 1502.03   6
   1  -7  -1 12792.1 639.530  49
  -1  -7   1 13794.4 713.970  42
   1  -7  -1 13548.0 646.925  38
  -1  -7   1 13077.3 706.674  36
   1  -7  -1 13104.4 1550.44   6
   1  -7  -1 13525.8 699.925  42
   1  -7  -1 14812.6 1576.12   8
   1  -7  -1 10961.0 1324.59   9
   1  -7  -1 13744.3 745.440  32
   1  -7   0 2914.16 433.001  32
   1  -7   0 2254.48 353.218  36
   1  -7   0 2641.99 392.120  42
   1  -7   0 2439.99 344.225  49
  -1  -7   0 2238.01 705.890   6
   1  -7   0 3039.36 831.477   6
  -1  -7   0 2209.32 372.010  42
  -1  -7   0 2826.63 385.595  32
  -1  -7   0 2509.66 374.776  36
   1  -7   0 2914.17 359.723  38
  -1  -7  -1 9656.55 602.009  32
   1  -7   1 9293.75 583.634  49
  -1  -7  -1 8905.30 1200.81   6
   1  -7   1 9630.19 591.506  36
  -1  -7  -1 8916.13 602.690  42
   1  -7   1 8993.03 1294.79   6
   1  -7   1 9280.77 600.425  42
  -1  -7  -1 9072.55 1226.77   9
  -1  -7  -1 9668.49 602.682  36
  -1  -7  -2 4269.16 919.630   9
  -1  -7  -2 5243.80 492.235  36
  -1  -7  -2 4984.44 482.026  42
   1  -7   2 4939.51 450.768  36
   1  -7   2 4850.98 492.814  42
   1  -7   2 4903.03 471.209  49
  -1  -7  -2 4497.89 474.861  32
   1  -7   2 5136.65 1059.27   6
  -1  -7  -3 20807.7 789.271  38
   1  -7   3 22189.1 869.838  36
  -1  -7  -3 22711.5 887.430  36
   1  -7   3 23389.2 905.212  42
  -1  -7  -3 21976.8 918.619  32
   1  -7   3 23864.7 928.455  49
  -1  -7  -3 24672.9 937.155  42
  -1  -7  -4 25283.5 997.589  32
  -1  -7  -4 28783.3 1047.82  42
   1  -7   4 24921.3 883.115  46
  -1  -7  -4 22501.3 846.242  38
   1  -7   4 27351.4 1007.87  49
  -1  -7  -4 26356.1 947.664  36
   1  -7   4 23810.1 910.616  42
   1  -7   4 24053.4 912.157  36
   1  -7   5 7112.50 516.903  46
  -1  -7  -5 7093.60 536.658  38
   1  -7   5 7150.60 504.865  42
  -1  -7  -5 7929.77 571.612  36
   1  -7   5 7593.79 604.916  34
  -1  -7  -5 7958.92 617.391  32
   1  -7   5 7851.51 561.209  36
  -1  -7  -6 15916.9 756.316  38
   1  -7   6 14894.3 637.794  42
   1  -7   6 18739.1 859.219  34
  -1  -7  -6 18076.3 854.671  32
   1  -7   6 15910.8 711.901  46
   1  -7   6 15997.9 774.626  36
   1  -7   7 35111.9 1064.60  36
  -1  -7  -7 36872.2 1068.50  38
   1  -7   7 37899.4 1132.51  34
   1  -7   7 34855.3 974.730  46
  -1  -7  -7 38050.1 1096.10  32
  -1  -7  -8 143.709 225.499  38
   1  -7   8 133.652 212.385  36
   1  -7   8 369.719 280.535  34
  -1  -7  -8 414.170 246.600  32
  -1  -7  -9 1441.28 241.937  32
  -1  -7  -9 1536.04 253.366  38
   1  -7   9 1135.02 217.320  36
  -1  -7 -10 298.587 139.982  38
  -1  -7 -10 672.346 153.877  32
   1  -7  10 254.740 118.524  36
  -1  -6  12 4262.24 273.425  36
  -1  -6  12 4330.95 268.755  46
  -1  -6  11 205.338 197.096  36
  -1  -6  11-18.4932 196.076  46
   1  -6 -11 277.603 197.524  38
   1  -6 -10 774.192 231.660  32
  -1  -6  10 711.902 281.787  36
   1  -6 -10 1240.41 285.789  38
  -1  -6  10 469.677 272.291  46
   1  -6 -10 753.314 268.636  50
  -1  -6  10 686.259 274.167  34
  -1  -6   9 2388.28 403.501  46
  -1  -6   9 3176.11 442.367  34
  -1  -6   9 2647.85 429.412  36
   1  -6  -9 2748.28 389.496  50
   1  -6  -9 2601.46 340.907  32
   1  -6  -9 3130.28 425.335  38
   1  -6  -8 5226.13 515.437  50
  -1  -6   8 5095.76 522.798  34
   1  -6  -8 4525.50 463.448  32
   1  -6  -8 4913.06 494.561  38
  -1  -6   8 5409.15 562.647  46
  -1  -6   8 5079.53 556.163  36
   1  -6  -7 21155.6 903.256  50
  -1  -6   7 20921.4 951.561  46
   1  -6  -7 19896.4 861.296  32
   1  -6  -7 21858.9 906.731  38
  -1  -6   7 21302.3 972.919  36
  -1  -6   7 21255.2 914.838  34
   1  -6  -6 45968.1 1275.30  32
  -1  -6   6 44203.5 1293.10  34
  -1  -6   6 44675.8 1303.29  36
   1  -6  -6 44286.7 1242.73  50
  -1  -6   6 45784.9 1306.69  46
   1  -6  -6 44984.1 1268.40  38
   1  -6  -6 46849.1 2686.08   9
  -1  -6   6 43132.3 2789.37   6
   1  -6  -6 47509.7 1188.95  42
  -1  -6   5 33862.3 1096.37  46
  -1  -6   5 35243.1 2423.48   6
   1  -6  -5 35639.1 1053.57  36
   1  -6  -5 33305.4 2178.19   8
   1  -6  -5 35370.8 1109.57  32
   1  -6  -5 34703.2 1027.07  42
  -1  -6   5 34075.3 1099.65  34
  -1  -6   5 33670.3 1106.60  36
   1  -6  -5 33099.7 1041.60  50
   1  -6  -5 33211.3 1077.60  38
   1  -6  -5 35652.5 2318.88   9
  -1  -6   4 7075.56 540.888  34
   1  -6  -4 7493.96 1084.77   8
   1  -6  -4 6803.34 529.864  32
   1  -6  -4 5820.38 1011.08   9
  -1  -6   4 6365.76 1048.25   6
  -1  -6   4 6939.41 490.355  42
  -1  -6   4 6916.67 529.060  36
   1  -6  -4 6856.48 483.694  42
  -1  -6   4 6606.63 529.583  46
   1  -6  -4 6812.65 515.751  38
   1  -6  -4 6410.88 470.428  36
  -1  -6   4 7990.77 552.705  49
   1  -6  -3 25446.6 877.087  38
   1  -6  -3 28252.3 1955.71   9
  -1  -6   3 26368.1 885.711  49
   1  -6  -3 25623.1 883.996  42
  -1  -6   3 27004.3 887.769  42
  -1  -6   3 28532.2 2035.48   6
   1  -6  -3 26589.3 1899.45   8
   1  -6  -3 24791.1 807.017  49
  -1  -6   3 25586.1 876.820  45
  -1  -6   3 27051.1 939.547  46
   1  -6  -3 26581.6 936.023  32
   1  -6  -3 26526.0 871.220  36
  -1  -6   3 25631.6 908.710  36
   1  -6  -2 22309.2 808.427  38
   1  -6  -2 24375.4 888.928  32
   1  -6  -2 25189.2 1831.44   8
  -1  -6   2 23135.2 837.504  45
  -1  -6   2 24044.1 862.648  46
   1  -6  -2 22554.4 806.329  36
  -1  -6   2 24217.6 809.991  49
   1  -6  -2 23988.0 850.417  42
   1  -6  -2 22791.0 794.426  49
  -1  -6   2 24927.7 1886.18   6
   1  -6  -2 26665.6 1926.32   6
  -1  -6   2 24317.1 869.968  36
  -1  -6   2 23772.8 827.025  32
   1  -6  -2 24432.8 1794.79   9
  -1  -6   2 24477.1 843.865  42
  -1  -6   1 32173.3 960.457  42
   1  -6  -1 30943.8 918.783  38
   1  -6  -1 33373.8 2084.64   8
  -1  -6   1 31433.4 968.609  45
   1  -6  -1 30881.5 903.902  49
   1  -6  -1 30622.1 947.536  42
  -1  -6   1 32932.1 962.357  32
  -1  -6   1 29140.2 1723.50   9
   1  -6  -1 34371.7 2186.75   6
  -1  -6   1 32628.9 2074.50   6
   1  -6  -1 31155.3 1005.12  32
   1  -6  -1 32327.0 1961.65   9
  -1  -6   1 32342.9 989.448  36
   1  -6  -1 31092.1 928.588  36
   1  -6   0 37687.3 1056.07  42
   1  -6   0 36839.3 1012.65  36
  -1  -6   0 37464.6 1045.17  42
   1  -6   0 36831.1 2029.55   9
  -1  -6   0 35357.6 1963.24   9
  -1  -6   0 37181.5 1015.52  33
   1  -6   0 37412.2 1008.36  49
   1  -6   0 40117.7 2322.21   6
  -1  -6   0 40583.9 2308.16   6
  -1  -6   0 37395.1 1036.00  32
   1  -6   0 40044.7 1099.60  32
   1  -6   0 40590.7 2282.87   8
   1  -6   0 37392.1 975.794  38
  -1  -6   0 37254.1 1059.69  36
   1  -6   1 13523.5 665.806  42
   1  -6   1 13697.9 1420.51   6
  -1  -6  -1 13030.1 642.529  42
  -1  -6  -1 12662.9 648.745  36
  -1  -6  -1 12247.1 642.176  32
   1  -6   1 12764.9 639.062  49
   1  -6   1 13093.9 643.827  36
  -1  -6  -1 11284.1 1236.84   9
  -1  -6  -1 15052.5 1440.90   6
  -1  -6  -1 12961.8 648.854  35
   1  -6   1 13367.9 677.407  32
   1  -6   2 21156.6 811.814  36
  -1  -6  -2 22868.7 1701.29   8
  -1  -6  -2 23212.9 847.032  42
   1  -6   2 22614.1 823.811  49
  -1  -6  -2 23077.0 1778.33   9
  -1  -6  -2 21845.7 828.363  35
  -1  -6  -2 21141.2 848.027  32
   1  -6   2 21898.4 809.861  34
   1  -6   2 23159.1 1838.40   6
  -1  -6  -2 20759.8 749.024  38
  -1  -6  -2 24379.4 1812.12   6
   1  -6   2 21416.0 834.629  42
  -1  -6  -2 23051.7 847.937  36
  -1  -6  -3 19655.2 1709.52   9
   1  -6   3 18579.9 751.797  46
   1  -6   3 19263.1 1759.52   6
  -1  -6  -3 19028.3 813.586  32
  -1  -6  -3 20606.9 1635.35   8
  -1  -6  -3 19687.9 792.393  36
   1  -6   3 18595.5 792.891  42
  -1  -6  -3 18875.1 751.042  38
  -1  -6  -3 18791.7 799.314  42
   1  -6   3 20394.9 822.628  49
   1  -6   3 18156.4 771.864  36
   1  -6   3 18152.0 770.557  34
  -1  -6  -4 16250.1 763.532  42
  -1  -6  -4 13318.4 678.888  38
   1  -6   4 13489.5 661.708  46
  -1  -6  -4 15562.0 1568.46   9
   1  -6   4 14125.5 708.117  34
   1  -6   4 13408.8 682.635  36
  -1  -6  -4 14305.9 714.424  36
  -1  -6  -4 13600.3 741.327  32
   1  -6   4 14324.4 1542.71   6
   1  -6   4 13509.9 690.826  42
   1  -6   4 14729.6 737.793  49
   1  -6   5 6928.25 582.335  49
  -1  -6  -5 5555.73 492.522  36
  -1  -6  -5 4645.19 456.384  50
  -1  -6  -5 5486.92 492.841  38
   1  -6   5 4811.40 448.712  42
   1  -6   5 4718.96 472.602  36
  -1  -6  -5 4632.98 860.002   9
   1  -6   5 5274.51 465.670  46
  -1  -6  -5 5842.07 547.124  32
   1  -6   5 4613.75 1086.89   6
   1  -6   5 5216.46 506.425  34
  -1  -6  -6 19104.5 907.265  32
   1  -6   6 19457.5 897.978  34
   1  -6   6 18456.4 861.597  36
  -1  -6  -6 19092.3 863.013  38
  -1  -6  -6 18764.5 832.001  50
   1  -6   6 19373.0 835.571  46
   1  -6   6 17585.6 739.451  42
  -1  -6  -7 2280.35 401.820  38
   1  -6   7 2621.03 426.767  36
   1  -6   7 2741.26 405.201  46
  -1  -6  -7 2901.42 444.668  32
  -1  -6  -7 2850.20 426.066  50
   1  -6   7 2308.70 426.922  34
   1  -6   8 8073.63 609.765  34
   1  -6   8 7784.85 562.857  46
   1  -6   8 7092.75 583.907  36
  -1  -6  -8 7272.84 566.054  32
  -1  -6  -8 7040.75 529.449  50
  -1  -6  -8 7441.43 555.603  38
  -1  -6  -9 62.0514 227.961  32
  -1  -6  -9 218.306 243.832  38
   1  -6   9 492.039 254.046  36
   1  -6   9 215.771 292.110  34
   1  -6   9 480.091 246.066  46
  -1  -6  -9 509.496 259.219  50
  -1  -6 -10 270.956 197.157  50
   1  -6  10 187.700 211.395  36
   1  -6  10 667.779 260.028  34
  -1  -6 -10 290.792 199.420  38
   1  -6  10 259.873 182.094  46
  -1  -6 -10 392.033 207.766  32
  -1  -6 -11 2578.81 245.619  38
  -1  -6 -11 2609.61 239.961  50
   1  -6  11 2965.40 279.254  34
  -1  -6 -11 2652.24 222.515  32
   1  -5 -13 2974.46 210.445  38
  -1  -5  13 2845.72 238.968  46
  -1  -5  13 2775.22 230.265  36
  -1  -5  12 485.107 210.054  34
  -1  -5  12 388.169 222.000  46
   1  -5 -12 621.439 199.531  38
   1  -5 -12 302.467 215.697  50
  -1  -5  12 455.481 202.145  36
  -1  -5  11 13581.9 648.253  27
  -1  -5  11 14561.2 645.518  34
   1  -5 -11 15167.8 685.182  50
   1  -5 -11 14438.5 637.229  38
  -1  -5  11 13249.9 647.735  36
  -1  -5  11 14170.5 681.816  46
   1  -5 -10 462.984 332.756  50
  -1  -5  10 470.349 331.326  36
  -1  -5  10 346.624 312.905  27
  -1  -5  10 400.309 309.071  34
  -1  -5  10 346.844 318.593  46
   1  -5 -10 289.483 283.146  38
   1  -5 -10 242.141 218.610  32
  -1  -5   9 21177.1 902.431  34
   1  -5  -9 22292.6 919.380  50
  -1  -5   9 22137.6 973.068  46
   1  -5  -9 20509.0 814.229  32
   1  -5  -9 20997.1 881.374  38
  -1  -5   9 20069.5 925.900  36
  -1  -5   9 21897.1 943.524  27
   1  -5  -8 45.8314 294.126  50
   1  -5  -8 108.612 281.445  32
  -1  -5   8 84.2020 342.046  27
  -1  -5   8 214.869 312.856  34
  -1  -5   8 281.001 348.885  46
   1  -5  -8 27.3984 266.990  38
  -1  -5   8-33.4204 320.555  36
   1  -5  -7 7248.69 562.743  38
  -1  -5   7 5720.17 1153.32   6
  -1  -5   7 7448.07 612.083  46
   1  -5  -7 9430.98 1195.38  52
  -1  -5   7 7555.92 604.671  27
  -1  -5   7 6995.24 583.772  36
   1  -5  -7 7203.69 562.523  50
  -1  -5   7 6926.71 559.862  34
   1  -5  -7 6689.23 1045.77   9
   1  -5  -7 6452.05 539.130  32
   1  -5  -6 687.589 317.309  50
   1  -5  -6 1444.46 509.169  52
  -1  -5   6 614.166 312.067  34
   1  -5  -6 441.383 281.302  38
  -1  -5   6 459.198 326.498  46
   1  -5  -6 937.032 331.318  42
   1  -5  -6-713.883 508.002   9
   1  -5  -6 374.185 286.693  32
  -1  -5   6 392.624 276.849  36
   1  -5  -6 225.398 395.852   8
  -1  -5   6-877.917 549.888   6
  -1  -5   6 1482.85 527.366  22
  -1  -5   6 412.965 282.123  27
   1  -5  -5 14578.7 697.604  38
  -1  -5   5 15814.2 705.602  27
   1  -5  -5 14937.6 697.576  50
  -1  -5   5 14571.2 697.063  36
  -1  -5   5 15037.9 707.004  34
   1  -5  -5 14402.8 1320.86   8
  -1  -5   5 14619.1 1266.97  22
  -1  -5   5 14999.4 704.014  46
   1  -5  -5 14784.1 704.009  32
   1  -5  -5 15761.9 676.197  36
  -1  -5   5 15609.2 1523.26   6
   1  -5  -5 14675.6 626.895  42
   1  -5  -5 15385.1 1317.61  52
   1  -5  -5 15976.0 1463.98   9
  -1  -5   4 56518.4 1247.41  36
   1  -5  -4 61102.5 2669.26   9
  -1  -5   4 60176.3 2713.32   6
   1  -5  -4 55457.2 2468.07   8
  -1  -5   4 56716.7 1244.77  34
   1  -5  -4 55375.8 1223.65  38
   1  -5  -4 58686.3 1288.58  32
  -1  -5   3 5341.10 878.923   6
   1  -5  -3 5185.15 823.614   9
   1  -5  -3 5889.40 890.862   8
  -1  -5   2 87911.0 3057.03   6
   1  -5  -2 89412.7 2957.05   9
  -1  -5   2 86166.2 2425.88   9
   1  -5  -2 86785.3 2914.04   8
   1  -5  -2 94112.2 3134.31   6
  -1  -5   1 40784.1 2057.67   6
   1  -5  -1 39744.3 1923.43   9
   1  -5  -1 38619.4 1954.70   8
  -1  -5   1 38806.0 1754.75   9
   1  -5  -1 42776.7 2118.85   6
   1  -5   0 521.165 475.567   6
   1  -5   0 151.733 395.882   8
  -1  -5   0 1421.54 536.801   6
  -1  -5   0 691.665 443.129   8
   1  -5   0 916.434 449.669   9
  -1  -5   0 955.087 483.132   9
   1  -5   1 40045.6 2008.68   8
  -1  -5  -1 39707.4 1948.87   9
   1  -5   1 40331.1 1814.91   9
   1  -5   1 39856.8 2079.09   6
  -1  -5  -1 40126.0 1928.97   8
  -1  -5  -1 41950.5 2053.00   6
  -1  -5  -2 141.027 414.417   6
  -1  -5  -2 1086.18 424.390   8
  -1  -5  -2-199.725 394.440   9
   1  -5   2 292.367 530.009   6
   1  -5   3 10763.0 1227.13   6
  -1  -5  -3 10557.4 1032.76   8
  -1  -5  -3 11632.3 1253.46   9
   1  -5   4 31315.0 948.621  42
  -1  -5  -4 32798.3 2053.82   9
  -1  -5  -4 33867.2 966.869  42
   1  -5   4 31748.0 967.488  49
  -1  -5  -4 32234.4 940.623  36
  -1  -5  -4 31288.5 963.668  35
   1  -5   4 29828.3 932.664  36
   1  -5   4 31228.3 976.005  48
   1  -5   4 31878.6 971.337  34
  -1  -5  -4 31784.4 1769.45   8
  -1  -5  -4 31152.0 989.920  32
  -1  -5  -4 31017.1 942.127  38
   1  -5   4 32574.1 2091.48   6
  -1  -5  -4 31037.0 943.781  47
   1  -5   5 15652.9 723.738  46
  -1  -5  -5 18375.5 1629.77   9
   1  -5   5 15817.9 686.527  42
  -1  -5  -5 15114.6 728.857  47
   1  -5   5 14277.1 708.072  36
  -1  -5  -5 15834.8 732.594  50
   1  -5   5 15553.0 754.165  34
   1  -5   5 15828.2 739.021  48
  -1  -5  -5 14948.6 718.393  35
   1  -5   5 15730.7 1579.56   6
  -1  -5  -5 16667.1 753.431  38
   1  -5   5 17760.0 807.697  49
  -1  -5  -5 15758.6 709.408  36
  -1  -5  -5 15187.8 696.230  40
  -1  -5  -5 16292.9 766.166  32
   1  -5   5 15519.3 676.186  27
   1  -5   6 1839.50 359.005  36
  -1  -5  -6 1947.23 380.299  47
   1  -5   6 2077.96 365.099  27
  -1  -5  -6 2074.36 605.086   9
   1  -5   6 1695.74 730.496   6
  -1  -5  -6 1703.00 360.042  38
   1  -5   6 1476.18 283.598  42
  -1  -5  -6 1386.55 320.039  40
   1  -5   6 1942.92 373.938  48
   1  -5   6 1719.71 369.303  46
  -1  -5  -6 1602.30 402.513  32
   1  -5   6 1750.34 418.149  34
  -1  -5  -6 1556.18 381.138  50
  -1  -5  -7 43646.6 1264.03  47
  -1  -5  -7 43751.9 1274.20  50
   1  -5   7 46025.8 1293.47  27
   1  -5   7 48242.8 1369.00  46
  -1  -5  -7 44480.2 1269.79  32
   1  -5   7 42465.7 2750.28   6
   1  -5   7 43838.9 1345.13  36
  -1  -5  -7 48539.7 2653.19   9
   1  -5   7 43537.3 1219.47  48
   1  -5   7 44833.9 1316.26  34
  -1  -5  -7 42722.1 1264.19  38
   1  -5   8 54653.6 1485.66  36
   1  -5   8 56898.4 1473.87  46
   1  -5   8 54558.8 1410.98  27
   1  -5   8 54096.0 1423.15  34
   1  -5   8 54308.4 1340.61  48
  -1  -5  -8 53699.7 1380.64  50
  -1  -5  -8 54068.8 1377.27  32
  -1  -5  -8 54048.6 1390.80  38
   1  -5   9 1246.88 306.973  27
   1  -5   9 1105.19 373.652  34
  -1  -5  -9 1164.17 357.724  50
   1  -5   9 1443.60 362.795  46
   1  -5   9 1187.26 330.852  36
  -1  -5  -9 1243.87 336.255  38
  -1  -5  -9 1500.61 342.973  32
   1  -5  10 2917.25 346.390  27
   1  -5  10 3141.53 372.892  46
   1  -5  10 2960.08 383.541  36
  -1  -5 -10 2978.51 396.161  50
  -1  -5 -10 3277.23 362.195  32
   1  -5  10 3086.74 413.793  34
  -1  -5 -10 3314.08 405.785  38
  -1  -5 -11 1693.21 282.920  50
  -1  -5 -11 1449.74 240.113  32
   1  -5  11 1253.58 250.090  36
   1  -5  11 1522.08 295.730  34
   1  -5  11 1464.69 257.314  46
  -1  -5 -11 1344.47 260.300  38
   1  -5  12 10189.3 384.071  46
   1  -5  12 9002.02 393.857  36
   1  -5  12 12073.6 458.496  34
  -1  -5 -12 12324.2 445.586  38
  -1  -5 -12 13222.1 472.144  50
   1  -4 -13 513.915 210.159  50
   1  -4 -13 454.790 173.837  38
  -1  -4  13 359.680 166.275  34
  -1  -4  13 530.033 224.262  46
  -1  -4  13 441.066 201.728  36
  -1  -4  12 7198.11 500.924  27
  -1  -4  12 6480.62 437.395  34
  -1  -4  12 6399.06 487.134  46
   1  -4 -12 6277.95 429.967  38
   1  -4 -12 6665.10 492.400  50
  -1  -4  11 1259.77 321.516  27
   1  -4 -11 747.710 223.555  31
   1  -4 -11 836.572 342.253  50
  -1  -4  11 1017.52 347.566  46
  -1  -4  11 848.095 317.174  34
   1  -4 -11 730.964 279.151  38
  -1  -4  10 4219.09 477.886  27
   1  -4 -10 4597.24 487.766  38
   1  -4 -10 4164.76 420.428  32
   1  -4 -10 4342.68 481.897  50
  -1  -4  10 4470.11 473.581  34
   1  -4 -10 4306.84 847.321  25
   1  -4 -10 3647.38 395.501  31
  -1  -4  10 3821.43 958.258  17
  -1  -4  10 4392.32 519.445  46
   1  -4  -9 26151.6 957.249  28
   1  -4  -9 24071.3 927.655  38
  -1  -4   9 26578.7 1036.48  27
   1  -4  -9 25012.3 875.753  32
   1  -4  -9 25815.8 1005.33  50
  -1  -4   9 25917.6 977.602  34
   1  -4  -9 20705.1 1688.76  25
  -1  -4   9 25138.1 2091.11  17
  -1  -4   9 25986.2 1033.54  46
   1  -4  -9 26032.5 909.980  31
   1  -4  -8 6134.09 512.466  28
   1  -4  -8 4028.72 866.498  25
   1  -4  -8 5255.06 485.900  38
  -1  -4   8 3394.29 812.521  19
  -1  -4   8 6624.86 580.315  27
   1  -4  -8 5474.10 974.283  52
  -1  -4   8 6247.51 530.568  34
  -1  -4   8 6397.58 1158.48  17
   1  -4  -8 5963.38 485.743  31
  -1  -4   8 5994.05 570.592  46
   1  -4  -8 4281.92 771.407   9
  -1  -4   8 7320.50 1349.95   6
   1  -4  -8 6028.11 527.617  50
   1  -4  -8 5555.49 483.671  32
  -1  -4   7 13884.1 1635.96   6
   1  -4  -7 14795.4 1414.07  25
  -1  -4   7 10488.0 1188.39  19
   1  -4  -7 10596.1 1126.07   8
   1  -4  -7 13341.3 664.255  28
   1  -4  -7 13431.8 1318.72   9
  -1  -4   7 15339.1 756.591  27
   1  -4  -7 14233.7 671.091  32
   1  -4  -7 13305.8 686.461  50
  -1  -4   7 14102.7 1352.21  22
   1  -4  -7 13773.9 677.170  38
  -1  -4   7 13612.4 1476.21  17
  -1  -4   7 13212.8 638.412  48
  -1  -4   7 14597.1 760.824  46
  -1  -4   7 14741.6 707.722  34
   1  -4  -7 12421.4 1399.35  52
   1  -4  -7 13694.3 650.839  31
   1  -4  -6 25166.5 1630.67   8
   1  -4  -6 27930.8 861.364  28
   1  -4  -6 30147.9 1825.16   9
  -1  -4   6 28551.1 1772.91  19
   1  -4  -6 26858.5 904.013  50
  -1  -4   6 28383.7 1722.32  22
  -1  -4   6 26718.4 1957.43   6
   1  -4  -6 27862.6 1724.31  25
   1  -4  -6 27853.5 1895.04  52
   1  -4  -6 27550.5 822.513  31
  -1  -4   6 26783.8 894.960  34
  -1  -4   6 27864.3 910.533  27
  -1  -4   6 27516.0 1857.27  17
   1  -4  -6 26730.4 898.992  38
  -1  -4   5 61977.0 2531.70  17
  -1  -4   5 63325.9 2419.91  19
   1  -4  -5 64406.4 2530.83   9
  -1  -4   5 62197.5 1221.08  27
   1  -4  -5 61454.4 2363.37   8
  -1  -4   5 61914.3 2356.97  22
   1  -4  -5 60186.0 2499.63  52
  -1  -4   5 60874.5 2663.80   6
   1  -4  -4 12619.4 1124.31   9
   1  -4  -4 11231.1 1018.34  52
  -1  -4   4 11499.3 1133.64   6
  -1  -4   4 11676.2 1037.43  22
  -1  -4   4 10938.4 990.928  19
  -1  -4   4 11289.0 528.522  27
   1  -4  -4 11585.2 1055.97   8
   1  -4  -3 17322.5 1126.02  52
  -1  -4   3 17208.0 601.088  27
  -1  -4   3 18688.7 1215.95  22
   1  -4  -3 16661.0 1230.43   9
   1  -4  -3 18235.2 1278.92   6
  -1  -4   3 16589.7 1264.83   6
   1  -4  -3 16730.0 1185.32   8
  -1  -4   2 49514.4 2026.28   6
   1  -4  -2 49889.1 1962.75   8
   1  -4  -2 54048.7 2047.77   9
   1  -4  -2 49753.1 1588.48  52
   1  -4  -2 54230.3 2068.93   6
  -1  -4   2 52983.1 1641.50   9
   1  -4  -1 129799. 3005.58   9
  -1  -4   1 124371. 2671.85   9
  -1  -4   1 127914. 3076.93   6
   1  -4  -1 124798. 3002.86   8
  -1  -4   1 133443. 3099.76   8
   1  -4  -1 131627. 3144.31   6
   1  -4   0 53095.5 1877.47   9
  -1  -4   0 51839.8 1959.13   6
   1  -4   0 52371.6 1962.16   8
  -1  -4   0 55110.0 1942.68   8
  -1  -4   0 51528.2 1853.97   9
   1  -4   0 52803.8 2007.83   6
  -1  -4  -1 80991.8 2435.82   9
  -1  -4  -1 78098.4 2287.99   8
   1  -4   1 81964.6 2536.22   6
   1  -4   1 82976.3 2451.89   8
  -1  -4  -1 82822.2 2474.46   6
   1  -4   1 81600.3 2218.78   9
  -1  -4  -2 14136.8 1143.65   9
  -1  -4  -2 13205.7 1016.05   8
   1  -4   2 13848.4 1100.51   8
  -1  -4  -2 15464.9 1134.45   6
   1  -4   2 14145.7 1171.73   6
   1  -4   3 12948.3 498.513  27
  -1  -4  -3 14435.3 1193.83   9
  -1  -4  -3 14432.7 1031.31   8
   1  -4   3 12967.2 1177.35   6
  -1  -4  -4 34090.2 1864.86   9
   1  -4   4 33697.1 862.485  26
   1  -4   4 32043.5 1848.53   6
   1  -4   4 32157.1 1675.52  17
  -1  -4  -4 33775.5 1573.55   8
   1  -4   4 33555.5 830.527  27
   1  -4   5 27193.7 861.080  26
  -1  -4  -5 25733.0 1422.23   8
   1  -4   5 27439.5 1713.26  17
  -1  -4  -5 27698.1 1753.49   9
  -1  -4  -5 25898.5 762.087  28
   1  -4   5 27395.7 823.500  27
   1  -4   5 25854.7 1793.59   6
  -1  -4  -6 2666.23 716.441   9
  -1  -4  -6 2660.15 343.652  40
  -1  -4  -6 3235.28 422.321  32
   1  -4   6 3599.28 435.733  46
   1  -4   6 2684.61 390.565  34
   1  -4   6 3586.68 413.305  27
   1  -4   6 3801.87 418.181  26
  -1  -4  -6 3063.90 388.716  47
   1  -4   6 3804.76 883.130  59
  -1  -4  -6 2893.66 384.032  35
  -1  -4  -6 3092.40 397.995  50
   1  -4   6 3068.09 829.249   6
   1  -4   6 4063.41 873.129  17
  -1  -4  -6 2975.74 357.696  28
   1  -4   6 3011.56 385.136  48
   1  -4   7 855.343 290.829  48
   1  -4   7 374.551 593.782  59
   1  -4   7 2554.22 769.513  17
   1  -4   7 1058.91 353.366  26
   1  -4   7 867.549 357.520  46
  -1  -4  -7 678.718 273.826  28
   1  -4   7 672.235 315.011  34
  -1  -4  -7 823.694 539.115   9
  -1  -4  -7 977.401 307.175  47
  -1  -4  -7 862.320 321.516  32
  -1  -4  -7 551.348 265.923  40
   1  -4   7 1340.14 372.046  27
  -1  -4  -7 776.077 298.649  50
   1  -4   7 649.043 633.020   6
   1  -4   8 1990.34 408.610  46
  -1  -4  -8 2074.18 562.821   9
  -1  -4  -8 1455.92 320.246  28
   1  -4   8 1955.73 379.128  48
  -1  -4  -8 1929.16 371.304  32
  -1  -4  -8 1995.76 395.046  50
   1  -4   8 2325.23 728.153   6
   1  -4   8 1614.86 385.261  34
   1  -4   8 1374.47 368.290  26
  -1  -4  -8 1873.57 410.999  47
   1  -4   8 2638.26 904.404  17
  -1  -4  -8 1996.97 375.791  38
   1  -4   8 1906.60 398.152  27
  -1  -4  -9 20369.8 902.339  47
   1  -4   9 20375.2 818.115  48
  -1  -4  -9 20144.9 849.825  32
  -1  -4  -9 18697.8 788.168  28
   1  -4   9 18264.7 1721.94  17
   1  -4   9 20539.8 893.111  46
   1  -4   9 20355.7 864.351  27
   1  -4   9 19834.9 873.912  34
  -1  -4  -9 19967.2 868.809  38
  -1  -4  -9 20666.4 881.039  50
   1  -4   9 20119.0 876.685  26
  -1  -4 -10 472.076 241.335  28
   1  -4  10 433.548 312.162  46
   1  -4  10 633.251 264.897  27
  -1  -4 -10 597.973 304.883  38
  -1  -4 -10 892.301 357.023  50
   1  -4  10 648.414 332.185  34
  -1  -4 -10 608.649 285.612  32
   1  -4  10-311.005 553.354  17
   1  -4  11 8316.91 554.465  34
  -1  -4 -11 8629.11 491.383  32
   1  -4  11 8427.88 522.413  27
   1  -4  11 8400.22 531.169  46
  -1  -4 -11 8641.21 535.985  38
  -1  -4 -11 9843.85 595.337  50
  -1  -4 -12 2367.69 242.781  32
   1  -4  12 2042.55 275.712  36
   1  -4  12 2206.57 289.422  46
  -1  -4 -12 2871.34 316.938  38
   1  -4  12 2584.01 307.854  34
  -1  -4 -12 2515.21 311.802  50
   1  -4  13-2.46625 134.882  34
  -1  -4 -13-62.2182 120.903  38
   1  -4  13-60.1415 123.512  36
  -1  -4 -13 33.5412 145.268  50
   1  -4  13-140.671 127.679  46
  -1  -3  14 1571.95 233.430  46
  -1  -3  14 1262.05 201.524  36
   1  -3 -14 1642.32 199.697  50
  -1  -3  13 160.611 173.220  34
  -1  -3  13 156.729 218.325  27
   1  -3 -13 335.491 236.487  50
  -1  -3  13 239.232 253.085  46
   1  -3 -13 65.2723 162.133  38
   1  -3 -13 210.518 166.678  31
   1  -3 -12 748.219 467.743  25
   1  -3 -12 1041.77 296.191  28
  -1  -3  12 879.203 266.860  34
   1  -3 -12 885.385 242.850  31
  -1  -3  12 1062.46 577.128  17
  -1  -3  12 1400.26 367.210  46
   1  -3 -12 1280.16 326.830  50
   1  -3 -12 1114.48 267.345  38
  -1  -3  12 1496.25 336.482  27
   1  -3 -11 19402.8 858.898  28
   1  -3 -11 19166.6 856.262  50
   1  -3 -11 16807.3 1520.76  25
  -1  -3  11 19507.6 897.290  46
  -1  -3  11 19997.6 879.519  27
  -1  -3  11 19276.0 800.127  34
  -1  -3  11 16386.7 1655.24  17
   1  -3 -11 16444.1 710.325  31
  -1  -3  11 17189.5 728.848  44
   1  -3 -11 18584.2 780.409  38
   1  -3 -10 6319.89 570.903  50
  -1  -3  10 6363.91 528.183  34
  -1  -3  10 4599.69 877.477  19
   1  -3 -10 6099.47 512.822  38
  -1  -3  10 5850.04 491.376  45
  -1  -3  10 6629.93 576.305  46
   1  -3 -10 5187.03 934.072  25
  -1  -3  10 5768.15 481.929  44
  -1  -3  10 7266.12 1203.70  17
   1  -3 -10 6249.82 538.609  28
   1  -3 -10 6296.71 508.576  31
  -1  -3  10 6794.21 573.864  27
   1  -3  -9 25572.0 954.151  28
  -1  -3   9 24816.0 1931.51  59
  -1  -3   9 24139.3 1809.33  19
  -1  -3   9 24263.4 893.261  45
  -1  -3   9 25275.3 933.846  34
   1  -3  -9 25560.8 900.078  31
  -1  -3   9 24890.5 1958.21  17
  -1  -3   9 25796.6 997.716  46
   1  -3  -9 23984.1 903.885  38
   1  -3  -9 24703.0 1854.73  16
   1  -3  -9 21016.2 1684.68  25
   1  -3  -9 25659.3 952.579  50
  -1  -3   9 26218.5 986.391  27
   1  -3  -9 23123.3 827.152  32
  -1  -3   9 24316.5 885.456  44
  -1  -3   9 26818.7 983.967  26
   1  -3  -9 23580.6 2063.41  52
  -1  -3   8 33107.0 2097.49  59
   1  -3  -8 41221.4 1087.24  31
  -1  -3   8 39598.2 1100.05  34
   1  -3  -8 41875.0 2041.04   9
   1  -3  -8 43727.5 2313.13  25
  -1  -3   8 42310.3 2249.93  22
   1  -3  -8 38749.4 1092.96  38
  -1  -3   8 41268.5 1134.89  26
   1  -3  -8 38747.5 2232.34  16
   1  -3  -8 39720.4 1123.61  50
  -1  -3   8 39237.4 2340.37  17
  -1  -3   8 36645.9 2194.80  19
   1  -3  -8 39091.9 2442.62  52
  -1  -3   8 42123.6 1171.15  27
  -1  -3   8 40978.1 1185.49  46
  -1  -3   8 43472.8 1173.23  45
  -1  -3   8 34559.0 2131.17   3
   1  -3  -8 40498.4 1112.42  28
  -1  -3   8 42395.9 1141.13  44
   1  -3  -8 39189.3 1022.80  32
  -1  -3   7 6802.03 1010.81  19
   1  -3  -7 5196.86 789.930   8
  -1  -3   7 5837.81 945.595  59
   1  -3  -7 6316.57 475.440  28
  -1  -3   7 6093.27 489.054  27
   1  -3  -7 7057.32 980.916  25
  -1  -3   7 6835.06 488.499  26
  -1  -3   7 6689.11 888.419   3
   1  -3  -7 6875.95 872.583   9
   1  -3  -7 4492.69 864.473  52
  -1  -3   7 6858.59 1048.19  17
   1  -3  -7 6432.98 459.448  31
  -1  -3   7 6979.58 974.439  22
   1  -3  -7 6242.50 935.831  16
  -1  -3   6 20996.6 1481.85  19
   1  -3  -6 20777.6 1431.27  25
   1  -3  -6 20396.9 1423.69  16
   1  -3  -6 19161.5 1293.68   8
  -1  -3   6 19526.3 1453.68  59
   1  -3  -6 21175.8 1560.85  52
   1  -3  -6 19779.9 1232.86  58
   1  -3  -6 20175.5 1352.08   9
   1  -3  -6 19710.0 700.377  28
  -1  -3   6 20853.0 1518.18  17
  -1  -3   6 20499.6 1435.60  22
  -1  -3   6 20210.2 738.654  27
  -1  -3   6 19093.4 1287.05   3
  -1  -3   6 19704.0 722.083  26
   1  -3  -5 185190. 3756.92  25
   1  -3  -5 184311. 3641.02   8
   1  -3  -5 198805. 3868.74   9
   1  -3  -5 184465. 3361.69  58
  -1  -3   5 195117. 3853.04  19
  -1  -3   5 184402. 1895.53  26
  -1  -3   5 193042. 3533.75   3
  -1  -3   5 183960. 3953.84  59
  -1  -3   5 195427. 3803.89  22
   1  -3  -5 182668. 1864.14  28
  -1  -3   5 189994. 3954.97  17
  -1  -3   5 187877. 1913.56  27
   1  -3  -5 191866. 4150.90  52
  -1  -3   4 9041.94 959.210   6
  -1  -3   4 9579.85 852.416  22
   1  -3  -4 8201.60 703.718  58
   1  -3  -4 9460.65 920.620  52
   1  -3  -4 8637.91 814.903   8
  -1  -3   4 9289.41 848.440  19
   1  -3  -4 8535.96 801.237  25
   1  -3  -4 6588.90 744.039   9
  -1  -3   4 8832.34 425.134  27
  -1  -3   4 9239.96 893.071  17
  -1  -3   4 8072.69 684.360   3
  -1  -3   3 4333.63 372.353   9
   1  -3  -3 4160.91 614.506   8
  -1  -3   3 4770.74 636.414  17
  -1  -3   3 4961.80 606.967  22
   1  -3  -3 5068.48 683.250   9
  -1  -3   3 4415.35 425.363   3
  -1  -3   3 4687.87 680.576   6
   1  -3  -3 5440.69 631.912  25
   1  -3  -3 4866.75 628.559  52
  -1  -3   3 5242.26 622.611  19
   1  -3  -2 6314.41 676.313   6
   1  -3  -2 5852.95 671.457   9
   1  -3  -2 5790.36 575.917  52
  -1  -3   2 6641.86 682.787  22
  -1  -3   2 6509.13 682.816  19
  -1  -3   2 6142.04 514.006   9
  -1  -3   2 4449.63 222.073   3
   1  -3  -2 5957.11 672.142   8
  -1  -3   2 6584.93 711.096   6
  -1  -3   1 73667.7 1730.46   9
  -1  -3   1 74599.8 2008.03   6
  -1  -3   1 75258.0 1995.73  22
   1  -3  -1 76551.9 2035.62   6
  -1  -3   1 78577.7 2015.78   8
   1  -3  -1 70925.7 1449.50  52
   1  -3  -1 74451.9 1976.67   9
   1  -3  -1 77571.1 2008.88   8
   1  -3   0 13176.7 842.260   9
   1  -3   0 13351.9 903.909   6
  -1  -3   0 13671.1 858.396   8
  -1  -3   0 12161.4 860.722   6
   1  -3   0 13362.9 883.636   8
  -1  -3   0 12668.7 834.895   9
  -1  -3  -1 86060.2 2154.61   9
   1  -3   1 89682.0 2169.82   8
   1  -3   1 87902.8 2235.85   6
   1  -3   1 87441.5 1951.94   9
  -1  -3  -1 87969.9 2144.11   6
  -1  -3  -1 88175.4 2037.19   8
   1  -3   2 70192.2 1969.12   8
   1  -3   2 70485.9 2096.91   6
   1  -3   2 66272.2 1809.86  17
  -1  -3  -2 70473.6 1992.15   6
  -1  -3  -2 67768.7 2042.89   9
  -1  -3  -2 67903.9 1808.09   8
  -1  -3  -3 11053.3 959.468   9
   1  -3   3 12042.0 764.391  19
  -1  -3  -3 12324.8 1025.90  52
   1  -3   3 11869.9 987.387   6
  -1  -3  -3 12243.4 828.119   8
   1  -3   3 11675.5 758.603   3
   1  -3   3 12602.8 929.913  59
   1  -3   3 12863.6 462.665  26
   1  -3   3 12223.4 943.250  14
   1  -3   3 10947.0 839.034  17
   1  -3   4 116138. 1443.17  26
  -1  -3  -4 112363. 3145.47  52
   1  -3   4 113577. 1371.29  27
   1  -3   4 119938. 3156.06   6
   1  -3   4 114000. 2467.91  19
  -1  -3  -4 113360. 2592.82  57
   1  -3   4 121410. 3066.06  14
  -1  -3  -4 113048. 2503.71  16
   1  -3   4 110478. 2605.48   3
   1  -3   4 117005. 3014.07  59
  -1  -3  -4 114850. 2450.35   8
   1  -3   4 119023. 2893.28  17
  -1  -3  -4 117534. 3004.47   9
  -1  -3  -4 111325. 2460.38  25
  -1  -3  -5 9735.34 1096.01  52
  -1  -3  -5 7927.85 824.424  16
  -1  -3  -5 9644.61 931.437  57
   1  -3   5 8313.05 1015.77   6
  -1  -3  -5 9517.03 472.811  28
  -1  -3  -5 8260.77 818.429  25
   1  -3   5 10154.2 1047.59  59
   1  -3   5 9487.94 1064.56  14
   1  -3   5 8955.78 803.078  19
  -1  -3  -5 8573.69 754.745   8
   1  -3   5 9824.14 500.454  27
   1  -3   5 9878.04 508.296  26
   1  -3   5 9576.42 1006.92  17
   1  -3   5 7405.49 835.382   3
  -1  -3  -5 8904.24 958.260   9
  -1  -3  -6 21733.9 1462.90  16
  -1  -3  -6 22473.3 1479.69  25
   1  -3   6 20017.7 1545.46  59
   1  -3   6 20038.9 1568.93  14
   1  -3   6 20971.3 754.473  26
   1  -3   6 20876.0 1626.84  17
   1  -3   6 19977.4 1469.27   3
  -1  -3  -6 20359.2 712.603  28
  -1  -3  -6 20277.2 1450.58  57
   1  -3   6 22637.6 801.309  27
  -1  -3  -6 20537.7 1430.80   9
  -1  -3  -6 19488.1 1635.67  52
  -1  -3  -7 1147.13 623.073  52
   1  -3   7 1027.90 323.211  46
  -1  -3  -7 626.158 429.149   9
  -1  -3  -7 593.970 269.094  28
   1  -3   7 941.101 317.888  27
   1  -3   7 913.753 304.559  26
  -1  -3  -7 1118.73 286.955  32
   1  -3   7 639.843 538.418  59
   1  -3   7 987.456 278.481  48
  -1  -3  -7 585.375 257.495  40
  -1  -3  -7 846.568 554.274  57
   1  -3   7 1428.17 554.112   3
  -1  -3  -7 820.764 303.389  50
   1  -3   7 675.199 567.596  14
   1  -3   7 746.061 299.445  34
  -1  -3  -7 1042.32 570.435  16
  -1  -3  -7 790.203 300.369  47
  -1  -3  -7 431.352 243.035  35
   1  -3   7 1744.67 701.721  17
  -1  -3  -7 1172.96 531.313  25
  -1  -3  -8 30703.2 1037.81  50
   1  -3   8 30789.8 2154.08  17
   1  -3   8 32292.4 1043.29  34
   1  -3   8 31630.9 1068.96  46
   1  -3   8 32619.7 2293.69   6
   1  -3   8 30309.1 971.471  48
  -1  -3  -8 27958.6 1914.38  57
   1  -3   8 28789.5 2087.73   3
   1  -3   8 32205.5 2167.88  59
   1  -3   8 30960.4 2123.61  14
   1  -3   8 33553.4 1068.72  26
  -1  -3  -8 28944.5 1860.07  16
  -1  -3  -8 35497.5 2432.36  52
  -1  -3  -8 32004.4 1014.07  32
  -1  -3  -8 33175.5 1955.25   9
  -1  -3  -8 32761.5 1010.37  28
  -1  -3  -8 29357.9 1862.08  25
   1  -3   8 32531.6 1057.68  27
  -1  -3  -8 32238.5 1066.69  47
   1  -3   9 60658.4 1326.87  48
  -1  -3  -9 60176.0 1472.59  50
  -1  -3  -9 53340.5 2468.85  25
   1  -3   9 63880.2 1504.08  26
   1  -3   9 62782.3 1465.72  34
   1  -3   9 57133.3 2925.15  17
  -1  -3  -9 61577.5 1416.77  28
   1  -3   9 52271.3 2973.91   6
   1  -3   9 62951.2 3098.50  59
  -1  -3  -9 56083.5 2619.59  16
   1  -3   9 60366.7 1470.95  46
   1  -3   9 60350.9 1442.61  27
  -1  -3  -9 59177.8 1389.29  32
  -1  -3  -9 60878.1 1487.89  47
  -1  -3 -10 39458.1 1198.09  50
   1  -3  10 37697.6 2432.32  59
  -1  -3 -10 37287.3 1131.20  28
  -1  -3 -10 36014.2 1070.88  32
   1  -3  10 35472.4 1122.67  27
   1  -3  10 37958.5 1194.18  26
   1  -3  10 33436.8 2283.44  17
   1  -3  10 36564.8 1157.40  46
   1  -3  10 37264.4 1162.49  34
   1  -3  11 11787.7 651.263  27
  -1  -3 -11 11830.2 642.091  38
  -1  -3 -11 10622.9 556.357  32
   1  -3  11 11465.4 652.951  34
   1  -3  11 11497.1 672.847  26
  -1  -3 -11 11822.2 696.977  50
  -1  -3 -11 11720.4 630.762  28
   1  -3  11 11336.3 666.736  46
   1  -3  11 11942.3 1350.03  17
   1  -3  12 10331.2 559.079  27
  -1  -3 -12 9842.94 525.271  38
   1  -3  12 10259.9 569.352  46
  -1  -3 -12 10478.1 564.936  50
   1  -3  12 10061.0 542.314  34
  -1  -3 -12 9987.57 541.234  28
  -1  -3 -13 458.695 176.734  38
  -1  -3 -13 761.443 212.481  50
   1  -3  13 430.741 181.950  34
   1  -3  13 363.029 186.812  46
  -1  -2  14 70.2710 211.798  46
   1  -2 -14-42.6328 126.916  31
   1  -2 -14 83.0077 149.891  50
  -1  -2  13 41.6392 220.575  44
  -1  -2  13 177.175 257.990  27
   1  -2 -13 130.295 201.534  31
   1  -2 -13 258.100 237.234  50
   1  -2 -13 264.027 181.132  38
  -1  -2  13 553.497 278.249  46
   1  -2 -13 531.741 267.154  28
  -1  -2  12 353.695 224.532  45
  -1  -2  12 1130.18 374.421  46
  -1  -2  12 396.124 256.340  34
  -1  -2  12 911.166 338.022  27
   1  -2 -12 1004.11 322.161  50
  -1  -2  12 1281.01 591.777  17
  -1  -2  12 557.149 268.306  44
   1  -2 -12 699.727 282.468  31
   1  -2 -12 728.520 253.433  38
   1  -2 -12 147.563 379.447  25
   1  -2 -12 706.185 326.279  28
  -1  -2  11 2700.73 731.132  19
  -1  -2  11 3840.53 832.759  59
  -1  -2  11 4160.19 499.027  27
  -1  -2  11 4801.90 484.972  26
   1  -2 -11 4348.58 447.063  31
   1  -2 -11 4264.18 426.134  38
  -1  -2  11 4278.26 457.542  44
  -1  -2  11 4429.26 423.171  45
   1  -2 -11 3891.05 866.834  25
   1  -2 -11 4770.47 513.073  28
   1  -2 -11 4771.71 924.333  16
  -1  -2  11 4571.97 998.148  17
  -1  -2  11 5137.32 528.947  46
  -1  -2  11 3896.01 429.749  34
   1  -2 -11 4389.28 496.646  50
   1  -2 -10 14435.7 1663.18  52
  -1  -2  10 15219.2 799.178  46
  -1  -2  10 12554.9 1347.22  19
  -1  -2  10 11246.7 1280.04  22
   1  -2 -10 14632.9 714.434  31
  -1  -2  10 16586.7 1653.37  17
  -1  -2  10 12793.8 702.329  26
   1  -2 -10 15490.9 786.624  28
  -1  -2  10 13341.1 697.298  34
  -1  -2  10 13184.6 682.995  45
   1  -2 -10 13330.9 1439.13  16
  -1  -2  10 13388.5 707.177  44
   1  -2 -10 13907.6 1538.00  57
   1  -2 -10 13092.2 1394.78  25
  -1  -2  10 14819.9 1509.74  59
  -1  -2  10 12365.9 1650.81   3
  -1  -2  10 13244.3 729.687  27
   1  -2 -10 13963.0 746.700  50
  -1  -2   9 28890.0 2205.45   3
  -1  -2   9 28799.1 932.831  34
   1  -2  -9 28993.8 973.242  50
   1  -2  -9 28556.3 1971.33  16
   1  -2  -9 29414.0 946.229  31
  -1  -2   9 27673.0 1989.23  17
   1  -2  -9 31101.3 2293.15  52
  -1  -2   9 30741.9 990.381  26
  -1  -2   9 27552.0 1806.09  22
   1  -2  -9 30620.8 1003.45  28
  -1  -2   9 26728.0 1813.16  19
   1  -2  -9 27828.4 1669.43  58
  -1  -2   9 26755.6 1879.72  59
  -1  -2   9 29842.3 1001.03  27
  -1  -2   9 26967.5 1844.58  14
  -1  -2   9 30098.8 1013.67  46
   1  -2  -9 28008.6 1975.11  57
  -1  -2   9 28543.2 943.612  44
   1  -2  -9 28625.0 1910.91  25
  -1  -2   9 28450.4 935.887  45
   1  -2  -8 31763.2 927.155  31
  -1  -2   8 29884.4 1794.23  14
  -1  -2   8 31434.8 2088.61   3
  -1  -2   8 32315.8 1950.05  19
   1  -2  -8 30827.2 1952.21  57
  -1  -2   8 32747.2 990.906  46
   1  -2  -8 32947.0 968.139  28
  -1  -2   8 32397.0 1895.84  22
   1  -2  -8 34429.5 1781.48  58
   1  -2  -8 30652.2 1917.68  16
   1  -2  -8 33827.6 1959.50  25
  -1  -2   8 31826.5 976.171  27
   1  -2  -8 30123.0 2123.91  52
  -1  -2   8 32171.8 2004.77  17
  -1  -2   8 33248.6 971.053  26
  -1  -2   8 32439.6 1988.93  59
   1  -2  -8 31359.0 965.894  50
   1  -2  -8 28878.4 1595.81   8
  -1  -2   7 43835.8 2118.04  19
  -1  -2   7 42105.1 994.510  26
   1  -2  -7 44982.8 2077.68  25
  -1  -2   7 41832.6 1022.83  27
  -1  -2   7 43673.1 2137.52  17
   1  -2  -7 43418.6 2118.79  57
  -1  -2   7 42206.9 2069.41  59
   1  -2  -7 39344.2 1762.11   8
   1  -2  -7 42051.3 2041.57  16
  -1  -2   7 40461.6 2126.03   3
   1  -2  -7 45185.8 2316.71  52
  -1  -2   7 42497.6 2022.10  14
   1  -2  -7 41219.3 1725.08   9
   1  -2  -7 45267.2 1957.76  58
   1  -2  -7 37703.9 1838.42  53
   1  -2  -7 39966.4 982.001  28
   1  -2  -7 41073.6 973.362  31
  -1  -2   7 45831.9 2136.46  22
   1  -2  -6 104544. 3182.67  52
   1  -2  -6 93927.3 2544.72   8
  -1  -2   6 110009. 3076.80  19
   1  -2  -6 93481.5 2592.17  53
   1  -2  -6 102307. 2892.05  16
   1  -2  -6 109489. 2971.59  25
  -1  -2   6 96895.0 1390.14  26
   1  -2  -6 100891. 2891.86  57
  -1  -2   6 109442. 3051.32  22
   1  -2  -6 100211. 2524.46   9
  -1  -2   6 103346. 2991.09  17
  -1  -2   6 96928.5 2920.36   3
   1  -2  -6 106994. 2777.06  58
  -1  -2   6 101040. 1440.27  27
  -1  -2   6 102924. 2811.65  14
  -1  -2   6 101901. 2870.03  59
   1  -2  -6 98870.7 1413.90  28
  -1  -2   5 18414.0 1148.41  22
   1  -2  -5 16922.9 1125.27  57
   1  -2  -5 13807.6 1100.75  52
   1  -2  -5 16090.1 1096.10  25
   1  -2  -5 16598.0 1007.04  53
  -1  -2   5 17525.1 1150.93  17
  -1  -2   5 16803.6 1083.97  14
   1  -2  -5 16320.0 1094.37  16
  -1  -2   5 16326.4 554.802  27
  -1  -2   5 17234.9 1116.96  59
  -1  -2   5 16173.7 547.988  26
   1  -2  -5 15944.2 1034.08   8
   1  -2  -5 16613.5 1009.07  58
   1  -2  -5 16580.2 1023.12   9
  -1  -2   5 18246.3 1152.07  19
  -1  -2   5 15282.1 1083.96   3
   1  -2  -4 35690.5 1552.35  52
   1  -2  -4 34272.6 1354.32   9
  -1  -2   4 36125.0 1386.47  22
  -1  -2   4 37034.6 1456.30  17
   1  -2  -4 36984.3 1432.88  25
  -1  -2   4 36880.3 1437.96  19
   1  -2  -4 35888.0 1297.12  58
   1  -2  -4 34371.4 1219.27  53
   1  -2  -4 36131.7 1415.84  16
  -1  -2   4 35833.9 1423.72  59
  -1  -2   4 37428.9 1433.42  14
   1  -2  -4 37529.9 1449.81  57
   1  -2  -4 36015.0 1371.96   8
  -1  -2   4 34427.9 1349.44   3
  -1  -2   3 288262. 3181.16   3
  -1  -2   3 296704. 3696.17  59
  -1  -2   3 291132. 3679.13  17
   1  -2  -3 294553. 3577.38   9
   1  -2  -3 292972. 3542.96   8
   1  -2  -3 293960. 3543.65  16
  -1  -2   3 296408. 3599.42  19
   1  -2  -3 281348. 2781.58  53
   1  -2  -3 294643. 3811.18  52
  -1  -2   2 45976.0 1014.25   3
   1  -2  -2 46948.1 1382.85   9
   1  -2  -2 49032.6 1381.74   8
   1  -2  -2 47900.6 1338.47  52
  -1  -2   2 45764.1 928.166   9
  -1  -2   2 49618.0 1392.12  19
  -1  -2   2 48654.5 1426.84   6
  -1  -2   2 47355.6 1104.06  13
   1  -2  -2 51362.1 1433.23   6
   1  -2  -1 892176. 4504.05  52
   1  -2  -1 912390. 5558.51   6
  -1  -2   1 899055. 5513.61   6
  -1  -2   1 910660. 5025.39  13
   1  -2   0 152929. 2172.69   9
  -1  -2   0 151836. 2146.63   9
  -1  -2   0 151359. 2181.80   6
   1  -2   0 153946. 2276.19   6
  -1  -2   0 156592. 2168.66   8
   1  -2   1 58564.6 1425.85   8
   1  -2   1 60662.3 1411.50  14
   1  -2   1 59031.2 1311.74   9
  -1  -2  -1 59748.4 1444.51   6
  -1  -2  -1 59020.9 1321.57   8
   1  -2   1 59092.4 1507.17   6
  -1  -2  -2 7470.02 636.327   9
  -1  -2  -2 8450.90 536.771  57
   1  -2   2 7899.52 646.812  14
   1  -2   2 7476.34 575.659   3
   1  -2   2 7894.97 602.971   8
  -1  -2  -2 8202.70 685.340  20
  -1  -2  -2 7404.85 693.282  52
   1  -2   2 8126.31 665.116   6
  -1  -2  -2 7925.01 543.363   8
   1  -2   2 8124.00 592.521  17
  -1  -2  -3 13006.1 881.356   9
   1  -2   3 14668.8 913.461  14
   1  -2   3 13310.7 825.987  17
  -1  -2  -3 12694.1 885.061  20
   1  -2   3 12971.6 849.603   3
  -1  -2  -3 12696.0 775.238  57
   1  -2   3 13987.4 904.152  55
  -1  -2  -3 13070.2 980.554  52
  -1  -2  -3 13138.5 758.990  16
  -1  -2  -3 13077.1 696.812   8
   1  -2   3 13501.9 872.497  59
  -1  -2  -4 41965.9 1510.51  16
  -1  -2  -4 40230.2 1796.94  52
  -1  -2  -4 41812.3 1485.37  25
   1  -2   4 43393.6 1629.49  17
   1  -2   4 40776.8 1371.97  19
   1  -2   4 38698.4 1590.49   3
  -1  -2  -4 40875.8 1525.82  57
   1  -2   4 40720.6 793.749  26
  -1  -2  -4 40482.7 1579.91   9
  -1  -2  -4 39183.5 1218.43   8
   1  -2   4 41932.6 1626.29  55
  -1  -2  -4 40409.7 1612.71  20
   1  -2   4 44026.9 1689.94  59
   1  -2   4 41160.7 1632.68  14
  -1  -2  -5 16038.8 565.392  28
  -1  -2  -5 16593.2 1118.95  57
   1  -2   5 17399.7 1102.04  19
  -1  -2  -5 15852.5 1087.42   9
  -1  -2  -5 17339.6 1135.02  16
   1  -2   5 16281.5 1177.75  14
   1  -2   5 17334.6 1221.30  59
   1  -2   5 18203.5 1273.21  17
  -1  -2  -5 14580.9 817.153   8
  -1  -2  -5 16653.6 1096.10  25
   1  -2   5 17347.7 1187.13  55
   1  -2   5 17058.9 600.114  27
   1  -2   5 11273.2 1022.77   3
  -1  -2  -5 15915.7 1195.23  20
  -1  -2  -5 15964.2 1283.02  52
   1  -2   5 15871.7 574.113  26
  -1  -2  -6 13888.2 1080.72   9
   1  -2   6 15805.0 616.030  26
  -1  -2  -6 15057.5 1387.63  52
   1  -2   6 16685.7 1264.69  14
   1  -2   6 18178.0 1364.62  17
  -1  -2  -6 15415.3 603.708  28
   1  -2   6 16026.9 634.494  27
   1  -2   6 17677.7 1233.32  19
  -1  -2  -6 15517.6 1197.20  57
   1  -2   6 15894.3 1265.80  59
  -1  -2  -6 16677.5 1225.03  16
  -1  -2  -6 16811.2 1212.98  25
   1  -2   6 15115.0 1307.32   3
   1  -2   7 25984.6 1856.91   3
  -1  -2  -7 26196.1 783.939  31
  -1  -2  -7 25451.9 1889.50  52
   1  -2   7 27448.8 862.880  27
   1  -2   7 27511.6 857.013  26
  -1  -2  -7 27061.8 845.460  28
  -1  -2  -7 26316.4 1678.33  57
   1  -2   7 25992.9 1542.80  19
   1  -2   7 26782.1 1744.46  17
   1  -2   7 26443.0 1723.33  14
   1  -2   7 26909.5 1780.70  59
  -1  -2  -7 26941.0 1630.51  25
  -1  -2  -7 27475.2 1580.75   9
  -1  -2  -7 24878.9 1578.30  16
  -1  -2  -8 8232.81 1226.04  52
   1  -2   8 9802.98 596.281  34
   1  -2   8 8209.91 1276.29   3
   1  -2   8 8599.40 580.736  46
   1  -2   8 5622.23 964.957  59
  -1  -2  -8 9278.11 591.767  47
  -1  -2  -8 9797.16 588.275  28
   1  -2   8 7190.03 1048.99  14
  -1  -2  -8 7062.56 1034.41  57
  -1  -2  -8 9167.28 580.162  50
   1  -2   8 8534.54 1131.94  17
  -1  -2  -8 8401.54 503.115  31
  -1  -2  -8 8761.39 549.550  32
  -1  -2  -8 8589.91 1012.66  25
  -1  -2  -8 7957.64 1017.92  16
   1  -2   8 8696.64 559.960  27
   1  -2   8 9723.67 589.232  26
   1  -2   9 27767.6 1009.15  26
  -1  -2  -9 26241.2 903.890  32
  -1  -2  -9 23670.9 1689.35  25
   1  -2   9 26513.6 1947.92  17
  -1  -2  -9 26567.7 872.186  31
  -1  -2  -9 27366.2 981.975  47
  -1  -2  -9 25408.2 1815.54  16
  -1  -2  -9 29912.9 2322.85  52
   1  -2   9 24842.3 1906.94  14
   1  -2   9 26619.9 956.992  34
   1  -2   9 27172.7 972.830  27
  -1  -2  -9 27390.4 983.395  28
   1  -2   9 28084.9 2276.42   3
  -1  -2  -9 24645.4 1866.50  57
  -1  -2  -9 27802.9 995.170  50
   1  -2   9 27692.7 994.693  46
   1  -2   9 24659.8 1926.18  59
  -1  -2 -10 9099.26 547.520  31
  -1  -2 -10 6861.18 1011.04  25
   1  -2  10 9347.10 640.720  34
  -1  -2 -10 9119.45 632.303  28
   1  -2  10 6862.68 1092.32  17
   1  -2  10 8902.46 647.038  26
  -1  -2 -10 9701.99 633.268  47
   1  -2  10 10153.3 1333.46  14
   1  -2  10 9255.66 643.288  46
  -1  -2 -10 9054.70 570.457  32
  -1  -2 -10 9635.75 644.268  50
   1  -2  10 8733.14 610.997  27
   1  -2  10 9362.48 1282.58  59
  -1  -2 -10 7561.56 1073.09  16
  -1  -2 -10 8195.23 1202.95  57
   1  -2  11 16202.9 778.454  27
  -1  -2 -11 14899.9 1599.89  57
  -1  -2 -11 14803.0 1404.09  16
  -1  -2 -11 14170.5 638.172  31
   1  -2  11 16952.9 811.704  46
  -1  -2 -11 16854.9 790.376  50
   1  -2  11 15576.1 761.109  34
   1  -2  11 13626.5 1481.83  17
   1  -2  11 13947.4 1505.81  59
  -1  -2 -11 11889.3 1267.93  25
  -1  -2 -11 15658.9 770.046  28
  -1  -2 -11 14992.8 664.950  32
   1  -2  11 15581.7 799.174  26
   1  -2  12 1108.11 474.877  59
  -1  -2 -12 1696.71 261.765  31
   1  -2  12 1819.45 345.694  46
  -1  -2 -12 1392.30 276.738  38
  -1  -2 -12 1514.94 313.349  50
   1  -2  12 1506.26 325.513  34
   1  -2  12 2113.77 344.175  27
   1  -2  12 1482.13 320.653  26
  -1  -2 -12 1285.79 311.790  28
   1  -2  13 1116.06 235.856  34
  -1  -2 -13 896.031 189.849  38
  -1  -2 -13 860.607 230.843  50
  -1  -2 -13 860.176 229.298  28
   1  -2  13 971.499 262.064  46
  -1  -2 -14 158.325 119.096  50
   1  -2  14 126.425 142.182  46
  -1  -1  15 4022.44 258.620  46
  -1  -1  14 5240.34 341.142  44
   1  -1 -14 5429.64 312.702  50
  -1  -1  14 6742.01 450.064  46
   1  -1 -14 6269.91 379.113  31
  -1  -1  13 11600.7 661.166  46
   1  -1 -13 9751.27 1184.33  25
  -1  -1  13 10997.0 640.420  27
  -1  -1  13 10516.0 558.248  44
   1  -1 -13 11268.6 578.912  31
   1  -1 -13 10206.4 526.449  50
   1  -1 -13 11453.3 623.415  28
  -1  -1  13 9565.81 500.468  45
  -1  -1  12 4219.61 903.391  19
   1  -1 -12 4298.02 484.890  28
   1  -1 -12 3775.28 918.136  16
  -1  -1  12 4332.66 447.393  44
  -1  -1  12 5426.90 970.092  17
  -1  -1  12 4531.76 783.141  59
  -1  -1  12 4215.24 412.317  45
  -1  -1  12 3536.90 421.147  26
   1  -1 -12 4611.01 465.580  31
   1  -1 -12 5262.89 1097.32  57
   1  -1 -12 2849.83 779.357  25
   1  -1 -12 4009.55 424.418  50
   1  -1 -12 3762.89 361.267  38
  -1  -1  12 4356.24 502.287  46
  -1  -1  12 4475.21 478.930  27
  -1  -1  11 7139.81 594.844  27
   1  -1 -11 6921.01 1169.51  57
  -1  -1  11 7564.94 601.987  46
  -1  -1  11 7192.93 1098.67  19
   1  -1 -11 6582.70 542.320  50
  -1  -1  11 6187.38 977.079  22
   1  -1 -11 6869.96 568.344  28
  -1  -1  11 7319.66 536.078  45
  -1  -1  11 7455.35 1078.94  17
   1  -1 -11 6964.62 1098.86  25
  -1  -1  11 6693.77 1033.31  59
  -1  -1  11 6671.89 549.464  26
   1  -1 -11 6849.07 1130.92  16
  -1  -1  11 6714.17 547.093  44
   1  -1 -11 6709.36 545.660  31
  -1  -1  10 8000.37 1170.06  17
  -1  -1  10 9239.19 1323.74   3
  -1  -1  10 8686.97 613.417  46
   1  -1 -10 7508.58 1003.08   4
  -1  -1  10 5282.95 923.167  22
   1  -1 -10 7570.45 548.468  50
  -1  -1  10 7404.66 559.887  44
  -1  -1  10 5794.08 954.688  19
  -1  -1  10 7208.54 1008.67  14
   1  -1 -10 8145.15 592.109  28
   1  -1 -10 6735.33 977.545  58
  -1  -1  10 8188.01 616.001  27
  -1  -1  10 8384.84 560.257  26
  -1  -1  10 6949.34 530.630  45
  -1  -1  10 7295.02 512.799  34
   1  -1 -10 8211.22 577.245  31
   1  -1 -10 6017.05 1034.25  25
   1  -1 -10 7123.57 1212.18  52
   1  -1 -10 7609.00 1146.18  16
   1  -1 -10 7154.62 1142.41  57
  -1  -1  10 6022.83 980.887  59
   1  -1  -9 71473.3 3262.33  52
  -1  -1   9 66681.6 1361.25  26
  -1  -1   9 64958.1 1294.05  34
   1  -1  -9 63587.0 2517.87  58
  -1  -1   9 65637.5 2687.12  22
  -1  -1   9 64858.7 1369.94  44
   1  -1  -9 57393.8 2508.44   4
   1  -1  -9 69126.7 2895.40  25
  -1  -1   9 64050.2 1349.07  45
  -1  -1   9 62876.2 2704.00  19
  -1  -1   9 67408.1 1410.24  27
   1  -1  -9 68832.6 1435.47  28
   1  -1  -9 65312.7 1368.79  50
  -1  -1   9 62710.4 2804.68  17
  -1  -1   9 68000.4 1431.33  46
   1  -1  -9 63809.2 1180.35  30
   1  -1  -9 64900.1 2847.14  16
  -1  -1   9 64971.2 3260.67   3
   1  -1  -9 62761.6 2841.81  53
   1  -1  -9 66332.0 1364.29  31
  -1  -1   9 62691.4 2622.29  14
  -1  -1   9 66031.7 2801.28  59
   1  -1  -9 64823.7 2908.59  57
   1  -1  -8 14574.4 1322.01  25
   1  -1  -8 15052.8 1349.51  16
   1  -1  -8 16476.4 1404.39  53
  -1  -1   8 13405.4 1272.54  17
  -1  -1   8 15742.4 1260.42  14
  -1  -1   8 14103.1 1224.42  22
  -1  -1   8 15836.0 644.485  26
   1  -1  -8 15437.7 672.909  28
   1  -1  -8 14945.5 565.795  30
  -1  -1   8 16103.7 1317.13  19
  -1  -1   8 15784.5 658.854  27
   1  -1  -8 15850.2 1465.64  52
   1  -1  -8 14539.9 1184.73  58
   1  -1  -8 14566.4 632.341  31
  -1  -1   8 14146.0 1455.84   3
  -1  -1   8 14217.6 1264.65  59
   1  -1  -8 15354.6 1342.43  57
   1  -1  -8 13793.0 1151.23   4
   1  -1  -7 72468.9 2342.86  58
   1  -1  -7 71532.2 2591.62  57
  -1  -1   7 68660.4 1199.05  26
  -1  -1   7 68618.4 1208.19  27
  -1  -1   7 71881.9 2441.82  59
  -1  -1   7 73120.4 2382.88  14
   1  -1  -7 65961.2 2254.96   4
   1  -1  -7 71743.6 2522.29  25
   1  -1  -7 72558.8 2513.06  16
   1  -1  -7 68847.3 1215.11  28
   1  -1  -7 71228.7 2525.85  53
  -1  -1   7 72028.8 2444.83  22
  -1  -1   7 71452.8 2840.06   3
  -1  -1   7 70702.1 2535.55  17
  -1  -1   7 71766.8 2483.67  19
   1  -1  -7 74460.7 2810.25  52
   1  -1  -6 141839. 3171.25  25
   1  -1  -6 143066. 3505.39  52
   1  -1  -6 139509. 2968.30  58
   1  -1  -6 140640. 3205.52  57
  -1  -1   6 132481. 1502.11  26
  -1  -1   6 137675. 2970.34  14
  -1  -1   6 141592. 3158.29  19
   1  -1  -6 139211. 2502.64   9
   1  -1  -6 134963. 2876.57   4
  -1  -1   6 141520. 3154.03  17
   1  -1  -6 137652. 3147.31  53
  -1  -1   6 143290. 3149.72  22
  -1  -1   6 130100. 1513.88  27
  -1  -1   6 135966. 3089.51  59
  -1  -1   6 132904. 3445.22   3
   1  -1  -6 131935. 1548.28  28
   1  -1  -6 140815. 3177.67  16
   1  -1  -6 139889. 2538.92  18
  -1  -1   5 15511.9 991.700  17
  -1  -1   5 12651.7 1020.92   3
   1  -1  -5 13986.0 873.573   4
   1  -1  -5 14846.6 1006.52  16
  -1  -1   5 15032.9 1020.24  22
   1  -1  -5 13415.3 910.192  58
  -1  -1   5 14220.8 894.354  14
   1  -1  -5 13812.2 943.249  53
   1  -1  -5 14173.9 1067.67  52
   1  -1  -5 13178.2 943.072  57
   1  -1  -5 15090.9 812.035  18
   1  -1  -5 13701.5 775.386   9
  -1  -1   5 14451.1 994.232  19
  -1  -1   5 15411.1 737.119  13
   1  -1  -5 15350.2 1019.78  25
  -1  -1   5 14693.7 944.142  59
   1  -1  -4 245068. 3377.37  57
  -1  -1   4 243594. 3539.08   3
  -1  -1   4 250500. 3312.84  59
   1  -1  -4 245376. 2897.43   9
   1  -1  -4 251474. 3681.79  52
  -1  -1   4 245264. 3183.59  14
  -1  -1   4 253509. 2591.70  13
   1  -1  -4 249735. 3043.85   4
   1  -1  -4 244780. 3208.39  53
  -1  -1   4 251266. 3342.48  17
  -1  -1   4 253540. 3445.14  19
   1  -1  -4 252451. 3237.29  58
   1  -1  -4 252019. 3371.93  16
  -1  -1   3 429843. 3953.67   3
   1  -1  -3 441919. 3301.77   4
   1  -1  -3 450097. 4315.23  52
   1  -1  -3 430485. 3487.57   9
   1  -1  -3 434538. 3599.25  53
  -1  -1   3 444684. 3725.80  14
  -1  -1   3 455627. 3896.62  19
   1  -1  -2 221207. 1708.83   4
  -1  -1   2 222927. 2291.71   3
   1  -1  -2 226176. 2303.06   9
   1  -1  -2 225322. 2011.69  53
   1  -1  -1 342187. 1544.07  53
  -1  -1   1 342708. 1951.69   9
  -1  -1   0 33657.3 696.517   2
  -1  -1   0 34863.2 734.254   6
   1  -1   0 34732.5 769.459   6
  -1  -1   0 35554.1 730.151   8
  -1  -1  -1 259954. 1535.29   2
   1  -1   1 271636. 2159.03   8
  -1  -1  -1 261125. 1850.72   8
   1  -1   1 270817. 2374.84   7
   1  -1   1 261098. 2392.02   3
  -1  -1  -1 266197. 2692.99  52
  -1  -1  -2 49447.8 1387.59  52
   1  -1   2 51387.4 1341.00   3
  -1  -1  -2 50747.5 686.775   2
  -1  -1  -2 51097.2 894.447   8
  -1  -1  -3 69999.6 1201.03   8
  -1  -1  -3 69659.9 965.406   2
  -1  -1  -3 72083.3 1668.74   9
   1  -1   3 73767.9 1740.20   7
  -1  -1  -3 71178.3 1725.70   4
  -1  -1  -3 73427.3 1686.33  57
  -1  -1  -3 71345.5 1797.30  56
   1  -1   3 77795.0 1803.04  59
   1  -1   3 76402.7 1753.22  14
   1  -1   3 70906.1 1697.21  55
   1  -1   3 71059.9 1859.13   3
  -1  -1  -3 71798.7 1734.09  20
  -1  -1  -3 71240.0 1921.40  52
  -1  -1  -3 72254.9 1639.73  16
   1  -1   3 76556.0 1782.88  17
   1  -1   4 10979.9 813.934   7
  -1  -1  -4 11139.3 792.182  16
   1  -1   4 10249.1 791.367  55
   1  -1   4 11020.0 788.658  14
  -1  -1  -4 10739.2 757.189   9
  -1  -1  -4 10989.4 827.932   4
  -1  -1  -4 10919.2 829.534  20
  -1  -1  -4 11226.8 815.060  57
  -1  -1  -4 10602.1 478.240   2
  -1  -1  -4 10079.9 544.380   8
   1  -1   4 10616.1 802.261  59
   1  -1   4 11592.2 763.716  19
   1  -1   4 11455.3 836.471  17
  -1  -1  -4 10437.9 849.227  56
   1  -1   4 10402.2 936.443   3
  -1  -1  -4 10575.3 908.992  52
  -1  -1  -5 90116.4 2472.33   4
  -1  -1  -5 91490.0 2061.59  58
   1  -1   5 90043.8 2422.45  17
   1  -1   5 90508.1 2245.96  19
  -1  -1  -5 85526.3 1690.36   8
   1  -1   5 92124.5 2200.49  22
   1  -1   5 89098.0 2328.77  55
   1  -1   5 89188.8 2365.95  14
   1  -1   5 86037.0 1165.91  26
  -1  -1  -5 86977.2 2328.49  25
   1  -1   5 91055.5 2422.97  59
  -1  -1  -5 89099.8 2156.45   9
  -1  -1  -5 89786.0 2345.11  16
  -1  -1  -5 87726.1 2389.02  57
  -1  -1  -5 90111.2 2395.87  20
   1  -1   5 88508.3 1176.82  27
   1  -1   5 90039.7 2742.01   3
  -1  -1  -5 86597.0 2644.00  52
  -1  -1  -5 89991.9 1476.07   2
  -1  -1  -6 12141.5 1040.28  16
   1  -1   6 13332.8 1040.11  55
  -1  -1  -6 13351.9 1053.79  25
  -1  -1  -6 13458.8 561.305  28
   1  -1   6 12601.2 979.090  19
   1  -1   6 13365.3 957.247  22
   1  -1   6 13659.1 1126.03  59
  -1  -1  -6 14038.5 979.800   9
  -1  -1  -6 12837.6 878.168  58
  -1  -1  -6 13101.0 1209.93  52
   1  -1   6 13402.4 533.244  26
  -1  -1  -6 14328.8 1127.78  57
  -1  -1  -6 14048.6 1137.17   4
  -1  -1  -6 12590.2 1047.58  20
   1  -1   6 12816.0 1260.29   3
   1  -1   6 13086.0 1058.01  14
   1  -1   6 12550.2 1061.84  17
   1  -1   6 13210.1 529.246  27
   1  -1   7 11558.3 1120.28  55
   1  -1   7 12800.2 1160.60  14
   1  -1   7 12851.2 588.250  26
  -1  -1  -7 13383.1 1214.08   4
  -1  -1  -7 12589.7 594.226  28
  -1  -1  -7 12682.8 549.827  31
   1  -1   7 12911.4 575.126  27
  -1  -1  -7 11770.3 935.743   9
  -1  -1  -7 13167.9 1209.42  57
  -1  -1  -7 13045.4 981.825  58
   1  -1   7 12896.3 1181.19  59
  -1  -1  -7 12894.9 1123.82  25
   1  -1   7 11694.7 941.258  22
   1  -1   7 11494.1 1332.18   3
  -1  -1  -7 13114.1 1127.65  16
   1  -1   7 13519.0 1061.85  19
  -1  -1  -7 11763.4 1243.26  52
   1  -1   7 12728.6 1154.93  17
   1  -1   8 10403.1 1182.14  59
  -1  -1  -8 12412.0 638.237  28
  -1  -1  -8 10259.3 1138.91  16
  -1  -1  -8 10788.4 1165.01   4
   1  -1   8 11096.5 605.596  46
   1  -1   8 11616.8 625.225  26
  -1  -1  -8 11063.7 598.896  47
   1  -1   8 5964.47 923.381  17
   1  -1   8 10439.1 1367.24   3
   1  -1   8 10512.1 1157.36  14
  -1  -1  -8 11911.3 1175.31  25
   1  -1   8 11651.0 605.693  34
   1  -1   8 10686.8 1081.13  55
  -1  -1  -8 10989.4 572.303  31
  -1  -1  -8 11358.1 631.330  50
  -1  -1  -8 11225.7 1238.57  57
   1  -1   8 11739.7 615.339  27
   1  -1   8 11107.6 1094.03  19
  -1  -1  -8 12527.3 1377.85  52
   1  -1   9 44020.9 1195.40  27
   1  -1   9 46251.5 2500.27  59
   1  -1   9 42648.3 1097.30  44
  -1  -1  -9 47850.6 2753.14  52
  -1  -1  -9 44604.6 2373.08  16
   1  -1   9 46181.1 1224.85  26
  -1  -1  -9 45032.4 1227.68  28
   1  -1   9 41109.0 2337.83  17
  -1  -1  -9 45322.3 1207.14  50
  -1  -1  -9 42545.8 1097.50  32
   1  -1   9 43897.0 1159.23  34
   1  -1   9 47566.8 2978.09   3
  -1  -1  -9 34592.2 2077.19  25
   1  -1   9 45045.2 1218.19  46
   1  -1   9 42905.7 2372.27  14
  -1  -1  -9 43734.5 1111.49  31
  -1  -1  -9 42268.4 1132.46  47
   1  -1   9 37767.3 2044.62  19
  -1  -1  -9 44254.5 2464.41  57
  -1  -1 -10 121075. 1884.52  31
  -1  -1 -10 120877. 4033.41  16
   1  -1  10 117431. 4166.17  59
  -1  -1 -10 121834. 4209.50  57
  -1  -1 -10 122747. 2014.10  50
   1  -1  10 123653. 2068.46  26
   1  -1  10 124259. 1975.03  34
  -1  -1 -10 126906. 2096.00  28
  -1  -1 -10 116452. 1823.98  32
   1  -1  10 116988. 1841.77  44
   1  -1  10 120515. 4206.63  17
   1  -1  10 128319. 5097.46   3
   1  -1  10 124755. 2058.21  27
  -1  -1 -10 118033. 1851.64  47
   1  -1  10 123022. 2073.16  46
  -1  -1 -10 115245. 3843.97  25
   1  -1  10 120708. 4123.72  14
   1  -1  11 13376.8 750.428  46
  -1  -1 -11 11782.5 637.805  31
   1  -1  11 13251.6 719.906  26
  -1  -1 -11 11164.4 1397.89  57
   1  -1  11 11790.0 614.189  44
   1  -1  11 12700.3 678.985  34
   1  -1  11 12152.0 1374.63  14
  -1  -1 -11 12984.1 721.994  28
  -1  -1 -11 9150.75 1184.66  25
   1  -1  11 11697.5 1406.01  59
   1  -1  11 10597.7 1322.12  17
  -1  -1 -11 12032.7 1390.43  16
   1  -1  11 12994.5 739.241  27
  -1  -1 -11 11840.2 693.170  50
  -1  -1 -12 1277.67 294.273  50
   1  -1  12 1681.35 338.075  26
   1  -1  12 2472.20 754.641  17
  -1  -1 -12 1722.23 337.458  28
   1  -1  12 1807.77 340.434  27
   1  -1  12 1670.23 348.520  46
   1  -1  12 2621.96 584.067  59
  -1  -1 -12 1426.30 292.307  31
   1  -1  12 1391.60 292.869  34
  -1  -1 -13 69.3566 206.114  50
  -1  -1 -13 189.541 233.134  28
   1  -1  13-210.526 184.515  34
   1  -1  13 169.351 246.560  46
   1  -1  13-301.811 256.585  26
  -1  -1 -13 18.9619 156.495  38
   1  -1  13-79.1534 227.687  27
  -1  -1 -13-16.3390 162.216  31
   1  -1  14 4044.97 295.402  46
  -1  -1 -14 3586.06 232.126  50
  -1   0  15 149.001 140.832  46
  -1   0  14 807.700 181.237  45
   1   0 -14 1120.45 237.878  31
   1   0 -14 1037.77 249.582  28
  -1   0  14 993.585 272.777  46
  -1   0  14 1106.35 234.187  44
   1   0 -13 109.620 238.219  28
   1   0 -13-21.6351 248.098  31
  -1   0  13-109.924 302.272  46
  -1   0  13-51.5879 257.126  44
  -1   0  13-44.0243 207.950  45
   1   0 -13-374.102 473.075  25
  -1   0  13-69.6429 275.821  27
  -1   0  12 5314.28 928.664  17
   1   0 -12 4855.53 487.414  31
  -1   0  12 5493.67 536.482  27
  -1   0  12 3788.24 810.286  22
   1   0 -12 4533.20 912.418  25
   1   0 -12 5104.85 948.118  58
  -1   0  12 5485.78 481.391  45
  -1   0  12 5223.52 487.831  44
   1   0 -12 5450.78 409.262  37
   1   0 -12 5021.39 926.393  57
   1   0 -12 5254.00 1019.43  16
   1   0 -12 5254.11 492.085  28
   1   0 -12 4957.77 437.669  50
  -1   0  12 5415.64 537.422  46
  -1   0  12 6410.72 929.664  59
  -1   0  12 4457.40 921.053  19
  -1   0  12 5198.43 442.287  26
  -1   0  11 3293.99 471.946  46
   1   0 -11 2503.75 759.344  25
  -1   0  11 3090.75 452.910  44
  -1   0  11 3280.23 418.601  45
  -1   0  11 2613.19 804.228  19
   1   0 -11 2608.05 334.279  30
  -1   0  11 2106.10 598.617  59
   1   0 -11 3480.41 451.742  31
   1   0 -11 3151.52 445.036  28
   1   0 -11 2373.18 720.320  58
  -1   0  11 3202.04 466.868  27
   1   0 -11 2420.76 346.725  37
   1   0 -11 2908.34 398.732  50
  -1   0  11 3430.47 803.872  22
  -1   0  11 2670.06 385.924  26
   1   0 -11 2251.69 729.602  16
   1   0 -11 3570.12 805.512  57
  -1   0  11 2372.74 775.586  17
  -1   0  10 866.812 325.092  27
  -1   0  10 599.727 319.270  44
  -1   0  10 493.155 297.065  26
   1   0 -10 440.012 547.740  58
  -1   0  10 402.654 403.102  59
   1   0 -10 684.920 609.892  52
  -1   0  10 1237.06 658.270  17
   1   0 -10 189.928 495.314  57
  -1   0  10 635.572 438.532  14
   1   0 -10 833.449 304.067  31
   1   0 -10 1021.81 539.306   4
  -1   0  10 655.561 289.317  45
   1   0 -10 423.474 230.145  30
   1   0 -10 494.304 323.376  28
   1   0 -10 118.007 403.695  53
  -1   0  10 739.610 321.090  46
   1   0 -10 942.184 678.821  25
  -1   0  10 294.645 526.982  22
  -1   0  10 1039.87 730.698   3
   1   0 -10 596.289 263.920  50
   1   0 -10 702.693 263.578  37
   1   0 -10 299.382 614.772  16
  -1   0  10 565.752 584.712  19
   1   0  -9 711.314 429.171   4
   1   0  -9 1819.68 569.378  52
  -1   0   9 1239.12 326.188  27
   1   0  -9 935.372 570.803  25
  -1   0   9 923.371 518.449  59
  -1   0   9 1453.57 299.065  46
   1   0  -9 1267.36 271.223  30
   1   0  -9 949.784 535.235  57
   1   0  -9 1446.87 329.121  28
   1   0  -9 1176.98 559.681  16
  -1   0   9 1812.49 316.005  26
   1   0  -9 1761.32 692.360  53
  -1   0   9 449.586 558.915  17
  -1   0   9 946.006 608.146   3
  -1   0   9 545.654 362.963  14
  -1   0   9 1531.88 636.658  22
   1   0  -9 1290.91 266.606  37
  -1   0   9 1272.78 591.274  19
  -1   0   9 992.492 309.679  44
   1   0  -9 1170.56 295.748  31
  -1   0   9 1387.09 305.661  45
   1   0  -9 1581.82 311.413  50
   1   0  -9 1219.95 514.847  58
  -1   0   8 10191.0 1052.93  17
  -1   0   8 10753.6 998.996  14
   1   0  -8 10304.3 554.322  28
   1   0  -8 9555.78 991.513   4
  -1   0   8 10750.8 548.832  27
   1   0  -8 10638.5 538.194  31
   1   0  -8 9805.96 488.512  30
  -1   0   8 11109.6 1347.35   3
   1   0  -8 11318.2 1185.58  25
  -1   0   8 10879.2 1109.61  19
   1   0  -8 10535.9 1136.42  57
   1   0  -8 10555.2 1157.78  53
   1   0  -8 9653.43 1097.43  52
  -1   0   8 10144.6 522.865  26
   1   0  -8 9843.60 849.142  18
  -1   0   8 10373.0 1020.24  59
   1   0  -8 11310.1 1058.46  58
   1   0  -8 12027.3 1201.46  16
  -1   0   8 9814.56 1030.08  22
  -1   0   7 9008.30 926.601  22
  -1   0   7 9005.01 932.821  19
  -1   0   7 8646.78 833.917  14
   1   0  -7 9402.97 960.009  25
   1   0  -7 8800.05 956.205  57
   1   0  -7 9375.35 913.992  58
  -1   0   7 8399.21 903.368  17
   1   0  -7 9842.00 1064.31  52
   1   0  -7 9408.77 486.914  28
   1   0  -7 8130.68 425.008  30
  -1   0   7 9128.78 446.495  26
   1   0  -7 7536.23 909.041  16
  -1   0   7 10256.6 1225.91   3
  -1   0   7 9194.68 455.508  27
   1   0  -7 9212.75 994.853  53
  -1   0   7 7917.01 695.731  13
   1   0  -7 8303.31 749.323  18
  -1   0   7 10038.4 920.033  59
   1   0  -7 8375.37 863.965   4
   1   0  -6 7746.39 856.179  53
  -1   0   6 6557.61 357.005  26
   1   0  -6 6265.67 732.974  25
  -1   0   6 5795.28 682.103  59
  -1   0   6 6531.53 592.021  55
  -1   0   6 6142.33 702.182  22
  -1   0   6 6269.58 757.467  19
  -1   0   6 5928.34 597.438  13
   1   0  -6 7437.19 655.361  18
  -1   0   6 6329.27 899.651   3
   1   0  -6 6990.31 815.270  57
   1   0  -6 6377.75 762.459  16
  -1   0   6 6214.46 726.612  17
   1   0  -6 5462.40 649.357   4
  -1   0   6 6627.44 660.568  14
  -1   0   6 6396.71 360.536  27
   1   0  -6 6475.02 737.165  58
   1   0  -6 4668.43 693.386  52
   1   0  -6 6777.31 390.273  28
  -1   0   5 60770.6 2091.07   3
   1   0  -5 57029.4 1568.91  18
  -1   0   5 55971.1 1509.64  13
   1   0  -5 60769.3 1941.96  52
   1   0  -5 58601.2 1696.34   4
   1   0  -5 61952.1 1925.32  53
  -1   0   5 60114.1 1757.15  17
  -1   0   5 61292.5 1685.64  59
  -1   0   5 60052.0 1797.30  22
  -1   0   5 58754.9 1436.73  55
   1   0  -5 59588.9 1764.20  58
  -1   0   5 59813.0 1572.54  14
   1   0  -5 62173.3 1862.84  25
   1   0  -5 58450.4 1803.62  16
  -1   0   5 59374.6 1794.49  19
   1   0  -5 60013.3 1155.41   9
   1   0  -5 58451.3 1810.05  57
   1   0  -4 1175.50 323.579  16
  -1   0   4 893.672 481.089   3
  -1   0   4 1299.30 371.373  19
   1   0  -4 1057.89 404.964  53
   1   0  -4 1276.72 353.785  57
  -1   0   4 1176.65 353.436  17
  -1   0   4 1333.40 305.999  55
   1   0  -4 1334.30 362.904   4
  -1   0   4 1332.80 300.833  14
   1   0  -4 1710.80 329.325  18
  -1   0   4 1215.07 297.532  13
   1   0  -4 1516.10 360.602  58
   1   0  -4 1421.36 438.687  52
   1   0  -4 1230.35 231.193   9
   1   0  -3 7904.04 359.233   9
  -1   0   3 8677.69 670.933   3
  -1   0   3 8224.08 504.656  13
   1   0  -3 8018.56 588.834  53
   1   0  -3 8480.99 526.516   4
   1   0  -3 7966.84 612.784  52
   1   0  -2 107640. 1589.99  52
  -1   0   2 96941.9 1369.24   2
   1   0  -2 103011. 1508.17  53
   1   0  -2 98931.6 934.645   9
   1   0  -2 104614. 1289.80   4
   1   0  -2 105348. 1571.07   5
  -1   0   2 104531. 1617.30   3
   1   0  -1 40139.0 758.903   5
   1   0  -1 40553.6 738.020  53
   1   0  -1 38478.2 400.217   1
  -1   0   1 38949.3 711.431   2
   1   0   0 351793. 1960.36   5
  -1   0   0 356940. 1910.80   2
  -1   0  -1 20873.0 597.616   4
  -1   0  -1 20915.7 532.147  11
  -1   0  -1 19833.8 540.836   2
   1   0   1 20393.9 698.897   3
  -1   0  -1 20697.7 652.045  52
  -1   0  -2 363250. 3048.58   4
  -1   0  -2 368568. 2995.56  56
  -1   0  -2 352415. 3176.08  52
   1   0   2 355293. 3470.32   3
  -1   0  -2 358780. 3271.34  53
  -1   0  -3 55663.4 1540.34  52
  -1   0  -3 57756.8 1500.28  16
  -1   0  -3 57828.7 1578.20  53
   1   0   3 57924.7 1723.14   3
  -1   0  -3 59662.9 1535.14  57
   1   0   3 62090.9 1509.54  17
   1   0   3 60635.4 1473.23   7
   1   0   3 60140.3 1465.65  14
   1   0   3 58735.0 1131.09  10
  -1   0  -3 56929.7 1403.53  56
  -1   0  -3 58375.4 1511.99   4
   1   0   3 58883.5 1413.82  55
   1   0   4 177994. 2890.87  59
   1   0   4 175686. 2773.83  14
  -1   0  -4 179901. 2718.09  20
  -1   0  -4 173848. 3100.72  53
   1   0   4 172348. 2248.77  10
   1   0   4 173179. 3350.75   3
  -1   0  -4 175561. 2939.10   4
   1   0   4 174261. 2821.46   7
  -1   0  -4 173131. 2655.79  58
  -1   0  -4 175605. 2738.11  56
   1   0   4 175608. 2657.24  55
   1   0   4 171070. 2865.87  17
  -1   0  -4 174973. 2989.25  57
  -1   0  -4 176129. 2916.73  25
  -1   0  -4 174490. 2875.26  16
   1   0   4 170583. 2683.51  19
  -1   0  -4 169836. 3056.49  52
   1   0   5 272040. 1973.22  27
  -1   0  -5 279048. 3762.46  58
   1   0   5 278771. 3785.63  22
  -1   0  -5 280876. 4416.36  52
  -1   0  -5 273084. 3334.72   9
   1   0   5 274413. 1970.79  26
   1   0   5 279482. 4049.27  59
   1   0   5 279343. 4040.88  17
  -1   0  -5 289865. 4234.09   4
   1   0   5 278577. 3928.40  14
  -1   0  -5 288869. 4198.20  16
   1   0   5 275954. 3742.76  55
   1   0   5 281358. 4069.31   7
  -1   0  -5 289796. 4315.39  57
  -1   0  -5 271777. 3191.47  18
   1   0   5 289502. 4920.35   3
  -1   0  -5 287150. 4103.43  25
   1   0   5 269934. 3174.32  10
  -1   0  -5 282932. 3870.05  56
  -1   0  -5 291979. 4548.47  53
   1   0   5 276662. 3787.32  19
  -1   0  -5 281230. 3802.86  20
  -1   0  -6 1964.44 527.219  25
  -1   0  -6 2250.98 622.380  53
  -1   0  -6 2770.31 570.604  16
  -1   0  -6 2246.79 495.300  58
   1   0   6 2245.29 551.570  59
  -1   0  -6 2313.97 556.205   4
   1   0   6 2259.16 534.950  14
  -1   0  -6 2756.25 545.116  20
   1   0   6 2657.19 296.918  26
   1   0   6 2771.59 550.446  55
   1   0   6 1731.92 523.094   7
   1   0   6 2470.31 506.769  22
   1   0   6 2513.33 537.162  19
  -1   0  -6 2618.36 600.649  57
   1   0   6 2727.91 590.379  17
   1   0   6 2597.04 293.102  27
  -1   0  -6 1679.41 553.857  52
  -1   0  -6 2630.74 290.574  28
  -1   0  -6 1761.88 394.099   9
   1   0   6 3299.27 796.410   3
   1   0   7 18939.2 676.484  26
  -1   0  -7 19482.7 1375.32  25
  -1   0  -7 20550.4 1555.39  53
   1   0   7 19046.8 665.734  27
  -1   0  -7 18351.1 1379.25   4
  -1   0  -7 19285.3 704.945  28
   1   0   7 18218.1 1257.18  19
  -1   0  -7 19271.7 1474.80  52
  -1   0  -7 20009.3 1267.12  20
  -1   0  -7 18238.5 1214.73  58
  -1   0  -7 19917.2 1401.21  16
   1   0   7 19072.9 1244.72  22
  -1   0  -7 20163.7 1475.63  57
   1   0   7 18922.1 1668.17   3
  -1   0  -7 19357.7 667.842  31
   1   0   7 17863.0 1340.40  17
   1   0   7 18628.7 1339.40  59
   1   0   7 18833.0 1314.72  14
   1   0   7 19008.9 1253.31  55
  -1   0  -8 16782.8 719.813  28
  -1   0  -8 16348.0 1240.00  58
   1   0   8 16168.3 682.093  27
   1   0   8 15970.9 1281.87  19
  -1   0  -8 16332.2 690.593  50
  -1   0  -8 16285.1 1387.57  16
  -1   0  -8 16357.7 1391.49  25
  -1   0  -8 15047.6 1418.89  52
  -1   0  -8 16438.1 1441.32  57
   1   0   8 15893.2 1405.04  17
   1   0   8 16555.8 706.705  46
   1   0   8 15418.8 1201.20  55
   1   0   8 15005.1 1319.65  14
   1   0   8 14484.6 1195.54  22
   1   0   8 17010.6 697.860  26
  -1   0  -8 16054.9 671.670  31
   1   0   8 16632.9 684.720  34
   1   0   8 15760.6 1367.13  59
   1   0   8 16267.8 1724.78   3
  -1   0  -8 15688.3 1354.25   4
   1   0   9 124668. 3616.11  55
  -1   0  -9 140823. 4220.22  16
   1   0   9 128004. 3600.07  22
   1   0   9 129278. 1843.48  45
  -1   0  -9 129414. 4155.85   4
   1   0   9 122883. 3680.65  19
   1   0   9 132448. 4071.46  59
   1   0   9 134574. 4016.51  14
  -1   0  -9 138518. 2100.33  28
  -1   0  -9 136608. 4368.15  52
   1   0   9 146575. 5164.91   3
   1   0   9 131829. 1933.33  44
   1   0   9 137242. 2018.94  26
  -1   0  -9 133312. 1960.69  31
   1   0   9 134424. 1932.60  34
   1   0   9 135848. 2025.79  27
  -1   0  -9 114390. 3322.36  58
  -1   0  -9 141298. 4344.41  57
  -1   0  -9 135011. 2021.19  50
  -1   0  -9 134207. 4036.56  25
   1   0   9 133144. 4117.17  17
   1   0   9 130122. 2013.84  46
   1   0  10 2363.27 419.519  46
  -1   0 -10 3049.28 903.308  57
  -1   0 -10 2477.07 769.728  16
   1   0  10 2699.35 788.680  59
  -1   0 -10 2722.37 400.633  31
  -1   0 -10 3163.88 835.387  25
  -1   0 -10 2896.54 413.450  50
   1   0  10 2784.10 425.947  26
   1   0  10 2348.03 764.279  17
   1   0  10 2788.27 686.536  14
  -1   0 -10 2387.70 421.055  28
   1   0  10 952.488 745.775   3
   1   0  10 2533.63 345.943  45
  -1   0 -10 3013.99 720.694   4
   1   0  10 2397.55 682.445  19
   1   0  10 3224.54 403.346  34
   1   0  10 2666.88 421.304  27
   1   0  10 2977.19 406.007  44
  -1   0 -11-90.4028 306.360  28
  -1   0 -11-2.28846 538.731  25
   1   0  11-637.880 550.824  17
   1   0  11 386.747 292.776  34
  -1   0 -11 860.627 592.362  57
   1   0  11-749.397 480.094  14
  -1   0 -11 329.406 292.172  31
   1   0  11 328.297 308.106  27
   1   0  11 390.005 287.911  26
   1   0  11 547.690 321.686  46
   1   0  11 29.1652 236.038  44
  -1   0 -11-556.676 517.149  16
  -1   0 -11 495.199 296.652  50
   1   0  11 363.992 391.225  59
   1   0  12 4323.26 401.502  34
   1   0  12 4664.21 452.773  26
  -1   0 -12 4340.01 419.154  50
   1   0  12 4737.49 469.149  27
  -1   0 -12 2563.20 689.465  25
  -1   0 -12 4340.62 409.617  31
  -1   0 -12 4629.38 462.596  28
   1   0  12 5107.15 951.034  17
   1   0  12 4415.69 399.245  44
   1   0  12 5139.10 824.256  59
   1   0  12 4304.30 463.236  46
   1   0  13-115.615 237.365  46
   1   0  13 323.949 170.793  44
  -1   0 -13 295.466 215.416  28
  -1   0 -13 89.5466 201.104  31
  -1   0 -13 3.95558 171.885  50
   1   0  13 116.932 221.592  27
   1   0  14 429.586 185.657  46
  -1   1  14 5439.40 343.018  45
   1   1 -14 5944.79 391.415  31
  -1   1  14 6499.99 406.982  44
  -1   1  14 6832.92 433.895  46
  -1   1  13 11016.0 615.827  46
   1   1 -13 10721.2 500.230  37
   1   1 -13 12384.1 615.820  31
   1   1 -13 10644.8 570.364  28
  -1   1  13 11028.3 610.308  44
  -1   1  13 11841.7 631.288  27
  -1   1  13 10947.0 571.013  45
   1   1 -13 10221.7 1147.14  25
  -1   1  12 4143.59 945.649  17
  -1   1  12 4115.28 851.923  22
   1   1 -12 5006.41 937.880  57
  -1   1  12 4241.04 466.309  46
  -1   1  12 3388.79 821.289  19
   1   1 -12 3773.82 832.949  25
   1   1 -12 5080.47 928.487  16
   1   1 -12 4878.80 487.036  31
   1   1 -12 4483.26 446.739  28
   1   1 -12 4039.34 383.050  37
  -1   1  12 4356.28 454.424  45
   1   1 -12 3947.65 375.954  30
  -1   1  12 4685.54 493.723  27
   1   1 -12 3155.64 795.306  58
  -1   1  12 4202.69 467.018  44
  -1   1  11 6590.56 899.520  59
   1   1 -11 6455.92 1042.25  16
   1   1 -11 6558.41 554.580  31
  -1   1  11 7120.56 560.524  45
  -1   1  11 6562.96 563.230  46
  -1   1  11 6820.59 1090.35  19
   1   1 -11 6298.58 519.828  28
   1   1 -11 6947.99 1114.31  58
  -1   1  11 4938.91 939.593  22
   1   1 -11 6058.79 1033.73  25
   1   1 -11 5176.29 937.151  57
   1   1 -11 6570.35 478.633  30
   1   1 -11 6853.18 508.555  37
  -1   1  11 7118.64 577.064  44
  -1   1  11 6995.71 563.417  27
  -1   1  11 6831.22 1097.43  17
   1   1 -10 7182.97 1042.18  58
   1   1 -10 8714.43 601.097  31
  -1   1  10 7468.06 565.362  27
   1   1 -10 6125.07 984.132   4
   1   1 -10 8162.81 577.754  28
  -1   1  10 6061.28 1027.25  19
   1   1 -10 7796.55 1119.83  57
  -1   1  10 8346.13 575.958  46
  -1   1  10 5494.79 977.296  22
   1   1 -10 6477.39 1173.48  53
  -1   1  10 7945.27 515.409  26
  -1   1  10 7838.19 565.711  45
  -1   1  10 7646.88 564.432  44
  -1   1  10 7666.41 1338.93   3
   1   1 -10 8219.93 1155.77  16
  -1   1  10 6730.71 892.041  59
   1   1 -10 7183.19 509.534  37
   1   1 -10 7457.02 1143.20  25
   1   1 -10 7933.97 504.821  30
  -1   1  10 6762.06 1091.19  17
   1   1  -9 66429.8 1362.44  28
  -1   1   9 65265.7 1259.54  26
   1   1  -9 67206.5 2415.51  18
   1   1  -9 63138.3 1264.00  30
   1   1  -9 64951.6 1298.65  37
   1   1  -9 64234.6 2735.95   4
  -1   1   9 64353.1 2731.25  22
  -1   1   9 62143.4 2537.54  59
   1   1  -9 67214.3 2862.63  57
  -1   1   9 64305.7 1341.88  27
   1   1  -9 61676.5 1368.38  31
  -1   1   9 57948.3 2314.67  14
   1   1  -9 68300.5 2891.32  52
   1   1  -9 68279.2 3088.36  53
  -1   1   9 64425.2 2772.89  19
   1   1  -9 69267.2 2897.13  25
  -1   1   9 64441.3 2714.57  17
   1   1  -9 66519.7 2876.47  16
  -1   1   9 71651.3 3476.47   3
   1   1  -9 68367.7 2762.66  58
  -1   1   9 65405.8 1372.65  46
   1   1  -8 15122.5 1316.33  16
  -1   1   8 15393.9 1564.05   3
  -1   1   8 13611.0 1129.48  59
  -1   1   8 14537.1 1284.09  19
  -1   1   8 15814.9 1283.95  22
   1   1  -8 15191.3 1284.23  52
  -1   1   8 16081.4 1290.90  17
   1   1  -8 15464.7 1284.94  58
   1   1  -8 14035.0 1226.48   4
  -1   1   8 15224.8 1076.20  14
   1   1  -8 14275.1 1369.30  53
  -1   1   8 14241.2 1115.13  13
   1   1  -8 13644.8 1289.95  57
  -1   1   8 14895.2 625.779  27
   1   1  -8 16360.1 1352.57  25
   1   1  -8 15861.8 608.782  30
   1   1  -8 15180.5 1144.43  18
   1   1  -8 15172.5 632.321  31
   1   1  -8 15508.9 644.334  28
  -1   1   8 14918.3 577.661  26
  -1   1   7 68266.6 1065.60  26
  -1   1   7 69099.4 1157.16  27
   1   1  -7 71970.1 2492.78  25
   1   1  -7 75800.5 2557.42  52
   1   1  -7 72035.1 2445.82   4
   1   1  -7 69544.7 1184.79  28
  -1   1   7 72434.0 2472.29  19
   1   1  -7 69094.9 2476.87  57
   1   1  -7 70354.8 2432.68  58
  -1   1   7 70057.8 2865.82   3
   1   1  -7 69364.8 1145.45  30
  -1   1   7 71952.4 2249.70  59
  -1   1   7 66784.1 2037.81  14
  -1   1   7 72434.0 2265.57  13
   1   1  -7 75997.3 2722.75  53
   1   1  -7 72039.7 2225.89  18
  -1   1   7 69292.7 2351.86  17
  -1   1   7 72990.7 2476.62  22
   1   1  -7 71704.5 2487.26  16
   1   1  -6 139029. 3083.76  52
  -1   1   6 135628. 2929.63  10
  -1   1   6 139928. 3114.50  22
   1   1  -6 138542. 3128.82  25
   1   1  -6 139739. 3047.71   4
   1   1  -6 141253. 3320.24  53
  -1   1   6 143402. 3018.63  17
   1   1  -6 139486. 3119.30  57
   1   1  -6 136012. 2853.84  18
   1   1  -6 136641. 3070.59  58
  -1   1   6 131707. 2539.10  14
  -1   1   6 134542. 2569.96   7
   1   1  -6 132453. 3036.28  16
  -1   1   6 132332. 2200.23  55
  -1   1   6 134430. 2709.08  59
  -1   1   6 139908. 3105.66  19
  -1   1   6 137775. 3585.29   3
  -1   1   6 135664. 1445.84  27
  -1   1   5 13606.3 749.155   7
  -1   1   5 12584.3 1041.72   3
   1   1  -5 13170.1 919.355  58
   1   1  -5 13676.2 922.564  25
  -1   1   5 14307.0 822.884  59
   1   1  -5 14300.8 1023.28  53
  -1   1   5 13375.2 906.280  17
   1   1  -5 13587.6 861.129  18
  -1   1   5 13990.5 925.949  10
  -1   1   5 13305.9 640.704  55
  -1   1   5 14861.0 970.325  19
   1   1  -5 14310.9 965.657   4
   1   1  -5 14540.8 953.634  52
  -1   1   5 14113.0 775.970  14
   1   1  -5 15006.1 952.398  16
  -1   1   5 15029.6 990.631  22
   1   1  -5 13480.7 933.338  57
  -1   1   4 258312. 3217.92  17
  -1   1   4 247199. 3711.31   3
   1   1  -4 252761. 3308.40   4
  -1   1   4 249453. 2568.74   7
   1   1  -4 247688. 3226.61  57
   1   1  -4 252199. 3360.28  58
   1   1  -4 250415. 3236.50  16
  -1   1   4 252539. 3272.39  10
   1   1  -4 250245. 3238.00  52
   1   1  -4 248907. 3506.35  53
  -1   1   4 249966. 2665.59  14
  -1   1   4 257434. 3393.87  19
   1   1  -3 446065. 3720.90  16
  -1   1   3 436462. 4209.74   3
   1   1  -3 435294. 3833.77   5
   1   1  -3 440776. 3668.29  57
  -1   1   3 449101. 2749.52   7
   1   1  -3 433238. 3976.04  53
   1   1  -3 430552. 3803.23   4
   1   1  -3 446232. 3638.47  52
  -1   1   2 218247. 1683.75   2
   1   1  -2 224118. 2452.26  53
  -1   1   2 231039. 1372.86   7
   1   1  -2 224228. 2321.37   5
   1   1  -2 227565. 2408.19   4
  -1   1   2 223991. 2447.02   3
  -1   1   2 228668. 1456.68   1
   1   1  -1 337214. 2540.24  53
   1   1  -1 338791. 2499.70   5
  -1   1   1 339717. 2077.58   2
  -1   1   0 36145.3 566.863   4
   1   1   0 36480.2 870.833   5
   1   1   1 263438. 2439.17   3
  -1   1  -1 275101. 2199.51  12
  -1   1  -1 263438. 2167.59  53
  -1   1  -1 280807. 2265.99   4
  -1   1  -2 52052.1 1332.77  51
   1   1   2 51383.0 1376.05   3
   1   1   2 52965.6 1224.30   7
   1   1   2 53280.9 1175.88  55
  -1   1  -2 49237.2 997.995  52
  -1   1  -2 54723.2 1286.49   4
  -1   1  -2 52695.0 1271.58  53
  -1   1  -3 74181.1 1770.41  11
  -1   1  -3 70613.2 1759.94  57
   1   1   3 73505.1 1677.70  59
   1   1   3 71985.2 1596.96   7
  -1   1  -3 71648.1 1710.22   4
  -1   1  -3 68732.4 1493.63  52
   1   1   3 72495.8 1697.54  17
   1   1   3 69376.4 1529.07  55
   1   1   3 67820.1 1872.02   3
  -1   1  -3 71078.5 1761.70  53
   1   1   3 71465.2 1611.68  14
  -1   1  -3 72098.1 1415.35  56
  -1   1  -3 71312.1 1737.74  16
   1   1   4 11144.9 770.069   7
  -1   1  -4 10263.8 825.770   4
   1   1   4 11975.1 796.527  14
  -1   1  -4 10330.8 671.001  56
   1   1   4 10810.4 792.394  59
  -1   1  -4 10359.4 858.614  53
   1   1   4 10269.6 732.049  10
  -1   1  -4 11116.1 843.294  57
  -1   1  -4 11562.7 856.610  25
   1   1   4 10916.2 825.015  19
   1   1   4 11763.8 756.791  55
  -1   1  -4 10542.5 820.327  16
   1   1   4 11566.3 820.302  17
  -1   1  -4 10373.7 738.912  52
   1   1   4 11002.8 947.017   3
  -1   1  -4 9427.31 775.451  58
  -1   1  -5 88969.2 2543.51  53
  -1   1  -5 92555.0 2482.52  16
   1   1   5 89211.5 1128.49  26
   1   1   5 87580.6 2725.36   3
  -1   1  -5 89211.7 2297.18  52
  -1   1  -5 85303.8 2133.98  18
  -1   1  -5 93968.6 2561.85  57
  -1   1  -5 94418.3 2448.19   4
  -1   1  -5 91549.4 2382.26  58
   1   1   5 92369.4 2298.57  14
   1   1   5 89937.8 2150.11  10
   1   1   5 90739.4 2392.48  19
   1   1   5 94703.2 2398.80  59
   1   1   5 96011.6 2487.46  17
   1   1   5 91007.7 2148.86  55
  -1   1  -5 93635.3 2479.59  25
   1   1   5 92052.1 2299.75   7
  -1   1  -5 86889.0 1958.38  56
   1   1   5 89968.2 1185.65  27
  -1   1  -6 12695.4 1001.37  52
   1   1   6 12117.1 984.240   7
   1   1   6 14402.9 1062.86  22
  -1   1  -6 14784.5 1142.11  25
   1   1   6 13438.7 533.373  27
  -1   1  -6 12571.8 1135.12  53
   1   1   6 14670.6 1094.10  19
   1   1   6 12855.7 918.021  55
  -1   1  -6 12677.8 1019.71  58
   1   1   6 13186.1 948.750  10
  -1   1  -6 13010.4 949.893  18
   1   1   6 14018.2 1031.58  14
   1   1   6 13386.5 524.782  26
   1   1   6 13088.3 1295.84   3
  -1   1  -6 14511.0 1150.06  57
   1   1   6 13976.7 1113.06  17
  -1   1  -6 14309.0 1129.82  16
   1   1   6 14398.7 1095.70  59
  -1   1  -6 13652.7 556.599  28
  -1   1  -6 13223.4 1099.19   4
   1   1   7 14069.5 1209.18  17
  -1   1  -7 12580.4 1165.22   4
  -1   1  -7 13512.0 1194.93  25
  -1   1  -7 13044.0 584.675  31
   1   1   7 12614.6 1115.42  19
   1   1   7 13586.8 564.855  26
  -1   1  -7 13825.8 607.417  28
  -1   1  -7 13476.9 1244.95  57
   1   1   7 13305.8 575.854  27
   1   1   7 13048.8 1418.62   3
  -1   1  -7 12623.4 529.275  30
   1   1   7 12263.9 986.038  55
   1   1   7 13984.8 1185.95  59
  -1   1  -7 12528.7 968.011  18
   1   1   7 12831.7 1081.34  14
   1   1   7 11694.5 1032.64   7
   1   1   7 12932.7 1003.63  10
  -1   1  -7 14527.1 1257.84  16
  -1   1  -7 13555.0 1126.49  58
  -1   1  -7 13105.3 1273.12  53
   1   1   7 11707.6 1044.96  22
  -1   1  -7 11980.4 1104.64  52
   1   1   8 10950.3 1107.68   7
   1   1   8 8747.01 912.730  55
  -1   1  -8 12442.1 1258.84  25
   1   1   8 10606.3 1138.45  14
  -1   1  -8 11388.1 1195.62   4
   1   1   8 11567.8 602.682  27
   1   1   8 11420.8 578.057  26
  -1   1  -8 12566.1 550.981  30
   1   1   8 10238.9 1155.97  17
  -1   1  -8 11930.3 1236.48  16
   1   1   8 11603.1 574.709  34
  -1   1  -8 12131.1 1243.45  57
  -1   1  -8 12167.3 1345.15  53
   1   1   8 11811.9 607.654  46
   1   1   8 10774.4 1125.43  19
  -1   1  -8 10318.8 1098.03  52
   1   1   8 11051.8 1446.41   3
  -1   1  -8 11680.8 601.963  50
  -1   1  -8 13441.8 1188.82  58
  -1   1  -8 11469.3 621.200  28
  -1   1  -8 12024.8 595.943  31
   1   1   8 12315.3 1162.11  22
   1   1   8 10074.7 1143.11  59
  -1   1  -9 42808.1 1049.95  37
  -1   1  -9 44016.1 2429.13  25
   1   1   9 43404.6 2413.66  17
  -1   1  -9 44155.5 1030.47  30
  -1   1  -9 42870.6 1121.84  50
   1   1   9 44324.5 1111.13  34
  -1   1  -9 44476.6 2474.16   4
   1   1   9 40653.0 2245.33  59
   1   1   9 44103.1 2260.01  22
   1   1   9 49455.9 3050.70   3
   1   1   9 45044.8 1192.39  46
   1   1   9 39843.7 2205.03  19
  -1   1  -9 41831.8 2190.54  58
  -1   1  -9 45067.5 2504.67  57
  -1   1  -9 45712.2 1231.48  28
   1   1   9 44287.5 1192.72  27
   1   1   9 42138.1 2217.72  14
  -1   1  -9 43313.5 2444.53  16
  -1   1  -9 45442.5 1181.42  31
   1   1   9 44626.2 1152.60  26
   1   1  10 116154. 3841.85  14
   1   1  10 122397. 1972.36  44
  -1   1 -10 119543. 1741.24  37
   1   1  10 117334. 3966.41  59
   1   1  10 124827. 2043.53  27
  -1   1 -10 123854. 4217.74  16
   1   1  10 122658. 4169.93  17
   1   1  10 122333. 2036.14  46
  -1   1 -10 123409. 1982.30  31
   1   1  10 117422. 1825.43  34
  -1   1 -10 118836. 1893.82  50
   1   1  10 118224. 1856.13  45
   1   1  10 121988. 1926.84  26
  -1   1 -10 124713. 4175.06  25
  -1   1 -10 127805. 2065.90  28
   1   1  10 114484. 3800.38  19
  -1   1 -10 125328. 4322.15  57
   1   1  10 111497. 3597.07  22
  -1   1 -10 119569. 3727.65  58
  -1   1 -11 12358.9 1360.27  25
   1   1  11 13302.0 733.655  46
   1   1  11 13015.8 692.394  44
   1   1  11 12857.7 723.456  27
  -1   1 -11 10433.5 1315.63  16
   1   1  11 12060.9 632.288  45
  -1   1 -11 12458.9 708.529  28
  -1   1 -11 13272.6 695.266  31
   1   1  11 10501.9 1224.36  59
   1   1  11 12142.7 649.220  26
  -1   1 -11 12040.1 636.559  50
   1   1  11 10700.2 1221.54  14
   1   1  11 11841.9 1400.95  17
   1   1  11 9750.63 1124.87  19
  -1   1 -11 11979.0 1343.53  57
   1   1  11 11605.2 610.911  34
  -1   1 -12 1574.19 330.235  31
   1   1  12 916.475 228.275  45
   1   1  12 1596.55 333.739  27
  -1   1 -12 1237.32 319.239  28
  -1   1 -12 1122.38 538.267  25
   1   1  12 1249.80 288.909  44
   1   1  12 1721.15 369.765  46
   1   1  12 1483.94 314.469  26
   1   1  12 2008.62 539.742  59
  -1   1 -12 1511.35 270.261  50
   1   1  13-73.8093 231.589  27
  -1   1 -13-44.0327 210.155  28
  -1   1 -13-14.5843 205.170  31
   1   1  13-90.2898 192.210  44
   1   1  13-77.0638 243.366  46
   1   1  14 4126.51 297.748  46
  -1   2  14 20.7061 174.787  46
   1   2 -14 3.67862 135.383  37
  -1   2  14 15.8452 170.017  45
  -1   2  14-10.2564 181.140  44
   1   2 -14 12.4794 176.122  31
  -1   2  13 307.312 222.978  45
   1   2 -13-598.051 446.166  25
   1   2 -13 108.941 177.392  30
  -1   2  13 718.294 278.344  44
  -1   2  13 402.883 252.525  46
   1   2 -13 459.124 220.920  37
  -1   2  13 193.389 199.787  39
   1   2 -13 407.230 250.405  31
  -1   2  13 313.752 238.712  27
  -1   2  12 43.3722 403.585  17
   1   2 -12 1174.01 396.217  57
   1   2 -12 671.335 250.112  30
  -1   2  12 212.170 442.172  22
   1   2 -12 563.899 474.294  25
   1   2 -12 873.083 288.746  28
   1   2 -12 1379.06 658.445  58
  -1   2  12 1020.92 310.765  45
  -1   2  12 1231.88 317.408  27
  -1   2  12 1239.15 585.310  19
  -1   2  12 864.725 302.600  46
   1   2 -12 807.439 335.621  31
   1   2 -12 698.302 267.166  37
   1   2 -12 297.857 290.882  16
  -1   2  12 665.895 332.857  44
  -1   2  11 3531.82 822.281  19
   1   2 -11 4673.38 449.967  37
   1   2 -11 4070.13 418.797  30
  -1   2  11 5036.47 504.052  45
  -1   2  11 4720.52 501.667  46
  -1   2  11 5121.59 514.302  44
  -1   2  11 3786.48 839.012  17
   1   2 -11 4529.81 790.624  57
   1   2 -11 4341.37 436.048  28
  -1   2  11 4235.23 881.808  22
   1   2 -11 4644.36 892.989  16
   1   2 -11 5055.74 503.905  31
   1   2 -11 4824.08 931.511  25
   1   2 -11 4897.60 915.804  58
  -1   2  11 4245.02 464.791  27
  -1   2  10 11460.3 1636.82   3
  -1   2  10 15245.0 744.367  46
   1   2 -10 15175.0 695.771  30
  -1   2  10 13098.0 685.954  27
   1   2 -10 14436.3 1429.58  57
   1   2 -10 15119.3 707.379  28
   1   2 -10 14386.9 717.382  37
   1   2 -10 14372.2 1456.16  25
  -1   2  10 13020.8 1414.51  22
  -1   2  10 14461.2 1434.41  17
   1   2 -10 13781.3 1608.48  53
   1   2 -10 13494.2 1279.73  18
   1   2 -10 14293.7 1468.04  58
  -1   2  10 15597.6 1509.41  19
   1   2 -10 14878.6 746.585  31
   1   2 -10 15395.6 1549.16  16
   1   2 -10 14184.4 1448.37   4
   1   2  -9 28578.1 1907.35  57
   1   2  -9 29062.0 1937.69   4
  -1   2   9 29748.8 1877.54  17
   1   2  -9 28921.2 2086.62  53
  -1   2   9 29808.4 953.717  46
   1   2  -9 28663.5 1901.65  16
  -1   2   9 30019.1 2002.96  22
   1   2  -9 29629.6 909.864  30
   1   2  -9 27971.4 1916.32  58
  -1   2   9 28038.2 1906.49  19
   1   2  -9 30298.7 925.154  28
   1   2  -9 29912.5 950.494  31
   1   2  -9 29852.4 928.425  37
   1   2  -9 31778.2 2028.33  25
  -1   2   9 26109.9 1748.45  13
  -1   2   9 27223.6 1669.53  59
   1   2  -9 27004.8 1694.58  18
  -1   2   9 30746.7 950.932  27
  -1   2   9 29932.7 2284.89   3
  -1   2   8 31314.2 1902.47  22
  -1   2   8 30586.9 1539.20  14
  -1   2   8 35323.9 1987.39  19
   1   2  -8 31725.4 1848.33  57
  -1   2   8 31599.3 885.963  27
   1   2  -8 33108.2 1932.47  25
   1   2  -8 35265.3 1983.92  58
   1   2  -8 32517.9 884.136  28
  -1   2   8 31420.9 1623.14  59
   1   2  -8 32300.6 1778.33  18
  -1   2   8 32077.1 1815.39  17
   1   2  -8 32137.4 914.502  31
  -1   2   8 31798.7 2188.53   3
   1   2  -8 31194.7 1859.49  16
   1   2  -8 32553.9 2019.79  53
   1   2  -8 33393.4 1936.53   4
   1   2  -8 32165.7 916.765  30
   1   2  -7 40982.0 1786.94  52
  -1   2   7 41441.0 1614.78  14
   1   2  -7 40548.1 899.076  28
  -1   2   7 42635.7 937.136  27
  -1   2   7 41185.5 1950.80  10
   1   2  -7 44226.7 2066.61  58
  -1   2   7 41306.6 2034.37  19
  -1   2   7 43457.9 2045.00  22
   1   2  -7 41887.3 2020.82   4
   1   2  -7 41552.4 954.106  30
   1   2  -7 40812.5 949.652  31
   1   2  -7 41813.2 1894.23  18
  -1   2   7 42877.4 2268.61   3
   1   2  -7 42330.6 2002.02  25
   1   2  -7 44293.4 2002.19  16
   1   2  -7 41856.1 1958.95  57
   1   2  -7 42986.3 2105.21  53
  -1   2   7 42277.0 1735.10  59
  -1   2   7 43618.1 1943.49  17
  -1   2   6 101090. 1302.66  27
   1   2  -6 103871. 2846.57  25
  -1   2   6 102431. 2739.93  17
  -1   2   6 101977. 2278.85  14
  -1   2   6 99005.9 3068.15   3
   1   2  -6 99262.9 2702.16  18
  -1   2   6 104511. 2906.80  19
  -1   2   6 103650. 2840.83  10
  -1   2   6 107411. 2925.31  22
   1   2  -6 101984. 2500.12  52
   1   2  -6 97046.7 2647.91  57
   1   2  -6 98643.6 2809.49  58
  -1   2   6 99276.3 2392.91  59
   1   2  -6 101901. 2940.80  53
  -1   2   6 98767.0 2132.45   7
   1   2  -6 105107. 2890.79   4
   1   2  -6 103399. 2752.83  16
   1   2  -5 16324.2 916.172  52
   1   2  -5 16386.7 1106.49  53
  -1   2   5 15940.9 1155.30   3
  -1   2   5 16690.5 790.620   7
   1   2  -5 17329.7 1046.92  57
   1   2  -5 15939.8 1048.20  18
  -1   2   5 18227.6 1169.93  10
  -1   2   5 16541.8 895.613  59
   1   2  -5 16341.0 1042.91  16
   1   2  -5 17312.1 1110.62  58
  -1   2   5 17350.6 1043.54  17
   1   2  -5 17322.4 1113.01  25
  -1   2   5 17362.2 1106.71  19
  -1   2   5 16567.4 858.061  14
   1   2  -5 16792.2 1121.24   4
   1   2  -4 37576.4 1431.09   4
  -1   2   4 36334.8 1460.21  10
  -1   2   4 36438.2 1422.15  19
   1   2  -4 34930.3 1391.59  18
   1   2  -4 37182.7 1459.11  53
   1   2  -4 36593.9 1322.98  57
   1   2  -4 38105.8 1404.22  25
  -1   2   4 36672.7 902.584  55
  -1   2   4 36813.4 1008.58   7
   1   2  -4 37099.0 1195.10  52
   1   2  -4 36112.4 1427.85  58
   1   2  -4 37451.5 1340.75  16
  -1   2   4 35155.8 1472.03   3
   1   2  -4 35849.7 1313.56   5
  -1   2   4 36182.7 1102.27  14
  -1   2   4 34904.5 1289.74  17
  -1   2   3 289269. 3494.66   3
   1   2  -3 296041. 3143.71  57
   1   2  -3 296950. 3552.94  53
  -1   2   3 296798. 2735.30  54
   1   2  -3 295924. 3593.34   4
  -1   2   3 298458. 3227.49  17
  -1   2   3 294875. 2650.47   1
   1   2  -3 297233. 3253.63  16
   1   2  -3 299156. 3583.09  58
  -1   2   3 291490. 2725.43  14
   1   2  -3 296588. 2842.72  52
   1   2  -3 284831. 3201.15   5
  -1   2   3 286224. 3610.61  10
  -1   2   3 293149. 2424.32   7
  -1   2   2 46893.2 1192.96   3
   1   2  -2 46496.7 1378.82   4
   1   2  -2 46837.9 1267.56  53
  -1   2   2 47500.7 852.677   2
   1   2  -2 46262.8 1177.53   5
  -1   2   2 47667.2 923.112   7
   1   2  -2 48065.8 1257.30  11
   1   2  -2 48106.2 1312.32  51
  -1   2   1 869371. 3930.22   3
   1   2  -1 875199. 4819.71   5
   1   2  -1 877562. 4799.94  53
   1   2  -1 896831. 4560.56  11
  -1   2   1 898053. 4300.78   2
   1   2   0 152435. 2136.23   5
  -1   2   0 153996. 1730.58   4
  -1   2  -1 55435.7 1176.22  56
  -1   2  -1 59724.4 1267.58   4
   1   2   1 58353.5 1421.14   1
   1   2   1 58613.6 1167.51   3
  -1   2  -1 57711.1 1244.38  12
  -1   2  -1 58148.3 1035.88  53
   1   2   1 58614.8 1420.23   7
   1   2   2 7919.29 594.896   1
  -1   2  -2 7498.53 546.454  53
   1   2   2 7225.47 583.137   3
   1   2   2 7806.88 591.417  14
  -1   2  -2 8376.00 679.894  51
   1   2   2 7838.13 588.229  55
  -1   2  -2 8138.41 667.097  57
  -1   2  -2 7547.95 595.790   4
   1   2   2 8031.77 621.704  54
  -1   2  -2 7622.08 631.502  11
  -1   2  -2 7932.32 478.065  56
   1   2   2 8370.48 613.889   7
  -1   2  -3 13792.4 628.415  56
  -1   2  -3 13607.9 900.866  16
   1   2   3 13499.2 836.744  59
  -1   2  -3 13572.8 868.094   4
   1   2   3 12889.8 891.930   3
  -1   2  -3 13284.8 908.610  51
  -1   2  -3 14082.7 836.052  53
   1   2   3 13480.5 810.109  14
  -1   2  -3 13246.8 886.340  11
  -1   2  -3 12321.3 863.288  57
   1   2   3 13414.3 760.571  55
   1   2   3 13869.5 843.980  54
   1   2   3 13485.3 791.806   7
   1   2   4 41686.7 1465.07  14
   1   2   4 40551.9 1367.32  55
   1   2   4 40859.0 1498.05  59
  -1   2  -4 40148.6 1590.90  16
  -1   2  -4 39258.4 1102.87  56
  -1   2  -4 39849.3 1622.22  11
   1   2   4 40962.9 1701.04   3
   1   2   4 40945.3 1538.06  17
  -1   2  -4 38546.5 1578.80  57
  -1   2  -4 39088.3 1542.42  53
  -1   2  -4 40995.8 1557.04   4
   1   2   4 39701.6 1413.66   7
  -1   2  -4 38224.5 1110.35  52
  -1   2  -4 40556.9 1620.54  25
  -1   2  -5 16033.9 554.429  28
   1   2   5 15388.9 1243.90   3
   1   2   5 18057.0 1015.71  55
  -1   2  -5 16098.8 1133.40  58
   1   2   5 17447.5 1176.78  19
  -1   2  -5 16673.0 1188.03  16
   1   2   5 17018.7 1073.57  14
   1   2   5 16840.9 1092.25  59
   1   2   5 16072.4 520.854  26
  -1   2  -5 15220.9 1117.05  25
   1   2   5 14944.1 990.984   7
   1   2   5 17362.9 1138.22  10
  -1   2  -5 15682.1 1178.99  57
  -1   2  -5 15146.7 846.556  52
  -1   2  -5 15945.4 1152.73  53
  -1   2  -5 17193.8 1160.89   4
   1   2   5 16960.4 564.723  27
   1   2   5 15730.3 1109.50  17
  -1   2  -6 14889.6 1232.03  53
   1   2   6 16385.8 1257.48  17
  -1   2  -6 16664.9 1259.29   4
   1   2   6 15997.4 604.511  27
   1   2   6 15524.2 1384.48   3
  -1   2  -6 15304.6 1232.64  58
  -1   2  -6 14999.4 589.714  28
   1   2   6 16545.3 1179.00  10
   1   2   6 15708.8 1207.10  19
   1   2   6 15939.0 556.980  26
   1   2   6 14715.9 1005.51  55
   1   2   6 14505.6 1065.26   7
  -1   2  -6 14740.3 1090.13  18
   1   2   6 16389.1 1139.62  14
  -1   2  -6 14933.9 1228.87  25
   1   2   6 15124.0 1152.15  59
  -1   2  -6 16318.2 1249.84  16
  -1   2  -6 16255.1 1288.35  57
   1   2   7 25072.1 1673.53  19
   1   2   7 25323.6 1530.62  10
   1   2   7 26985.1 1552.98  14
   1   2   7 25881.5 1516.16   7
  -1   2  -7 24857.5 1694.73  16
   1   2   7 25813.5 1581.50  59
  -1   2  -7 28656.2 1738.91   4
   1   2   7 27156.9 825.827  27
  -1   2  -7 27324.2 1790.28  57
   1   2   7 28576.6 1765.49  17
  -1   2  -7 26356.0 1747.69  53
  -1   2  -7 27288.9 828.328  28
  -1   2  -7 28617.8 1766.84  25
   1   2   7 27004.2 1942.60   3
  -1   2  -7 26324.4 1538.11  18
   1   2   7 23392.3 1318.14  55
  -1   2  -7 25923.1 830.383  31
   1   2   7 27002.3 775.253  26
   1   2   7 26776.4 1667.65  22
  -1   2  -7 26173.9 1654.36  58
   1   2   8 8740.96 1076.12  59
  -1   2  -8 8947.51 1155.10  53
  -1   2  -8 8734.49 1087.44   4
  -1   2  -8 7521.25 1008.64  58
   1   2   8 7440.04 1034.64  19
   1   2   8 7880.28 986.118  14
   1   2   8 9663.62 523.337  34
  -1   2  -8 8408.29 538.659  28
   1   2   8 8682.00 1051.51  22
   1   2   8 9489.20 1271.92   3
  -1   2  -8 10034.7 1170.32  16
  -1   2  -8 8366.21 1095.06  57
   1   2   8 8239.74 1065.66  17
  -1   2  -8 8926.37 522.066  50
   1   2   8 9157.03 522.770  26
   1   2   8 8386.41 988.877   7
  -1   2  -8 9019.81 1027.12  18
  -1   2  -8 8891.46 549.515  31
   1   2   8 8698.26 996.044  10
  -1   2  -8 9235.35 524.977  30
   1   2   8 9481.78 583.649  27
  -1   2  -8 10146.2 1239.30  25
   1   2   9 24894.4 1822.30  19
   1   2   9 27230.8 893.081  26
  -1   2  -9 27827.8 2011.63  57
   1   2   9 26106.2 1916.42  17
  -1   2  -9 27884.3 2016.07   4
  -1   2  -9 29566.7 2034.91  25
  -1   2  -9 27405.3 2003.02  16
  -1   2  -9 26266.8 1854.12  58
   1   2   9 27964.2 872.923  34
   1   2   9 26509.1 1756.60  14
  -1   2  -9 27425.8 872.200  30
   1   2   9 29097.8 984.663  46
  -1   2  -9 26912.2 883.774  50
  -1   2  -9 27274.6 961.174  31
   1   2   9 23871.0 1723.54  22
   1   2   9 28010.9 2363.47   3
   1   2   9 27637.5 955.281  27
   1   2   9 26237.3 1804.73  59
  -1   2  -9 28171.4 960.669  28
   1   2  10 8218.42 1083.61  59
  -1   2 -10 7634.50 1121.11  25
  -1   2 -10 9633.98 1275.90  57
   1   2  10 9169.97 557.540  34
  -1   2 -10 8722.72 586.465  28
   1   2  10 7176.75 1042.55  22
   1   2  10 9052.68 625.191  46
   1   2  10 9038.25 625.314  27
   1   2  10 8689.11 1178.21  17
   1   2  10 8102.07 542.059  26
  -1   2 -10 8585.65 544.629  37
  -1   2 -10 9440.45 1263.48  16
  -1   2 -10 9640.37 639.378  31
   1   2  10 7466.60 1017.20  14
   1   2  10 8049.20 1154.96  19
  -1   2 -10 7819.62 1121.09  58
  -1   2 -10 8649.54 535.031  50
  -1   2 -10 8217.86 521.763  30
  -1   2 -11 13688.9 1378.64  58
   1   2  11 15550.7 710.400  45
  -1   2 -11 15388.8 631.444  30
   1   2  11 12558.4 1320.53  22
   1   2  11 13953.4 1467.10  17
  -1   2 -11 15844.7 1514.92  57
   1   2  11 12755.2 1320.32  19
   1   2  11 16526.3 779.172  46
   1   2  11 15228.3 686.694  26
  -1   2 -11 16699.6 1583.80  25
   1   2  11 14417.8 1355.07  59
  -1   2 -11 15887.7 655.923  37
  -1   2 -11 16134.5 749.913  31
  -1   2 -11 14215.3 1457.71  16
   1   2  11 16774.1 767.544  44
  -1   2 -11 15273.8 730.832  28
   1   2  11 16705.2 778.764  27
  -1   2 -12 1093.22 551.456  25
   1   2  12 862.697 248.963  45
  -1   2 -12 1416.86 312.582  31
   1   2  12 1414.71 307.084  44
  -1   2 -12 1033.14 226.963  37
   1   2  12 1822.06 339.955  46
   1   2  12 1724.75 322.306  27
  -1   2 -12 1245.31 289.252  28
   1   2  13 691.413 223.335  44
   1   2  13 930.035 194.663  45
   1   2  13 963.575 259.275  46
  -1   2 -13 867.544 226.496  31
   1   2  14 560.390 165.724  46
  -1   3  14 1610.08 202.984  46
  -1   3  14 1907.30 229.490  44
   1   3 -14 1674.03 185.680  37
   1   3 -14 1643.46 211.599  31
  -1   3  14 1507.34 202.916  45
  -1   3  13-55.4721 205.614  45
   1   3 -13 290.609 223.078  31
   1   3 -13-32.8350 171.000  30
  -1   3  13 288.010 232.493  46
  -1   3  13 36.0782 227.917  44
   1   3 -13-16.7654 201.820  37
  -1   3  12 1246.73 302.909  46
   1   3 -12 1374.06 308.845  37
  -1   3  12 1839.50 607.332  22
  -1   3  12 1322.62 316.961  45
   1   3 -12 1188.99 264.098  30
  -1   3  12 2792.11 766.535  19
  -1   3  12 1311.78 339.891  44
   1   3 -12-368.622 416.099  25
   1   3 -12 1041.62 665.161  58
  -1   3  12 1722.05 320.744  27
   1   3 -12 1322.91 318.503  31
   1   3 -11 19948.4 1730.44  58
   1   3 -11 18158.7 1625.81  16
  -1   3  11 19755.2 807.356  27
   1   3 -11 19409.5 731.028  29
   1   3 -11 16684.3 1453.95  18
   1   3 -11 19209.6 805.674  37
   1   3 -11 18628.3 1552.83  57
  -1   3  11 20263.9 865.661  44
  -1   3  11 18945.4 800.411  46
   1   3 -11 20440.9 830.693  31
  -1   3  11 17140.8 1557.27  17
   1   3 -11 19561.0 1701.81  25
  -1   3  11 17104.9 1616.78  22
   1   3 -11 20641.9 810.479  30
  -1   3  11 18551.3 1687.67  19
  -1   3  10 5419.53 1005.54  19
  -1   3  10 6617.78 506.167  27
  -1   3  10 4631.71 995.534  22
   1   3 -10 6784.71 1058.87  25
   1   3 -10 4992.87 1022.46  58
  -1   3  10 5322.62 902.568  17
   1   3 -10 6737.99 954.354  57
   1   3 -10 6538.53 519.125  37
  -1   3  10 6704.87 527.128  46
  -1   3  10 5557.49 931.181  13
   1   3 -10 6009.86 1015.47  16
   1   3 -10 6626.47 945.507  18
   1   3 -10 6940.32 539.806  31
   1   3 -10 6556.49 531.491  30
   1   3  -9 25351.8 1837.98  16
   1   3  -9 24785.1 1884.45  58
   1   3  -9 25622.7 1910.93   4
  -1   3   9 25191.5 870.911  27
   1   3  -9 25101.3 903.248  31
   1   3  -9 23393.0 1713.81  18
  -1   3   9 26223.3 1957.30  19
  -1   3   9 25414.1 2093.15   3
   1   3  -9 23100.3 1775.58  25
  -1   3   9 25943.3 895.618  46
  -1   3   9 23461.7 1821.51  22
   1   3  -9 24961.1 910.364  30
  -1   3   9 24058.9 1790.36  13
   1   3  -9 22876.7 1717.41  57
  -1   3   9 24224.7 1784.14  17
   1   3  -9 25668.8 2002.88  53
   1   3  -8 39914.5 2159.68  16
  -1   3   8 40833.9 2122.55  17
   1   3  -8 41116.3 1091.99  30
   1   3  -8 40166.7 2172.21  18
  -1   3   8 43601.7 2335.85  22
   1   3  -8 31703.5 1973.37  58
  -1   3   8 40472.7 1024.91  27
  -1   3   8 41270.3 2288.49  19
   1   3  -8 40055.9 2211.67  25
   1   3  -8 43514.7 2311.38   4
   1   3  -8 38269.6 2056.42  57
   1   3  -8 39884.7 1049.68  31
  -1   3   8 38123.3 2344.57   3
   1   3  -8 40957.2 2316.29  53
  -1   3   8 40417.3 2215.43  10
  -1   3   7 6247.06 839.591  17
  -1   3   7 6144.11 972.852  22
   1   3  -7 6405.78 905.611  25
   1   3  -7 5378.37 825.574  57
  -1   3   7 5427.13 674.517  59
  -1   3   7 4924.59 877.442   3
   1   3  -7 5953.70 431.194  31
   1   3  -7 6228.02 440.420  30
   1   3  -7 5916.10 853.075  18
   1   3  -7 5753.19 850.784  16
  -1   3   7 6318.70 423.525  27
   1   3  -7 5632.87 875.470  53
  -1   3   7 5417.56 887.503  10
   1   3  -7 5801.74 904.686  58
  -1   3   7 6718.27 952.592  19
   1   3  -7 5432.75 836.688   4
   1   3  -6 19872.6 1379.57  18
  -1   3   6 21190.0 1329.29  17
  -1   3   6 20716.5 649.059  27
  -1   3   6 19859.2 1411.54  19
   1   3  -6 21614.6 1408.18  25
   1   3  -6 20160.3 1417.30   4
   1   3  -6 20316.1 1316.36  16
  -1   3   6 20871.5 1133.10  14
   1   3  -6 20771.1 1299.07  57
  -1   3   6 19119.8 1409.99  10
   1   3  -6 20218.5 1442.65  58
  -1   3   6 17979.6 1342.88   3
  -1   3   6 19861.3 1155.34  59
   1   3  -6 20774.8 1413.60  53
   1   3  -5 187336. 3453.25  57
   1   3  -5 193228. 3861.25  58
   1   3  -5 195493. 3625.13  16
  -1   3   5 193180. 3558.63  17
  -1   3   5 192391. 3971.40  10
  -1   3   5 190876. 3138.54  59
  -1   3   5 201611. 3936.08  19
  -1   3   5 183479. 3743.99   3
   1   3  -5 192848. 3828.14  18
   1   3  -5 194532. 3909.99   4
  -1   3   5 188805. 1706.74  27
  -1   3   5 194058. 3044.77  14
   1   3  -5 190348. 3760.11  53
  -1   3   5 188340. 2692.52   7
   1   3  -5 200360. 3734.13  25
   1   3  -4 10123.2 738.246   5
  -1   3   4 9110.66 567.417   7
   1   3  -4 9326.72 779.509  16
  -1   3   4 9062.97 801.167   3
  -1   3   4 9733.80 666.708  14
   1   3  -4 9247.14 864.092   4
  -1   3   4 10428.5 732.428  59
  -1   3   4 9256.63 777.556  17
  -1   3   4 8601.98 893.885  10
   1   3  -4 10031.2 909.337  58
   1   3  -4 9141.26 735.756  57
   1   3  -4 8770.71 804.878  53
   1   3  -4 8392.69 850.268  18
   1   3  -4 9605.64 809.273  25
   1   3  -3 4358.53 596.983   4
  -1   3   3 4332.30 475.265  54
  -1   3   3 5107.96 434.033   7
   1   3  -3 4970.76 602.372  11
   1   3  -3 5143.59 620.444  58
  -1   3   3 4325.75 500.121   3
  -1   3   3 4080.75 409.762  55
  -1   3   3 4583.03 444.485  14
   1   3  -3 4069.52 454.419  57
  -1   3   3 4818.13 494.457   1
   1   3  -3 4808.94 543.521  25
   1   3  -3 4695.55 528.607  16
   1   3  -3 4612.77 480.954   5
   1   3  -3 4442.36 363.436  52
   1   3  -3 4250.89 529.256  53
   1   3  -2 6399.70 653.093   4
   1   3  -2 5956.42 621.261  51
  -1   3   2 6657.71 419.078   2
   1   3  -2 5857.27 464.954  57
  -1   3   2 5969.34 476.868   3
   1   3  -2 6079.58 499.631   5
   1   3  -2 6254.29 585.278  11
   1   3  -2 5946.13 492.456  16
  -1   3   2 6389.83 477.237   7
   1   3  -2 6170.82 544.354  53
   1   3  -1 75129.7 1814.46  51
   1   3  -1 76751.0 1639.53   5
   1   3  -1 74144.1 1686.84  11
   1   3  -1 74158.1 1580.16  53
  -1   3   0 13104.0 675.465   4
   1   3   0 12367.7 660.015  53
   1   3   0 13118.7 770.006   5
   1   3   1 87572.1 2026.25   7
  -1   3  -1 88511.1 1824.84   4
  -1   3  -1 82678.0 1191.12  53
   1   3   1 88648.8 2113.29   1
  -1   3  -2 67608.2 2029.56  11
  -1   3  -2 67228.9 1421.45  56
  -1   3  -2 66289.4 1524.22  12
  -1   3  -2 68740.8 1801.45   4
   1   3   2 69523.4 1847.78   7
   1   3   2 64144.7 1489.36   3
   1   3   2 65766.7 1782.29  55
   1   3   2 64967.2 1433.43  15
  -1   3  -2 67003.1 1476.01  53
  -1   3  -2 67487.9 2083.84  51
  -1   3  -2 67081.2 1895.64  57
   1   3   2 67627.1 1875.16  54
   1   3   2 68430.2 1884.99   1
  -1   3  -3 12378.3 936.167  57
   1   3   3 12295.0 890.784  54
  -1   3  -3 12307.7 937.181  16
  -1   3  -3 9677.90 901.006  51
   1   3   3 11937.9 829.264   3
  -1   3  -3 12116.7 870.580   4
   1   3   3 12475.6 843.055   7
   1   3   3 13530.0 882.180  55
  -1   3  -3 12442.0 798.589  53
  -1   3  -3 12562.1 985.398  11
   1   3   3 12531.2 861.445  14
  -1   3  -4 119208. 2704.53  53
   1   3   4 112075. 1255.12  26
   1   3   4 114296. 2679.08  59
  -1   3  -4 118429. 2917.80  16
   1   3   4 116042. 2653.88  14
   1   3   4 115288. 2805.91   3
   1   3   4 116520. 2467.73  55
  -1   3  -4 123282. 2897.49   4
  -1   3  -4 117526. 2916.53  25
  -1   3  -4 121784. 3073.42  11
   1   3   4 112843. 2802.85  17
   1   3   4 114707. 2578.10   7
  -1   3  -4 115196. 2863.11  57
   1   3   5 8748.68 915.933   3
   1   3   5 8129.02 832.710  14
   1   3   5 9360.61 949.884  17
  -1   3  -5 9057.07 902.015  53
   1   3   5 8379.57 796.139   7
  -1   3  -5 8995.30 926.863   4
   1   3   5 8695.02 892.923  59
  -1   3  -5 8709.38 443.406  28
   1   3   5 8947.60 421.197  26
   1   3   5 8542.26 771.902  55
  -1   3  -5 9256.50 948.946  57
  -1   3  -5 8144.35 934.654  25
  -1   3  -5 9181.13 947.606  16
  -1   3  -5 9492.79 980.336  58
   1   3   6 21365.4 1393.96  59
  -1   3  -6 21935.0 1546.46  25
  -1   3  -6 20911.7 1474.44   4
   1   3   6 21640.2 1598.50   3
   1   3   6 19947.9 700.888  27
   1   3   6 20293.7 1444.26  17
  -1   3  -6 20149.3 1512.47  57
  -1   3  -6 20503.3 1496.86  16
  -1   3  -6 20130.5 1413.25  53
   1   3   6 20776.6 1217.29  55
   1   3   6 20314.3 641.446  26
   1   3   6 19620.3 1253.59   7
  -1   3  -6 20830.7 692.137  28
  -1   3  -6 20764.1 1445.54  18
   1   3   6 20326.8 1455.23  10
   1   3   6 22557.2 1549.75  19
  -1   3  -6 19778.6 1468.45  58
   1   3   6 20607.6 1328.85  14
   1   3   7 276.329 538.081  19
  -1   3  -7 1619.50 542.946  53
   1   3   7 1457.48 523.550   3
  -1   3  -7 1778.75 665.297  16
   1   3   7 484.245 524.017  17
   1   3   7 5.57238 302.140  10
   1   3   7 772.608 238.607  26
  -1   3  -7 1474.44 674.076  25
   1   3   7 606.024 477.299  59
  -1   3  -7 1467.30 545.812  18
   1   3   7 742.514 445.058  14
   1   3   7 1136.57 420.201   7
  -1   3  -7 1065.28 534.018  57
  -1   3  -7 728.928 428.184   4
  -1   3  -7 1043.80 279.239  28
  -1   3  -7 651.587 266.463  31
   1   3   7 918.039 286.693  27
  -1   3  -7 273.094 463.719  58
   1   3   8 31558.4 897.851  26
  -1   3  -8 31315.1 1008.31  31
  -1   3  -8 31563.5 2073.73  58
   1   3   8 29464.2 1806.31  59
   1   3   8 31279.6 1947.35  10
  -1   3  -8 32548.3 978.323  30
  -1   3  -8 31765.7 2066.66  16
   1   3   8 31713.3 1836.14  14
   1   3   8 32230.6 2295.34   3
  -1   3  -8 30476.5 2046.49  25
  -1   3  -8 31446.4 2052.33   4
   1   3   8 31317.0 2095.85  19
   1   3   8 33966.0 1025.94  27
  -1   3  -8 31781.0 2054.43  57
  -1   3  -8 30211.0 1860.05  18
  -1   3  -8 32019.8 2077.66  53
  -1   3  -8 33639.0 980.414  28
   1   3   8 34295.7 2135.05  17
   1   3   8 27050.2 1884.36  22
   1   3   9 58750.3 2790.06  22
  -1   3  -9 65000.2 3007.50  25
  -1   3  -9 59658.4 2946.84   4
  -1   3  -9 62899.9 1361.38  30
   1   3   9 57402.5 2624.75  59
  -1   3  -9 63682.9 3005.90  16
   1   3   9 55270.6 2495.54  14
  -1   3  -9 58520.4 2872.47  58
  -1   3  -9 63781.9 1375.48  28
   1   3   9 61456.6 3287.64   3
   1   3   9 61176.0 2902.21  19
  -1   3  -9 62451.6 1428.60  31
   1   3   9 63018.8 2917.91  17
  -1   3  -9 59884.1 2907.30  57
   1   3   9 56150.1 1219.50  26
   1   3   9 62707.8 1412.33  27
  -1   3  -9 59911.7 2641.99  18
   1   3  10 35412.9 2163.43  22
  -1   3 -10 37731.9 1140.72  31
  -1   3 -10 37078.3 1063.20  28
   1   3  10 38154.7 1126.76  27
  -1   3 -10 36980.4 1045.66  30
   1   3  10 37177.3 2281.81  17
   1   3  10 36313.5 2247.82  19
   1   3  10 37158.9 2106.14  59
   1   3  10 38608.7 1148.84  46
  -1   3 -10 36803.3 2302.95  58
  -1   3 -10 37746.8 1082.83  37
  -1   3 -10 39017.9 2376.54  57
  -1   3 -10 37055.5 2340.15  25
  -1   3 -10 38996.2 2389.49  16
   1   3  11 10438.6 1214.55  19
   1   3  11 11449.3 636.862  27
  -1   3 -11 9716.65 1258.53  16
  -1   3 -11 11134.4 1249.72  25
   1   3  11 10937.7 1257.64  17
  -1   3 -11 12093.1 651.823  31
   1   3  11 12544.6 672.463  46
  -1   3 -11 10884.4 559.081  30
  -1   3 -11 9393.86 1206.84  58
   1   3  11 8105.48 1048.78  22
  -1   3 -11 11225.2 572.860  37
  -1   3 -11 10757.3 583.304  28
   1   3  12 10159.7 554.030  44
  -1   3 -12 10186.0 1088.66  25
   1   3  12 8788.84 476.752  45
   1   3  12 9639.89 552.515  46
  -1   3 -12 9513.31 452.506  30
  -1   3 -12 9645.08 463.713  37
   1   3  12 10771.8 562.203  27
  -1   3 -12 10215.1 554.912  31
  -1   3 -13 503.064 138.144  37
   1   3  13 607.639 165.583  45
   1   3  13 669.379 204.589  44
   1   3  13 665.225 220.640  46
  -1   3 -13 620.051 193.727  31
  -1   4  13 377.896 189.623  45
   1   4 -13 378.551 178.795  31
   1   4 -13 410.685 181.080  37
  -1   4  13 370.089 178.980  46
  -1   4  13 332.790 205.342  44
  -1   4  12 6686.66 476.345  44
   1   4 -12 7398.42 464.588  37
  -1   4  12 6131.30 879.331  22
  -1   4  12 6516.76 462.147  45
  -1   4  12 7048.21 435.683  46
   1   4 -12 6811.30 445.282  30
   1   4 -12 6281.13 435.238  31
  -1   4  12 6880.96 433.272  27
   1   4 -11 936.499 288.322  30
  -1   4  11-544.562 314.621  17
   1   4 -11 176.260 393.539  25
   1   4 -11 725.832 285.686  31
   1   4 -11 720.446 291.083  37
  -1   4  11 1423.90 633.840  22
  -1   4  11 416.926 404.020  19
  -1   4  11 1179.07 340.939  44
  -1   4  11 714.918 277.141  27
   1   4 -11 765.337 251.571  29
  -1   4  11 650.559 262.717  46
   1   4 -11 1661.48 476.966  18
   1   4 -11 122.232 396.547  58
   1   4 -10 3500.22 763.692  16
  -1   4  10 4094.58 837.132  19
  -1   4  10 4770.11 875.490  13
  -1   4  10 4358.48 434.419  46
  -1   4  10 4382.32 425.081  27
   1   4 -10 3251.76 813.558  25
   1   4 -10 4749.65 958.675  58
  -1   4  10 2510.18 762.542  22
   1   4 -10 4658.27 455.476  31
   1   4 -10 4945.13 844.613  18
   1   4 -10 4326.16 472.553  37
  -1   4  10 4141.19 788.240  17
   1   4 -10 5010.55 478.896  30
   1   4  -9 25944.8 902.066  31
   1   4  -9 27343.2 962.372  30
  -1   4   9 24367.0 1934.40  10
   1   4  -9 23480.4 1813.99  25
   1   4  -9 27297.9 1913.32  18
  -1   4   9 25321.1 1993.42  22
  -1   4   9 26441.4 1988.37  19
   1   4  -9 25476.1 1875.45  16
  -1   4   9 24487.0 1936.04  13
  -1   4   9 24973.9 860.188  27
   1   4  -9 26482.0 1988.81  58
  -1   4   9 24198.8 1745.61  17
   1   4  -8 4216.99 896.802  18
   1   4  -8 3898.08 753.940  25
   1   4  -8 5148.71 877.388  16
   1   4  -8 7350.05 1051.05   4
   1   4  -8 5086.55 930.861  58
   1   4  -8 6090.79 511.243  30
   1   4  -8 5692.02 479.552  31
   1   4  -8 5733.49 1002.08  53
  -1   4   8 3760.55 900.186  22
   1   4  -8 4759.05 788.790  57
  -1   4   8 5495.60 984.629  19
  -1   4   8 5423.96 434.944  27
  -1   4   8 4478.13 804.667  17
  -1   4   8 5956.57 1013.06  10
  -1   4   7 12025.9 1310.85  19
   1   4  -7 12279.5 1235.38  53
  -1   4   7 14532.0 1424.68  22
   1   4  -7 8157.67 1099.16  58
  -1   4   7 13073.9 1260.35  17
   1   4  -7 12959.0 1131.93  57
   1   4  -7 13163.5 1195.27  16
  -1   4   7 14730.8 1458.61  10
   1   4  -7 12087.4 1198.26  25
   1   4  -7 12472.4 1286.73  18
   1   4  -7 12765.0 602.051  31
   1   4  -7 13609.3 1311.43   4
  -1   4   7 13292.5 599.887  27
  -1   4   6 28864.7 1833.04  19
   1   4  -6 28261.1 1773.33   4
   1   4  -6 27712.0 803.376  31
  -1   4   6 27437.3 782.133  27
  -1   4   6 26773.8 1612.13  17
   1   4  -6 29724.3 1654.93  16
   1   4  -6 26170.6 1624.66  53
   1   4  -6 27434.4 1543.30  57
  -1   4   6 28888.7 1864.45  10
   1   4  -6 28634.1 1822.66  58
   1   4  -6 26921.4 1750.11  18
   1   4  -6 28880.3 1709.71  25
   1   4  -5 62603.4 2431.52  58
  -1   4   5 65477.5 2582.68  10
   1   4  -5 63669.8 2096.52  57
   1   4  -5 62350.9 2278.31  25
   1   4  -5 62831.4 2455.44   4
   1   4  -5 61597.6 2442.24  18
  -1   4   5 62043.3 2211.77  17
   1   4  -5 63786.6 2225.85  16
   1   4  -5 62020.3 2252.14  53
   1   4  -4 11411.6 1017.09   4
  -1   4   4 11491.5 840.717  54
  -1   4   4 11356.9 795.893  14
  -1   4   4 11950.3 1116.88  10
  -1   4   4 11652.1 856.270  59
   1   4  -4 12469.4 978.745  25
   1   4  -4 11364.6 1062.71  18
   1   4  -4 12660.0 953.048  16
  -1   4   4 12511.7 974.107  17
   1   4  -4 11224.8 1019.61  58
  -1   4   3 17729.6 874.006   7
  -1   4   3 16141.2 991.318   1
   1   4  -3 16446.9 1038.62  25
   1   4  -3 18436.1 1174.32  11
  -1   4   3 15587.7 882.227  55
   1   4  -3 18656.5 1031.62  16
  -1   4   3 17841.3 1008.07  54
   1   4  -3 18263.8 1189.90   4
   1   4  -3 17667.2 1008.94  53
   1   4  -3 17076.5 1151.63  58
   1   4  -2 54683.0 1806.80  11
   1   4  -2 53633.3 1932.58   4
  -1   4   2 53955.5 1565.34   7
   1   4  -2 51315.6 1446.43   5
   1   4  -2 55459.2 1580.49  53
   1   4  -2 51990.1 1546.89  16
   1   4  -2 53234.5 1914.73  51
   1   4  -1 127069. 2189.60  53
   1   4  -1 125339. 2555.90  11
   1   4  -1 128052. 2350.84   5
   1   4  -1 129861. 2795.91  51
  -1   4   1 132207. 2377.81   2
   1   4   0 51273.2 1726.65  51
   1   4   0 53122.1 1636.60   5
   1   4   0 50929.2 1326.76  53
  -1   4   0 54089.0 1573.45   4
   1   4   1 81137.5 2280.83   7
   1   4   1 78070.8 1672.71  53
  -1   4  -1 84070.0 2069.24   4
   1   4   1 84010.5 2219.25   5
   1   4   1 79835.4 2389.78   1
  -1   4  -1 81986.1 2539.44  51
  -1   4  -2 14907.3 1038.54  57
   1   4   2 14670.1 1060.33  54
  -1   4  -2 12976.6 1116.71  51
  -1   4  -2 14094.3 1126.78  11
   1   4   2 13571.2 1011.40   5
   1   4   2 12583.0 944.608  55
   1   4   2 13117.1 1022.74   1
   1   4   2 11274.8 879.320   7
  -1   4  -2 13910.0 952.770   4
   1   4   2 14245.3 831.180  15
  -1   4  -2 13630.1 821.701  12
   1   4   3 13690.9 1008.41  14
   1   4   3 12635.3 930.108  55
   1   4   3 13591.4 1049.82   1
   1   4   3 12916.5 975.939   7
  -1   4  -3 12867.4 1033.52  16
  -1   4  -3 12642.7 1016.72  57
   1   4   3 12511.5 994.101  54
  -1   4  -3 11940.3 1059.39  11
  -1   4  -3 14593.8 1057.51   4
  -1   4  -3 13399.6 1173.59  51
  -1   4  -4 35041.5 1719.19  57
   1   4   4 33599.3 1626.59  59
   1   4   4 34998.5 1616.58  14
  -1   4  -4 33817.8 1748.63  16
   1   4   4 32652.8 1602.00  54
  -1   4  -4 32808.7 1818.07  11
  -1   4  -4 35005.6 1722.04   4
   1   4   4 31503.4 1500.09   7
  -1   4  -4 33947.7 1764.30  25
   1   4   4 33357.1 1498.55  55
   1   4   4 33542.7 756.479  26
  -1   4  -5 26092.4 1651.08  16
   1   4   5 27867.0 1658.81  17
   1   4   5 26371.1 708.981  26
   1   4   5 24879.6 1342.81  55
  -1   4  -5 25146.6 1680.50  58
  -1   4  -5 26776.2 1689.35  25
   1   4   5 25971.9 1477.09  14
   1   4   5 26917.6 1445.81   7
  -1   4  -5 27280.4 1638.43   4
   1   4   5 24170.8 1470.35  59
  -1   4  -5 26250.5 1628.69  57
  -1   4  -6 2896.14 784.546  25
   1   4   6 3169.16 313.610  26
  -1   4  -6 3498.75 737.925   4
  -1   4  -6 2846.44 756.357  18
   1   4   6 2708.19 754.789  19
   1   4   6 2292.15 661.830  17
   1   4   6 3062.10 357.217  27
  -1   4  -6 2231.62 616.230  16
  -1   4  -6 2811.17 817.899  58
   1   4   6 2246.32 559.306  14
   1   4   6 2000.46 657.784  10
  -1   4  -6 2015.90 564.699  57
   1   4   6 3986.38 749.584  59
  -1   4  -7 633.546 596.229  58
   1   4   7-177.481 493.200  19
   1   4   7 1196.40 333.525  27
   1   4   7 1092.91 614.929  17
  -1   4  -7 521.038 336.695   4
  -1   4  -7 599.445 496.382  16
  -1   4  -7 436.588 423.702  57
   1   4   7 1742.76 539.512  14
  -1   4  -7 905.886 292.694  31
  -1   4  -7-415.430 536.954  25
   1   4   7 2046.14 653.035  10
   1   4   7 225.938 324.444  59
  -1   4  -7 713.955 513.371  18
   1   4   8 1762.35 793.427  17
  -1   4  -8 2192.46 622.323  25
  -1   4  -8 2743.22 660.954  57
   1   4   8 1441.80 777.160  22
   1   4   8 1057.15 368.406  59
   1   4   8 1836.25 553.599  14
  -1   4  -8 1117.48 682.028  58
  -1   4  -8 2519.15 580.639   4
  -1   4  -8 2755.80 751.194  18
  -1   4  -8 2058.46 391.786  31
  -1   4  -8 1945.33 749.838  16
   1   4   8 1237.22 320.939  27
   1   4   8 1159.29 583.912  19
   1   4   8 1484.44 478.589  10
  -1   4  -9 20820.1 1742.11  25
   1   4   9 20363.1 1685.90  17
   1   4   9 21150.0 1524.64  59
  -1   4  -9 21014.0 1763.28  16
  -1   4  -9 21338.3 863.187  31
   1   4   9 19622.5 1742.07  19
   1   4   9 20207.9 832.120  27
  -1   4  -9 21344.1 1690.63  18
  -1   4  -9 21021.7 1798.50  58
  -1   4  -9 20704.7 1742.01  57
   1   4   9 19771.9 1714.11  22
  -1   4  -9 20577.1 842.593  30
   1   4  10-462.349 546.754  19
  -1   4 -10 1710.14 623.570  16
  -1   4 -10-226.769 351.262  18
  -1   4 -10-721.281 494.591  25
  -1   4 -10 1622.73 486.272  57
  -1   4 -10-206.524 526.576  58
  -1   4 -10 379.917 236.340  30
   1   4  10 520.082 294.013  27
  -1   4 -10 180.808 273.622  31
   1   4  10 673.504 316.555  46
   1   4  10-238.144 274.958  17
   1   4  10 109.241 453.889  22
   1   4  11 8391.19 1013.76  22
  -1   4 -11 9376.26 545.127  31
   1   4  11 9362.25 553.105  46
  -1   4 -11 8329.83 1045.31  25
  -1   4 -11 8745.24 482.533  30
   1   4  11 8898.02 530.196  27
  -1   4 -11 8684.79 514.742  37
  -1   4 -11 8055.42 1088.86  58
   1   4  12 2332.91 279.801  45
  -1   4 -12 2829.03 271.020  30
   1   4  12 2653.61 304.874  44
  -1   4 -12 3097.04 312.307  31
   1   4  12 3047.86 316.143  46
  -1   4 -12 2756.10 276.120  37
   1   4  13 49.9926 139.875  46
   1   4  13 40.0466 141.650  44
  -1   5  13 3136.44 235.405  44
  -1   5  13 3237.18 242.262  39
  -1   5  13 2778.33 228.673  45
   1   5 -13 3580.13 237.680  37
  -1   5  12 271.453 201.653  44
   1   5 -12 504.038 196.997  30
   1   5 -12 578.365 176.375  31
   1   5 -12 378.977 204.313  37
  -1   5  12 554.470 167.571  46
  -1   5  12 225.444 205.820  45
  -1   5  11 14324.3 650.030  44
  -1   5  11 14421.7 581.721  46
   1   5 -11 14250.4 586.788  31
   1   5 -11 16086.0 655.074  29
   1   5 -11 15923.4 660.915  37
   1   5 -11 16231.6 656.897  30
  -1   5  11 14811.8 1306.60  22
   1   5 -10 539.920 288.028  30
  -1   5  10 559.102 497.223  22
  -1   5  10 324.424 227.327  27
  -1   5  10-1191.01 519.400  19
   1   5 -10 259.190 289.315  37
  -1   5  10-998.804 334.532  17
   1   5 -10 350.632 350.243  58
   1   5 -10 1750.91 583.281  18
   1   5 -10 591.634 261.988  31
   1   5 -10 2914.35 666.093  25
  -1   5  10 407.730 225.339  46
   1   5  -9 21575.5 1742.41  18
   1   5  -9 20628.3 1650.29  15
  -1   5   9 20904.8 1793.86  22
  -1   5   9 18559.1 1560.47  17
   1   5  -9 21291.2 873.917  30
  -1   5   9 20406.3 770.373  27
   1   5  -9 20303.8 774.852  31
  -1   5   9 20197.4 1802.64  13
   1   5  -9 20213.2 1593.42  25
  -1   5   9 21678.8 1801.25  19
   1   5  -9 22730.0 1794.41  58
   1   5  -8 218.564 238.857  31
   1   5  -8 43.9675 283.620  30
  -1   5   8-1172.79 686.277  22
  -1   5   8-535.015 534.773  10
  -1   5   8-543.326 551.439  19
   1   5  -8 483.573 541.366  58
   1   5  -8-10.3046 300.352  25
  -1   5   8 947.658 508.914  17
   1   5  -8-23.4500 447.310  18
  -1   5   8 283.566 255.522  27
   1   5  -7 7237.20 927.655  16
   1   5  -7 7518.82 1032.37   4
  -1   5   7 6580.83 1093.72  10
   1   5  -7 6641.86 1055.66  18
   1   5  -7 7000.81 1110.27  58
   1   5  -7 6254.16 893.130  25
   1   5  -7 6928.29 477.358  31
  -1   5   7 7202.73 486.880  27
   1   5  -7 7021.99 550.055  30
  -1   5   7 6809.10 928.511  17
  -1   5   7 7099.29 1101.47  19
  -1   5   6 715.128 443.256  17
   1   5  -6 1250.85 523.698   4
  -1   5   6 388.834 557.640  19
  -1   5   6 759.347 494.813  10
  -1   5   6 735.806 252.199  27
   1   5  -6 1169.51 567.639  25
   1   5  -6 918.373 543.903  18
   1   5  -6 251.493 435.460  58
   1   5  -5 16359.2 1393.51   4
   1   5  -5 15005.7 1393.75  58
  -1   5   5 14315.2 1409.66  10
  -1   5   5 13935.4 1194.34  17
   1   5  -5 15153.5 1358.32  18
   1   5  -5 14766.2 1225.60  25
   1   5  -4 57763.1 2201.01  25
   1   5  -4 59617.8 2458.46   4
  -1   5   4 58761.5 2604.06  10
   1   5  -4 60753.3 2450.36  58
  -1   5   4 57873.8 2228.62  17
   1   5  -4 59143.1 2508.74  18
  -1   5   3 5811.94 660.227  54
   1   5  -3 4790.37 702.106  11
   1   5  -3 4780.85 744.465  58
   1   5  -3 5831.77 847.114  18
   1   5  -3 6367.32 837.461   4
  -1   5   3 5824.62 696.126   1
   1   5  -2 86471.4 2568.92  11
   1   5  -2 83447.7 2515.10  58
   1   5  -2 86462.2 2734.81  51
   1   5  -2 88788.2 2778.08   4
  -1   5   2 84392.7 2608.51   1
   1   5  -1 41226.5 1869.76   4
  -1   5   1 36340.7 1550.84   7
   1   5  -1 38873.3 1647.12  11
   1   5  -1 42005.3 1837.85  51
   1   5   0 375.881 386.314   1
  -1   5   0 336.937 219.930   4
   1   5   0 419.822 215.748  51
   1   5   0 83.7724 247.468  11
  -1   5  -1 37899.3 1969.86  51
  -1   5  -1 37886.0 1612.81  12
  -1   5  -1 40173.2 1633.79   4
   1   5   1 41117.1 1862.12   7
   1   5   1 37982.3 1896.37   1
  -1   5  -1 37529.5 1888.83  11
  -1   5  -1 37726.5 1679.59  57
  -1   5  -2 551.144 359.985   4
   1   5   2 841.108 412.927  54
  -1   5  -2 449.289 377.187  16
   1   5   2-526.416 334.131   5
   1   5   2-687.822 455.543  55
   1   5   2 220.568 291.707   7
   1   5   2 715.078 406.382   1
  -1   5  -2-154.331 321.610  57
  -1   5  -2 1229.86 502.503  51
  -1   5  -2 455.433 506.547  11
  -1   5  -3 11062.6 1002.68   4
   1   5   3 9980.10 961.599   7
   1   5   3 9808.83 991.649   5
  -1   5  -3 10183.0 1135.86  51
  -1   5  -3 9311.80 980.636  16
   1   5   3 10914.5 1052.64   1
   1   5   3 9069.86 902.896  55
   1   5   3 10398.5 986.149  14
  -1   5  -3 11162.1 1144.01  11
   1   5   3 10171.5 1026.30  54
  -1   5  -3 9776.87 1004.31  57
   1   5   4 31012.7 1690.32  14
   1   5   4 32440.1 799.053  26
   1   5   4 33443.8 1677.75   7
  -1   5  -4 35486.6 1852.80   4
   1   5   4 29788.5 1545.77  55
   1   5   4 33048.4 1765.63  54
  -1   5  -4 31016.9 1795.25  16
  -1   5  -4 31804.3 1860.71  25
   1   5   4 32656.2 1870.69   5
   1   5   4 32153.4 1760.00  59
  -1   5  -4 34030.1 1799.83  57
  -1   5  -4 35556.8 2059.40  11
  -1   5  -5 13394.3 1378.88  58
  -1   5  -5 15991.7 1418.39  25
  -1   5  -5 17406.4 1411.06   4
   1   5   5 16214.2 1403.81  17
  -1   5  -5 14911.6 1277.10  57
  -1   5  -5 16600.3 1428.10  16
   1   5   5 15208.3 1255.07  14
   1   5   5 14793.9 1227.00  59
   1   5   6 1193.82 604.231  10
   1   5   6 1138.05 546.977  17
  -1   5  -6 3381.17 667.733   4
   1   5   6 925.750 426.857  14
   1   5   6 2547.00 531.704  59
  -1   5  -6 1441.87 650.492  58
  -1   5  -6 1183.67 550.344  16
  -1   5  -6 1619.38 645.379  18
   1   5   6 1901.06 698.591  19
  -1   5  -6 2165.86 647.888  25
  -1   5  -6 3087.89 693.320  57
   1   5   6 1948.91 345.158  27
   1   5   7 44938.3 2215.83  59
  -1   5  -7 44258.0 2381.82   4
  -1   5  -7 44277.3 1179.51  31
  -1   5  -7 45325.8 2516.04  18
   1   5   7 44729.8 1182.86  27
   1   5   7 44356.7 2539.30  19
  -1   5  -7 43387.0 2292.42  57
   1   5   7 43651.5 2584.58  10
   1   5   7 45537.7 2497.40  17
  -1   5  -7 46393.2 2576.74  58
  -1   5  -7 43997.6 2438.95  16
  -1   5  -7 43964.6 2439.79  25
  -1   5  -8 55210.3 2784.06  18
  -1   5  -8 57424.0 2767.72  16
   1   5   8 55682.4 2832.97  22
  -1   5  -8 51402.3 2658.54  25
  -1   5  -8 56484.7 1377.11  30
   1   5   8 55682.1 1316.80  27
  -1   5  -8 51196.4 2524.35  57
  -1   5  -8 54565.7 1300.39  31
  -1   5  -8 57798.2 2908.24  58
   1   5   8 57304.3 2915.86  19
   1   5   8 54612.4 2716.27  17
  -1   5  -9 990.219 547.903  25
   1   5   9 1406.22 597.796  19
  -1   5  -9 636.506 431.949  16
  -1   5  -9 1064.93 306.123  31
  -1   5  -9 1362.66 320.614  30
  -1   5  -9 1753.42 543.356  18
   1   5   9 1217.17 315.249  27
   1   5   9 1933.78 760.182  22
   1   5   9 1202.31 540.288  17
  -1   5  -9 1352.41 701.114  58
   1   5  10 3820.76 762.631  22
  -1   5 -10 3805.93 382.182  31
  -1   5 -10 4478.43 725.795  25
   1   5  10 3622.84 388.558  46
   1   5  10 3858.60 381.925  27
  -1   5 -10 3904.82 407.625  37
  -1   5 -10 3691.05 382.126  30
  -1   5 -10 3642.59 859.967  58
  -1   5 -11 1586.36 264.345  31
  -1   5 -11 1805.36 257.230  30
   1   5  11 1729.06 266.757  46
  -1   5 -11 1615.90 236.191  29
  -1   5 -11 1694.55 276.848  37
  -1   5 -12 12288.7 433.118  31
  -1   5 -12 12494.9 425.592  37
   1   5  12 12526.5 439.985  46
   1   5  12 13086.9 478.864  44
  -1   6  12 4701.55 283.594  45
  -1   6  12 5046.74 264.985  44
  -1   6  11 364.011 182.825  44
   1   6 -11 90.2037 169.512  29
   1   6 -11 347.026 196.410  37
   1   6 -11 589.112 211.679  30
  -1   6  10 655.601 191.661  46
   1   6 -10 757.317 256.757  30
   1   6 -10 786.776 238.394  29
   1   6 -10 1086.27 272.969  37
  -1   6  10 1189.71 478.951  22
  -1   6   9 2698.43 310.251  46
   1   6  -9 3005.41 381.076  30
   1   6  -9 2742.46 366.916  37
   1   6  -9 4184.93 739.371  58
  -1   6   9 2347.14 599.846  19
  -1   6   9 3091.66 763.416  22
   1   6  -9 2912.41 676.617  18
  -1   6   8 5663.99 1094.18  13
  -1   6   8 4127.60 855.722  22
   1   6  -8 5861.50 976.760  58
   1   6  -8 6705.30 993.587  15
  -1   6   8 4480.90 865.463  19
   1   6  -8 5430.40 491.377  30
   1   6  -8 6932.90 1038.82  18
   1   6  -7 20297.9 834.769  30
   1   6  -7 20059.6 1697.64  18
  -1   6   7 20483.8 1568.37  17
  -1   6   7 22524.1 1847.29  22
  -1   6   7 20342.4 1726.78  19
   1   6  -7 21121.2 1711.45  58
  -1   6   6 49103.4 2756.40  10
   1   6  -6 49929.6 2622.93  18
   1   6  -6 47407.8 2550.03   4
   1   6  -6 46575.0 2470.97  58
  -1   6   6 45158.7 2288.38  17
  -1   6   6 46596.8 2537.31  19
   1   6  -5 38514.8 2229.12   4
  -1   6   5 35357.9 1969.11  17
   1   6  -5 34948.8 2150.85  18
  -1   6   5 36306.4 2178.30  19
   1   6  -5 35011.8 2052.12  58
  -1   6   5 36627.3 2334.47  10
   1   6  -4 6501.17 978.484  18
  -1   6   4 7923.64 1146.33  10
  -1   6   4 6794.63 882.221  17
   1   6  -4 5802.00 847.553  58
   1   6  -4 7318.59 1002.83   4
   1   6  -3 23575.3 1646.95  18
   1   6  -3 26467.4 1725.03   4
   1   6  -3 25447.1 1642.01  58
  -1   6   3 27189.0 1880.87  10
   1   6  -2 25127.8 1623.47   4
  -1   6   2 22320.2 1544.33   1
  -1   6   2 24129.0 1492.51  54
   1   6  -1 30911.9 1689.59  18
   1   6  -1 31515.6 1871.11   7
   1   6  -1 31498.4 1787.09   4
  -1   6   1 30387.9 1794.91   1
   1   6   0 39820.9 1967.83   4
  -1   6   0 37756.2 2125.66  51
   1   6   0 39183.0 2194.10   1
   1   6   0 39918.0 2066.51   7
  -1   6   0 36478.3 1978.41  11
   1   6   1 11517.4 1119.11   7
   1   6   1 12452.6 1205.09  54
  -1   6  -1 11889.4 1205.79  11
  -1   6  -1 10316.0 1040.63  16
  -1   6  -1 12258.5 1097.56   2
  -1   6  -1 13621.3 1312.25  51
   1   6   1 12291.0 1261.50   1
   1   6   1 10772.2 1015.24  15
   1   6   2 22284.2 1610.17   1
   1   6   2 22161.0 1604.92  54
  -1   6  -2 22060.6 1618.38  11
  -1   6  -2 20251.9 1419.57  16
   1   6   2 22632.7 1498.32   7
  -1   6  -2 22034.6 1718.11  51
   1   6   2 21996.3 1501.99  55
  -1   6  -3 18139.8 1448.14  16
   1   6   3 16570.2 1343.98  59
  -1   6  -3 18623.9 1469.57  25
   1   6   3 19664.9 1481.91  54
   1   6   3 19652.7 1368.54  55
   1   6   3 19593.4 1446.60  14
  -1   6  -3 19869.8 1612.14  11
   1   6   4 13790.2 1349.51  17
  -1   6  -4 16736.2 1372.65  16
  -1   6  -4 14143.4 1332.13  25
   1   6   4 12629.8 1149.78  59
   1   6   4 13716.3 1242.13  14
  -1   6  -4 12071.5 1284.34  58
  -1   6  -5 3593.18 774.928  16
   1   6   5 5680.42 788.130  59
  -1   6  -5 3873.49 779.583  25
   1   6   5 4555.38 883.527  17
  -1   6  -5 4066.46 855.616  58
   1   6   5 6227.14 1063.17  10
  -1   6  -5 3955.92 857.014  18
   1   6   5 6118.46 873.701  14
   1   6   6 18730.4 775.432  27
   1   6   6 19718.1 1675.81  17
  -1   6  -6 17798.9 1540.36  25
  -1   6  -6 17655.1 1611.21  18
   1   6   6 19562.2 1733.44  19
  -1   6  -6 19597.2 1726.13  58
  -1   6  -6 16480.3 1476.15  16
  -1   6  -6 19030.8 769.004  31
   1   6   7 2799.87 382.268  27
   1   6   7 2019.74 633.503  17
  -1   6  -7 2428.29 803.354  18
  -1   6  -7 2688.50 366.998  31
  -1   6  -7 4037.15 818.544  16
  -1   6  -7 2304.95 679.658  25
   1   6   7 3315.64 829.392  19
  -1   6  -7 3410.44 782.059  58
   1   6   8 6024.01 1045.71  22
  -1   6  -8 6937.77 479.483  31
  -1   6  -8 8001.94 1106.41  58
   1   6   8 6852.82 1026.93  19
  -1   6  -8 8126.36 1119.85  18
   1   6   8 7865.48 1017.90  17
  -1   6  -8 5343.02 837.217  25
  -1   6  -8 6842.71 536.166  30
   1   6   8 7205.83 502.103  27
  -1   6  -9 361.975 239.673  30
  -1   6  -9 167.747 219.106  31
   1   6   9 436.047 227.860  27
   1   6   9 335.018 453.538  22
  -1   6 -10 329.367 224.781  37
  -1   6 -10 323.097 187.050  31
   1   6  10 403.594 196.689  46
  -1   6 -10 538.209 219.833  30
   1   6  11 2337.55 224.317  46
   1   6  11 2678.96 260.223  44
  -1   6 -11 2735.96 244.566  37
   1   7 -11 653.342 132.309  37
  -1   7  11 791.201 147.210  45
   1   7 -10 7060.70 355.563  37
  -1   7  10 5703.58 289.759  44
   1   7  -9 1896.47 279.023  29
   1   7  -9 1767.54 273.964  37
   1   7  -9 1806.49 276.855  30
  -1   7   8 11632.1 1188.23  22
   1   7  -8 12795.9 603.278  30
   1   7  -7 2123.32 582.580  18
  -1   7   7-690.779 482.784  22
   1   7  -7 1100.05 151.010  58
  -1   7   7 1766.97 474.907  19
   1   7  -7-372.292 448.422  15
   1   7  -7 472.992 255.119  30
  -1   7   6 8906.41 1165.12  19
   1   7  -6 9042.26 1105.92  18
  -1   7   6 7622.12 1065.57  22
   1   7  -6 8082.91 525.874  30
   1   7  -6 9405.21 1175.78  15
   1   7  -6 7676.66 982.367  58
   1   7  -5 1188.29 301.565  30
   1   7  -5 1384.78 493.601  18
  -1   7   5 72.8513 251.033  19
   1   7  -4 16628.1 1454.45  18
  -1   7   4 17321.9 1459.09  19
  -1   7   3-364.936 409.291  10
   1   7  -3 2430.62 657.666  18
   1   7  -2 16768.4 1445.26  15
   1   7  -2 15745.2 1423.61   7
   1   7  -2 15935.8 1569.49   1
  -1   7   2 18709.9 1600.20  10
  -1   7   1 11809.1 1199.64   1
   1   7  -1 11819.5 1276.11   1
   1   7  -1 12424.8 1216.28   7
   1   7  -1 11807.2 1196.91  15
   1   7   0 3406.90 677.354  54
   1   7   0 2325.36 602.316   1
   1   7   0 642.027 411.831  15
  -1   7   0 1207.74 422.011   1
  -1   7   0 3109.62 641.253  51
   1   7   1 9846.93 1057.94  55
   1   7   1 8592.81 1072.98   1
  -1   7  -1 10848.7 1230.36  51
   1   7   1 8988.95 1120.06  54
   1   7   2 4572.37 787.871   1
   1   7   2 4289.16 730.291  54
   1   7   2 3508.90 753.363  14
  -1   7  -2 3954.23 748.989  58
  -1   7  -2 3382.26 658.702  11
   1   7   3 20052.7 1512.06  54
   1   7   3 18908.6 1427.26  59
   1   7   3 21067.3 1554.55  14
  -1   7  -3 21387.4 1674.77  18
  -1   7  -3 21642.7 1634.93  58
  -1   7  -4 25930.8 1877.76  18
   1   7   4 24983.6 1809.14  17
  -1   7  -4 22138.1 1747.42  58
   1   7   5 6207.13 932.236  17
   1   7   5 7674.44 1094.29  19
  -1   7  -5 8499.98 1131.44  58
  -1   7  -5 6572.33 1029.10  18
   1   7   5 7645.29 516.229  27
  -1   7  -6 14764.2 1400.32  18
   1   7   6 17193.4 1568.80  19
  -1   7  -6 15662.7 1428.73  58
   1   7   6 17416.6 710.393  27
   1   7   6 17681.4 1495.86  17
   1   7   7 37300.0 2180.72  22
   1   7   7 35046.2 934.148  27
  -1   7  -7 36091.7 1015.51  30
  -1   7  -8 73.9697 221.011  30
  -1   7  -9 1676.98 250.308  37
  -1   7  -9 1891.11 267.886  30
   1   7   9 1431.88 215.738  46
  -1   7 -10 355.988 147.039  37
   1   7  10 383.476 144.484  44
   1   8  -8 460.391 155.488  37
   1   8  -7 667.689 203.812  30
   1   8  -7 1133.99 239.990  29
   1   8  -7 1254.09 203.254  37
   1   8  -6 580.045 226.776  29
   1   8  -6 539.228 268.361  23
   1   8  -6 501.550 210.440  30
  -1   8   5 4224.81 761.795  22
   1   8  -5 3430.30 343.401  29
   1   8  -5 3117.14 603.352  23
   1   8  -4 7530.65 881.106  23
   1   8  -3 16404.0 1408.96  15
   1   8  -2 49830.5 2407.38  15
   1   8  -1 9101.29 1039.06  55
   1   8   1 209.839 251.969  14
  -1   8  -3-1598.29 422.445  18
   1   8   3 406.227 229.603  17
  -1   8  -6 1691.47 266.260  30
  -1   8  -7 28827.0 729.144  30
  -1   8  -8 1178.81 177.999  37
  -2 -10   3 24492.1 541.262  36
  -2 -10   2 2851.45 224.380  36
  -2 -10   1 2721.88 222.403  36
   2 -10  -1 4321.66 287.832  42
  -2 -10   0 138.081 130.587  36
   2 -10   0 1078.07 205.989  42
   2 -10   1 3579.62 263.866  42
   2  -9  -7 1523.63 165.312  38
  -2  -9   7 1611.20 198.806  36
  -2  -9   6 5646.34 359.797  36
   2  -9  -6 5086.35 314.229  38
   2  -9  -5 8040.76 403.485  38
  -2  -9   5 8698.03 469.166  36
   2  -9  -4 4707.12 330.975  38
  -2  -9   4 4619.44 382.126  36
   2  -9  -3 2578.96 327.131  42
   2  -9  -3 1341.28 227.792  38
  -2  -9   3 3247.08 327.077  42
  -2  -9   3 1741.11 287.018  36
   2  -9  -2 354.979 185.191  38
   2  -9  -2 376.323 187.340  49
  -2  -9   2 164.842 226.876  36
   2  -9  -2 173.793 252.561  42
   2  -9  -1 945.372 262.584  42
  -2  -9   1 991.529 257.996  36
   2  -9  -1 1244.73 252.442  49
  -2  -9   0 917.606 264.518  36
   2  -9   0 1414.06 288.813  42
   2  -9   0 1615.82 268.275  49
   2  -9   1 1038.84 276.005  42
  -2  -9  -1 640.200 241.264  36
   2  -9   2 565.174 239.648  42
  -2  -9  -2 390.935 214.279  36
  -2  -9  -3 109.765 187.668  32
   2  -9   3 103.480 192.093  42
   2  -9   4 3501.34 284.973  42
  -2  -9  -4 4312.38 348.591  32
  -2  -9  -5 185.780 169.782  32
   2  -9   5 168.507 112.074  42
  -2  -9  -6 8218.30 325.856  32
  -2  -8   9 9288.48 404.344  36
   2  -8  -9 9797.32 390.311  38
   2  -8  -8 181.642 186.128  38
  -2  -8   8 241.903 208.795  36
   2  -8  -8 510.239 186.514  32
  -2  -8   7 3913.62 403.764  36
   2  -8  -7 4180.80 377.775  38
   2  -8  -7 4423.62 383.525  32
   2  -8  -6 10370.6 567.443  32
  -2  -8   6 10281.4 594.415  36
   2  -8  -6 9857.66 558.341  38
   2  -8  -5 4813.96 478.464  32
   2  -8  -5 4558.06 430.312  38
  -2  -8   5 4913.07 468.847  36
   2  -8  -4 1538.06 261.883  36
   2  -8  -4 1880.66 360.809  42
  -2  -8   4 1450.48 280.065  42
   2  -8  -4 1418.44 304.616  38
  -2  -8   4 1864.67 371.542  36
   2  -8  -4 1922.30 382.283  32
   2  -8  -3 11862.8 590.465  49
   2  -8  -3 12507.6 624.129  38
  -2  -8   3 12764.3 696.420  36
   2  -8  -3 13237.7 657.948  42
   2  -8  -3 12852.5 593.993  36
   2  -8  -3 13708.8 712.166  32
  -2  -8   3 13267.8 631.392  42
   2  -8  -2 9472.26 559.417  38
  -2  -8   2 10916.5 638.402  36
  -2  -8   2 10622.8 623.730  42
   2  -8  -2 10909.5 618.709  42
   2  -8  -2 10525.1 548.657  36
   2  -8  -2 10310.3 572.114  49
  -2  -8   1 165.056 292.298  36
   2  -8  -1-36.8480 220.530  36
   2  -8  -1 109.645 281.515  42
  -2  -8   1 564.475 352.028  42
   2  -8  -1 188.927 251.581  49
   2  -8  -1 357.711 237.948  38
   2  -8   0 4877.44 412.795  36
   2  -8   0 5316.39 503.358  42
  -2  -8   0 4517.41 422.306  32
   2  -8   0 4816.05 406.030  38
  -2  -8   0 5133.07 488.936  36
   2  -8   0 5337.37 468.328  49
   2  -8   1 2498.29 326.588  36
  -2  -8  -1 3134.75 395.307  36
  -2  -8  -1 2672.40 364.687  32
   2  -8   1 2711.45 397.624  42
   2  -8   1 2774.26 394.525  49
   2  -8   2 6022.41 436.469  36
   2  -8   2 7070.23 540.233  42
   2  -8   2 6827.22 522.708  49
  -2  -8  -2 6394.28 512.648  32
  -2  -8  -2 7093.15 521.299  36
  -2  -8  -3 2822.97 379.029  36
   2  -8   3 1853.84 299.122  36
   2  -8   3 1640.02 338.705  42
  -2  -8  -3 2012.33 363.978  32
   2  -8   3 2901.84 407.214  49
  -2  -8  -4 3095.74 394.276  36
  -2  -8  -4 3313.94 410.806  32
   2  -8   4 3109.33 367.978  42
   2  -8   4 2485.49 304.066  36
   2  -8   5 1603.73 269.226  42
  -2  -8  -5 1992.01 351.699  32
   2  -8   5 1747.92 255.034  36
  -2  -8  -6 5145.65 344.173  38
   2  -8   6 5218.42 351.526  36
   2  -8   6 5676.11 347.475  42
   2  -8   7 10371.5 382.449  36
  -2  -8  -7 11550.6 418.323  38
  -2  -8  -8 46.3460 136.466  32
  -2  -7  11 4475.22 270.465  46
  -2  -7  11 4251.80 265.764  36
   2  -7 -11 4697.32 263.219  38
  -2  -7  10 6250.35 398.797  36
  -2  -7  10 6156.18 396.586  46
   2  -7 -10 6791.81 391.325  38
   2  -7 -10 5978.38 312.754  32
  -2  -7   9 826.148 281.265  46
  -2  -7   9 942.644 279.918  36
   2  -7  -9 1111.86 270.299  38
   2  -7  -9 992.147 221.464  32
  -2  -7   8 5403.61 500.348  46
  -2  -7   8 5076.49 488.902  36
   2  -7  -8 5604.78 427.808  32
   2  -7  -8 5570.93 478.825  38
   2  -7  -7 3094.82 404.738  32
   2  -7  -7 3051.41 425.405  38
  -2  -7   7 3095.52 437.886  36
  -2  -7   7 3419.46 461.746  46
   2  -7  -6 7097.75 563.328  38
   2  -7  -6 8915.20 571.292  42
  -2  -7   6 7246.93 595.204  46
   2  -7  -6 7275.13 569.940  32
  -2  -7   6 7105.05 572.815  36
  -2  -7   5 296.584 258.549  45
  -2  -7   5-20.8033 308.155  36
   2  -7  -5 290.830 244.839  36
  -2  -7   5-20.0573 283.734  46
   2  -7  -5 598.641 248.001  49
   2  -7  -5 272.187 311.800  32
   2  -7  -5-17.9618 283.894  42
   2  -7  -5 274.903 276.884  38
   2  -7  -4 10942.2 635.918  38
   2  -7  -4 10849.5 605.640  49
  -2  -7   4 11647.8 694.384  36
   2  -7  -4 11007.7 632.126  42
  -2  -7   4 11743.8 604.692  42
  -2  -7   4 12140.9 701.791  46
   2  -7  -4 11906.3 609.160  36
  -2  -7   4 11618.0 652.906  45
   2  -7  -4 11993.2 709.235  32
   2  -7  -3 5394.45 481.874  42
   2  -7  -3 5137.70 453.785  49
  -2  -7   3 5722.23 518.709  36
   2  -7  -3 5361.28 496.236  38
   2  -7  -3 5752.69 451.225  36
   2  -7  -3 5918.19 524.706  32
  -2  -7   3 5542.49 452.574  42
  -2  -7   3 6061.98 513.535  45
   2  -7  -2 15093.7 715.261  38
  -2  -7   2 16378.1 783.716  36
   2  -7  -2 16177.1 753.039  42
   2  -7  -2 15363.6 788.347  32
   2  -7  -2 14774.7 701.458  49
  -2  -7   2 16694.2 747.929  42
   2  -7  -2 15499.7 681.242  36
  -2  -7   2 15229.3 1532.79   6
   2  -7  -2 13719.3 1492.05   8
   2  -7  -1 4105.84 400.783  36
   2  -7  -1 5081.07 476.620  42
  -2  -7   1 4732.90 464.326  42
   2  -7  -1 4373.49 440.658  49
  -2  -7   1 4654.45 474.868  36
  -2  -7   1 4911.60 446.052  32
   2  -7  -1 4640.36 435.838  38
   2  -7  -1 5304.57 514.659  32
   2  -7  -1 5841.64 1092.82   6
  -2  -7   1 5830.56 990.868   6
   2  -7  -1 4775.75 957.658   8
  -2  -7   0 4349.82 433.242  32
   2  -7   0 4627.21 426.717  38
   2  -7   0 3959.23 438.554  49
   2  -7   0 4175.29 457.985  42
  -2  -7   0 4329.40 469.586  36
   2  -7   0 4017.69 400.340  36
  -2  -7   0 4471.79 895.953   6
   2  -7   0 5015.68 1013.55   6
  -2  -7   0 4713.14 469.115  42
  -2  -7  -1 2315.70 721.284   9
   2  -7   1 3395.25 371.480  38
  -2  -7  -1 4774.54 505.056  42
   2  -7   1 3793.70 454.093  42
   2  -7   1 3466.68 378.843  36
   2  -7   1 3899.75 443.407  49
  -2  -7  -1 3407.42 403.391  32
  -2  -7  -1 3843.40 442.323  36
  -2  -7  -2 4551.71 545.204  42
   2  -7   2 3467.10 374.578  38
  -2  -7  -2 3475.12 418.964  36
   2  -7   2 3573.92 475.539  49
   2  -7   2 3189.92 365.248  36
   2  -7   2 3762.88 451.130  42
  -2  -7  -2 3407.69 423.780  32
  -2  -7  -3 15916.8 810.109  42
   2  -7   3 14084.4 747.138  49
  -2  -7  -3 13316.8 720.101  36
   2  -7   3 13091.7 724.883  42
   2  -7   3 13135.6 660.159  36
  -2  -7  -3 13187.1 716.896  32
   2  -7   4 9162.12 609.584  42
   2  -7   4 8291.41 565.468  34
  -2  -7  -4 10175.6 636.846  36
   2  -7   4 10052.0 684.514  49
   2  -7   4 8106.86 538.560  36
  -2  -7  -4 8402.47 517.624  38
  -2  -7  -4 9269.68 648.633  32
  -2  -7  -5 6765.61 506.277  38
   2  -7   5 7217.91 525.866  42
   2  -7   5 6510.25 504.078  36
   2  -7   5 7704.06 580.935  34
  -2  -7  -5 8073.62 633.152  32
  -2  -7  -6 2024.41 360.687  38
   2  -7   6 2125.63 401.623  34
   2  -7   6 1656.89 309.382  36
  -2  -7  -6 2283.06 432.369  32
   2  -7   6 1619.62 281.928  42
  -2  -7  -7 6701.94 483.998  38
   2  -7   7 6477.54 451.806  36
   2  -7   7 7709.86 542.880  34
   2  -7   7 5682.13 375.954  42
  -2  -7  -7 7286.77 533.401  32
  -2  -7  -8 4921.74 369.524  38
   2  -7   8 4008.93 322.811  36
   2  -7   8 4889.90 405.134  34
  -2  -7  -8 4924.58 402.309  32
  -2  -7  -9 2594.27 244.031  38
  -2  -7  -9 2849.79 271.464  32
   2  -6 -12 2510.66 218.426  38
  -2  -6  12 2322.66 235.987  36
  -2  -6  12 2278.84 237.728  46
  -2  -6  11 1317.43 274.383  46
   2  -6 -11 1490.73 257.891  38
  -2  -6  11 1070.35 251.293  36
  -2  -6  10 1572.43 343.943  36
  -2  -6  10 1919.04 357.309  46
   2  -6 -10 1700.89 255.003  32
   2  -6 -10 2134.56 345.404  50
   2  -6 -10 1989.34 316.859  38
  -2  -6   9 19043.4 818.021  34
   2  -6  -9 18473.9 809.806  50
   2  -6  -9 17708.4 691.724  32
  -2  -6   9 18275.0 843.394  36
   2  -6  -9 18608.5 788.954  38
  -2  -6   9 18888.2 859.026  46
   2  -6  -8 6354.66 542.285  38
  -2  -6   8 6156.02 571.720  36
  -2  -6   8 6264.30 563.863  34
   2  -6  -8 6067.84 566.835  50
   2  -6  -8 6528.76 497.215  32
  -2  -6   8 6475.13 619.563  46
  -2  -6   7 2461.16 382.048  45
  -2  -6   7 3076.09 462.552  36
   2  -6  -7 3104.96 445.980  38
  -2  -6   7 2428.47 442.582  34
  -2  -6   7 3019.33 464.239  46
   2  -6  -7 2991.08 404.042  32
   2  -6  -7 3189.34 449.277  50
  -2  -6   6 18693.4 863.450  46
   2  -6  -6 18217.2 725.727  42
   2  -6  -6 17356.5 823.965  38
   2  -6  -6 18868.5 841.375  32
  -2  -6   6 15643.5 1677.32   6
   2  -6  -6 16744.2 720.291  49
  -2  -6   6 17885.0 844.157  34
   2  -6  -6 16606.8 1606.07   9
   2  -6  -6 17616.9 1637.20   8
  -2  -6   6 16102.8 820.440  36
   2  -6  -6 17860.7 833.263  50
  -2  -6   6 17200.7 794.760  45
  -2  -6   5 19077.7 820.297  45
   2  -6  -5 20043.1 1758.77   8
   2  -6  -5 19720.6 1724.46   9
  -2  -6   5 19617.2 856.780  46
   2  -6  -5 21840.7 803.895  36
  -2  -6   5 19997.6 850.689  36
  -2  -6   5 19118.0 1770.12   6
   2  -6  -5 20665.2 869.857  32
   2  -6  -5 19944.5 851.520  38
   2  -6  -5 18189.8 756.457  49
   2  -6  -5 18996.6 757.680  42
  -2  -6   4 2114.69 398.497  46
   2  -6  -4 1894.00 318.300  42
   2  -6  -4 1629.69 779.497   9
   2  -6  -4 1745.79 631.901   8
   2  -6  -4 1723.73 295.274  36
  -2  -6   4 1782.37 292.977  42
  -2  -6   4 2061.77 346.377  36
   2  -6  -4 1519.82 332.652  38
  -2  -6   4 2407.73 817.264   6
   2  -6  -4 1869.43 356.132  32
   2  -6  -4 1744.21 308.139  49
  -2  -6   4 1534.99 336.095  45
   2  -6  -3 17512.7 727.197  49
   2  -6  -3 16888.1 755.829  38
   2  -6  -3 17320.8 721.864  42
  -2  -6   3 18059.8 1622.17   6
   2  -6  -3 18533.2 713.885  36
  -2  -6   3 17364.3 760.730  45
  -2  -6   3 17707.8 709.314  42
  -2  -6   3 18037.2 787.133  36
   2  -6  -3 17982.4 1601.30   9
   2  -6  -3 18024.1 777.494  32
  -2  -6   3 18143.7 790.151  46
   2  -6  -3 17554.0 1604.71   8
   2  -6  -2 14456.7 682.642  42
   2  -6  -2 17018.4 1555.86   6
   2  -6  -2 14519.6 683.402  38
  -2  -6   2 16684.9 1504.99   6
  -2  -6   2 14949.1 696.228  36
   2  -6  -2 16195.2 673.123  36
  -2  -6   2 15345.7 727.509  45
  -2  -6   2 16115.7 690.352  42
   2  -6  -2 15835.2 720.698  32
   2  -6  -2 15956.2 1482.30   9
  -2  -6   2 15775.2 741.521  46
   2  -6  -2 14624.3 663.765  49
   2  -6  -2 16112.2 1516.50   8
  -2  -6   1 1776.18 606.428   6
   2  -6  -1 1739.86 671.049   9
   2  -6  -1 180.908 398.418   8
  -2  -6   1 226.429 422.358   9
   2  -6  -1 1317.57 644.986   6
  -2  -6   1 1323.13 292.883  36
  -2  -6   1 1224.42 301.484  33
   2  -6  -1 1190.35 263.953  36
  -2  -6   1 1911.25 325.806  42
   2  -6  -1 1089.07 315.756  32
  -2  -6   1 2098.41 329.552  32
   2  -6  -1 1334.32 293.440  49
   2  -6  -1 987.001 288.099  42
   2  -6  -1 1517.63 311.248  38
  -2  -6   1 1574.69 342.425  45
  -2  -6   0 5423.50 462.533  42
  -2  -6   0 5174.03 823.096   9
  -2  -6   0 5679.11 472.889  36
   2  -6   0 5616.15 440.093  36
   2  -6   0 6013.14 485.168  32
   2  -6   0 5329.07 450.039  49
   2  -6   0 5062.19 427.535  38
  -2  -6   0 5381.22 452.869  33
   2  -6   0 6407.48 1005.41   8
   2  -6   0 6219.42 968.631   6
  -2  -6   0 5155.75 430.592  32
  -2  -6   0 6924.23 1020.43   6
   2  -6   0 5170.71 445.080  42
  -2  -6  -1 1369.17 331.482  33
   2  -6   1 1763.76 292.932  38
   2  -6   1 1813.87 315.401  42
  -2  -6  -1 2057.95 333.923  42
   2  -6   1 2168.44 665.298   8
  -2  -6  -1 1973.86 321.943  36
   2  -6   1 1873.85 288.257  36
  -2  -6  -1 1792.09 325.547  35
  -2  -6  -1 1644.85 339.697  32
   2  -6   1 2632.26 789.772   6
  -2  -6  -1 2018.01 650.659   9
  -2  -6  -1 448.317 481.192   6
   2  -6   1 1371.01 310.867  49
   2  -6   2 2807.59 372.041  36
   2  -6   2 2654.83 379.207  48
   2  -6   2 2996.94 778.305   6
   2  -6   2 2702.88 385.091  42
  -2  -6  -2 4203.70 886.543   9
   2  -6   2 2894.98 344.375  38
  -2  -6  -2 2545.95 368.370  36
   2  -6   2 2323.74 363.094  49
  -2  -6  -2 2483.38 394.551  35
  -2  -6  -2 2658.95 369.981  32
  -2  -6  -2 3362.21 461.944  42
   2  -6   2 2743.98 357.749  34
  -2  -6  -3 18172.0 784.361  36
   2  -6   3 17572.7 794.355  42
  -2  -6  -3 16105.8 692.353  38
   2  -6   3 17346.8 1630.57   6
   2  -6   3 16315.6 731.266  36
  -2  -6  -3 18139.9 793.323  35
  -2  -6  -3 19021.5 855.287  42
   2  -6   3 16470.2 773.954  48
  -2  -6  -3 16529.8 782.985  32
   2  -6   3 17665.5 787.688  49
   2  -6   3 16985.8 747.753  34
  -2  -6  -3 20568.1 1795.13   9
   2  -6   4 23791.5 933.133  48
  -2  -6  -4 22298.4 842.166  40
  -2  -6  -4 21176.8 834.819  38
   2  -6   4 22754.4 922.345  49
   2  -6   4 22260.2 893.324  42
  -2  -6  -4 25671.4 930.351  36
   2  -6   4 22088.2 847.591  36
  -2  -6  -4 21996.0 919.036  35
   2  -6   4 22327.7 886.179  34
  -2  -6  -4 22493.4 935.144  32
   2  -6   4 22475.7 1932.88   6
  -2  -6  -4 25011.3 2014.42   9
  -2  -6  -4 22929.9 869.615  47
  -2  -6  -5 1377.98 362.422  47
   2  -6   5 1784.49 395.989  48
   2  -6   5 1392.01 317.564  36
  -2  -6  -5 1456.42 334.909  38
   2  -6   5 1411.10 377.988  34
   2  -6   5 1254.10 301.698  42
  -2  -6  -5 1223.43 310.689  40
  -2  -6  -5 1420.23 389.182  32
  -2  -6  -5 1868.77 372.281  36
  -2  -6  -6 28837.8 986.294  40
   2  -6   6 30956.3 998.648  42
  -2  -6  -6 34409.5 1143.59  38
   2  -6   6 30905.0 1051.54  36
  -2  -6  -6 34653.8 1093.93  50
   2  -6   6 35671.3 1197.02  34
  -2  -6  -6 36364.6 1199.04  32
   2  -6   6 33716.1 1123.13  48
   2  -6   7 192.175 190.005  42
  -2  -6  -7 367.468 287.985  38
   2  -6   7 420.634 261.824  36
   2  -6   7 215.217 348.348  34
  -2  -6  -7 101.177 334.504  32
  -2  -6  -7 492.423 304.524  50
  -2  -6  -8 17149.5 713.318  50
  -2  -6  -8 16870.2 750.016  38
   2  -6   8 16941.6 780.636  34
  -2  -6  -8 16761.8 763.245  32
   2  -6   8 15144.0 700.022  36
   2  -6   9 604.446 274.919  34
  -2  -6  -9 519.031 240.496  32
   2  -6   9 361.527 196.101  36
  -2  -6  -9 402.036 213.149  50
  -2  -6  -9 435.132 230.869  38
  -2  -6 -10 1310.85 228.146  32
  -2  -6 -10 1145.02 222.491  38
   2  -6  10 862.551 180.448  36
   2  -6  10 948.818 245.963  34
  -2  -6 -10 1095.50 209.380  50
  -2  -6 -11 3768.99 236.850  38
   2  -6  11 4324.16 275.049  34
  -2  -5  13 1901.02 238.987  46
   2  -5 -13 1974.02 181.896  38
  -2  -5  13 1734.28 212.556  36
  -2  -5  12 945.912 266.010  46
   2  -5 -12 1051.22 234.295  38
   2  -5 -12 1146.89 271.089  50
  -2  -5  12 894.333 244.850  36
  -2  -5  11-280.545 258.645  36
  -2  -5  11 118.893 291.887  46
  -2  -5  11 118.305 245.206  34
   2  -5 -11-59.0518 278.159  50
   2  -5 -11-81.7771 236.214  38
  -2  -5  10 879.595 324.051  34
  -2  -5  10 801.422 385.363  46
   2  -5 -10 923.044 348.905  50
   2  -5 -10 1013.62 319.497  38
  -2  -5  10 977.278 319.811  27
   2  -5 -10 843.809 241.621  31
  -2  -5  10 593.656 319.066  36
  -2  -5   9 17121.8 770.421  45
  -2  -5   9 20053.6 912.411  27
  -2  -5   9 17918.2 885.132  36
   2  -5  -9 20169.6 890.186  50
   2  -5  -9 19044.7 763.133  32
   2  -5  -9 19384.5 805.867  31
   2  -5  -9 19291.5 848.437  38
  -2  -5   9 21089.6 961.870  46
  -2  -5   9 18904.3 845.451  34
  -2  -5   8 2410.69 447.342  36
   2  -5  -8 1963.69 368.067  31
  -2  -5   8 2733.41 422.863  45
  -2  -5   8 2189.21 392.438  34
   2  -5  -8 2589.39 380.988  32
   2  -5  -8 2480.87 446.851  50
   2  -5  -8 2585.48 403.578  38
  -2  -5   8 2390.15 444.791  27
  -2  -5   8 617.417 583.072  22
  -2  -5   8 2377.26 455.294  46
  -2  -5   7 26424.4 1014.83  46
  -2  -5   7 24774.1 2133.42   6
   2  -5  -7 22705.5 1788.22   8
  -2  -5   7 27108.3 1026.72  27
  -2  -5   7 24430.2 983.286  36
   2  -5  -7 26851.7 974.143  38
  -2  -5   7 22300.3 1830.69  22
  -2  -5   7 27242.6 993.619  45
   2  -5  -7 25843.3 987.175  50
  -2  -5   7 25717.4 956.462  34
   2  -5  -7 25707.1 899.652  32
   2  -5  -7 24387.1 1869.63   9
   2  -5  -7 25157.2 889.611  31
   2  -5  -7 23997.6 1876.03  52
   2  -5  -6 33958.6 1047.58  38
  -2  -5   6 35034.7 1095.32  46
   2  -5  -6 33269.7 1047.81  50
  -2  -5   6 34157.7 1074.77  36
   2  -5  -6 33183.2 958.478  31
   2  -5  -6 33385.9 2131.67   8
  -2  -5   6 35416.8 1092.26  27
   2  -5  -6 38841.2 2233.83   9
  -2  -5   6 35525.6 1072.85  34
  -2  -5   6 35864.9 2384.84   6
   2  -5  -6 35709.2 1080.93  32
   2  -5  -6 34195.9 996.688  49
  -2  -5   6 35986.4 2163.35  22
   2  -5  -6 31891.0 2036.80  52
  -2  -5   6 33553.0 1052.44  45
   2  -5  -5 25703.0 814.565  31
   2  -5  -5 27245.8 811.709  42
  -2  -5   5 27925.2 1969.68   6
   2  -5  -5 26411.8 933.857  50
   2  -5  -5 29476.7 1930.75   9
   2  -5  -5 26639.5 1830.51   8
   2  -5  -5 26520.0 852.796  49
  -2  -5   5 27822.0 925.449  34
   2  -5  -5 27668.8 912.515  38
   2  -5  -5 28832.1 872.329  36
  -2  -5   5 28398.3 931.822  45
  -2  -5   5 28300.4 1844.30  22
   2  -5  -5 27916.5 908.328  32
  -2  -5   5 28510.2 953.229  46
  -2  -5   5 27144.7 919.160  36
  -2  -5   4 68543.9 2905.52   6
  -2  -5   4 70061.4 1405.84  46
  -2  -5   4 68595.9 1394.17  34
   2  -5  -4 70923.4 1398.04  32
  -2  -5   4 70687.8 1391.01  36
   2  -5  -4 73929.5 2913.95   9
   2  -5  -4 70004.2 2838.39   8
   2  -5  -4 68049.3 1375.06  38
   2  -5  -3 27774.2 1769.14   8
  -2  -5   3 26295.5 1732.08   6
   2  -5  -3 29293.7 1811.75   9
  -2  -5   2 20310.3 1503.55   6
   2  -5  -2 20656.0 1510.09   6
   2  -5  -2 19312.3 1462.42   8
  -2  -5   2 18110.2 1161.84   9
   2  -5  -2 19628.7 1455.80   9
  -2  -5   1 6169.93 884.857   6
  -2  -5   1 6980.75 816.571   9
   2  -5  -1 6485.58 909.762   8
   2  -5  -1 7048.38 920.005   6
   2  -5  -1 6422.74 852.504   9
   2  -5   0 20037.6 1488.93   6
  -2  -5   0 17569.6 1280.22   9
   2  -5   0 19854.0 1479.88   8
  -2  -5   0 19037.9 1410.07   6
  -2  -5  -1 12602.4 1219.73   9
  -2  -5  -1 14170.0 1225.17   6
   2  -5   1 13976.2 1312.97   6
   2  -5   1 15138.2 1307.31   8
  -2  -5  -2 23556.6 1694.42   9
   2  -5   2 22819.1 1664.53   6
  -2  -5  -2 22939.9 1466.25   8
  -2  -5  -2 25807.1 1644.09   6
  -2  -5  -3 36766.4 1822.36   8
  -2  -5  -3 35439.7 990.893  36
  -2  -5  -3 37882.9 1031.44  42
   2  -5   3 35236.0 1009.68  48
   2  -5   3 36354.9 2127.67   6
   2  -5   3 36277.9 996.834  49
   2  -5   3 34793.8 962.908  34
  -2  -5  -3 36536.8 2154.10   9
  -2  -5  -3 35281.5 1013.29  35
  -2  -5  -3 34615.3 1019.44  32
   2  -5   3 34345.9 1012.23  42
  -2  -5  -4 14553.2 701.908  35
   2  -5   4 13290.2 1401.50   6
  -2  -5  -4 14140.1 678.211  40
  -2  -5  -4 13705.8 673.194  47
  -2  -5  -4 13112.3 656.358  38
   2  -5   4 14354.9 711.258  48
   2  -5   4 14816.7 705.136  34
   2  -5   4 12768.0 646.897  36
  -2  -5  -4 15011.6 1461.47   9
   2  -5   4 14272.4 703.433  42
   2  -5   4 15148.2 707.828  49
  -2  -5  -4 15114.7 691.160  36
  -2  -5  -4 14817.1 732.355  32
   2  -5   5 6828.05 507.149  36
  -2  -5  -5 8407.67 570.221  36
  -2  -5  -5 6980.02 521.068  40
  -2  -5  -5 7883.41 556.093  50
   2  -5   5 7539.41 535.780  42
  -2  -5  -5 7574.02 1069.45   9
  -2  -5  -5 7839.85 566.270  35
   2  -5   5 8513.93 620.773  34
  -2  -5  -5 7965.67 609.845  32
  -2  -5  -5 7368.29 552.525  47
   2  -5   5 7632.28 556.942  48
   2  -5   5 7358.38 1075.01   6
   2  -5   5 8068.27 590.976  49
  -2  -5  -5 7912.64 572.937  38
   2  -5   6 1751.91 367.845  46
   2  -5   6 1543.31 378.196  48
   2  -5   6 1406.34 328.624  36
  -2  -5  -6 1581.26 575.541   9
   2  -5   6 2110.64 412.416  34
  -2  -5  -6 1323.15 348.901  47
  -2  -5  -6 1531.69 354.901  50
  -2  -5  -6 1338.95 376.614  35
  -2  -5  -6 1532.22 388.212  32
  -2  -5  -6 1357.62 345.333  38
   2  -5   6 1885.69 695.794   6
   2  -5   6 1341.07 308.416  42
  -2  -5  -6 957.466 297.408  40
  -2  -5  -7 4981.66 540.470  32
   2  -5   7 4568.73 425.784  42
   2  -5   7 5550.62 578.236  34
   2  -5   7 4698.90 486.201  36
  -2  -5  -7 4432.81 486.817  40
  -2  -5  -7 5120.44 510.109  47
   2  -5   7 5060.13 493.130  46
   2  -5   7 5030.47 500.028  48
  -2  -5  -7 4956.54 507.567  38
  -2  -5  -7 4646.39 501.792  50
  -2  -5  -8 43931.4 1211.69  50
  -2  -5  -8 45047.8 1277.04  47
   2  -5   8 46087.5 1297.98  34
   2  -5   8 43039.5 1225.07  48
   2  -5   8 39637.5 1205.87  36
  -2  -5  -8 44048.8 1241.52  38
   2  -5   8 42070.3 1184.06  46
  -2  -5  -8 43658.4 1240.88  32
   2  -5   9 855.907 288.412  36
   2  -5   9 913.292 287.692  46
  -2  -5  -9 1207.84 334.677  50
  -2  -5  -9 1092.42 328.520  38
  -2  -5  -9 863.358 327.687  32
   2  -5   9 1635.45 385.726  34
  -2  -5 -10 294.023 239.832  38
   2  -5  10 374.792 211.393  36
  -2  -5 -10 267.517 233.143  32
   2  -5  10 443.476 271.324  34
   2  -5  10 173.145 200.401  46
  -2  -5 -10 308.240 227.970  50
  -2  -5 -11 3334.46 305.593  50
  -2  -5 -11 3139.74 308.168  38
   2  -5  11 2270.74 247.965  36
   2  -5  11 3118.14 327.382  34
  -2  -5 -11 2916.87 271.430  32
   2  -5  12 76.0343 134.813  34
  -2  -5 -12 54.1303 114.709  50
  -2  -5 -12-14.2242 113.806  38
  -2  -4  14 3302.27 249.855  46
  -2  -4  14 2399.00 211.777  36
   2  -4 -13 701.743 175.498  38
  -2  -4  13 992.214 268.463  46
  -2  -4  13 702.695 213.356  36
   2  -4 -13 718.867 226.170  50
   2  -4 -12 1187.63 265.758  38
  -2  -4  12 836.784 283.369  36
   2  -4 -12 1200.61 248.079  31
  -2  -4  12 1647.78 334.924  27
  -2  -4  12 1085.47 318.703  46
  -2  -4  12 1406.45 277.245  34
   2  -4 -12 1012.26 303.340  50
  -2  -4  11 3888.05 382.483  44
   2  -4 -11 5144.49 467.693  38
  -2  -4  11 5141.15 494.895  27
  -2  -4  11 4763.17 451.107  34
  -2  -4  11 5408.85 551.196  46
   2  -4 -11 4872.28 430.914  31
   2  -4 -11 5179.99 491.865  50
  -2  -4  10 16667.0 757.043  44
  -2  -4  10 16631.5 766.388  45
   2  -4 -10 18105.7 781.589  31
   2  -4 -10 17549.2 784.190  38
  -2  -4  10 18334.3 796.183  34
  -2  -4  10 18698.1 868.416  27
  -2  -4  10 16579.9 1698.56  17
  -2  -4  10 18033.5 875.360  46
   2  -4 -10 17946.2 843.681  50
  -2  -4   9 40878.1 1200.57  45
   2  -4  -9 41032.2 1236.08  50
  -2  -4   9 36958.1 2267.61  22
  -2  -4   9 43729.4 1319.15  46
   2  -4  -9 41968.2 2662.68  52
   2  -4  -9 40353.6 1162.41  38
  -2  -4   9 42088.8 1195.48  34
  -2  -4   9 43340.3 2871.34   6
  -2  -4   9 39392.5 2430.57  19
   2  -4  -9 40525.3 1159.21  31
   2  -4  -9 38812.0 2372.88  25
  -2  -4   9 43546.8 1297.07  27
  -2  -4   9 41570.3 1199.15  44
  -2  -4   9 43264.1 2668.14  17
  -2  -4   8 1386.72 712.193   6
  -2  -4   8 1152.78 356.974  46
   2  -4  -8 1134.01 295.012  38
   2  -4  -8 1129.24 537.224   9
  -2  -4   8 489.305 559.100  22
   2  -4  -8 1919.69 538.921  52
  -2  -4   8 1308.95 402.062  27
  -2  -4   8 1735.48 371.942  34
   2  -4  -8 1142.86 312.089  31
   2  -4  -8 2471.09 715.883   8
  -2  -4   8 1666.53 381.687  45
  -2  -4   8 1903.09 763.163  19
   2  -4  -8 941.174 660.216  25
  -2  -4   8 1197.46 707.764  17
   2  -4  -8 1074.15 290.130  49
   2  -4  -8 1135.90 272.088  32
   2  -4  -8 1514.82 368.753  50
  -2  -4   8 1459.86 349.994  44
  -2  -4   7 30653.4 1029.19  45
  -2  -4   7 30253.6 980.339  44
  -2  -4   7 30122.9 2024.31  22
   2  -4  -7 28957.4 1877.06   8
   2  -4  -7 29990.2 1976.55  25
   2  -4  -7 28085.1 988.797  50
  -2  -4   7 30699.5 1033.51  46
  -2  -4   7 31889.9 2312.80   6
   2  -4  -7 29198.0 893.187  32
  -2  -4   7 29665.5 2049.62  19
   2  -4  -7 29587.4 948.162  38
  -2  -4   7 31108.4 1019.14  27
   2  -4  -7 27950.7 922.219  31
  -2  -4   7 28665.2 962.857  34
  -2  -4   7 27296.6 1987.40  17
   2  -4  -7 26654.3 1955.13  52
   2  -4  -7 28559.9 936.734  49
   2  -4  -7 31967.8 1909.87   9
   2  -4  -6 21422.3 755.287  31
   2  -4  -6 22235.9 1628.33   8
  -2  -4   6 22426.2 1636.68  22
   2  -4  -6 21798.4 786.291  38
  -2  -4   6 21850.5 1630.92  19
  -2  -4   6 24174.7 1847.77   6
  -2  -4   6 21854.2 833.166  46
   2  -4  -6 20947.5 812.805  50
   2  -4  -6 23076.8 1592.23   9
   2  -4  -6 22105.4 1626.77  52
  -2  -4   6 23950.6 1709.09  17
  -2  -4   6 22855.1 815.235  27
   2  -4  -5 39462.4 2012.38   8
  -2  -4   5 38828.9 1983.39  19
   2  -4  -5 37636.1 1955.13  52
  -2  -4   5 41177.6 2034.30  22
  -2  -4   5 39499.9 2111.00   6
  -2  -4   5 38130.3 975.325  27
   2  -4  -5 40137.6 2011.32   9
   2  -4  -4 24909.2 1525.43   9
  -2  -4   4 25047.5 1524.91  19
  -2  -4   4 23444.3 749.293  27
   2  -4  -4 24500.3 1433.37  52
  -2  -4   4 23799.1 1571.15   6
   2  -4  -4 24941.0 1547.49   8
  -2  -4   4 24585.5 1519.17  22
   2  -4  -3 33373.4 1707.86   6
   2  -4  -3 31048.7 1661.24   9
  -2  -4   3 30079.9 1655.09   6
  -2  -4   3 30412.0 1610.49  22
   2  -4  -3 30125.2 1616.19   8
   2  -4  -3 28858.0 1374.76  52
   2  -4  -2 107992. 2901.76   9
   2  -4  -2 108844. 2952.09   6
   2  -4  -2 95199.2 2066.25  52
  -2  -4   2 100189. 2790.38   6
  -2  -4   2 102593. 2321.76   9
   2  -4  -2 103765. 2859.81   8
   2  -4  -1 174555. 3635.50   8
   2  -4  -1 174999. 3657.76   6
  -2  -4   1 176609. 3601.49   6
   2  -4  -1 178208. 3627.21   9
  -2  -4   1 171395. 3228.39   9
   2  -4   0-43.4958 376.796   9
  -2  -4   0 328.800 381.765   9
   2  -4   0 17.8451 404.086   8
   2  -4   0 69.2846 386.967   6
  -2  -4   0 456.311 421.210   6
   2  -4   1 75641.1 2400.41   8
  -2  -4  -1 79453.4 2507.43   9
   2  -4   1 77554.7 2492.67   6
  -2  -4  -1 76228.4 2235.27   8
  -2  -4  -1 78305.2 2407.57   6
  -2  -4  -2 14199.7 1195.50   9
  -2  -4  -2 14535.1 1107.84   6
  -2  -4  -2 10844.1 871.249   8
   2  -4   2 14356.1 1109.34   8
   2  -4   2 14053.6 1162.89   6
  -2  -4  -3 108998. 3270.19   9
   2  -4   3 101346. 1378.68  26
   2  -4   3 103061. 3124.10   6
  -2  -4  -3 109036. 2661.68   8
   2  -4   4 37386.2 2020.79   6
   2  -4   4 38143.4 949.437  26
   2  -4   4 36772.2 862.417  27
   2  -4   4 36645.6 1782.90  17
  -2  -4  -4 37868.3 2046.73   9
  -2  -4  -5 35389.7 1016.53  47
  -2  -4  -5 34602.4 996.337  35
  -2  -4  -5 36836.9 1091.28  32
   2  -4   5 38155.5 1049.14  26
  -2  -4  -5 35664.0 1008.65  36
   2  -4   5 36203.5 945.061  27
   2  -4   5 38222.1 2188.43  59
   2  -4   5 33319.2 2029.93   6
  -2  -4  -5 34883.8 2080.75   9
   2  -4   5 36910.9 1968.68  17
   2  -4   5 36406.7 1063.02  34
   2  -4   5 37526.2 1034.33  49
  -2  -4  -5 35345.3 1024.41  40
   2  -4   5 34486.6 996.728  48
   2  -4   6 2537.51 374.220  46
   2  -4   6 3192.12 408.106  26
   2  -4   6 2459.67 340.912  42
  -2  -4  -6 2606.83 389.059  50
   2  -4   6 2763.20 846.912  59
   2  -4   6 2998.55 416.107  34
  -2  -4  -6 3208.28 403.013  35
  -2  -4  -6 4255.01 814.133   9
  -2  -4  -6 2828.83 397.777  32
   2  -4   6 1534.23 643.256   6
  -2  -4  -6 2567.22 378.838  47
   2  -4   6 2966.84 400.950  48
  -2  -4  -6 2368.96 360.881  40
   2  -4   6 1838.54 722.759  17
   2  -4   6 2985.43 378.963  27
   2  -4   7 24888.8 947.274  26
   2  -4   7 25129.9 972.621  46
  -2  -4  -7 24198.0 931.038  50
   2  -4   7 24848.6 2028.97  59
   2  -4   7 26416.1 965.941  27
  -2  -4  -7 23560.1 943.031  47
  -2  -4  -7 24386.3 915.892  35
   2  -4   7 21391.5 793.350  42
   2  -4   7 25000.9 963.490  34
  -2  -4  -7 24502.2 1854.28   9
   2  -4   7 20816.0 1856.04   6
  -2  -4  -7 23780.1 953.675  32
   2  -4   7 23926.6 1885.34  17
  -2  -4  -7 21747.7 913.207  40
  -2  -4  -7 25244.4 869.055  28
   2  -4   7 24949.8 918.476  48
   2  -4   8 10231.9 644.909  48
   2  -4   8 10945.0 688.704  34
   2  -4   8 9731.72 637.507  46
   2  -4   8 10594.0 1340.54  17
  -2  -4  -8 9683.03 648.830  50
   2  -4   8 8431.91 1331.03  59
  -2  -4  -8 8349.31 539.910  28
   2  -4   8 9629.50 636.264  26
  -2  -4  -8 9822.35 651.791  32
  -2  -4  -8 10809.7 687.475  47
   2  -4   8 9999.80 626.854  27
   2  -4   9 8637.02 1173.53  17
  -2  -4  -9 8249.33 606.360  50
   2  -4   9 8157.89 573.380  48
  -2  -4  -9 8693.00 612.053  38
  -2  -4  -9 8793.67 630.555  47
   2  -4   9 8418.04 592.324  46
   2  -4   9 8161.38 616.282  34
  -2  -4  -9 8086.44 589.233  32
  -2  -4  -9 7343.81 497.211  28
   2  -4   9 7879.21 551.954  27
   2  -4   9 7532.50 582.473  26
   2  -4  10 3725.77 362.812  48
  -2  -4 -10 3101.36 389.655  32
  -2  -4 -10 4951.59 475.151  50
  -2  -4 -10 4392.95 461.612  38
   2  -4  10 4408.91 468.888  34
  -2  -4 -10 3746.78 366.204  28
   2  -4  10 3324.48 369.748  27
   2  -4  10 4077.59 420.961  46
  -2  -4 -11 5242.84 387.664  32
  -2  -4 -11 5051.02 440.058  50
   2  -4  11 5430.07 457.427  34
   2  -4  11 4613.53 378.471  46
  -2  -4 -11 5248.30 420.970  38
   2  -4  12 2348.87 230.021  46
  -2  -4 -12 2646.02 270.066  38
  -2  -4 -12 2599.21 278.084  50
   2  -4  12 2886.67 285.174  34
  -2  -4 -12 2184.05 217.604  32
  -2  -3  14 6117.59 384.009  46
  -2  -3  14 5039.84 334.561  36
   2  -3 -14 5634.45 315.797  50
  -2  -3  13 943.167 300.458  46
   2  -3 -13 926.838 231.992  31
   2  -3 -13 886.194 205.900  38
   2  -3 -13 997.981 260.091  50
  -2  -3  13 1007.30 225.138  44
  -2  -3  13 886.181 275.627  27
  -2  -3  12 3360.49 373.778  44
  -2  -3  12 3285.59 447.710  46
  -2  -3  12 2629.16 712.569  17
   2  -3 -12 3759.47 384.762  31
   2  -3 -12 2288.30 374.013  50
  -2  -3  12 3810.33 454.338  27
   2  -3 -12 3307.44 344.226  38
  -2  -3  12 3131.97 335.955  34
   2  -3 -12 3367.64 746.113  25
  -2  -3  12 3507.08 351.272  45
   2  -3 -11 3589.73 466.062  50
   2  -3 -11 3892.90 410.818  38
  -2  -3  11 3680.77 894.376  17
   2  -3 -11 3763.88 437.306  31
  -2  -3  11 3921.44 478.474  27
  -2  -3  11 3819.57 434.638  45
  -2  -3  11 2607.42 653.662  19
  -2  -3  11 4487.88 522.263  46
   2  -3 -11 3773.45 452.694  28
  -2  -3  11 3748.95 404.594  34
  -2  -3  11 3715.70 424.285  44
   2  -3 -11 3148.35 823.814  25
  -2  -3  10 49974.4 1293.01  44
  -2  -3  10 48337.6 2757.52  17
  -2  -3  10 52092.7 1402.33  27
   2  -3 -10 47330.0 2608.81  25
  -2  -3  10 46204.9 2482.77  22
  -2  -3  10 49832.6 1267.12  34
  -2  -3  10 44793.3 2564.95  19
   2  -3 -10 48684.9 1252.40  38
   2  -3 -10 48674.9 1268.76  31
  -2  -3  10 52910.8 1408.02  46
   2  -3 -10 49531.9 1339.76  28
   2  -3 -10 49517.4 1349.82  50
  -2  -3  10 48472.9 1275.00  45
  -2  -3   9 7430.27 1183.90  19
  -2  -3   9 8251.95 592.368  45
   2  -3  -9 7086.21 1095.57  25
   2  -3  -9 8292.92 1253.55  52
   2  -3  -9 7922.86 593.566  50
  -2  -3   9 8312.96 621.136  46
  -2  -3   9 5147.91 985.741  22
   2  -3  -9 8761.96 562.198  38
   2  -3  -9 8732.28 618.422  28
   2  -3  -9 6215.45 972.989  58
  -2  -3   9 8308.29 1215.69  17
  -2  -3   9 8731.33 561.695  34
   2  -3  -9 8633.05 583.037  31
  -2  -3   9 8795.02 619.973  27
  -2  -3   9 9176.99 594.868  44
  -2  -3   8 18767.3 813.763  27
  -2  -3   8 19584.4 1659.64  22
  -2  -3   8 17506.4 1611.23  17
   2  -3  -8 19788.7 1626.75  25
   2  -3  -8 18629.3 1350.71   9
  -2  -3   8 19563.6 1690.94  19
   2  -3  -8 17711.2 1454.78  58
   2  -3  -8 17896.3 768.222  50
  -2  -3   8 17622.1 759.251  34
   2  -3  -8 18927.9 771.967  31
  -2  -3   8 17831.3 768.604  44
  -2  -3   8 19137.3 823.253  46
   2  -3  -8 18838.5 791.395  28
   2  -3  -8 16492.8 1369.57   8
   2  -3  -8 16901.2 730.271  38
  -2  -3   8 14727.0 1393.95   3
  -2  -3   8 19110.3 834.716  45
   2  -3  -8 18060.3 1653.90  52
   2  -3  -7 21660.9 1542.07   8
  -2  -3   7 21869.8 1529.82   3
   2  -3  -7 24508.1 836.646  28
  -2  -3   7 24372.8 1753.67  17
  -2  -3   7 25451.1 1806.24  22
   2  -3  -7 25047.7 1510.42   9
   2  -3  -7 23623.6 1757.76  52
   2  -3  -7 24274.0 1693.51  25
  -2  -3   7 24930.4 863.130  27
  -2  -3   7 25160.0 1794.06  19
   2  -3  -7 23315.1 1572.87  58
   2  -3  -7 23414.5 810.055  31
   2  -3  -6 2258.81 633.438  52
  -2  -3   6 1643.65 599.439  17
   2  -3  -6 1840.35 485.361  58
  -2  -3   6 1661.24 571.546  22
   2  -3  -6 1113.01 452.939   9
  -2  -3   6 2213.15 660.504  19
   2  -3  -6 1533.93 543.826  25
   2  -3  -6 2028.58 312.849  28
  -2  -3   6 1066.76 418.287   3
  -2  -3   6 2105.05 315.823  27
   2  -3  -6 1530.14 548.732   8
  -2  -3   5 62099.3 2271.21  22
   2  -3  -5 59642.9 2060.67  58
   2  -3  -5 57787.5 2144.75  25
   2  -3  -5 62606.0 2184.91   9
   2  -3  -5 61272.3 2268.25   8
  -2  -3   5 60144.9 2247.22  19
  -2  -3   5 60540.4 1106.10  27
   2  -3  -5 57742.3 1075.16  28
  -2  -3   5 56987.6 1915.27   3
   2  -3  -5 59254.4 2289.51  52
  -2  -3   5 62468.8 2272.49  17
   2  -3  -4 44024.4 1775.21   9
  -2  -3   4 43108.5 1783.33  17
  -2  -3   4 42884.0 1818.58   6
   2  -3  -4 45157.0 1779.26  25
  -2  -3   4 41681.9 1424.15   3
   2  -3  -4 42646.3 1765.29   8
  -2  -3   4 42224.7 871.805  27
   2  -3  -4 43316.0 1778.64  52
  -2  -3   4 42422.4 1755.33  22
  -2  -3   4 44901.3 1391.44  13
   2  -3  -4 42076.3 1642.94  58
  -2  -3   4 45589.9 1814.56  19
   2  -3  -3 21531.6 1236.24   8
  -2  -3   3 21583.5 868.681   3
  -2  -3   3 21511.8 1220.42  22
   2  -3  -3 22904.1 1244.95   9
  -2  -3   3 20763.8 591.742  27
  -2  -3   3 21171.9 1239.31   6
  -2  -3   3 21958.2 1233.75  19
  -2  -3   3 21483.6 765.570   9
   2  -3  -3 20246.0 1113.76  52
  -2  -3   3 21718.2 1010.76  13
   2  -3  -2 112700. 2581.09   8
   2  -3  -2 118930. 2611.95   6
  -2  -3   2 113917. 2626.26  22
   2  -3  -2 119238. 2640.58   9
  -2  -3   2 113553. 2333.04  13
  -2  -3   2 113456. 2550.68   6
   2  -3  -2 109826. 2147.07  52
  -2  -3   2 110458. 2011.12   9
  -2  -3   2 110899. 1509.59   3
   2  -3  -1 12084.3 602.348  52
  -2  -3   1 14428.1 855.005   9
   2  -3  -1 14602.3 943.346   6
  -2  -3   1 14544.9 1006.05  22
  -2  -3   1 13742.2 901.786   6
  -2  -3   1 11412.2 426.562   3
   2  -3  -1 14023.5 938.552   8
   2  -3  -1 15360.0 1001.71   9
  -2  -3   0 59224.8 1775.53   9
   2  -3   0 62715.0 1855.86   8
  -2  -3   0 58498.9 1745.06   6
   2  -3   0 60791.0 1823.50   6
  -2  -3   0 60615.3 1682.89  20
  -2  -3   0 63652.3 1763.56   8
   2  -3   0 62813.6 1836.40   9
  -2  -3  -1 115708. 2451.02   6
   2  -3   1 116237. 2504.04   8
  -2  -3  -1 115614. 2524.66  20
   2  -3   1 115864. 2573.90   6
  -2  -3  -1 117130. 2297.98   8
  -2  -3  -1 117166. 2684.97   9
  -2  -3  -2 79137.4 2250.38  20
   2  -3   2 73073.9 2065.31  14
  -2  -3  -2 78645.0 2322.00   9
  -2  -3  -2 73817.0 1821.50   8
   2  -3   2 74631.3 1888.65  17
   2  -3   2 74813.1 2026.70  59
   2  -3   2 76031.3 2198.78   6
   2  -3   2 77129.0 2075.87   8
  -2  -3  -3 26245.2 1466.20  20
   2  -3   3 27084.9 1383.50  59
  -2  -3  -3 26816.4 1463.49   9
   2  -3   3 24801.3 1375.58   6
   2  -3   3 27016.1 672.415  26
  -2  -3  -3 27098.4 1115.67   8
   2  -3   3 26654.4 1403.01  14
   2  -3   3 25749.7 1246.31  17
   2  -3   4 2139.48 579.379   6
  -2  -3  -4 2760.80 649.577  20
   2  -3   4 2301.90 560.107  59
   2  -3   4 2881.05 312.799  26
   2  -3   4 2651.94 674.484  14
   2  -3   4 3034.24 586.778  17
   2  -3   4 2020.33 526.629   3
  -2  -3  -4 2979.74 466.901  57
   2  -3   4 2597.27 267.458  27
  -2  -3  -4 2308.76 600.410   9
   2  -3   5 5896.92 433.068  26
  -2  -3  -5 4990.56 799.177   9
   2  -3   5 6044.37 904.586  59
   2  -3   5 5616.46 411.615  27
   2  -3   5 5758.34 929.003  14
   2  -3   5 4333.14 774.328   6
  -2  -3  -5 4695.55 742.440  57
  -2  -3  -5 5481.42 900.986  20
   2  -3   5 5314.35 807.163   3
  -2  -3  -5 5279.54 384.989  28
   2  -3   5 6107.99 860.040  17
  -2  -3  -6 18131.6 1384.82  57
  -2  -3  -6 18320.6 695.298  28
   2  -3   6 21417.3 823.140  27
  -2  -3  -6 18936.7 779.079  47
   2  -3   6 19844.9 1609.78  17
   2  -3   6 19141.9 762.658  26
  -2  -3  -6 19485.0 1475.24   9
   2  -3   6 17995.6 748.300  34
  -2  -3  -6 18331.6 768.390  32
   2  -3   6 18888.0 1593.52  14
   2  -3   6 18981.7 1556.06  59
   2  -3   6 17030.7 1501.90   3
  -2  -3  -6 17774.2 755.599  40
   2  -3   6 18408.6 1511.38   6
  -2  -3  -7 1995.09 335.655  28
  -2  -3  -7 2351.08 379.801  47
  -2  -3  -7 1698.51 337.065  50
   2  -3   7 2301.66 370.824  46
   2  -3   7 2131.78 358.199  27
   2  -3   7 1832.24 791.268  59
   2  -3   7 788.287 583.476  14
  -2  -3  -7 1968.72 329.149  35
  -2  -3  -7 1259.52 513.548   9
   2  -3   7 2309.85 384.019  26
  -2  -3  -7 2069.70 340.879  32
   2  -3   7 2170.05 373.872  34
   2  -3   7 2302.26 368.620  48
  -2  -3  -7 2338.35 661.831  57
  -2  -3  -7 1975.50 358.717  40
   2  -3   7 2015.17 726.162   6
   2  -3   7 1220.81 648.371   3
   2  -3   7 1376.47 649.670  17
   2  -3   8 14586.9 1543.45   6
   2  -3   8 14690.3 1523.88  17
   2  -3   8 16116.8 786.753  46
   2  -3   8 16773.0 774.749  27
   2  -3   8 17154.8 798.816  34
  -2  -3  -8 15256.2 1479.39  57
   2  -3   8 18138.0 765.481  48
  -2  -3  -8 16463.8 794.620  50
   2  -3   8 17658.1 812.572  26
   2  -3   8 16900.0 1669.68  59
  -2  -3  -8 16959.9 756.197  28
  -2  -3  -8 17424.5 825.867  47
  -2  -3  -8 16181.6 774.098  32
   2  -3   8 14929.8 1569.84  14
  -2  -3  -8 16923.2 1524.40   9
   2  -3   9 3908.10 435.191  27
   2  -3   9 4001.32 908.958  14
  -2  -3  -9 5087.46 521.573  50
   2  -3   9 4744.77 489.664  46
  -2  -3  -9 4298.93 477.330  32
   2  -3   9 4466.27 501.870  34
   2  -3   9 3542.87 865.252  17
   2  -3   9 4731.02 1033.48  59
   2  -3   9 4278.48 436.867  48
  -2  -3  -9 4855.60 515.423  47
   2  -3   9 4110.73 478.698  26
  -2  -3  -9 4393.17 447.165  28
  -2  -3 -10 12118.1 681.796  47
   2  -3  10 10268.4 626.899  46
   2  -3  10 9452.23 1208.85  17
   2  -3  10 12053.9 688.887  26
   2  -3  10 10952.9 625.842  27
   2  -3  10 12156.0 700.891  34
  -2  -3 -10 10823.9 626.446  28
  -2  -3 -10 11969.5 655.204  32
  -2  -3 -10 11730.5 719.996  50
   2  -3  10 10634.5 1412.39  59
   2  -3  11 3086.27 396.049  34
  -2  -3 -11 2752.35 350.860  28
   2  -3  11 2870.71 408.694  26
  -2  -3 -11 2916.80 348.121  32
   2  -3  11 2409.90 341.410  27
  -2  -3 -11 2638.74 372.744  38
   2  -3  11 2731.04 358.286  46
  -2  -3 -11 3108.60 402.540  50
  -2  -3 -12 4819.96 369.025  28
   2  -3  12 6103.34 428.700  34
  -2  -3 -12 6063.79 438.059  50
  -2  -3 -12 5312.71 386.166  38
  -2  -3 -12 5280.39 338.297  32
   2  -3  12 5788.97 396.046  46
  -2  -3 -13 617.607 146.406  38
   2  -3  13 265.543 136.342  36
   2  -3  13 622.252 155.478  46
  -2  -3 -13 475.853 169.798  50
   2  -3  13 257.822 154.219  34
  -2  -2  15 4556.82 270.165  46
   2  -2 -14 491.278 188.544  31
  -2  -2  14 604.808 185.949  44
  -2  -2  14 704.499 253.244  46
   2  -2 -14 534.119 176.471  50
  -2  -2  13 3071.08 401.146  27
  -2  -2  13 2754.45 343.488  44
  -2  -2  13 2981.46 394.582  46
   2  -2 -13 1449.07 552.916  25
  -2  -2  13 2337.71 303.737  45
   2  -2 -13 2616.87 328.838  50
   2  -2 -13 2812.96 345.181  31
  -2  -2  12 4404.61 492.178  27
   2  -2 -12 4100.23 439.676  31
  -2  -2  12 3562.18 420.900  44
  -2  -2  12 3589.42 830.709  22
  -2  -2  12 4483.16 882.574  17
  -2  -2  12 3785.61 419.613  45
  -2  -2  12 4401.61 500.274  46
   2  -2 -12 2989.99 817.251  25
  -2  -2  12 4587.07 882.958  19
   2  -2 -12 4122.57 480.209  28
   2  -2 -12 3665.08 437.361  50
   2  -2 -12 3184.96 352.133  38
  -2  -2  11 11757.8 716.087  46
  -2  -2  11 11016.7 1418.18  17
  -2  -2  11 11278.1 723.710  27
   2  -2 -11 10705.5 1384.17  16
  -2  -2  11 7482.12 1125.66  22
   2  -2 -11 10042.5 575.266  38
   2  -2 -11 10873.0 708.466  28
  -2  -2  11 9106.36 1208.64  19
  -2  -2  11 11407.2 677.679  44
   2  -2 -11 11546.5 664.349  31
   2  -2 -11 11883.8 678.874  50
   2  -2 -11 9845.85 1352.71  25
  -2  -2  11 10555.1 632.728  45
  -2  -2  10 3754.05 449.955  45
   2  -2 -10 3553.85 483.236  28
  -2  -2  10 3727.33 448.813  26
   2  -2 -10 2940.41 751.161  58
  -2  -2  10 3803.18 875.261  19
  -2  -2  10 2195.82 794.020  59
  -2  -2  10 4031.52 473.513  46
  -2  -2  10 3521.92 419.602  34
  -2  -2  10 3857.20 893.376  17
   2  -2 -10 3468.78 398.515  38
  -2  -2  10 3047.71 847.308   3
  -2  -2  10 4041.95 495.907  27
  -2  -2  10 4066.45 445.505  44
  -2  -2  10 3697.45 922.435  22
   2  -2 -10 3828.07 433.043  31
   2  -2 -10 2871.49 833.063  25
   2  -2 -10 4010.49 456.672  50
   2  -2 -10 5070.65 978.407  16
   2  -2 -10 3992.64 993.134  52
  -2  -2   9 346.721 255.254  44
   2  -2  -9-25.9982 224.309  38
  -2  -2   9 81.9303 254.249  34
   2  -2  -9 87.4126 258.289  50
  -2  -2   9 490.560 278.782  46
  -2  -2   9 570.182 511.524  17
  -2  -2   9-240.416 465.077  59
   2  -2  -9 959.926 454.928   8
   2  -2  -9 1517.41 498.404  58
  -2  -2   9 438.090 268.645  45
  -2  -2   9 543.938 615.109  19
   2  -2  -9-194.135 453.206  16
  -2  -2   9-1603.37 613.211   3
   2  -2  -9 542.053 212.088  30
   2  -2  -9 194.915 282.337  28
  -2  -2   9 182.355 309.139  27
  -2  -2   9 348.395 283.265  26
  -2  -2   9-86.1670 487.955  22
   2  -2  -9 133.203 547.196  25
   2  -2  -9 1685.35 657.563  52
   2  -2  -9 199.007 258.309  31
   2  -2  -9-516.677 381.929  53
  -2  -2   8 14249.8 1350.67  59
   2  -2  -8 15916.6 1390.93  25
   2  -2  -8 14343.3 1370.83  16
   2  -2  -8 15126.3 684.068  28
  -2  -2   8 15272.7 701.025  46
  -2  -2   8 15242.2 1367.56  22
  -2  -2   8 16710.2 1531.46   3
  -2  -2   8 15542.9 666.216  26
  -2  -2   8 13493.0 1315.53  19
   2  -2  -8 13317.2 1342.99  57
   2  -2  -8 14275.9 1237.21  58
   2  -2  -8 14592.9 668.395  31
   2  -2  -8 15618.4 1287.60   8
   2  -2  -8 16848.7 1551.33  52
   2  -2  -8 13356.5 1210.31  53
  -2  -2   8 15002.4 691.174  27
  -2  -2   8 14730.7 1382.86  17
   2  -2  -8 15203.5 604.136  30
  -2  -2   7 31112.4 880.880  27
  -2  -2   7 28127.4 1757.76   3
   2  -2  -7 30290.2 1786.37  25
  -2  -2   7 31575.5 1725.77  59
   2  -2  -7 30628.5 1650.67   8
   2  -2  -7 32556.8 834.868  30
   2  -2  -7 32087.0 1722.67  58
   2  -2  -7 31504.1 1829.20  16
   2  -2  -7 28478.0 1405.79   9
  -2  -2   7 34012.3 1891.93  22
  -2  -2   7 29880.3 854.390  26
   2  -2  -7 29413.6 1777.03  57
   2  -2  -7 30208.2 862.242  28
   2  -2  -7 31421.8 1915.64  52
   2  -2  -7 29613.4 1590.74  53
   2  -2  -7 30493.6 856.806  31
  -2  -2   7 30918.1 1828.74  17
  -2  -2   7 31602.0 1839.37  19
   2  -2  -6 50885.8 2107.67  57
  -2  -2   6 55578.6 2220.23  22
   2  -2  -6 52422.0 2101.29  16
   2  -2  -6 55322.0 1841.06  18
   2  -2  -6 51078.2 2106.23  25
  -2  -2   6 50033.8 1018.12  27
   2  -2  -6 50281.9 1025.75  28
   2  -2  -6 51696.8 2217.37  52
  -2  -2   6 49092.5 2076.68   3
   2  -2  -6 53273.8 1836.57   9
  -2  -2   6 51103.8 2034.30  59
  -2  -2   6 50109.7 986.420  26
  -2  -2   6 51446.7 2101.94  17
  -2  -2   6 54887.3 2199.57  19
   2  -2  -6 48325.8 1803.00  53
   2  -2  -6 53596.6 2064.29  58
  -2  -2   5 16770.7 552.379  26
  -2  -2   5 16822.9 1126.13  17
  -2  -2   5 17300.7 1149.98  19
   2  -2  -5 14347.3 1100.60  52
   2  -2  -5 16635.0 1019.49   9
   2  -2  -5 16357.8 945.124  53
  -2  -2   5 17913.1 886.707  13
  -2  -2   5 17380.1 1113.44  59
  -2  -2   5 16866.8 1139.90  22
   2  -2  -5 15404.5 1047.99  58
  -2  -2   5 17390.2 560.815  27
   2  -2  -5 17527.9 1166.97  16
   2  -2  -5 17356.7 972.004  18
   2  -2  -5 17404.4 1141.73  25
  -2  -2   5 16423.6 1115.76   3
   2  -2  -4 46770.6 1669.96  25
   2  -2  -4 46569.9 1567.46   9
  -2  -2   4 44515.9 1530.32   3
  -2  -2   4 47112.8 1678.13  22
  -2  -2   4 45277.7 1632.29  17
   2  -2  -4 45224.5 1310.37  53
   2  -2  -4 44280.7 1387.05  18
  -2  -2   4 47125.4 1666.76  19
  -2  -2   4 48564.6 1371.93  13
   2  -2  -4 42750.4 1601.01  16
   2  -2  -4 47300.7 1678.54   8
   2  -2  -4 47694.9 1755.87  52
   2  -2  -4 46091.9 1571.80  58
  -2  -2   3 63234.6 1802.32  19
  -2  -2   3 64722.8 1555.61  13
   2  -2  -3 65761.5 1818.59  52
   2  -2  -3 63023.9 1721.60  58
  -2  -2   3 68246.5 1854.88  22
   2  -2  -3 64504.7 1258.10  53
   2  -2  -3 66358.5 1761.58   9
  -2  -2   3 64391.4 1783.43  17
  -2  -2   3 62302.2 1558.56   3
   2  -2  -3 66432.8 1799.60   8
   2  -2  -3 66481.9 1820.33  25
   2  -2  -3 64666.1 1583.23  18
   2  -2  -2 147899. 1314.50  53
  -2  -2   2 148334. 2026.61   3
  -2  -2   2 152482. 2625.36  19
  -2  -2   2 150105. 2348.47  13
  -2  -2   2 143492. 1816.48   9
   2  -2  -2 151657. 2354.79  18
   2  -2  -2 154458. 2549.39  58
  -2  -2   2 156034. 2479.68   6
   2  -2  -2 154416. 2387.41  52
   2  -2  -2 159581. 2522.24   6
   2  -2  -2 154269. 2540.88   8
   2  -2  -2 152600. 2542.75   9
  -2  -2   1 464224. 3744.27   9
   2  -2  -1 480324. 4119.75   6
   2  -2  -1 459341. 4215.63   9
   2  -2  -1 475111. 3463.84  52
   2  -2  -1 487470. 4279.45   8
  -2  -2   1 473013. 4245.28  13
  -2  -2   1 465476. 3935.28   6
  -2  -2   1 487891. 3530.33  56
   2  -2   0 95376.4 1222.63  52
  -2  -2   0 99315.2 1952.01   9
  -2  -2   0 98294.5 2013.60  13
   2  -2   0 96549.7 1872.40   8
  -2  -2   0 98955.2 1860.94  56
   2  -2   0 98546.3 1859.57   6
  -2  -2   0 95178.4 1739.18   6
  -2  -2  -1 150838. 2601.21   9
  -2  -2  -1 151456. 2550.39  56
  -2  -2  -1 152450. 2584.51  21
   2  -2   1 144592. 2236.87  14
   2  -2   1 146322. 2381.09  55
  -2  -2  -1 150216. 2253.19   6
  -2  -2  -1 153094. 2540.05  20
  -2  -2  -1 143514. 1975.66   8
   2  -2   1 142746. 2348.13   6
  -2  -2  -1 139686. 1816.01   2
   2  -2   1 142268. 2257.66   8
  -2  -2  -2 166861. 2235.75  57
   2  -2   2 162260. 2774.95   3
   2  -2   2 169700. 2494.50   8
   2  -2   2 168745. 2445.82  17
  -2  -2  -2 171915. 3035.17  56
   2  -2   2 169870. 2884.02  55
  -2  -2  -2 167890. 2998.61  21
  -2  -2  -2 171855. 2967.69  20
   2  -2   2 168098. 2766.37  14
   2  -2   2 173673. 2729.54  59
   2  -2   2 166463. 2777.97   6
  -2  -2  -2 158350. 1652.80   2
  -2  -2  -2 166540. 2986.07   9
   2  -2   2 173234. 2905.03  24
  -2  -2  -2 164826. 2060.66   8
  -2  -2  -3 18384.2 877.812  16
   2  -2   3 17430.7 1090.36   3
  -2  -2  -3 17329.9 1078.20  56
  -2  -2  -3 17219.3 690.693   8
  -2  -2  -3 17327.0 1103.85  20
   2  -2   3 20494.4 1141.98  14
   2  -2   3 18342.8 1065.20  24
   2  -2   3 19595.8 1010.48  17
  -2  -2  -3 17683.3 1080.36   9
  -2  -2  -3 18740.8 959.127  57
   2  -2   3 18650.3 1089.18  59
   2  -2   3 18396.0 1109.94  55
  -2  -2  -4 99206.7 2939.52  52
   2  -2   4 97992.8 2643.35  55
   2  -2   4 104434. 2630.28  17
   2  -2   4 93221.1 2681.85   3
   2  -2   4 101989. 2605.83  24
  -2  -2  -4 95607.9 2561.71   9
  -2  -2  -4 98333.3 2686.94  56
  -2  -2  -4 102383. 2393.24  16
   2  -2   4 104243. 2773.89  14
   2  -2   4 94420.9 1276.08  26
  -2  -2  -4 97795.0 2687.99  20
   2  -2   4 101742. 2722.91  59
  -2  -2  -4 98724.1 2409.75  57
  -2  -2  -5 98915.3 2622.12  16
  -2  -2  -5 101954. 2659.92  25
   2  -2   5 100412. 1425.50  27
   2  -2   5 106372. 3073.74  17
   2  -2   5 95659.5 2815.85  55
   2  -2   5 97258.3 2928.10  14
  -2  -2  -5 89084.2 1306.56  28
   2  -2   5 96569.1 1381.80  26
   2  -2   5 97627.4 2917.08  59
  -2  -2  -5 96236.4 2760.67   9
  -2  -2  -5 97747.9 3190.80  52
   2  -2   5 91643.8 2976.09   3
  -2  -2  -5 96274.0 2662.55  57
  -2  -2  -5 97106.0 2851.05  20
   2  -2   6 1057.84 585.653   3
  -2  -2  -6 818.709 653.168  52
   2  -2   6 930.070 277.882  26
  -2  -2  -6 1970.33 506.057  25
   2  -2   6 427.927 451.866  55
   2  -2   6 1605.21 543.567  59
  -2  -2  -6 1085.20 426.689   9
  -2  -2  -6 1089.28 398.405  16
  -2  -2  -6 1145.63 587.298  20
   2  -2   6 931.875 525.517  14
  -2  -2  -6 799.440 249.311  28
   2  -2   6 852.339 262.341  27
  -2  -2  -6 1092.20 448.650  57
   2  -2   6 1972.70 566.964  17
   2  -2   7 6232.03 948.085  59
   2  -2   7 5309.73 453.062  34
  -2  -2  -7 5515.42 784.612  25
   2  -2   7 5955.93 470.867  46
  -2  -2  -7 5155.63 453.780  40
   2  -2   7 5863.56 951.920  14
  -2  -2  -7 3258.95 706.008  57
   2  -2   7 5653.36 1041.81   3
  -2  -2  -7 5714.78 791.795   9
   2  -2   7 6274.52 482.794  26
  -2  -2  -7 5443.27 466.638  32
  -2  -2  -7 5882.43 456.939  28
   2  -2   7 6209.55 470.025  27
  -2  -2  -7 6385.74 492.077  47
  -2  -2  -7 5182.67 804.795  16
   2  -2   7 5913.89 934.369  17
  -2  -2  -7 5552.98 475.641  50
   2  -2   8 27749.6 1917.37  17
   2  -2   8 32242.0 948.163  48
  -2  -2  -8 31173.2 1859.56  16
  -2  -2  -8 27969.9 1728.26  25
  -2  -2  -8 32492.7 1015.65  28
   2  -2   8 29966.2 2278.93   3
   2  -2   8 30430.3 1009.67  34
  -2  -2  -8 31559.2 1026.33  50
   2  -2   8 30927.6 2081.54  14
   2  -2   8 29674.7 2078.60  59
  -2  -2  -8 30829.1 1966.21  57
   2  -2   8 31552.5 985.044  27
  -2  -2  -8 31456.7 1012.31  32
   2  -2   8 32578.9 1053.98  26
  -2  -2  -8 33989.6 1064.07  47
   2  -2   8 30700.4 1006.99  46
   2  -2   9 985.347 715.682  17
   2  -2   9 1081.79 341.850  46
   2  -2   9-37.8019 565.577  59
  -2  -2  -9 883.700 332.661  28
  -2  -2  -9 1043.09 360.216  47
   2  -2   9 560.746 605.111  14
  -2  -2  -9-1182.33 569.192  25
  -2  -2  -9 1072.56 366.474  50
   2  -2   9 500.936 360.473   3
   2  -2   9 815.179 336.040  34
  -2  -2  -9 652.736 542.319  57
  -2  -2  -9 621.029 248.576  31
   2  -2   9 1244.48 348.219  27
  -2  -2  -9 573.884 276.389  32
  -2  -2  -9-97.8159 354.467  16
   2  -2   9 848.472 371.129  26
  -2  -2 -10 363.252 297.547  47
  -2  -2 -10-993.789 602.903  16
   2  -2  10 268.244 299.924  46
  -2  -2 -10 35.1270 269.590  28
   2  -2  10 909.990 592.774  17
   2  -2  10 289.804 610.233  59
   2  -2  10 177.059 307.587  26
   2  -2  10 197.124 275.039  27
   2  -2  10 85.7516 300.889  34
   2  -2  10 567.810 567.668  14
  -2  -2 -10 191.775 251.829  32
  -2  -2 -10 1426.29 676.639  57
  -2  -2 -10 330.487 320.785  50
  -2  -2 -11 122.945 215.583  32
   2  -2  11-52.7505 314.754  34
   2  -2  11 1462.82 513.286  59
   2  -2  11 144.171 278.404  26
   2  -2  11 320.281 298.830  46
   2  -2  11 879.753 521.442  17
  -2  -2 -11 554.018 342.457  50
   2  -2  11 399.165 277.081  27
  -2  -2 -11 442.247 278.848  28
  -2  -2 -12 1307.15 278.760  28
  -2  -2 -12 949.548 219.422  32
   2  -2  12 919.624 249.481  27
   2  -2  12 1021.98 284.035  26
   2  -2  12 1011.63 274.440  46
  -2  -2 -12 1225.74 261.538  38
   2  -2  12 1034.31 283.271  34
  -2  -2 -12 1222.56 299.387  50
  -2  -2 -13 2429.39 237.966  38
  -2  -2 -13 2834.91 280.064  50
   2  -2  13 3151.22 279.190  34
   2  -2  13 2769.79 279.427  46
  -2  -1  15 2702.32 242.119  46
  -2  -1  14 6027.60 443.787  27
  -2  -1  14 6079.67 443.426  46
   2  -1 -14 6052.69 416.086  31
  -2  -1  14 5219.89 360.252  45
  -2  -1  14 6160.04 408.095  44
  -2  -1  13 3534.60 380.382  45
  -2  -1  13 2954.26 411.031  46
   2  -1 -13 3112.52 405.787  28
   2  -1 -13 3020.77 328.972  50
   2  -1 -13 1820.09 605.545  25
   2  -1 -13 3289.08 391.382  31
  -2  -1  13 3684.33 430.789  27
  -2  -1  13 3574.20 404.716  44
  -2  -1  12 2248.44 411.924  46
  -2  -1  12 2194.57 364.198  45
  -2  -1  12 2392.39 397.866  44
   2  -1 -12 2434.64 329.005  37
  -2  -1  12 2398.70 671.625  17
   2  -1 -12 2450.51 426.087  28
   2  -1 -12 2444.83 671.917  58
  -2  -1  12 2282.95 761.328  19
  -2  -1  12 3047.68 795.646  22
   2  -1 -12 2873.65 804.524  25
   2  -1 -12 2284.06 386.056  31
   2  -1 -12 2926.91 373.218  50
  -2  -1  12 2616.98 431.575  27
   2  -1 -12 3193.46 890.847  16
  -2  -1  11 20241.7 1685.35  59
  -2  -1  11 23154.0 944.586  46
  -2  -1  11 21891.4 887.204  45
   2  -1 -11 22395.8 928.923  28
   2  -1 -11 23424.7 1896.48  57
  -2  -1  11 20971.2 1857.63  17
   2  -1 -11 20816.7 831.173  50
  -2  -1  11 19879.3 1705.99  22
   2  -1 -11 22036.7 1883.16  16
   2  -1 -11 22919.1 904.503  31
   2  -1 -11 21939.4 767.923  30
  -2  -1  11 20270.3 1761.25  19
  -2  -1  11 22742.2 930.854  27
   2  -1 -11 22436.3 800.334  37
  -2  -1  11 23927.3 945.701  44
   2  -1 -11 20189.3 1607.08  58
  -2  -1  11 21961.4 866.174  26
   2  -1 -11 21060.1 1779.16  25
   2  -1 -10 40756.2 2448.31  53
   2  -1 -10 44241.6 2496.18  16
   2  -1 -10 39407.3 2190.33  58
   2  -1 -10 39464.5 2100.89   4
  -2  -1  10 43618.3 1226.14  27
  -2  -1  10 43804.5 1235.74  46
   2  -1 -10 46176.4 2822.45  52
  -2  -1  10 41737.6 2425.57  17
  -2  -1  10 41119.9 2802.08   3
   2  -1 -10 43311.6 1190.81  31
  -2  -1  10 39790.4 2341.95  19
   2  -1 -10 42280.6 1132.56  50
  -2  -1  10 42243.2 1198.66  44
  -2  -1  10 43982.6 1156.07  26
  -2  -1  10 38077.7 2199.72  59
   2  -1 -10 42184.6 1041.87  30
   2  -1 -10 41500.9 1068.57  37
   2  -1 -10 41577.0 2466.72  57
   2  -1 -10 40192.3 2375.14  25
  -2  -1  10 37312.2 2216.50  22
  -2  -1  10 41824.4 1174.02  45
   2  -1 -10 43107.7 1203.78  28
   2  -1  -9 33366.0 2034.78  53
   2  -1  -9 31831.9 2072.19  16
   2  -1  -9 33802.2 969.678  50
  -2  -1   9 34165.0 2067.87  17
  -2  -1   9 34686.8 1032.20  27
   2  -1  -9 34860.3 1951.03  58
  -2  -1   9 31194.3 1803.02  14
  -2  -1   9 35147.8 2431.80   3
  -2  -1   9 34654.0 2044.40  22
   2  -1  -9 29914.2 1731.70   4
   2  -1  -9 34482.6 911.215  30
   2  -1  -9 35183.8 2135.01  57
  -2  -1   9 33575.8 2030.52  19
   2  -1  -9 33732.8 2234.44  52
  -2  -1   9 33236.7 1970.48  59
   2  -1  -9 35573.0 1017.32  31
  -2  -1   9 35613.3 999.368  26
  -2  -1   9 33288.1 1007.84  45
  -2  -1   9 35206.8 1039.93  46
   2  -1  -9 35221.2 2090.04  25
   2  -1  -9 34247.0 944.005  37
   2  -1  -9 35237.5 1028.07  28
  -2  -1   9 33407.2 1022.77  44
   2  -1  -8 9740.23 1023.67  58
  -2  -1   8 10190.7 1032.27  59
   2  -1  -8 10151.3 1089.22  53
   2  -1  -8 10112.7 542.741  28
  -2  -1   8 9560.83 1070.43  19
  -2  -1   8 9941.11 545.481  27
   2  -1  -8 9844.39 544.864  31
   2  -1  -8 9706.01 879.176  18
  -2  -1   8 10542.8 525.137  26
   2  -1  -8 10798.6 1211.24  52
  -2  -1   8 10580.2 1000.25  14
   2  -1  -8 9489.73 479.627  30
  -2  -1   8 11225.1 1136.01  22
  -2  -1   8 8789.69 1181.99   3
   2  -1  -8 9772.31 1152.01  16
   2  -1  -8 10186.8 931.879   4
  -2  -1   8 10494.0 1112.85  17
   2  -1  -8 9740.56 1082.62  25
   2  -1  -8 10385.1 1191.66  57
   2  -1  -7 46968.4 2053.57  25
  -2  -1   7 46070.0 957.365  26
  -2  -1   7 45549.7 2258.97   3
   2  -1  -7 46230.8 1993.31  53
   2  -1  -7 45681.4 1694.50  18
   2  -1  -7 44240.6 914.377  30
  -2  -1   7 44994.1 973.583  27
  -2  -1   7 45229.9 1834.28  14
  -2  -1   7 46014.9 2012.25  22
   2  -1  -7 42570.4 1696.58   4
  -2  -1   7 46269.7 2007.62  17
   2  -1  -7 48546.2 2243.98  52
  -2  -1   7 46355.4 1962.26  59
   2  -1  -7 44099.8 1987.60  16
  -2  -1   7 45768.7 2043.36  19
   2  -1  -7 46047.3 2065.22  57
   2  -1  -7 45219.6 991.899  28
   2  -1  -7 45977.4 1941.50  58
   2  -1  -6 25378.2 1425.27  57
   2  -1  -6 24542.7 1022.72   9
  -2  -1   6 24144.9 1237.70  14
   2  -1  -6 23876.1 1177.75  18
   2  -1  -6 24051.3 1488.94  52
   2  -1  -6 24716.7 1167.97   4
  -2  -1   6 26143.6 1441.20  22
  -2  -1   6 24536.9 673.174  27
  -2  -1   6 24070.2 1386.47  19
   2  -1  -6 20626.0 1205.38  53
   2  -1  -6 25262.7 1359.41  58
  -2  -1   6 23579.3 1090.55  13
  -2  -1   6 24494.7 656.568  26
   2  -1  -6 25377.9 1413.59  25
  -2  -1   6 24931.6 1335.09  59
  -2  -1   6 25076.4 1360.46  17
   2  -1  -6 25557.7 1399.31  16
   2  -1  -6 24524.8 687.206  28
  -2  -1   6 23497.7 1496.63   3
  -2  -1   5 75993.9 2174.66  22
   2  -1  -5 74527.5 2291.99  52
  -2  -1   5 70467.7 2222.21   3
  -2  -1   5 74486.8 2053.65  17
   2  -1  -5 74663.7 2089.65  58
  -2  -1   5 68664.1 1853.50  14
   2  -1  -5 74379.2 2135.14  25
   2  -1  -5 76876.5 2130.81  16
   2  -1  -5 73747.3 1757.66   4
   2  -1  -5 74537.4 1910.58  18
  -2  -1   5 71064.4 1938.63  59
  -2  -1   5 74968.7 1793.54  13
  -2  -1   5 78004.2 2168.59  19
   2  -1  -5 75256.0 2158.10  57
   2  -1  -5 71008.3 1983.24  53
   2  -1  -5 73278.0 1658.69   9
   2  -1  -4 16850.5 966.712  16
  -2  -1   4 17229.1 1021.66   3
   2  -1  -4 18396.2 974.095  25
  -2  -1   4 17378.7 934.076  59
  -2  -1   4 19058.3 998.701  22
   2  -1  -4 19173.1 787.605   4
  -2  -1   4 17941.5 965.845  19
   2  -1  -4 17150.1 959.867  57
   2  -1  -4 18987.8 1099.95  52
  -2  -1   4 17510.6 858.061  14
   2  -1  -4 17520.6 940.231  58
  -2  -1   4 16909.1 829.183  13
  -2  -1   4 17862.8 937.932  17
   2  -1  -4 17816.2 912.146  53
   2  -1  -4 17232.8 870.213  18
   2  -1  -4 17280.0 804.445   9
   2  -1  -3 39277.0 1158.70  18
   2  -1  -3 42592.9 890.223   4
   2  -1  -3 39776.1 1116.19   9
  -2  -1   3 40004.1 1217.45  17
   2  -1  -3 40826.9 1114.24  53
  -2  -1   3 41199.2 1316.32   3
   2  -1  -3 41891.4 1370.72  52
  -2  -1   3 39480.2 1125.77  13
  -2  -1   2 434982. 3828.80   2
   2  -1  -2 438597. 3394.41   9
  -2  -1   2 451320. 3521.14  13
   2  -1  -2 452745. 3502.09   5
   2  -1  -2 441468. 2982.81  53
   2  -1  -1 183024. 1673.50  53
   2  -1  -1 199779. 2170.69   8
  -2  -1   1 184280. 2227.00   2
  -2  -1   1 191370. 1824.28   6
   2  -1  -1 197112. 1926.75   6
   2  -1  -1 187347. 1846.95   5
   2  -1   0 651843. 3638.69   8
   2  -1   0 667946. 3458.72   7
  -2  -1   0 656808. 4070.01  56
   2  -1   0 668812. 3755.36  55
   2  -1   1 27655.7 708.916   5
   2  -1   1 28782.8 832.220   6
   2  -1   1 30455.6 971.038   7
   2  -1   1 30526.4 938.323  14
   2  -1   1 27411.9 741.652   8
  -2  -1  -1 28169.2 774.935   2
   2  -1   1 27723.3 1048.02   3
  -2  -1  -1 27443.4 1007.68  13
   2  -1   1 29372.8 996.391  55
   2  -1   2 17674.0 862.835   7
  -2  -1  -2 17198.5 864.995  20
   2  -1   2 16017.7 942.997   3
  -2  -1  -2 16860.6 877.322  56
  -2  -1  -2 17148.9 891.047  21
  -2  -1  -2 16645.7 755.153  57
   2  -1   2 17632.0 865.435  14
   2  -1   2 17131.5 840.026  15
  -2  -1  -2 15764.9 601.618   2
   2  -1   2 17008.7 850.053  55
  -2  -1  -3 40904.9 992.593   2
   2  -1   3 42038.0 1454.02  14
  -2  -1  -3 43112.1 1510.93  20
  -2  -1  -3 42865.9 1553.14  21
   2  -1   3 45158.1 1450.90  24
   2  -1   3 45390.3 1510.71  59
   2  -1   3 44062.9 1486.40   7
   2  -1   3 43750.5 1459.81  55
  -2  -1  -3 41205.8 1626.36  52
   2  -1   3 41306.8 1629.73   3
  -2  -1  -3 42980.1 1394.02  57
   2  -1   3 47399.2 1498.71  17
  -2  -1  -3 43850.9 1334.95  16
  -2  -1  -3 42628.2 1515.11  56
   2  -1   4 14867.3 944.738  24
   2  -1   4 15400.7 494.443  26
   2  -1   4 16251.0 877.938  19
   2  -1   4 15959.9 1013.83  17
   2  -1   4 15693.3 1012.90  59
   2  -1   4 15475.6 1021.96   7
   2  -1   4 16175.1 1022.11  55
  -2  -1  -4 15785.8 939.769  25
  -2  -1  -4 14943.0 1071.32  56
  -2  -1  -4 14739.6 1016.16  20
  -2  -1  -4 15928.2 934.367  16
  -2  -1  -4 14227.3 661.657   2
   2  -1   4 14427.0 1144.83   3
  -2  -1  -4 15846.8 995.285  57
   2  -1   4 15140.6 999.680  14
  -2  -1  -4 13570.6 1091.25  52
  -2  -1  -4 14873.4 1062.26   4
   2  -1   5 812.516 428.238  17
   2  -1   5 896.259 430.326  24
   2  -1   5 1391.90 250.441  27
  -2  -1  -5 893.796 410.704   9
  -2  -1  -5 1067.70 577.620  52
  -2  -1  -5 1203.29 415.227  16
   2  -1   5 1086.70 582.099   3
   2  -1   5 779.283 458.954   7
   2  -1   5 992.953 467.162  55
   2  -1   5 1329.27 414.453  19
   2  -1   5 1353.83 459.896  14
  -2  -1  -5 1500.02 471.752  57
  -2  -1  -5 789.234 464.554  20
   2  -1   5 1434.93 490.963  59
   2  -1   5 1068.80 231.973  26
  -2  -1  -5 1378.73 534.665  56
  -2  -1  -5 1432.45 413.490  25
  -2  -1  -5 989.758 240.363  28
  -2  -1  -5 967.795 484.084   4
   2  -1   6 9717.17 484.051  27
  -2  -1  -6 10106.5 1015.76  20
   2  -1   6 9028.67 492.240  26
   2  -1   6 9229.74 1164.02   3
  -2  -1  -6 9664.81 958.320  16
  -2  -1  -6 9169.22 968.193  57
   2  -1   6 9545.96 977.841  17
  -2  -1  -6 10156.8 913.661   9
   2  -1   6 10135.2 1014.15  14
  -2  -1  -6 9888.56 1064.05   4
  -2  -1  -6 8401.54 1081.50  52
   2  -1   6 10066.6 1035.66  59
   2  -1   6 9765.40 981.997  55
  -2  -1  -6 9616.89 923.626  25
  -2  -1  -6 10199.3 511.875  28
   2  -1   6 10511.6 891.689  19
   2  -1   7 2864.86 657.745  17
  -2  -1  -7 3433.73 340.076  31
   2  -1   7 3855.10 393.690  26
  -2  -1  -7 3684.34 390.642  28
   2  -1   7 2592.09 657.635  55
   2  -1   7 3031.42 860.312   3
  -2  -1  -7 3596.94 704.807  57
  -2  -1  -7 2881.37 606.186  25
  -2  -1  -7 2514.18 558.804   9
   2  -1   7 2762.59 671.062  14
   2  -1   7 2799.15 725.129  59
  -2  -1  -7 2697.23 718.278  20
   2  -1   7 3462.44 362.838  27
  -2  -1  -7 4427.77 873.120  52
  -2  -1  -7 3722.18 737.545  16
  -2  -1  -8 1172.35 300.659  47
   2  -1   8 2480.93 645.039  55
  -2  -1  -8 2011.80 327.824  31
  -2  -1  -8 1403.88 517.874  25
   2  -1   8 2224.27 357.173  34
   2  -1   8 1720.72 330.603  46
   2  -1   8 2180.14 668.874  17
  -2  -1  -8 2411.36 382.108  28
   2  -1   8 3974.98 987.639   3
   2  -1   8 1921.45 710.131  14
  -2  -1  -8 2561.18 745.083  57
   2  -1   8 1606.65 696.266  59
  -2  -1  -8 1489.65 568.545  16
   2  -1   8 2129.36 358.539  26
  -2  -1  -8 1596.87 346.475  50
   2  -1   8 2191.88 350.976  27
   2  -1   9 6912.07 1036.36  17
  -2  -1  -9 7949.41 612.078  50
   2  -1   9 7495.00 1299.16   3
  -2  -1  -9 8399.85 566.389  47
   2  -1   9 8545.59 584.589  46
  -2  -1  -9 8663.97 621.125  28
   2  -1   9 8060.93 573.289  34
  -2  -1  -9 7367.50 518.608  31
  -2  -1  -9 6010.83 946.120  25
  -2  -1  -9 8703.54 566.739  32
  -2  -1  -9 7170.18 1131.71  57
   2  -1   9 8412.86 602.221  26
   2  -1   9 8065.10 579.440  27
   2  -1   9 8680.87 1188.19  59
  -2  -1  -9 7906.42 1123.72  16
   2  -1   9 8502.31 1222.70  14
  -2  -1 -10 47761.0 2686.52  57
   2  -1  10 48536.9 1312.86  46
  -2  -1 -10 48077.9 1216.73  32
   2  -1  10 47968.3 2641.88  14
  -2  -1 -10 48211.2 1206.49  47
  -2  -1 -10 40217.2 2263.68  25
  -2  -1 -10 48477.1 1176.31  31
   2  -1  10 43005.5 2515.63  17
   2  -1  10 46400.5 2678.44  59
   2  -1  10 50441.6 1343.72  26
  -2  -1 -10 49752.3 1330.59  28
  -2  -1 -10 49537.1 1324.52  50
   2  -1  10 48522.3 1282.50  27
  -2  -1 -10 43124.1 2405.40  16
   2  -1  10 48267.5 1294.42  34
   2  -1  11 1204.25 733.396  17
  -2  -1 -11 2370.25 390.456  28
  -2  -1 -11 2341.65 315.116  31
  -2  -1 -11 1593.47 533.074  16
  -2  -1 -11 2338.02 617.802  25
  -2  -1 -11 2328.57 406.460  50
   2  -1  11 2764.89 422.536  26
   2  -1  11 2293.44 625.672  14
   2  -1  11 2842.09 639.518  59
   2  -1  11 2381.82 397.168  27
   2  -1  11 2698.49 420.455  46
  -2  -1 -11 2198.43 342.389  32
   2  -1  11 2011.28 382.137  34
  -2  -1 -11 2410.48 868.644  57
   2  -1  12 1327.07 301.240  34
   2  -1  12 1100.07 309.198  26
  -2  -1 -12 943.362 298.898  50
   2  -1  12 1438.25 308.863  27
   2  -1  12 1251.23 301.802  46
  -2  -1 -12 1008.29 228.530  31
  -2  -1 -12 1219.90 284.158  28
  -2  -1 -13 537.172 184.393  50
  -2  -1 -13 317.979 166.150  38
   2  -1  13 452.559 190.324  34
   2  -1  13 505.984 218.298  46
  -2  -1 -13 409.174 179.792  28
  -2   0  15 2991.40 241.707  44
  -2   0  15 3302.20 255.784  46
   2   0 -14 31.1116 214.091  31
  -2   0  14 269.870 222.313  44
  -2   0  14 17.1128 190.853  45
  -2   0  14 319.551 220.049  46
  -2   0  14 185.734 233.115  27
  -2   0  13-432.853 571.736  22
  -2   0  13 180.583 240.591  45
   2   0 -13-129.555 196.884  37
   2   0 -13-276.163 289.916  31
  -2   0  13 204.372 282.565  27
  -2   0  13 40.8640 276.078  46
   2   0 -13-192.277 520.078  25
  -2   0  13 59.9925 267.683  44
   2   0 -13-30.5123 242.161  28
   2   0 -12 30543.6 2123.59  25
   2   0 -12 29918.1 1021.11  28
  -2   0  12 29782.6 1020.67  45
  -2   0  12 29756.4 1053.91  44
  -2   0  12 27159.6 883.126  39
  -2   0  12 30438.6 2123.01  17
  -2   0  12 27279.6 1966.79  22
   2   0 -12 29466.5 906.106  37
   2   0 -12 29114.6 2103.88  57
   2   0 -12 31581.4 1055.29  31
   2   0 -12 27879.7 1961.26  58
   2   0 -12 26944.5 854.557  30
  -2   0  12 26117.1 1992.77  19
  -2   0  12 29326.4 1030.18  27
   2   0 -12 32949.1 2223.49  16
  -2   0  12 29995.6 1054.01  46
  -2   0  11 3435.28 450.117  45
   2   0 -11 1769.96 367.078  28
  -2   0  11 2743.23 827.578  22
   2   0 -11 3020.52 382.582  37
   2   0 -11 2934.23 867.355  16
   2   0 -11 2012.17 696.578  58
  -2   0  11 3794.75 670.143  59
  -2   0  11 2541.92 806.882  19
  -2   0  11 3082.57 386.950  39
  -2   0  11 3701.83 454.719  46
  -2   0  11 2883.55 442.468  27
  -2   0  11 1936.50 715.163  17
   2   0 -11 2375.47 754.303  25
   2   0 -11 3375.92 386.896  30
   2   0 -11 3531.01 466.012  31
  -2   0  11 3484.43 463.119  44
  -2   0  11 2684.97 364.682  26
   2   0 -11 3676.13 830.092  57
  -2   0  10 9302.01 602.694  27
  -2   0  10 8327.87 569.709  45
   2   0 -10 8438.70 538.018  37
   2   0 -10 7855.49 1143.41  16
  -2   0  10 7291.78 1086.96  22
  -2   0  10 7643.24 1081.42  17
   2   0 -10 8083.73 524.070  30
  -2   0  10 5359.54 845.630  59
  -2   0  10 9814.74 617.277  46
  -2   0  10 9319.67 618.257  44
  -2   0  10 7576.81 1127.51  19
   2   0 -10 9481.36 1225.27  57
   2   0 -10 8785.95 601.620  31
   2   0 -10 8622.31 1032.05   4
   2   0 -10 7604.59 1092.12  58
   2   0 -10 7036.89 1093.91  25
  -2   0  10 8735.67 529.919  26
  -2   0  10 6316.35 1245.22   3
   2   0 -10 10191.2 1301.05  53
   2   0 -10 10300.3 1383.76  52
   2   0 -10 9119.10 596.374  28
   2   0  -9 44458.6 1131.89  28
  -2   0   9 42707.9 1092.15  27
   2   0  -9 42196.0 1861.07  18
   2   0  -9 42032.1 1008.21  30
  -2   0   9 42240.0 1116.54  45
   2   0  -9 43928.8 2292.83  16
   2   0  -9 44673.5 2349.91  57
   2   0  -9 45580.7 2497.14  52
  -2   0   9 41849.8 2234.08  19
   2   0  -9 39081.8 2006.29   4
   2   0  -9 45440.6 2446.83  53
  -2   0   9 42908.9 1126.24  44
  -2   0   9 41565.8 1917.78  14
  -2   0   9 45205.6 2267.74  22
   2   0  -9 43816.7 1103.14  31
   2   0  -9 41947.7 1038.41  37
  -2   0   9 42844.3 1099.89  46
  -2   0   9 43639.4 1030.09  26
  -2   0   9 41556.7 2078.89  59
   2   0  -9 42575.4 2176.20  58
  -2   0   9 41670.3 2185.00  17
   2   0  -9 43330.9 2335.27  25
  -2   0   9 44753.3 2709.60   3
  -2   0   8 1098.73 349.966  13
   2   0  -8 973.794 249.417  31
  -2   0   8 515.420 407.985  17
   2   0  -8 1028.81 513.304  58
   2   0  -8 709.293 501.069  25
  -2   0   8 1023.55 372.525  14
  -2   0   8 183.813 572.190   3
  -2   0   8 578.011 529.894  19
  -2   0   8 529.978 368.802  59
  -2   0   8 1023.00 569.406  22
   2   0  -8 886.588 522.402  16
   2   0  -8 823.731 261.674  28
   2   0  -8 1276.19 396.877   4
   2   0  -8 1194.00 526.272  53
   2   0  -8 1477.43 420.923  18
   2   0  -8 1204.62 560.563  52
   2   0  -8 953.508 251.878  30
  -2   0   8 936.813 242.294  26
  -2   0   8 931.799 266.523  27
   2   0  -8 565.639 576.478  57
  -2   0   7 4346.75 848.202   3
  -2   0   7 4481.69 723.246  22
   2   0  -7 4883.75 699.741  58
   2   0  -7 4495.22 726.689  16
   2   0  -7 4084.83 587.358  18
  -2   0   7 4597.78 735.087  19
  -2   0   7 4442.97 664.051  17
   2   0  -7 4178.41 729.328  57
  -2   0   7 4882.22 590.946  14
   2   0  -7 4955.43 762.974  53
  -2   0   7 4874.14 624.923  59
   2   0  -7 5099.85 753.658  25
  -2   0   7 4687.56 336.093  26
  -2   0   7 4550.06 582.459  13
   2   0  -7 4927.41 372.534  28
   2   0  -7 4696.36 645.721   4
  -2   0   7 4550.89 355.108  27
   2   0  -7 4916.74 344.226  30
   2   0  -7 4806.43 769.662  52
   2   0  -6 25228.8 1360.61  25
  -2   0   6 24821.6 1120.79  14
  -2   0   6 25337.8 1275.67  17
  -2   0   6 25092.7 1569.44   3
  -2   0   6 26267.4 1363.36  22
   2   0  -6 26257.4 1416.23  53
   2   0  -6 26996.7 1361.73  58
   2   0  -6 23206.5 1378.23  52
   2   0  -6 25262.0 1360.10  57
   2   0  -6 24492.5 1346.73  16
  -2   0   6 23909.3 1153.22  13
  -2   0   6 25023.7 1323.74  19
  -2   0   6 25779.2 642.959  27
  -2   0   6 24257.5 1203.21  59
   2   0  -6 24478.3 1220.90  18
   2   0  -6 24447.7 1203.50   4
  -2   0   5 1704.93 412.161  22
  -2   0   5 1649.95 388.515  13
   2   0  -5 1535.35 423.512  58
  -2   0   5 1990.11 579.301   3
   2   0  -5 1916.61 401.634   4
   2   0  -5 1743.37 228.421   9
  -2   0   5 1605.76 415.584  17
   2   0  -5 2186.76 458.393  16
  -2   0   5 2181.46 495.736  19
   2   0  -5 1924.44 480.396  57
   2   0  -5 2350.15 480.761  25
   2   0  -5 1614.65 389.459  18
  -2   0   5 1628.33 339.919  14
  -2   0   5 2101.05 402.873  59
   2   0  -5 1605.82 469.437  53
   2   0  -5 2054.13 517.561  52
   2   0  -4 5491.80 553.496  58
   2   0  -4 5447.02 504.343   4
   2   0  -4 5002.06 535.709  18
  -2   0   4 5715.35 692.654   3
   2   0  -4 5669.68 584.716  57
  -2   0   4 4752.80 513.622  13
   2   0  -4 5264.93 556.027  16
   2   0  -4 5282.86 633.041  52
  -2   0   4 5167.53 496.074  17
  -2   0   4 5522.49 561.253  19
   2   0  -4 4747.57 617.980   5
   2   0  -4 5375.75 609.845  53
   2   0  -3 197342. 2171.16   4
  -2   0   3 198353. 2471.92  13
   2   0  -3 208760. 2538.84  18
  -2   0   3 207415. 2901.75   3
   2   0  -3 200091. 2561.00  57
  -2   0   3 190495. 2499.66   2
   2   0  -3 199149. 2648.31  53
   2   0  -3 208114. 2569.13  16
   2   0  -3 203936. 2756.01   5
   2   0  -2 7018.00 528.785   5
   2   0  -2 7256.22 251.094   1
   2   0  -2 7265.05 381.453   4
  -2   0   2 7208.61 515.598   2
   2   0  -2 7256.91 511.802  53
  -2   0   2 6927.32 411.994  12
  -2   0   1 24677.2 764.787   2
   2   0  -1 24343.4 766.357   5
   2   0  -1 24865.4 515.012  54
   2   0  -1 23894.7 598.149   7
  -2   0   1 24554.8 699.238  12
   2   0  -1 23968.8 761.306  53
  -2   0   0 4161.62 377.501   2
   2   0   0 4313.58 385.193   5
   2   0   0 4236.28 328.851   7
   2   0   1 1245.75 383.466   3
  -2   0  -1 1541.87 300.775   4
  -2   0  -1 1334.57 238.268  11
  -2   0  -1 1645.24 234.315  51
  -2   0  -1 1529.21 295.704   2
  -2   0  -2 233664. 2914.03   4
   2   0   2 235060. 3329.18   3
   2   0   2 241636. 2534.23  15
  -2   0  -2 235484. 2576.82   2
  -2   0  -2 234416. 2434.32  13
   2   0   2 246870. 2861.58  14
  -2   0  -2 237369. 2873.67  57
  -2   0  -2 234919. 2711.06  16
  -2   0  -2 245214. 2561.83  11
  -2   0  -2 246325. 2926.99  56
   2   0   3 25355.9 1080.42  17
   2   0   3 23586.2 732.510  10
   2   0   3 23150.9 899.772  15
   2   0   3 24708.1 1091.02  59
  -2   0  -3 24554.4 1106.88   4
  -2   0  -3 23888.0 1117.59  21
  -2   0  -3 24371.7 1083.52  20
  -2   0  -3 22540.4 1030.79  16
   2   0   3 25919.2 1072.20  55
   2   0   3 24702.6 1064.57  14
  -2   0  -3 23415.5 1089.38  57
  -2   0  -3 24007.9 932.571   2
  -2   0  -3 23192.1 1068.64  56
   2   0   3 23541.1 1265.75   3
   2   0   3 23845.7 1068.97   7
  -2   0  -3 23134.6 1125.50  52
   2   0   4 271492. 3813.81  14
   2   0   4 269561. 2726.75  10
   2   0   4 279525. 3933.47   7
  -2   0  -4 281109. 4037.53  57
  -2   0  -4 277337. 3866.94  16
  -2   0  -4 279703. 4032.26   4
  -2   0  -4 271312. 3837.70  56
  -2   0  -4 269587. 3404.09  58
   2   0   4 272279. 3910.32  59
   2   0   4 271646. 3480.86  24
  -2   0  -4 273133. 3761.86  25
   2   0   4 269981. 3755.46  55
  -2   0  -4 269740. 3756.06  20
  -2   0  -4 270546. 4119.34  52
   2   0   4 271143. 4565.27   3
  -2   0  -4 272907. 3346.21   2
   2   0   4 273929. 3406.28  19
   2   0   4 273358. 3777.62  17
   2   0   5 623.695 319.336  24
   2   0   5 244.382 531.581   3
   2   0   5 195.796 341.480   7
  -2   0  -5 358.979 393.972  56
   2   0   5-95.2918 237.055  22
   2   0   5 236.170 374.901  17
  -2   0  -5 208.071 356.544  20
  -2   0  -5 285.924 366.724  16
   2   0   5 308.059 186.678  27
  -2   0  -5-21.0114 356.323  52
   2   0   5-495.792 203.289  10
  -2   0  -5 227.653 402.486   4
   2   0   5 258.777 364.618  59
   2   0   5 269.647 384.352  14
   2   0   5 290.013 398.474  55
  -2   0  -5 216.800 203.318  28
  -2   0  -5 267.762 379.683  57
  -2   0  -5 145.951 303.245  25
   2   0   5 293.416 196.782  26
   2   0   5 12.7131 310.618  19
  -2   0  -5 208.864 317.129   2
  -2   0  -5 268.985 319.866  58
   2   0   6 27157.8 1855.75   3
   2   0   6 25282.0 1284.20  22
  -2   0  -6 19641.7 1124.82   9
   2   0   6 25993.4 763.557  26
  -2   0  -6 28165.5 1531.66  16
   2   0   6 26272.7 1489.27  17
   2   0   6 27207.0 1555.60   7
  -2   0  -6 25998.6 1319.09  58
   2   0   6 26518.8 1503.42  14
  -2   0  -6 25667.7 1222.77   2
  -2   0  -6 25640.9 1600.62  52
   2   0   6 25321.2 1442.11  55
  -2   0  -6 24251.8 1527.63   4
   2   0   6 26089.8 1309.62  24
   2   0   6 25316.1 733.463  27
   2   0   6 26476.1 1528.51  59
  -2   0  -6 27515.8 1593.40  57
  -2   0  -6 27765.6 1522.91  25
  -2   0  -6 26741.0 1471.67  20
  -2   0  -6 26264.6 1459.84  56
  -2   0  -6 26480.6 783.455  28
   2   0   6 24318.8 1306.05  19
   2   0   7 12991.0 591.845  26
  -2   0  -7 12203.0 1193.52  57
   2   0   7 11508.2 1128.53   7
  -2   0  -7 12725.4 1175.38  25
   2   0   7 10973.1 1050.86  55
   2   0   7 11984.8 1180.18  17
  -2   0  -7 11815.6 551.455  31
   2   0   7 13817.3 1057.61  22
   2   0   7 11125.2 1125.73  14
   2   0   7 11531.6 1167.86  59
  -2   0  -7 12779.4 1203.53  16
  -2   0  -7 12583.9 1202.13   4
  -2   0  -7 13324.9 628.796  28
   2   0   7 10605.0 1392.48   3
  -2   0  -7 11335.6 957.754  58
   2   0   7 12587.0 1070.67  19
   2   0   7 12034.8 577.700  27
  -2   0  -7 12505.2 1106.87  20
   2   0   8 19305.3 1458.71  55
  -2   0  -8 19519.3 1569.96  16
   2   0   8 21910.7 800.703  34
   2   0   8 20824.1 813.059  26
   2   0   8 21440.6 807.253  27
   2   0   8 20930.8 799.554  46
   2   0   8 20729.5 1590.10  14
  -2   0  -8 21735.3 1712.49   4
  -2   0  -8 22167.8 1716.96  57
  -2   0  -8 21091.3 821.683  50
  -2   0  -8 21650.5 780.611  31
  -2   0  -8 21658.1 840.082  28
   2   0   8 23385.7 2084.96   3
   2   0   8 19289.8 1392.60  19
  -2   0  -8 19817.3 1542.61  25
   2   0   8 19985.1 1575.57  17
   2   0   9 5744.30 524.177  27
  -2   0  -9 6182.81 1106.40  57
  -2   0  -9 5865.51 967.263   4
   2   0   9 5854.61 997.479  14
  -2   0  -9 4584.56 879.271  25
   2   0   9 5314.85 492.308  34
   2   0   9 5463.33 443.508  44
  -2   0  -9 4653.86 869.494  16
  -2   0  -9 5044.49 496.303  50
   2   0   9 5652.07 968.702  59
   2   0   9 5344.73 499.968  26
   2   0   9 6009.33 1190.40   3
   2   0   9 4663.67 953.068  17
   2   0   9 5911.40 503.836  46
  -2   0  -9 5141.47 503.770  28
   2   0   9 5385.84 821.638  55
  -2   0  -9 5130.03 461.166  31
   2   0  10 15951.7 715.201  44
   2   0  10 18195.9 821.729  27
  -2   0 -10 15791.4 1583.25  16
  -2   0 -10 17553.6 1568.02  25
   2   0  10 16709.4 1625.45  17
   2   0  10 17759.3 1639.27  14
   2   0  10 17845.9 804.877  34
   2   0  10 16880.9 1616.34  59
  -2   0 -10 17517.9 805.584  50
   2   0  10 18815.9 836.205  26
  -2   0 -10 17676.7 836.462  28
  -2   0 -10 17471.7 776.015  31
  -2   0 -10 19580.1 1766.63  57
   2   0  10 19003.0 853.303  46
   2   0  11 8569.24 1218.12  17
   2   0  11 10091.6 622.026  27
  -2   0 -11 9972.99 632.959  50
  -2   0 -11 7033.12 1037.74  25
   2   0  11 9589.65 633.318  26
   2   0  11 10143.6 640.073  46
  -2   0 -11 7167.56 1044.96  16
  -2   0 -11 8747.81 1259.62  57
   2   0  11 6478.77 963.380  14
   2   0  11 8769.69 584.833  34
  -2   0 -11 9963.76 636.829  28
   2   0  11 8055.68 1196.95  59
  -2   0 -11 8827.54 521.722  32
  -2   0 -11 9492.11 561.913  31
   2   0  11 9074.94 544.009  44
  -2   0 -12 1344.04 284.378  50
   2   0  12 1645.52 334.899  27
  -2   0 -12 1506.72 335.880  28
   2   0  12 1833.10 361.448  46
   2   0  12 1579.56 289.837  34
  -2   0 -12 1494.39 274.340  31
   2   0  12 1589.70 312.821  26
  -2   0 -13 3016.70 237.866  38
  -2   0 -13 2695.59 254.273  31
   2   0  13 2886.47 260.099  34
   2   0  13 3847.29 351.531  46
  -2   0 -13 3798.83 344.943  28
  -2   0 -13 3317.87 284.068  50
  -2   1  15 2657.46 219.590  46
  -2   1  15 3221.07 246.674  44
  -2   1  14 6236.90 411.893  46
   2   1 -14 6277.62 414.449  31
  -2   1  14 6414.91 434.850  44
  -2   1  14 5578.94 397.188  45
  -2   1  13 3318.44 400.850  46
   2   1 -13 2842.51 311.924  30
  -2   1  13 3731.26 413.150  27
  -2   1  13 3953.71 436.308  44
  -2   1  13 3629.01 797.295  22
   2   1 -13 3071.62 341.511  37
   2   1 -13 3525.21 409.948  31
  -2   1  13 3016.53 337.322  39
   2   1 -13 4083.98 886.006  58
   2   1 -13 4471.33 834.435  25
   2   1 -13 3145.85 357.469  28
  -2   1  13 3884.77 423.083  45
   2   1 -12 2803.41 756.856  25
  -2   1  12 1393.10 650.091  17
  -2   1  12 2479.08 397.983  45
  -2   1  12 2613.82 414.059  46
   2   1 -12 2287.14 345.321  37
   2   1 -12 2083.97 696.611  58
  -2   1  12 2496.55 421.412  44
  -2   1  12 1369.82 685.634  22
   2   1 -12 1706.72 560.323  16
  -2   1  12 2521.93 393.243  27
   2   1 -12 2111.90 411.550  31
   2   1 -12 2607.75 642.657  57
  -2   1  12 1954.11 672.205  19
   2   1 -12 2093.73 325.595  30
   2   1 -12 2288.27 367.407  28
   2   1 -11 23399.9 1857.97  16
  -2   1  11 23826.0 942.221  45
  -2   1  11 18765.1 1729.20  22
   2   1 -11 21251.9 1771.16  58
  -2   1  11 22698.0 897.362  27
   2   1 -11 21303.1 1805.57  25
  -2   1  11 22773.4 905.083  46
   2   1 -11 22542.0 845.641  30
  -2   1  11 23416.5 947.828  44
   2   1 -11 22299.6 846.032  37
  -2   1  11 22728.7 1897.46  19
   2   1 -11 21306.8 854.892  28
   2   1 -11 22805.5 1824.64  57
  -2   1  11 19564.6 1685.75  17
   2   1 -11 22591.4 920.973  31
  -2   1  10 43275.3 1188.79  45
  -2   1  10 41679.1 1138.12  27
   2   1 -10 41969.8 2558.88  53
   2   1 -10 41174.4 1112.79  30
  -2   1  10 41777.7 2368.75  22
   2   1 -10 40654.6 2397.54  57
  -2   1  10 41774.5 2339.74  17
   2   1 -10 38301.3 1951.11  18
   2   1 -10 36291.8 2163.76   4
   2   1 -10 41886.8 2353.75  58
   2   1 -10 43952.5 1134.75  37
   2   1 -10 43246.9 2461.81  52
  -2   1  10 44395.8 2905.03   3
  -2   1  10 40458.2 2386.23  19
   2   1 -10 44784.1 2489.57  16
   2   1 -10 39827.4 2327.31  25
  -2   1  10 43617.3 1169.97  46
  -2   1  10 43810.6 1213.38  44
   2   1 -10 41225.5 1145.29  31
   2   1 -10 43104.2 1147.22  28
  -2   1   9 35081.6 2087.52  19
   2   1  -9 35344.6 982.343  28
  -2   1   9 34124.4 965.196  27
  -2   1   9 30090.3 1867.34  17
   2   1  -9 33952.5 2031.74  16
   2   1  -9 32942.5 2104.04  53
   2   1  -9 37248.7 2107.25  25
   2   1  -9 33014.8 1918.33   4
   2   1  -9 35167.1 1823.37  18
   2   1  -9 33391.3 2071.32  52
  -2   1   9 35449.8 996.000  46
   2   1  -9 33817.0 956.328  30
  -2   1   9 34392.7 2046.57  22
  -2   1   9 34483.9 1021.98  44
  -2   1   9 31494.9 1713.23  59
  -2   1   9 32255.1 1759.63  13
   2   1  -9 34187.3 955.587  37
   2   1  -9 34420.8 2033.98  57
  -2   1   9 37839.0 2521.92   3
   2   1  -9 34100.7 2022.57  58
   2   1  -9 34715.0 990.849  31
   2   1  -8 10887.9 1180.73  53
   2   1  -8 9253.06 985.751   4
   2   1  -8 10255.6 523.348  28
   2   1  -8 9542.67 1068.33  58
  -2   1   8 10226.8 971.969  13
   2   1  -8 10745.2 1007.80  18
  -2   1   8 10569.5 1090.81  22
  -2   1   8 10010.0 506.501  27
   2   1  -8 10448.4 1133.61  25
   2   1  -8 9664.44 543.145  31
  -2   1   8 10806.7 1114.30  19
   2   1  -8 10559.9 524.250  30
  -2   1   8 9740.19 1000.71  17
  -2   1   8 8669.56 861.550  59
   2   1  -8 9700.24 1067.45  57
   2   1  -8 10626.4 1122.73  16
  -2   1   8 10072.5 1282.76   3
   2   1  -8 10718.5 1106.15  52
  -2   1   7 44362.6 904.688  27
  -2   1   7 47143.6 2007.84  19
   2   1  -7 48039.6 2157.17  53
   2   1  -7 46286.2 1986.44  58
  -2   1   7 43919.4 1812.58  13
  -2   1   7 45582.6 1545.04  14
   2   1  -7 45443.9 1954.51  25
  -2   1   7 46211.6 1997.86  22
  -2   1   7 44762.6 1676.13  59
  -2   1   7 45095.9 2292.37   3
   2   1  -7 44022.0 1798.26  18
   2   1  -7 47104.3 2001.72  16
   2   1  -7 46312.1 2045.20  52
  -2   1   7 45358.0 1845.78  17
   2   1  -7 44641.9 921.337  28
   2   1  -7 48027.2 1960.43   4
   2   1  -7 46271.5 1974.65  57
   2   1  -7 43396.7 930.775  30
   2   1  -6 25449.0 1345.47  25
  -2   1   6 24006.7 1110.11  59
   2   1  -6 25126.9 1333.82  57
   2   1  -6 22703.7 1301.56  58
   2   1  -6 24166.1 1431.26  53
   2   1  -6 24531.0 1301.10   4
   2   1  -6 22206.5 1011.46  15
  -2   1   6 25064.9 1369.83  22
  -2   1   6 22988.8 985.854  14
  -2   1   6 24014.2 611.641  27
   2   1  -6 23492.4 1343.29  52
  -2   1   6 24237.4 1322.57  19
  -2   1   6 23096.8 1266.95  13
  -2   1   6 24528.7 1570.31   3
  -2   1   6 23510.3 1216.88  17
   2   1  -6 25803.2 1295.25  18
   2   1  -6 23239.2 1298.13  16
   2   1  -5 72998.6 2003.44  25
   2   1  -5 70139.0 1936.34  57
   2   1  -5 74249.2 1979.61   4
  -2   1   5 74297.7 2073.94  19
   2   1  -5 71940.1 1934.16  18
   2   1  -5 73133.8 2039.90  58
  -2   1   5 76204.3 2091.77  22
  -2   1   5 73294.4 2328.65   3
   2   1  -5 72588.5 2067.57  52
  -2   1   5 70416.1 2034.06  10
  -2   1   5 71827.0 1995.03  13
   2   1  -5 73144.5 1958.88  16
   2   1  -5 74243.6 2189.31  53
  -2   1   5 67316.4 1435.51  14
  -2   1   5 71535.3 1868.49  17
   2   1  -4 16863.4 877.877  16
   2   1  -4 18165.4 919.570   4
  -2   1   4 18276.3 840.243  17
  -2   1   4 18113.6 960.600  19
   2   1  -4 18000.9 903.538  57
  -2   1   4 15860.3 762.940   2
  -2   1   4 18067.3 1080.30   3
   2   1  -4 18325.0 954.397  58
   2   1  -4 16970.8 970.065   5
   2   1  -4 17418.9 909.224  18
   2   1  -4 18142.2 1018.64  53
  -2   1   4 18356.0 963.242  22
   2   1  -4 18012.4 963.367  52
  -2   1   4 17271.9 952.927  10
   2   1  -3 40721.6 1211.47   4
   2   1  -3 42139.2 1108.83  16
  -2   1   3 37782.5 1043.60   2
   2   1  -3 38708.1 1285.39   5
   2   1  -3 38548.6 1134.07  15
  -2   1   3 39600.0 1334.00   3
  -2   1   3 43606.2 1248.87  19
   2   1  -3 40186.2 1324.25  53
   2   1  -2 437148. 3797.89  53
  -2   1   2 438750. 3213.60   2
   2   1  -2 440062. 3769.17   5
  -2   1   1 188218. 2138.26  13
   2   1  -1 189815. 2380.99   5
   2   1  -1 186333. 2339.90  53
  -2   1   1 194032. 2137.71   2
   2   1  -1 190567. 2103.16   1
  -2   1   1 194416. 1965.13  10
   2   1   0 638864. 4507.63   5
   2   1   0 639811. 4004.70  54
  -2   1   0 641420. 4100.69   2
  -2   1  -1 28344.5 980.159   2
   2   1   1 28224.6 1052.89   3
  -2   1  -1 28416.9 833.277   4
  -2   1  -1 28481.0 962.316  56
   2   1   2 16358.6 801.457  59
  -2   1  -2 18140.7 891.082  56
   2   1   2 16655.1 820.031   7
  -2   1  -2 16565.4 816.945  51
  -2   1  -2 16357.7 791.502   4
   2   1   2 15696.5 789.297  14
   2   1   2 17307.2 821.542  55
   2   1   2 15404.4 940.281   3
  -2   1  -2 14979.7 855.405  16
  -2   1  -2 15217.4 845.082  57
  -2   1  -2 16252.0 828.521  11
  -2   1  -3 42093.9 1524.27  57
  -2   1  -3 43189.0 1471.32  25
  -2   1  -3 42886.5 1444.52  11
   2   1   3 41900.5 1652.43   3
   2   1   3 43502.9 1434.06   7
   2   1   3 42709.1 1410.07  14
   2   1   3 43562.4 1457.52  59
   2   1   3 40631.0 1026.56  15
  -2   1  -3 40195.7 1486.52  16
  -2   1  -3 44222.7 1456.19   4
   2   1   3 44100.4 1412.07  55
   2   1   3 43380.1 1414.07  17
  -2   1  -3 43570.5 1345.28  56
   2   1   4 15582.5 489.316  26
  -2   1  -4 14603.1 920.528  58
   2   1   4 14345.5 973.371  59
  -2   1  -4 14504.7 874.312  20
  -2   1  -4 14234.2 886.604  56
   2   1   4 15030.9 995.649   7
   2   1   4 15009.4 1177.22   3
  -2   1  -4 14219.7 979.036   4
  -2   1  -4 14578.0 996.959  16
   2   1   4 15312.7 983.909  14
  -2   1  -4 14796.7 1037.16  57
   2   1   4 15309.7 998.011  17
  -2   1  -4 14854.8 1052.92  53
  -2   1  -4 15138.8 990.005  25
   2   1   4 15087.8 490.671  27
   2   1   4 14662.0 944.470  55
   2   1   5 1098.08 444.025   7
   2   1   5 745.630 451.138  19
   2   1   5 791.025 334.311  10
   2   1   5 996.581 234.513  26
  -2   1  -5 1433.97 522.614  16
  -2   1  -5 1287.90 490.786   4
  -2   1  -5 871.766 370.864  20
   2   1   5 910.840 567.955   3
   2   1   5 997.989 247.398  27
  -2   1  -5 1540.20 483.025  58
   2   1   5 878.723 468.322  14
  -2   1  -5 1085.36 448.465  56
   2   1   5 1118.71 477.763  59
   2   1   5 522.767 395.306  55
  -2   1  -5 981.594 507.627  57
  -2   1  -5 1360.56 497.264  25
   2   1   5 1576.80 529.686  17
  -2   1  -5 1210.31 251.902  28
   2   1   6 10533.1 1035.82  17
  -2   1  -6 10272.9 1065.07  25
   2   1   6 10109.5 978.966   7
  -2   1  -6 9304.36 861.306  20
   2   1   6 11307.8 1271.69   3
   2   1   6 9673.04 485.738  26
  -2   1  -6 9310.94 988.233   4
   2   1   6 9993.19 983.005  14
  -2   1  -6 9247.81 915.624  58
   2   1   6 10807.9 510.460  27
  -2   1  -6 9056.58 843.039  56
  -2   1  -6 10046.4 512.752  28
  -2   1  -6 11309.8 1105.07  57
  -2   1  -6 9159.71 820.172  18
   2   1   6 10102.7 955.456  22
   2   1   6 9656.37 995.685  59
  -2   1  -6 10554.5 1052.32  16
   2   1   6 8912.62 800.109  10
   2   1   6 10259.9 954.687  19
   2   1   6 9704.32 919.000  55
  -2   1  -7 3604.10 369.352  31
  -2   1  -7 3549.30 315.307  30
   2   1   7 2929.86 845.615   3
  -2   1  -7 3172.96 814.353  57
  -2   1  -7 1237.69 574.046  16
   2   1   7 3580.02 383.509  27
   2   1   7 4755.39 777.522   7
  -2   1  -7 3774.30 649.372  58
   2   1   7 3764.70 671.861  22
   2   1   7 3907.89 663.721  19
   2   1   7 2225.92 570.776  14
  -2   1  -7 3646.13 619.808   2
  -2   1  -7 4601.01 802.305   4
   2   1   7 1852.30 468.572  55
   2   1   7 3999.88 391.244  26
   2   1   7 3901.42 751.315  17
   2   1   7 3081.88 710.346  59
  -2   1  -7 3848.13 735.105  25
  -2   1  -7 3886.67 407.643  28
  -2   1  -8 2333.02 701.476  25
   2   1   8 1926.44 327.445  26
  -2   1  -8 1914.04 346.155  50
   2   1   8 2377.23 698.705  17
  -2   1  -8 1683.70 680.804  57
  -2   1  -8 2094.59 351.237  31
  -2   1  -8 2025.71 377.282  28
   2   1   8 1607.82 465.146  55
   2   1   8 2979.74 865.102   3
   2   1   8 2568.20 598.900  22
   2   1   8 1138.76 527.991  14
   2   1   8 1969.50 359.964  27
   2   1   8 2320.69 365.863  34
  -2   1  -8 793.434 514.210   4
  -2   1  -8 850.490 458.866  58
   2   1   8 1272.65 496.430  19
   2   1   8 1602.15 538.092   7
  -2   1  -8 1567.72 638.722  16
   2   1   8 678.010 524.457  59
   2   1   8 1863.93 346.042  46
   2   1   9 8414.00 544.910  34
  -2   1  -9 8363.17 1170.37   4
   2   1   9 8797.48 607.636  46
   2   1   9 8299.52 1083.97  14
   2   1   9 6953.01 932.584  19
  -2   1  -9 6482.51 1071.59  25
  -2   1  -9 8879.26 587.780  31
   2   1   9 5923.48 903.127  22
   2   1   9 8017.27 574.446  26
  -2   1  -9 8278.99 1239.25  57
  -2   1  -9 8651.14 600.631  28
   2   1   9 9813.52 1449.12   3
   2   1   9 8382.50 958.965  55
   2   1   9 8598.56 605.332  27
   2   1   9 8431.63 1179.44  59
   2   1   9 8164.70 1105.79  17
  -2   1  -9 6394.49 974.660  58
  -2   1  -9 8075.44 567.106  50
  -2   1  -9 8786.92 1243.92  16
  -2   1 -10 47347.8 2539.98  25
   2   1  10 48122.8 1240.11  44
  -2   1 -10 47532.1 1242.94  50
   2   1  10 48582.2 1276.11  26
   2   1  10 49603.8 2634.43  59
   2   1  10 44884.2 2452.52  14
  -2   1 -10 50266.3 1336.73  28
   2   1  10 51031.1 1324.73  27
   2   1  10 48113.0 1211.84  34
   2   1  10 42630.7 2294.13  19
  -2   1 -10 50174.1 1268.86  31
  -2   1 -10 52242.5 2830.92  57
   2   1  10 49708.9 1328.24  46
  -2   1 -10 47883.2 2640.33  16
   2   1  10 48540.6 2654.01  17
   2   1  11 2668.79 603.396  59
  -2   1 -11 2299.83 353.448  31
  -2   1 -11 2371.41 726.768  16
   2   1  11 2715.58 361.496  44
  -2   1 -11 2334.85 675.780  25
   2   1  11 2685.02 420.519  46
  -2   1 -11 3207.22 902.898  57
   2   1  11 2483.71 378.898  34
   2   1  11 4580.58 795.239  14
   2   1  11 2313.96 381.324  27
  -2   1 -11 2681.90 381.134  50
   2   1  11 2380.24 369.218  26
   2   1  11 1621.84 619.391  17
  -2   1 -11 2981.16 407.362  28
   2   1  12 1360.70 321.856  46
   2   1  12 1090.36 303.936  26
   2   1  12 1142.57 287.707  27
  -2   1 -12 1156.14 267.015  31
   2   1  12 1223.53 259.403  34
   2   1  12 1261.98 254.907  44
  -2   1 -12 1032.63 291.058  28
  -2   1 -12 1332.66 263.865  50
  -2   1 -13 566.423 145.712  50
  -2   1 -13 542.086 182.005  31
   2   1  13 554.196 151.661  44
   2   1  13 415.626 214.609  46
  -2   2  15 5009.16 271.073  44
  -2   2  14 714.007 215.476  46
   2   2 -14 486.631 183.947  37
  -2   2  14 679.402 234.803  44
   2   2 -14 490.664 203.533  31
  -2   2  14 383.580 175.624  39
  -2   2  14 398.882 201.457  45
  -2   2  13 3149.31 359.752  46
   2   2 -13 3119.59 377.351  31
   2   2 -13 3050.80 340.807  37
  -2   2  13 2935.24 399.376  44
  -2   2  13 2812.60 366.032  45
   2   2 -13 1508.83 542.166  25
   2   2 -13 2777.10 317.373  30
  -2   2  13 3006.02 364.459  27
  -2   2  13 4438.64 776.967  22
  -2   2  13 2921.81 349.144  39
  -2   2  12 3926.76 434.059  46
  -2   2  12 3867.11 423.826  27
   2   2 -12 4568.46 787.731  16
  -2   2  12 3900.77 463.019  44
   2   2 -12 4084.29 455.940  31
  -2   2  12 3070.09 756.090  22
   2   2 -12 3488.34 853.456  58
  -2   2  12 3293.60 848.846  19
   2   2 -12 3767.95 399.103  30
  -2   2  12 6241.00 993.248  17
   2   2 -12 3541.93 716.734  25
   2   2 -12 3821.88 410.741  37
  -2   2  12 3891.71 446.679  45
   2   2 -12 2580.28 591.293  57
  -2   2  11 11336.6 700.540  44
  -2   2  11 11018.8 640.716  46
  -2   2  11 10483.2 1263.04  17
   2   2 -11 10598.6 1231.48  16
  -2   2  11 11150.6 650.709  27
  -2   2  11 10724.2 669.214  45
   2   2 -11 10846.9 1319.58  25
   2   2 -11 9752.90 1209.55  57
   2   2 -11 9763.47 592.738  30
  -2   2  11 9703.12 1303.11  22
   2   2 -11 11479.0 643.712  37
  -2   2  11 8639.79 1262.32  19
   2   2 -11 11238.2 1347.76  58
   2   2 -11 11173.9 666.199  31
   2   2 -11 9400.18 1094.87  18
   2   2 -11 10101.9 581.185  28
  -2   2  10 3689.12 419.998  27
   2   2 -10 3904.93 435.637  37
  -2   2  10 3834.93 833.773  13
   2   2 -10 4659.34 457.414  30
   2   2 -10 3184.53 896.261  53
  -2   2  10 3608.69 859.339  19
  -2   2  10 1992.51 601.382   3
   2   2 -10 3977.85 932.973  58
   2   2 -10 2882.06 736.812  16
   2   2 -10 3241.50 686.395  18
   2   2 -10 3847.65 465.012  31
   2   2 -10 2774.26 361.592  28
   2   2 -10 3429.15 823.514  25
   2   2 -10 4902.84 885.529  57
  -2   2  10 3103.13 823.677  22
   2   2 -10 3779.67 747.253   4
  -2   2  10 3332.61 410.825  46
  -2   2  10 3611.74 819.301  17
  -2   2  10 4611.26 482.799  44
   2   2 -10 3711.36 397.056  29
   2   2  -9-262.647 576.391  58
   2   2  -9 204.890 408.431  16
   2   2  -9-435.235 429.336  57
  -2   2   9 350.403 478.507  22
  -2   2   9 398.102 253.580  27
  -2   2   9 46.7048 244.221  46
   2   2  -9-193.753 534.799  25
   2   2  -9 538.988 265.395  31
   2   2  -9 51.6045 395.571   4
   2   2  -9 415.929 492.344  53
   2   2  -9 515.813 448.210  18
   2   2  -9 179.689 242.575  37
  -2   2   9-102.906 442.946  19
  -2   2   9-48.8304 419.584  13
   2   2  -9 379.423 232.955  28
   2   2  -9 180.015 272.474  30
  -2   2   9 882.377 458.635  17
  -2   2   9 540.565 583.570   3
   2   2  -8 9829.62 1045.56  16
   2   2  -8 15041.7 1256.44  18
   2   2  -8 13043.5 1286.22  58
  -2   2   8 14572.3 1356.06  19
   2   2  -8 15489.2 1330.88   4
   2   2  -8 14339.8 647.999  31
   2   2  -8 14289.0 586.192  28
   2   2  -8 15329.0 648.673  37
   2   2  -8 15048.0 1319.13  25
  -2   2   8 13863.9 592.025  27
   2   2  -8 14587.9 1289.40  57
   2   2  -8 15405.6 1385.74  53
  -2   2   8 14690.0 1201.32  17
  -2   2   8 13208.5 1240.67  13
  -2   2   8 14446.2 1483.94   3
   2   2  -8 15243.6 1258.99  52
   2   2  -8 15033.5 633.661  30
  -2   2   8 15512.7 1343.80  22
  -2   2   7 29678.3 763.718  27
   2   2  -7 29499.3 819.095  30
   2   2  -7 31539.4 1669.92  18
   2   2  -7 30570.8 1609.14  57
  -2   2   7 31331.6 1938.78   3
  -2   2   7 28617.5 1649.59  10
  -2   2   7 32007.0 1606.60  17
  -2   2   7 29948.8 1715.47  19
  -2   2   7 32861.8 1783.36  22
  -2   2   7 31424.3 1708.87  13
   2   2  -7 29921.9 1605.98  16
   2   2  -7 28825.7 1558.26  52
   2   2  -7 29385.1 742.373  28
   2   2  -7 29678.2 1646.18  25
   2   2  -7 28872.9 1758.28  53
   2   2  -7 32920.5 1764.66   4
   2   2  -7 32052.5 1735.13  58
   2   2  -6 52420.8 1949.22  25
   2   2  -6 50389.7 1953.62  18
  -2   2   6 51741.4 2020.69  19
  -2   2   6 51449.7 890.158  27
   2   2  -6 53685.1 2148.72  53
  -2   2   6 53859.3 2076.09  10
  -2   2   6 52069.2 2238.18   3
  -2   2   6 53920.6 2070.09  22
   2   2  -6 48748.0 953.377  30
   2   2  -6 50648.0 1863.72  16
   2   2  -6 51536.9 2002.87  58
   2   2  -6 52589.0 1889.24  57
   2   2  -6 52323.7 2032.02   4
  -2   2   6 51437.1 1847.75  17
   2   2  -6 50606.8 1845.52  52
  -2   2   5 18467.6 1018.58  17
   2   2  -5 14661.4 1024.99   5
   2   2  -5 17714.1 1053.64  25
   2   2  -5 16147.9 982.093  16
   2   2  -5 16305.2 1089.14   4
   2   2  -5 17691.8 1033.60  52
  -2   2   5 18492.2 1148.54  22
   2   2  -5 16229.6 966.991  57
   2   2  -5 17258.5 1126.60  58
   2   2  -5 16378.5 1054.12  18
  -2   2   5 15555.2 1134.80   3
  -2   2   5 18138.8 1150.79  19
  -2   2   5 16893.2 1129.25  10
   2   2  -5 15370.3 1088.29  53
   2   2  -4 46202.5 1439.54  52
   2   2  -4 47764.8 1606.68  58
   2   2  -4 47742.1 1677.48  53
  -2   2   4 44346.4 1072.19   2
  -2   2   4 45540.3 1660.76   3
  -2   2   4 49098.0 1424.02  17
  -2   2   4 49099.4 1606.54  19
   2   2  -4 45258.4 1413.88  16
  -2   2   4 45058.9 1622.07  10
   2   2  -4 46425.8 1369.59  57
   2   2  -4 46428.9 1597.82  18
   2   2  -4 46444.3 1590.38   4
   2   2  -4 43522.5 1545.10   5
   2   2  -3 66240.7 1673.98  58
   2   2  -3 63666.9 1755.21   4
   2   2  -3 65121.6 1724.28  18
  -2   2   3 63096.5 1051.39   1
  -2   2   3 62491.6 1691.27   3
   2   2  -3 64261.7 1786.98  53
  -2   2   3 65619.8 1658.52  19
  -2   2   3 62810.9 1272.14   2
  -2   2   3 63910.7 1778.09  10
   2   2  -3 63333.1 1394.20  16
   2   2  -3 62311.9 1681.47   5
  -2   2   2 151538. 2025.43   2
  -2   2   2 149011. 2274.55   3
   2   2  -2 151876. 2502.50  53
   2   2  -2 156946. 2407.17  18
   2   2  -2 153182. 2457.44   5
  -2   2   2 155708. 2421.35  10
   2   2  -1 464351. 4217.07   5
   2   2  -1 462789. 4034.46  15
   2   2  -1 463098. 4145.68  53
  -2   2   1 477595. 3719.31  10
  -2   2   1 476943. 3795.93   2
  -2   2   0 98876.2 1442.64  10
   2   2   0 97576.9 2043.37   5
  -2   2   0 95493.6 1876.94  12
   2   2   0 97291.6 1968.91   1
   2   2   0 95945.0 1801.73  15
   2   2   0 94390.7 1136.35  51
   2   2   0 97192.3 1981.53   7
  -2   2   0 104393. 1345.28   4
  -2   2   0 96880.4 1567.65  13
  -2   2   0 98095.2 1891.59   2
   2   2   1 150918. 2514.79   7
  -2   2  -1 149915. 2055.03   4
   2   2   1 147574. 2110.93  15
  -2   2  -1 137896. 1259.54  10
  -2   2  -1 141675. 2209.88  56
   2   2   1 148097. 2487.04   1
   2   2   1 138408. 2373.48  55
  -2   2  -1 144335. 2280.37  12
   2   2   1 151317. 2496.23  54
   2   2   2 163301. 2802.60   3
   2   2   2 163641. 2795.88  54
  -2   2  -2 165905. 2454.70  56
   2   2   2 170925. 2809.99   7
   2   2   2 165916. 2703.10  14
   2   2   2 168015. 2702.26  55
   2   2   2 169072. 2161.08  15
  -2   2  -2 167904. 2917.81  11
  -2   2  -2 172556. 2594.75   4
  -2   2  -2 164922. 2944.05  57
  -2   2  -2 172527. 2984.66  51
   2   2   3 17177.1 1016.01  59
  -2   2  -3 17019.4 1070.21  57
   2   2   3 17577.0 1121.70   3
   2   2   3 17393.0 1015.29   7
  -2   2  -3 17746.4 873.099  56
   2   2   3 18057.5 1006.53  14
  -2   2  -3 17583.2 1099.13  11
  -2   2  -3 16606.2 1047.37  16
  -2   2  -3 18129.2 1088.88  51
  -2   2  -3 16972.8 977.067   4
  -2   2  -3 18702.0 1023.89  53
   2   2   3 18264.0 983.647  55
   2   2   4 99851.1 2557.53  17
   2   2   4 102104. 2583.86  59
   2   2   4 100803. 2507.05  14
   2   2   4 95437.2 1192.74  26
  -2   2  -4 99061.8 2661.57  16
  -2   2  -4 97187.5 2484.90   4
   2   2   4 98597.9 2453.88   7
  -2   2  -4 97005.4 1269.38  28
  -2   2  -4 98270.2 2679.20  11
  -2   2  -4 101323. 2570.85  53
   2   2   4 99706.6 2383.34  55
  -2   2  -4 98692.1 2665.36  57
  -2   2  -4 97082.4 2585.07  25
  -2   2  -4 97779.3 2094.63  56
   2   2   4 98632.6 2825.99   3
   2   2   5 99986.0 2772.74  59
  -2   2  -5 98607.8 2860.59  16
  -2   2  -5 98566.8 2848.67  53
   2   2   5 97079.9 2536.05  55
   2   2   5 98154.5 3141.86   3
   2   2   5 94368.6 2631.82   7
  -2   2  -5 97182.0 2746.05   4
  -2   2  -5 98795.1 2946.25  57
  -2   2  -5 95386.4 2840.92  25
   2   2   5 98186.1 2707.78  14
  -2   2  -5 92336.5 1360.82  28
  -2   2  -5 93055.2 2725.53  58
   2   2   5 99894.9 2811.98  17
   2   2   5 95400.5 1342.48  27
   2   2   5 94011.5 1287.74  26
   2   2   6 1329.39 551.183  19
   2   2   6 777.751 498.683  55
  -2   2  -6 444.366 441.221  25
   2   2   6 1116.48 276.957  27
  -2   2  -6 1538.21 546.675  58
   2   2   6 847.331 236.567  26
   2   2   6 1009.71 524.816  17
  -2   2  -6 438.821 493.145  57
   2   2   6 809.138 470.893  59
  -2   2  -6 1001.76 255.065  28
   2   2   6 559.387 384.855   7
   2   2   6 1140.03 500.369  14
  -2   2  -6 687.583 457.074   4
   2   2   6 770.542 387.416  10
   2   2   6 1199.07 610.448   3
  -2   2  -6 456.622 468.865  16
   2   2   7 6361.62 442.657  26
   2   2   7 6346.91 476.949  27
  -2   2  -7 6222.01 466.637  31
   2   2   7 4674.92 738.707  10
  -2   2  -7 5249.48 917.495  16
   2   2   7 3455.22 742.845  17
   2   2   7 6188.40 849.886  14
   2   2   7 6535.53 1086.54   3
   2   2   7 5784.85 836.097   7
  -2   2  -7 6383.97 979.498  25
   2   2   7 5800.28 906.171  19
  -2   2  -7 4153.53 781.094   4
   2   2   7 5678.55 437.570  34
  -2   2  -7 6291.42 917.735  58
  -2   2  -7 6077.58 469.751  28
   2   2   7 5144.03 878.710  59
  -2   2  -7 6250.63 906.916  57
   2   2   7 6207.88 878.925  22
   2   2   7 5758.60 759.348  55
  -2   2  -7 5529.97 756.202  18
   2   2   8 30531.8 1886.25  22
  -2   2  -8 30535.4 2073.51   4
   2   2   8 32275.9 970.805  26
   2   2   8 31523.2 2400.68   3
  -2   2  -8 31801.9 2097.10  16
  -2   2  -8 25228.1 1824.86  25
   2   2   8 30488.8 1737.29  55
   2   2   8 31353.3 1954.72   7
  -2   2  -8 32279.0 2113.58  57
  -2   2  -8 29988.0 1904.46  58
  -2   2  -8 31383.5 954.501  50
  -2   2  -8 32217.8 1005.71  31
  -2   2  -8 31821.0 905.261  30
   2   2   8 32000.6 946.976  34
  -2   2  -8 29966.2 1880.72   2
  -2   2  -8 32535.0 1016.05  28
   2   2   8 31138.9 1929.73  14
  -2   2  -8 28601.3 1673.90  18
   2   2   8 32757.7 1021.15  27
   2   2   8 30781.1 1971.19  59
   2   2   8 31991.8 1960.55  19
   2   2   8 32374.1 2086.78  17
   2   2   9 439.688 285.709  26
   2   2   9 323.246 431.480   3
  -2   2  -9 735.070 327.352  28
   2   2   9 109.537 407.206  22
  -2   2  -9 1394.69 642.265  25
   2   2   9-490.522 536.039  19
  -2   2  -9 1155.21 575.368  57
   2   2   9-758.648 520.055   7
  -2   2  -9-536.772 377.722   4
   2   2   9 799.523 331.244  27
   2   2   9 1000.38 350.321  46
   2   2   9 461.476 470.766  14
   2   2   9 836.928 309.169  34
   2   2   9 961.240 545.998  59
  -2   2  -9 789.684 247.096  30
  -2   2  -9 728.653 558.885  16
  -2   2  -9 656.403 549.340  58
   2   2   9 327.941 564.685  17
  -2   2  -9 309.369 293.085  31
  -2   2  -9 654.102 303.833  50
  -2   2 -10 412.612 290.633  31
   2   2  10 379.106 417.470  59
  -2   2 -10 782.906 583.709  16
  -2   2 -10 121.610 490.131  25
   2   2  10 324.620 304.999  46
  -2   2 -10-688.904 556.606  58
  -2   2 -10 179.227 184.977  30
   2   2  10-986.366 458.054  22
   2   2  10 276.849 314.305  27
   2   2  10-446.314 549.439  17
   2   2  10 324.123 288.890  34
  -2   2 -10-893.933 487.509  57
   2   2  10-310.722 426.618  19
  -2   2 -10 266.406 207.942  37
  -2   2 -10 96.0997 291.564  28
   2   2  10-440.761 398.510  14
   2   2  10 162.948 260.631  26
  -2   2 -10-19.2701 271.820  50
   2   2  11 59.3541 369.629  17
   2   2  11 428.837 292.408  27
   2   2  11 467.862 242.663  34
  -2   2 -11 1143.97 576.782  25
   2   2  11 143.326 244.976  26
  -2   2 -11 184.545 208.873  50
  -2   2 -11 523.307 401.119  16
   2   2  11 702.378 328.964  46
  -2   2 -11 193.640 253.302  31
   2   2  11 313.455 202.521  45
   2   2  11 396.114 280.531  44
  -2   2 -11 302.607 270.099  28
   2   2  11 1134.84 378.773  59
  -2   2 -11-549.323 280.221  57
  -2   2 -11 228.674 189.760  37
  -2   2 -12 1088.51 270.157  31
   2   2  12 1106.83 248.172  44
  -2   2 -12 1220.95 276.767  28
   2   2  12 1302.88 283.852  27
   2   2  12 1126.99 297.723  46
   2   2  13 2880.51 297.703  46
   2   2  13 2548.16 230.979  44
  -2   2 -13 2772.07 262.718  31
  -2   3  14 5370.72 320.667  39
  -2   3  14 6352.52 377.475  44
  -2   3  14 5897.76 355.859  45
   2   3 -14 5900.82 324.628  37
  -2   3  14 5683.13 302.485  46
   2   3 -14 6188.89 341.109  31
  -2   3  13 1129.26 311.108  44
   2   3 -13 1163.40 231.424  30
  -2   3  13 688.230 226.087  46
   2   3 -13 1047.38 242.664  37
   2   3 -13 795.921 247.724  31
  -2   3  13 826.490 271.607  45
  -2   3  12 3168.41 372.585  27
  -2   3  12 3444.96 423.155  45
   2   3 -12 3409.48 407.109  31
   2   3 -12 4139.54 403.386  30
   2   3 -12 4973.22 838.572  25
  -2   3  12 3433.54 366.089  46
  -2   3  12 3555.28 426.243  44
   2   3 -12 4719.89 908.294  58
  -2   3  12 4431.62 866.743  19
   2   3 -12 3608.65 394.137  37
  -2   3  12 3827.44 801.247  22
   2   3 -11 2538.86 701.111  18
  -2   3  11 2829.24 816.229  22
   2   3 -11 3059.80 727.720  25
   2   3 -11 4354.26 437.706  30
  -2   3  11 3006.12 719.301  17
   2   3 -11 4149.28 449.531  37
   2   3 -11 4405.14 938.453  58
  -2   3  11 3976.33 465.833  44
  -2   3  11 4769.06 964.882  19
   2   3 -11 4004.13 447.487  31
   2   3 -11 3564.43 733.517  16
  -2   3  11 3943.48 412.637  46
   2   3 -11 3007.96 609.606  57
  -2   3  11 3905.14 411.317  27
   2   3 -11 3614.65 375.448  29
  -2   3  10 48311.3 2938.56   3
   2   3 -10 52098.2 1276.44  31
   2   3 -10 53252.5 1297.07  37
  -2   3  10 49200.4 1191.46  27
   2   3 -10 50798.2 2601.76  25
   2   3 -10 51256.7 2580.32  16
  -2   3  10 48814.9 2462.24  17
   2   3 -10 52021.8 2729.59  58
   2   3 -10 48279.7 2459.14  18
  -2   3  10 49899.2 2695.98  19
  -2   3  10 49520.3 2565.62  13
  -2   3  10 49939.2 2684.75  22
   2   3 -10 52771.5 1297.46  30
   2   3 -10 52809.5 1267.04  29
   2   3 -10 50701.5 2525.48  57
  -2   3  10 49865.0 1223.50  46
  -2   3   9 8262.49 518.407  27
  -2   3   9 8136.29 530.031  46
  -2   3   9 7327.11 977.504  17
   2   3  -9 7077.29 999.159  25
   2   3  -9 8280.21 1102.65   4
   2   3  -9 6789.43 1020.85  16
   2   3  -9 8213.50 552.815  31
   2   3  -9 8659.13 1085.34  18
   2   3  -9 8631.89 1005.00  57
   2   3  -9 8702.98 1206.95  58
  -2   3   9 6083.97 1032.12   3
   2   3  -9 8976.03 575.133  37
  -2   3   9 6912.66 1083.69  22
  -2   3   9 8737.45 1189.58  19
   2   3  -9 9790.35 592.119  30
  -2   3   9 8803.26 1230.17  13
   2   3  -9 7290.96 1163.22  53
   2   3  -8 17985.5 1416.46  16
  -2   3   8 16980.4 1467.05  19
  -2   3   8 10205.2 1031.96  17
  -2   3   8 17834.0 671.044  27
   2   3  -8 18075.3 1451.88  18
   2   3  -8 16762.2 1261.88  15
   2   3  -8 19340.4 1512.92  25
  -2   3   8 17108.0 1496.46  10
  -2   3   8 16048.0 1561.84   3
   2   3  -8 18209.9 710.459  31
   2   3  -8 17465.2 1513.22  58
   2   3  -8 18025.9 1552.89  53
   2   3  -8 18500.1 1532.42   4
   2   3  -8 15591.8 1324.90  57
   2   3  -8 17891.4 725.215  30
  -2   3   8 19091.7 1586.60  13
  -2   3   8 17918.3 1548.38  22
   2   3  -7 22688.1 1468.28  16
   2   3  -7 22992.1 731.617  31
   2   3  -7 23528.0 1457.61  57
  -2   3   7 23884.4 1674.76  22
   2   3  -7 24002.5 788.351  30
   2   3  -7 22306.9 1491.23  25
   2   3  -7 24868.9 1655.71  58
  -2   3   7 24179.3 706.823  27
   2   3  -7 24155.1 1668.10  53
  -2   3   7 23755.9 1616.51  19
   2   3  -7 25739.2 1696.39   4
  -2   3   7 23478.1 1669.35   3
  -2   3   7 25048.3 1677.74  10
  -2   3   7 23693.1 1450.96  17
   2   3  -7 23665.0 1603.15  18
  -2   3   6 2162.08 259.522  27
   2   3  -6 2233.41 596.815  53
   2   3  -6 2320.71 631.791  18
  -2   3   6 1941.59 581.954  19
  -2   3   6 2196.76 640.053  22
   2   3  -6 1748.20 453.791  57
   2   3  -6 2122.51 568.219   4
   2   3  -6 2207.58 288.068  30
  -2   3   6 1529.06 573.934  10
   2   3  -6 1874.65 519.462  25
  -2   3   6 2193.77 496.543  17
  -2   3   6 1062.65 501.757   3
   2   3  -6 1792.15 537.225  58
   2   3  -6 1731.52 497.468  16
  -2   3   5 62758.6 1950.33  17
   2   3  -5 61595.8 1931.46  16
   2   3  -5 60714.2 1986.18  25
   2   3  -5 61313.9 1754.08  52
  -2   3   5 57043.5 2119.50   3
   2   3  -5 61567.7 2178.76  58
  -2   3   5 63407.2 2184.96  19
   2   3  -5 62285.7 2211.20   4
   2   3  -5 62250.3 2210.23  53
   2   3  -5 61098.0 1828.88  57
   2   3  -5 58312.7 1989.39   5
   2   3  -5 63308.4 2214.46  18
  -2   3   5 59746.0 922.678  27
  -2   3   5 61620.4 2263.01  10
  -2   3   4 41930.1 1440.85  17
   2   3  -4 42145.8 1322.69  57
   2   3  -4 43289.6 1438.00  16
  -2   3   4 42510.3 1764.28  10
  -2   3   4 40544.2 1589.64   3
   2   3  -4 41614.2 1344.51  52
   2   3  -4 43220.8 1754.84   4
   2   3  -4 46103.3 1769.21  18
   2   3  -4 42182.9 1576.10   5
   2   3  -4 42435.1 1689.91  53
   2   3  -4 43976.8 1679.94  58
   2   3  -4 45092.9 1544.91  25
  -2   3   4 42860.6 1648.24  19
   2   3  -3 19907.8 1192.90   4
  -2   3   3 21182.2 1017.59   3
  -2   3   3 20849.2 878.780   1
  -2   3   3 21614.0 1210.50  10
  -2   3   3 21238.9 780.339   2
   2   3  -3 21358.2 1099.23  58
  -2   3   3 19918.8 765.769  14
  -2   3   3 20951.6 810.700  54
   2   3  -3 22070.1 1144.76  53
   2   3  -3 22394.8 1195.39  18
   2   3  -3 21879.7 1083.59   5
   2   3  -3 21338.3 898.622  16
  -2   3   2 108127. 1951.50   3
  -2   3   2 115226. 1974.38   2
  -2   3   2 114581. 1579.25   7
  -2   3   2 115977. 2441.29  10
   2   3  -2 114273. 2336.72   5
   2   3  -2 114593. 2189.89  58
   2   3  -2 115139. 2369.55  53
   2   3  -2 113729. 2373.59  18
   2   3  -1 15254.0 827.809  18
   2   3  -1 13639.7 822.917  53
   2   3  -1 14782.8 906.554   5
  -2   3   1 13327.3 640.360   3
  -2   3   1 14619.4 808.056   2
   2   3  -1 13491.5 642.664  11
  -2   3   1 14316.0 549.264   4
   2   3  -1 13852.6 732.974  51
  -2   3   0 64930.9 1326.62   4
  -2   3   0 61793.9 1728.94   2
   2   3   0 62142.4 1696.30  15
   2   3   0 61826.9 1864.06   7
   2   3   0 58401.3 1140.55  11
   2   3   0 61994.7 1669.46  53
   2   3   0 62784.4 1854.00   5
   2   3   0 61058.9 1881.25   1
   2   3   0 61149.5 1343.99  51
   2   3   1 112864. 2477.23  55
  -2   3  -1 122172. 2107.40   4
   2   3   1 112704. 2158.12  15
  -2   3  -1 111875. 2285.16  12
   2   3   1 115235. 2548.63   7
   2   3   1 114934. 2650.97   5
  -2   3  -1 110421. 2198.97  56
   2   3   1 113356. 2555.49  54
   2   3   1 116642. 2609.55   1
  -2   3  -1 109080. 1673.76  13
  -2   3  -2 71785.8 1753.63  56
   2   3   2 75099.3 2074.64  55
   2   3   2 74134.3 2146.20   1
   2   3   2 72734.2 1814.49  24
  -2   3  -2 72083.1 2323.42  51
  -2   3  -2 74508.2 2256.91  11
   2   3   2 76114.2 2163.12  54
  -2   3  -2 71458.0 1720.96  20
  -2   3  -2 75017.3 2209.33  57
   2   3   2 75805.9 2122.32   7
   2   3   2 71780.5 1822.47   3
   2   3   2 75267.8 1672.55  15
  -2   3  -2 77752.0 1933.42   4
  -2   3  -3 27496.2 1514.41  51
   2   3   3 25756.6 1320.20  14
  -2   3  -3 28192.0 1314.10   4
  -2   3  -3 26830.8 1467.40  11
   2   3   3 25596.5 1290.61   7
   2   3   3 29732.6 1453.94  54
  -2   3  -3 27994.9 1466.47  57
   2   3   3 26852.4 1325.88   3
  -2   3  -3 26060.9 1419.37  16
   2   3   3 27308.7 1396.49  59
   2   3   3 26366.0 1319.48  55
  -2   3  -3 27564.1 1172.42  56
   2   3   4 1687.65 505.001  14
   2   3   4 2411.38 514.267   7
  -2   3  -4 2673.48 612.762  25
   2   3   4 2391.74 276.156  26
  -2   3  -4 2388.11 535.880   4
  -2   3  -4 2212.23 577.946  16
  -2   3  -4 2697.84 643.211  57
  -2   3  -4 2524.94 617.979  11
   2   3   4 2615.35 582.949  59
   2   3   4 2163.97 569.536  17
  -2   3  -4 2465.16 277.321  28
   2   3   4 1051.89 433.140   3
   2   3   4 2422.47 490.209  55
   2   3   5 5578.69 371.895  26
   2   3   5 4838.15 703.747  14
  -2   3  -5 5567.30 817.161  16
  -2   3  -5 5305.13 838.366  25
  -2   3  -5 5278.67 824.549  57
   2   3   5 6039.52 770.314   7
  -2   3  -5 5692.12 816.757  58
   2   3   5 5312.57 718.463  55
  -2   3  -5 5271.88 752.489   4
   2   3   5 4865.61 819.479   3
   2   3   5 5432.77 796.243  59
  -2   3  -5 5694.10 402.696  28
   2   3   5 4932.82 803.203  17
   2   3   6 19077.3 1497.01  17
   2   3   6 18578.6 724.752  27
  -2   3  -6 18067.6 1472.08  25
   2   3   6 18212.6 1327.03   7
  -2   3  -6 19832.8 1458.68   4
   2   3   6 13332.8 1152.18  14
  -2   3  -6 18681.0 701.274  28
  -2   3  -6 17748.6 1498.50  16
   2   3   6 19388.2 1507.29  19
   2   3   6 18895.6 1428.93  59
   2   3   6 17244.9 1379.59  10
  -2   3  -6 19382.6 1487.05  58
   2   3   6 19066.2 1603.80   3
  -2   3  -6 18079.6 1461.43  57
   2   3   6 19311.5 671.664  26
   2   3   7 2316.54 358.681  27
   2   3   7 1707.01 573.632  10
  -2   3  -7 2777.07 761.156  16
  -2   3  -7 2263.74 817.303  25
  -2   3  -7 1817.17 328.812  31
   2   3   7 2876.80 663.872   7
   2   3   7 874.998 575.869   3
  -2   3  -7 1370.44 717.152  58
   2   3   7 1733.69 573.861  14
  -2   3  -7 3737.01 715.582   4
   2   3   7 2025.23 331.897  34
   2   3   7 863.463 509.974  59
   2   3   7 1330.36 611.548  19
  -2   3  -7 2257.44 341.156  28
   2   3   7 1619.12 634.498  17
   2   3   7 3133.42 588.071  55
  -2   3  -7 2160.34 711.597  57
  -2   3  -7 2343.75 615.905  18
  -2   3  -7 1763.61 284.155  50
   2   3   7 2089.60 308.080  26
   2   3   8 17647.4 789.204  27
  -2   3  -8 16144.4 1423.57  18
   2   3   8 17061.1 723.302  26
   2   3   8 17685.3 1598.52  17
   2   3   8 16183.5 1658.66   3
   2   3   8 15004.0 1391.12   7
  -2   3  -8 18007.2 1639.35  57
  -2   3  -8 18627.9 1650.90   4
  -2   3  -8 17295.6 760.715  28
   2   3   8 15435.1 1472.18  22
   2   3   8 16691.4 1464.02  14
  -2   3  -8 17091.2 1646.94  58
   2   3   8 16501.1 698.641  34
   2   3   8 14461.2 1383.08  59
  -2   3  -8 16070.9 1573.36   2
  -2   3  -8 16778.0 713.661  50
  -2   3  -8 15410.3 1519.06  25
  -2   3  -8 17509.5 780.562  31
  -2   3  -8 17291.3 725.712  30
   2   3   8 18226.2 1598.95  19
  -2   3  -8 18070.6 1662.86  16
  -2   3  -9 4796.78 431.564  30
   2   3   9 4594.12 491.959  27
   2   3   9 4496.65 493.733  46
   2   3   9 3614.79 845.949  17
   2   3   9 4097.63 833.662  22
  -2   3  -9 4706.64 931.478  25
  -2   3  -9 4749.54 503.517  31
   2   3   9 3887.75 884.806  19
   2   3   9 4315.47 754.308  59
   2   3   9 4676.17 445.856  26
  -2   3  -9 3782.13 831.665  57
  -2   3  -9 4398.11 445.170  28
   2   3   9 4723.85 428.889  34
  -2   3  -9 4062.01 849.044  58
  -2   3  -9 5301.44 1067.23  16
   2   3   9 3425.37 743.543  14
  -2   3 -10 14066.3 1493.20  16
   2   3  10 11876.8 695.784  46
   2   3  10 9681.73 1182.26  19
   2   3  10 11067.6 574.062  34
  -2   3 -10 9947.27 626.216  31
   2   3  10 11371.2 666.892  27
   2   3  10 12254.6 1329.02  17
  -2   3 -10 10414.5 1245.36  58
   2   3  10 9150.41 1066.73  14
  -2   3 -10 11818.7 596.467  37
  -2   3 -10 10727.8 614.473  28
  -2   3 -10 12557.0 1360.38  57
   2   3  10 11327.3 1219.04  59
  -2   3 -10 11337.0 1332.32  25
   2   3  10 8464.89 1084.37  22
  -2   3 -10 12144.5 586.344  30
   2   3  10 10234.7 580.838  26
   2   3  11 3094.01 395.656  46
   2   3  11 2490.21 310.209  45
  -2   3 -11 2763.12 299.967  30
  -2   3 -11 2620.31 685.103  25
  -2   3 -11 3102.30 374.408  31
  -2   3 -11 2746.89 313.340  37
  -2   3 -11 2955.71 778.597  58
   2   3  11 3013.70 379.520  27
  -2   3 -11 2831.18 348.293  28
   2   3  12 6113.65 427.019  46
   2   3  12 5594.30 382.656  44
   2   3  12 4367.40 307.887  45
   2   3  12 5592.50 407.692  27
  -2   3 -12 5691.56 395.630  31
  -2   3 -12 4701.27 299.942  37
   2   3  13 534.245 170.955  46
   2   3  13 592.059 146.653  44
  -2   3 -13 535.454 152.460  31
  -2   4  14 3051.27 233.631  45
   2   4 -14 3262.35 223.559  37
  -2   4  14 3505.26 242.082  44
  -2   4  14 2903.88 220.074  39
  -2   4  13 907.325 236.362  45
  -2   4  13 830.844 231.311  44
  -2   4  13 814.582 176.247  46
   2   4 -13 679.412 218.780  37
   2   4 -13 1040.98 210.677  31
   2   4 -13 692.049 185.163  30
  -2   4  12 1418.20 567.263  22
  -2   4  12 1211.53 237.523  46
  -2   4  12 1139.81 314.966  44
   2   4 -12 1233.72 206.644  43
  -2   4  12 801.244 281.930  45
   2   4 -12 1079.99 263.378  31
   2   4 -12 1345.64 237.265  29
   2   4 -12 1249.08 280.449  30
   2   4 -12 1141.02 294.217  37
   2   4 -11 4997.37 440.901  31
  -2   4  11 3588.63 804.960  22
  -2   4  11 4835.59 462.412  44
   2   4 -11 4869.39 896.978  58
  -2   4  11 4729.41 417.273  46
   2   4 -11 5446.63 488.537  37
   2   4 -11 4872.02 799.385  18
   2   4 -11 5392.54 479.773  30
  -2   4  11 5575.24 960.150  19
   2   4 -11 3866.41 741.763  25
   2   4 -11 5738.34 446.166  29
  -2   4  10 16904.0 709.240  27
   2   4 -10 16725.0 1493.79  25
   2   4 -10 16875.8 1485.84  16
   2   4 -10 17856.7 1637.02  58
   2   4 -10 18703.0 816.107  30
   2   4 -10 18794.0 774.483  31
  -2   4  10 17758.6 1642.62  22
  -2   4  10 15998.5 1610.46  13
  -2   4  10 17721.0 1656.37  19
   2   4 -10 18594.5 822.314  37
  -2   4  10 17315.4 725.430  46
   2   4 -10 18910.3 1594.81  18
  -2   4  10 20195.6 1559.68  17
   2   4 -10 19541.0 803.166  29
  -2   4   9 39968.3 1029.08  27
  -2   4   9 41593.9 2445.28  19
   2   4  -9 43295.0 2429.00  18
   2   4  -9 40853.6 2240.64  25
   2   4  -9 41680.7 1099.22  31
   2   4  -9 44074.4 2531.99   4
  -2   4   9 41957.3 2488.92  13
  -2   4   9 43974.8 2516.29  22
   2   4  -9 42144.4 1168.78  37
  -2   4   9 41492.1 1079.92  46
   2   4  -9 42812.9 1193.68  30
   2   4  -9 43865.4 2486.86  58
   2   4  -9 41476.1 2153.83  15
   2   4  -9 43970.2 2576.48  53
   2   4  -9 40221.7 2194.33  16
  -2   4   9 38444.9 2118.89  17
  -2   4   8 1523.31 490.787  17
  -2   4   8 1132.51 664.482  13
   2   4  -8 1713.17 311.915  31
   2   4  -8 1139.02 532.701  15
  -2   4   8 980.217 607.566  22
  -2   4   8 1657.87 294.934  27
   2   4  -8 2248.15 639.006   4
  -2   4   8 1863.33 643.565  10
   2   4  -8 1508.36 346.466  30
   2   4  -8 2217.19 627.988  16
   2   4  -8 797.910 415.086  25
   2   4  -8 1217.28 598.254  58
   2   4  -8 629.666 561.770  53
  -2   4   8 2301.96 697.618  19
   2   4  -8 2092.97 673.393  18
   2   4  -7 30070.9 1920.85  18
   2   4  -7 28300.9 833.741  31
   2   4  -7 26390.7 1618.76  16
  -2   4   7 29446.6 1976.42  10
   2   4  -7 33253.6 2039.51   4
   2   4  -7 30389.3 1926.92  58
   2   4  -7 29569.0 920.577  30
  -2   4   7 31531.3 2004.21  22
   2   4  -7 28863.5 1723.57  25
  -2   4   7 28813.4 1697.23  17
  -2   4   7 28365.9 1878.91  19
   2   4  -7 29198.5 1883.54  53
  -2   4   7 29976.2 823.594  27
  -2   4   6 22924.8 675.757  27
   2   4  -6 23091.7 782.906  30
   2   4  -6 21330.2 1397.68  25
   2   4  -6 21718.7 1341.34  16
  -2   4   6 21425.1 1373.83  17
   2   4  -6 21688.8 1568.20  58
   2   4  -6 21836.1 1571.30   4
  -2   4   6 22229.5 1667.29  10
   2   4  -6 22084.4 1609.83  18
  -2   4   6 22090.1 1580.32  19
   2   4  -6 22204.7 1541.14  53
   2   4  -5 39571.6 1623.31  16
   2   4  -5 38016.3 1834.77  53
   2   4  -5 40515.1 1992.08   4
  -2   4   5 39333.0 1891.46  19
   2   4  -5 39722.4 1730.56  25
   2   4  -5 39478.5 1913.86  58
   2   4  -5 39343.4 1937.68  18
  -2   4   5 39407.3 1692.36  17
  -2   4   5 39794.1 2023.86  10
  -2   4   4 24266.5 1240.27  17
   2   4  -4 24330.5 1423.60  58
   2   4  -4 24462.4 1513.15   4
  -2   4   4 23611.8 1483.69  10
   2   4  -4 24858.7 1393.01  53
   2   4  -4 22610.2 1198.65   5
   2   4  -4 25407.5 1493.44  18
   2   4  -3 32891.8 1650.30   4
  -2   4   3 30154.2 1205.00  54
   2   4  -3 31100.7 1458.58  58
   2   4  -3 30645.0 1414.99  53
   2   4  -3 29272.5 1312.26   5
  -2   4   3 28988.0 1246.90   1
   2   4  -3 32801.9 1573.64  18
  -2   4   3 29846.3 1561.19  10
   2   4  -2 100168. 2340.09  58
  -2   4   2 103028. 2641.21  10
  -2   4   2 103083. 2090.27   2
   2   4  -2 102898. 2553.91  18
   2   4  -2 103309. 2407.96  53
   2   4  -2 101909. 2410.50   5
  -2   4   1 177558. 3037.03   2
   2   4  -1 172256. 3034.60  18
   2   4  -1 172930. 2643.28  11
   2   4  -1 171547. 2993.09  53
   2   4  -1 174513. 3216.01   5
   2   4  -1 178409. 2994.30  51
   2   4   0 613.970 258.508  51
   2   4   0 404.621 425.766   1
  -2   4   0 131.134 329.769   2
   2   4   0 245.505 234.986  53
  -2   4   0 170.820 215.275   4
   2   4   0 331.390 412.508   7
   2   4   0 136.696 282.319   5
   2   4   0 87.2217 319.852  15
  -2   4  -1 76323.1 2156.32  12
   2   4   1 75719.4 2064.67  15
   2   4   1 78351.5 2415.75   7
   2   4   1 76670.9 2446.53   1
  -2   4  -1 81974.2 1976.08   4
  -2   4  -1 74243.2 2033.58  56
   2   4   1 75295.4 2412.19  54
   2   4   1 72601.3 2296.13   5
   2   4   1 75787.8 2005.41  53
   2   4   2 10706.7 961.358  54
   2   4   2 14424.1 945.612  24
  -2   4  -2 15481.7 1182.94  57
  -2   4  -2 15062.0 959.317   4
   2   4   2 14276.5 1083.32   7
   2   4   2 15340.9 882.217  15
   2   4   2 14994.0 1083.26  55
  -2   4  -2 14879.0 936.719  12
   2   4   2 14328.7 1126.84   5
  -2   4  -2 13814.0 1169.26  11
   2   4   2 13981.0 1096.68   1
  -2   4  -2 13961.4 1204.80  51
  -2   4  -3 102369. 2993.18  16
   2   4   3 107078. 2790.99  55
   2   4   3 106145. 2886.22  14
  -2   4  -3 107011. 3038.71  57
  -2   4  -3 104895. 3210.86  11
   2   4   3 102307. 2905.86  54
  -2   4  -3 109172. 3316.76  51
  -2   4  -3 111660. 2782.71   4
   2   4   3 105285. 2858.54   7
  -2   4  -4 36342.1 1754.93   4
  -2   4  -4 39824.7 2077.34  11
   2   4   4 36508.1 1703.87  55
   2   4   4 36502.2 1787.07  14
   2   4   4 36759.9 1764.09   7
  -2   4  -4 36713.7 1905.96  57
  -2   4  -4 36411.6 871.843  28
   2   4   4 35169.5 844.362  26
   2   4   4 36131.8 1832.34  59
  -2   4  -4 33493.5 1880.33  16
  -2   4  -4 37133.3 1958.91  25
   2   4   5 34620.8 878.054  26
   2   4   5 35556.4 1970.99  17
  -2   4  -5 31987.3 1893.21  57
  -2   4  -5 36427.3 2053.57  16
  -2   4  -5 35497.8 912.292  28
   2   4   5 34540.9 1699.12  55
  -2   4  -5 33723.0 1846.94   4
   2   4   5 34085.1 1828.57  14
  -2   4  -5 36731.7 2104.93  58
   2   4   5 34746.4 1890.54  59
   2   4   5 36184.7 1795.79   7
  -2   4  -5 35414.8 2053.03  25
   2   4   6 2776.16 371.618  27
   2   4   6 2346.47 738.426  17
   2   4   6 2534.83 326.921  26
  -2   4  -6 2097.45 655.719  16
   2   4   6 2056.94 624.542  14
   2   4   6 3080.04 796.948  19
  -2   4  -6 2287.03 699.724  57
  -2   4  -6 2171.47 856.650  58
   2   4   6 3353.12 639.350   7
  -2   4  -6 2546.17 565.861   4
   2   4   6 1687.36 408.898  55
   2   4   6 704.381 462.731  59
  -2   4  -6 2320.44 326.654  28
  -2   4  -6 1930.01 677.314  25
   2   4   6 2268.89 702.489  10
  -2   4  -7 23430.4 1788.77  57
   2   4   7 24117.0 1726.77  59
  -2   4  -7 25243.8 1900.82  16
   2   4   7 25813.8 1894.92  17
  -2   4  -7 23345.8 1759.61   4
  -2   4  -7 23820.3 835.733  28
   2   4   7 24812.2 1718.79  14
  -2   4  -7 22545.7 1810.29  25
  -2   4  -7 22952.8 1756.09  18
   2   4   7 23571.9 825.851  34
   2   4   7 25319.7 922.179  27
  -2   4  -7 25581.5 920.482  31
   2   4   7 23673.4 801.145  26
   2   4   7 23594.0 1816.76  19
   2   4   7 24786.6 1838.87  10
  -2   4  -7 24999.4 2007.81  58
   2   4   8 10437.5 631.054  27
   2   4   8 9622.90 551.092  26
  -2   4  -8 10637.3 1315.22  16
  -2   4  -8 11004.8 655.043  31
   2   4   8 8991.08 1245.43  22
   2   4   8 9035.20 1087.89  14
   2   4   8 6853.08 1048.43  10
   2   4   8 10236.8 576.593  34
  -2   4  -8 8975.61 1166.45  57
   2   4   8 8954.23 1125.54  59
   2   4   8 10990.7 1296.19  17
  -2   4  -8 9563.15 1331.65  58
  -2   4  -8 10113.5 1298.91  25
  -2   4  -8 9013.43 1137.57  18
  -2   4  -8 7013.74 504.249  28
   2   4   8 9299.21 1248.40  19
  -2   4  -9 10805.8 1131.10  18
  -2   4  -9 8659.10 1146.36  25
   2   4   9 7483.89 1118.49  19
  -2   4  -9 8367.88 1168.50  16
  -2   4  -9 7830.36 1071.86  57
   2   4   9 6348.99 940.712  14
   2   4   9 6668.52 1064.86  22
   2   4   9 10201.6 1119.62  59
  -2   4  -9 7364.30 525.453  30
   2   4   9 8090.76 510.729  34
  -2   4  -9 8144.45 533.322  28
   2   4   9 8532.94 594.111  27
   2   4   9 9568.85 1219.59  17
  -2   4  -9 8232.01 1168.09  58
  -2   4  -9 9133.01 606.086  31
   2   4  10 4697.26 447.400  27
   2   4  10 3606.61 735.105  17
   2   4  10 4655.40 465.620  46
   2   4  10 4988.11 837.359  22
  -2   4 -10 4357.01 817.210  25
   2   4  10 3944.44 762.758  19
  -2   4 -10 3920.06 380.250  37
  -2   4 -10 4897.11 894.430  58
   2   4  10 3592.20 640.841  59
  -2   4 -10 4166.63 391.749  30
  -2   4 -10 4512.60 456.895  31
  -2   4 -11 5344.48 360.787  37
  -2   4 -11 5007.10 358.694  30
   2   4  11 5586.18 426.586  27
   2   4  11 5000.13 418.708  46
  -2   4 -11 5291.30 406.329  31
  -2   4 -12 2576.79 224.223  37
  -2   4 -12 2795.69 277.964  31
   2   4  12 2201.61 213.567  45
   2   4  12 2789.22 273.626  44
   2   4  12 2521.24 274.460  46
  -2   5  13 2100.99 226.512  39
  -2   5  13 2047.16 225.483  45
   2   5 -13 2308.03 226.937  37
  -2   5  13 2227.66 222.097  44
  -2   5  12 1145.50 258.513  45
   2   5 -12 1173.57 247.166  30
  -2   5  12 1058.75 236.732  44
   2   5 -12 935.337 185.036  43
   2   5 -12 913.885 228.367  37
   2   5 -12 777.776 189.174  29
   2   5 -11-921.248 505.487  23
   2   5 -11 420.062 222.130  31
  -2   5  11-497.886 395.747  22
   2   5 -11 199.303 246.123  37
   2   5 -11-1329.59 432.227  58
   2   5 -11 57.5367 236.892  30
  -2   5  11-140.405 234.258  44
   2   5 -11-45.3350 210.686  29
  -2   5  10 86.8488 421.656  19
   2   5 -10 844.567 323.674  30
   2   5 -10 1217.04 542.408  58
   2   5 -10 755.544 287.514  29
  -2   5  10 1694.18 607.027  22
   2   5 -10 982.002 320.306  37
   2   5 -10 885.585 246.833  31
   2   5 -10 884.272 534.399  18
  -2   5   9 18162.2 1664.20  22
   2   5  -9 19758.8 1631.47  15
   2   5  -9 19870.7 822.606  37
  -2   5   9 21037.7 1755.12  19
  -2   5   9 22280.3 1873.17  13
   2   5  -9 20232.4 1689.24  58
   2   5  -9 19951.5 822.728  30
   2   5  -9 18814.5 1668.95  18
  -2   5   8 3022.05 638.802  17
  -2   5   8 1556.59 669.099  13
  -2   5   8 3674.96 879.598  10
   2   5  -8 2729.98 395.762  30
  -2   5   8 1726.07 691.019  19
   2   5  -8 2216.94 650.451  58
   2   5  -8 2892.24 759.726  18
  -2   5   8 2364.42 724.945  22
   2   5  -8 1377.81 610.851  15
  -2   5   7 26989.6 1692.94  17
   2   5  -7 24174.1 898.125  30
   2   5  -7 28085.3 1972.47   4
   2   5  -7 24099.4 1792.98  58
  -2   5   7 24985.5 1879.26  22
  -2   5   7 27311.8 1933.02  19
  -2   5   7 24129.4 1934.59  10
   2   5  -7 27589.4 1936.51  18
   2   5  -6 33004.8 1991.85  58
  -2   5   6 32781.1 1820.15  17
   2   5  -6 39382.5 2256.51   4
   2   5  -6 34603.6 2098.25  18
  -2   5   6 36580.5 2130.79  19
   2   5  -6 36124.7 1020.34  30
  -2   5   6 38012.8 2290.62  10
  -2   5   5 26182.7 1516.59  17
   2   5  -5 26247.4 1724.23  58
   2   5  -5 28580.7 1838.40   4
   2   5  -5 26306.6 1774.03  18
  -2   5   5 29221.2 1935.34  10
   2   5  -4 71412.7 2681.16  18
   2   5  -4 73565.0 2592.70  58
   2   5  -4 72466.4 2808.97   4
  -2   5   4 73538.7 2850.39  10
  -2   5   4 72087.6 2344.88  17
  -2   5   3 28244.6 1440.90   1
   2   5  -3 29083.9 1722.64   4
   2   5  -3 28110.9 1522.43  58
   2   5  -3 29472.6 1680.16  18
  -2   5   3 30384.0 1745.23  10
   2   5  -2 18972.8 1383.21   4
   2   5  -2 20100.7 1309.15  18
  -2   5   2 19567.1 1342.47  10
   2   5  -1 7240.34 935.376   1
  -2   5   1 7241.86 707.706   2
   2   5  -1 6819.88 870.614   7
   2   5  -1 6177.39 759.243  18
   2   5   0 18626.3 1212.29   5
   2   5   0 18043.7 1236.54  15
   2   5   0 19779.9 1211.24  23
   2   5   0 19924.4 1411.76   7
  -2   5   0 16916.9 1220.45  12
   2   5   0 18841.2 1425.05   1
  -2   5   0 20237.3 1267.95   2
  -2   5  -1 9041.78 855.195  12
  -2   5  -1 14476.5 1182.73  57
   2   5   1 13969.3 1144.15   5
   2   5   1 13595.9 1020.02  15
   2   5   1 9287.34 966.322  55
  -2   5  -1 14394.9 1161.40   2
   2   5   1 14103.1 1241.59   1
   2   5   1 14323.7 1220.92  54
   2   5   1 13323.7 1156.79   7
  -2   5  -1 13620.7 1264.57  51
  -2   5  -2 23101.4 1516.70  57
  -2   5  -2 23875.5 1558.08  16
   2   5   2 22979.5 1321.74  24
   2   5   2 23531.4 1544.45  54
   2   5   2 25994.1 1645.77   1
   2   5   2 23272.7 1517.18   5
  -2   5  -2 21831.5 1595.59  11
   2   5   2 25608.8 1592.09   7
   2   5   2 22622.7 1465.84  55
  -2   5  -2 25244.6 1752.57  51
  -2   5  -3 37349.5 2193.29  51
  -2   5  -3 34984.6 1954.68  16
   2   5   3 34688.8 1926.19   5
  -2   5  -3 32928.7 1841.87  57
   2   5   3 32398.9 1721.84  55
   2   5   3 35558.8 1886.42  14
  -2   5  -3 36170.6 2085.54  11
   2   5   3 32808.3 1854.21  54
   2   5   3 35486.4 1841.94   7
   2   5   4 14996.9 605.073  26
   2   5   4 14147.0 1263.27  14
  -2   5  -4 14812.2 1410.24  25
  -2   5  -4 14995.5 1199.50   4
   2   5   4 14713.0 1212.99   7
  -2   5  -4 14524.0 1439.01  11
  -2   5  -4 13943.4 1236.77  57
   2   5   4 13439.8 1301.67   5
  -2   5  -4 13629.8 1357.73  16
   2   5   4 16089.8 1367.84  59
   2   5   4 13538.2 1118.23  55
  -2   5  -5 6397.24 1036.76  58
   2   5   5 7485.70 1080.50   5
   2   5   5 5935.33 879.692  59
  -2   5  -5 9232.17 1126.45  16
  -2   5  -5 4163.83 840.862  25
  -2   5  -5 6469.26 977.878  57
   2   5   5 6356.09 831.639   7
  -2   5  -5 7803.24 920.735   4
   2   5   5 7883.03 477.218  26
   2   5   5 9012.64 1003.98  14
   2   5   5 5453.00 745.151  55
   2   5   5 8294.11 1094.52  17
   2   5   6 1720.64 357.725  27
   2   5   6 2116.76 698.643  17
  -2   5  -6 1571.52 621.067  25
  -2   5  -6 876.870 609.885  16
  -2   5  -6 1346.30 503.734  57
   2   5   6 1708.70 688.889  19
  -2   5  -6 1398.15 597.463  58
   2   5   6 1894.49 660.156  59
   2   5   6 639.621 474.104  14
  -2   5  -6 1902.88 466.894   4
   2   5   6 1023.67 675.130  10
   2   5   6 2505.90 644.596   5
  -2   5  -6 2049.39 739.258  18
   2   5   6 1267.63 279.760  26
   2   5   7 6446.63 1009.09  17
  -2   5  -7 5124.82 497.289  31
   2   5   7 5277.55 988.907  19
   2   5   7 5810.60 1112.03  10
  -2   5  -7 5150.97 971.496  16
   2   5   7 5328.79 836.864  59
   2   5   7 6154.40 974.061  14
  -2   5  -7 5210.87 1094.73  58
  -2   5  -7 4517.15 778.951  57
   2   5   7 5436.25 508.699  27
  -2   5  -7 5349.53 949.327  25
  -2   5  -7 4419.40 897.809  18
   2   5   8 46345.8 1217.25  27
  -2   5  -8 48202.4 2665.30  58
   2   5   8 48154.0 2590.19  17
  -2   5  -8 46857.4 1237.85  31
   2   5   8 42830.9 1038.05  34
   2   5   8 43130.1 2498.14  22
   2   5   8 40756.3 2182.33  59
   2   5   8 46137.5 2582.57  19
  -2   5  -8 45002.3 2533.25  16
  -2   5  -8 48908.0 2521.98  18
  -2   5  -8 42632.1 2425.30  25
  -2   5  -8 40647.9 2381.75  57
   2   5   9 1073.90 312.397  27
   2   5   9 2441.54 622.616  17
   2   5   9 145.375 506.046  19
  -2   5  -9 964.397 310.387  31
  -2   5  -9 1391.05 294.520  30
  -2   5  -9 1868.87 652.959  58
   2   5   9 1093.29 560.532  22
  -2   5  -9 3123.38 688.790  18
  -2   5  -9 1219.98 549.354  25
  -2   5 -10 225.541 342.929  25
  -2   5 -10 498.259 206.022  30
  -2   5 -10 300.209 235.047  37
   2   5  10 309.247 231.151  27
   2   5  10 107.627 229.909  46
  -2   5 -10 597.084 260.634  31
  -2   5 -11 3157.46 299.253  31
  -2   5 -11 3367.08 280.725  30
   2   5  11 3377.08 313.326  46
  -2   5 -11 2906.53 268.020  37
   2   5  12 278.328 127.478  46
   2   5  12 257.432 135.706  44
   2   6 -12 2423.85 190.224  43
  -2   6  12 2244.22 225.503  45
   2   6 -12 2330.61 222.881  37
  -2   6  11 1292.90 224.729  44
   2   6 -11 1166.85 245.748  37
  -2   6  11 1194.57 239.056  45
   2   6 -11 1624.21 265.570  30
   2   6 -11 1816.98 251.416  29
  -2   6  10 1686.34 277.547  44
   2   6 -10 1174.28 509.529  23
  -2   6  10 2142.09 622.607  22
   2   6 -10 1881.92 307.040  30
   2   6 -10 1772.82 294.152  37
   2   6 -10 2014.16 323.836  29
   2   6  -9 17856.9 1506.85  58
   2   6  -9 18216.9 752.964  30
  -2   6   9 17954.9 1574.12  22
   2   6  -9 17881.3 730.916  37
   2   6  -9 17741.6 1557.82  18
  -2   6   9 15539.0 1446.58  19
   2   6  -9 19020.9 785.528  29
  -2   6   8 6158.86 1118.46  13
  -2   6   8 6570.80 997.419  19
   2   6  -8 6516.94 1046.23  15
  -2   6   8 5354.05 960.151  22
   2   6  -8 5837.41 917.196  58
   2   6  -8 6534.64 509.775  30
   2   6  -8 6423.16 981.259  18
  -2   6   7 3238.16 759.005  19
   2   6  -7 2392.35 377.866  30
   2   6  -7 3212.27 661.330  58
   2   6  -7 3928.24 811.802  18
  -2   6   7 2481.43 713.994  22
   2   6  -7 1700.20 688.427  15
  -2   6   7 4313.49 925.750  13
   2   6  -6 15808.0 1410.29  58
   2   6  -6 17576.0 747.672  30
   2   6  -6 16745.6 1560.69  15
  -2   6   6 17561.6 1578.14  19
  -2   6   6 17619.7 1586.27  22
  -2   6   6 17002.6 1664.84  10
   2   6  -6 17520.8 1604.42   4
   2   6  -6 19371.4 1666.42  18
   2   6  -5 20776.5 1514.37  58
   2   6  -5 20281.0 759.368  30
   2   6  -5 19305.8 1583.82  18
  -2   6   5 19241.3 1564.83  19
  -2   6   5 22152.4 1811.92  10
   2   6  -5 21050.6 1721.24   4
   2   6  -4 1706.06 548.316  18
   2   6  -4 2878.09 696.032   4
  -2   6   4 2192.58 599.716  19
  -2   6   4 1816.52 566.532  10
  -2   6   3 20378.2 1577.86  10
   2   6  -3 18479.0 1398.51  18
   2   6  -3 17608.1 1482.49   4
   2   6  -2 16807.1 1432.65   4
   2   6  -2 15073.8 1353.42   7
  -2   6   2 15243.5 1233.79   1
   2   6  -2 15789.9 1458.43   1
   2   6  -2 15617.7 1353.22  15
   2   6  -2 10801.7 1048.43  18
  -2   6   2 16770.1 1345.59  10
  -2   6   1 1088.21 357.573  12
   2   6  -1 1280.24 521.519   1
   2   6  -1 1188.57 502.208  15
   2   6  -1 1039.35 466.525  23
   2   6  -1 1071.52 478.134   4
   2   6  -1 1771.91 554.126   7
   2   6   0 4848.75 756.527  15
   2   6   0 5916.01 974.582   1
  -2   6   0 4346.38 826.684  51
   2   6   0 4500.35 766.704   7
   2   6   0 5149.66 857.216  54
  -2   6   0 5147.84 776.329  12
  -2   6  -1 1778.80 654.953  16
   2   6   1 1897.83 617.846  54
   2   6   1 1209.95 480.979  55
   2   6   1 1897.00 600.932   1
  -2   6  -1 2947.28 612.408   2
   2   6   1 1897.81 563.592   7
  -2   6  -1 954.523 568.126  51
  -2   6  -1 2307.85 479.143  57
  -2   6  -1 2170.50 710.387  11
   2   6   1 409.599 358.345  24
   2   6   2 3261.79 688.394   1
  -2   6  -2 2669.59 645.141   2
  -2   6  -2 2104.77 652.027  11
   2   6   2 2745.13 676.305   7
   2   6   2 2005.37 595.142  14
  -2   6  -2 2796.47 710.966  51
   2   6   2 3605.33 680.431  55
  -2   6  -2 2699.35 682.609  16
  -2   6  -2 1315.05 410.693  57
   2   6   2 2841.22 694.450  54
   2   6   3 17122.1 1490.48  54
  -2   6  -3 17561.1 1484.61  16
  -2   6  -3 19430.7 1733.36  51
   2   6   3 17740.5 1393.55  55
   2   6   3 17041.6 1429.86  14
   2   6   3 16908.5 1375.01   7
   2   6   3 14581.3 1310.65  59
  -2   6  -3 18660.2 1628.21  11
  -2   6  -3 15552.7 1475.55   2
   2   6   4 21195.8 1488.86  55
   2   6   4 22961.1 755.453  26
  -2   6  -4 24839.8 1892.50  11
  -2   6  -4 21975.8 1684.45  25
   2   6   4 22570.6 1627.96  14
  -2   6  -4 24138.7 1787.02   2
  -2   6  -4 22313.0 1795.37  58
   2   6   4 22133.8 1748.40  17
  -2   6  -4 23110.2 1719.22  16
   2   6   4 21874.8 1623.02  59
   2   6   5 967.807 597.771  17
   2   6   5 1235.57 467.338  14
  -2   6  -5 1286.69 602.180  58
   2   6   5 1568.67 699.241  10
  -2   6  -5 2261.97 640.413  16
   2   6   5 2133.56 550.682  59
  -2   6  -5 1019.14 544.762  25
  -2   6  -6 34342.0 2278.87  58
   2   6   6 30521.1 1894.93  14
  -2   6  -6 31792.9 2068.27  16
   2   6   6 35402.2 2209.15  17
  -2   6  -6 36275.6 2293.58  18
  -2   6  -6 32840.6 2150.44  25
   2   6   6 34990.9 2298.65  19
   2   6   6 34010.6 1046.47  27
   2   6   6 32736.2 1981.62  59
   2   6   7 748.493 627.622  17
   2   6   7 332.074 276.443  27
   2   6   7-273.293 549.864  19
  -2   6  -7 557.972 359.321  58
  -2   6  -7 1161.61 556.195  25
  -2   6  -7 249.832 267.490  31
  -2   6  -7 528.560 456.765  18
   2   6   8 19618.1 1577.88  17
  -2   6  -8 16665.3 1430.32  25
  -2   6  -8 16466.8 1549.83  18
   2   6   8 16420.2 1535.93  22
   2   6   8 14128.7 1411.49  19
  -2   6  -8 16987.3 709.182  31
  -2   6  -8 18443.3 763.375  30
   2   6   8 18736.5 742.994  27
  -2   6  -8 19009.2 1569.41  58
   2   6   9 482.481 224.915  27
  -2   6  -9 485.372 234.462  31
  -2   6  -9 467.060 229.498  30
   2   6  10 1159.72 228.731  46
  -2   6 -10 819.403 200.925  31
  -2   6 -10 1137.08 223.373  37
  -2   6 -10 1464.10 216.973  30
  -2   6 -11 4114.39 236.916  37
   2   6  11 4072.55 241.704  46
   2   6  11 4288.96 259.315  44
   2   7 -11 4850.79 246.712  43
   2   7 -11 4780.39 244.060  37
  -2   7  11 4354.36 244.340  45
   2   7 -10 6647.21 364.693  30
   2   7 -10 6815.16 353.668  37
   2   7  -9 517.747 204.296  30
   2   7  -9 1007.51 221.729  37
   2   7  -9 738.905 239.991  29
   2   7  -8 5932.98 417.901  30
   2   7  -8 4853.63 376.061  37
  -2   7   8 4840.04 718.201  22
   2   7  -8 5903.59 450.861  29
   2   7  -8 5403.69 837.202  23
  -2   7   7 2068.94 482.920  19
   2   7  -7 3005.53 389.387  29
  -2   7   7 1612.16 497.719  22
   2   7  -7 2805.54 344.070  30
   2   7  -7 3233.20 744.819  15
   2   7  -7 3289.67 639.136  18
   2   7  -6 6138.47 1004.17  15
  -2   7   6 7614.00 1125.49  13
  -2   7   6 7890.39 960.123  19
  -2   7   6 4659.79 867.592  22
   2   7  -6 7780.50 1015.09  18
   2   7  -6 6176.76 445.381  30
   2   7  -5-28.6353 220.592  30
  -2   7   5 1038.45 492.443  13
   2   7  -5 639.587 347.607  18
   2   7  -4 12456.6 1344.54  15
  -2   7   4 12414.1 1263.49  13
   2   7  -4 10960.8 1169.29  18
  -2   7   3 4801.17 825.424  13
   2   7  -3 4575.26 892.459  15
   2   7  -3 5682.32 872.571  23
   2   7  -2 14627.8 1492.85   7
   2   7  -2 14170.7 1275.66  23
  -2   7   2 15245.7 1411.97  12
   2   7  -2 13654.2 1337.90  15
  -2   7   2 14785.8 1443.82  51
   2   7  -1 5200.86 840.880  54
   2   7  -1 3062.71 784.624   1
  -2   7   1 2878.59 650.963  11
   2   7  -1 987.783 449.891   7
   2   7  -1 5281.11 844.641  15
  -2   7   1 1812.55 546.736  51
   2   7   0 4541.14 719.966  24
   2   7   0 2988.59 720.469   7
   2   7   0 2886.60 727.830   1
   2   7   0 2497.52 597.931  54
  -2   7   0 3850.12 702.186  11
   2   7   0 3379.81 687.091  55
   2   7   1 4884.13 855.823  54
   2   7   1 3449.01 790.143  55
  -2   7  -1 2519.81 710.272  11
  -2   7  -2 3529.75 754.234  11
  -2   7  -2 5214.24 820.916  25
   2   7   2 2719.59 711.342  14
   2   7   2 3616.12 644.877  55
   2   7   2 3311.75 676.461  54
  -2   7  -3 14157.0 1357.00  25
  -2   7  -3 11450.0 1278.00  11
   2   7   3 13274.6 1272.36  14
   2   7   3 12296.6 1220.19  59
  -2   7  -3 12336.1 1281.40  58
   2   7   4 8738.01 1151.37  17
  -2   7  -4 7630.66 1031.28  25
  -2   7  -4 7928.78 1078.89  18
   2   7   4 9055.23 1002.68  14
   2   7   4 8855.84 1001.04  59
  -2   7  -4 7722.35 1096.36  58
   2   7   5 6912.72 501.976  27
   2   7   5 5850.70 964.062  17
  -2   7  -5 6775.87 931.605  25
  -2   7  -5 9171.86 1150.64  58
   2   7   5 8359.13 1113.42  19
  -2   7  -5 6005.35 959.285  18
  -2   7  -6 2278.44 317.301  31
   2   7   6 2521.44 586.289  17
   2   7   6 1206.51 590.805  19
  -2   7  -6 2990.26 659.111  58
  -2   7  -6 3946.87 659.843  25
   2   7   6 1972.88 322.260  27
  -2   7  -6 1609.23 534.073  18
   2   7   7 6903.33 455.378  27
   2   7   7 7039.73 930.544  22
  -2   7  -7 6916.72 427.852  31
  -2   7  -7 7913.79 493.416  30
  -2   7  -8 4253.58 323.756  31
  -2   7  -8 4944.97 384.805  30
   2   7   9 2616.59 236.985  46
  -2   7  -9 2837.92 264.933  37
  -2   7 -10 808.166 140.577  37
   2   8  -7 3661.73 328.006  29
   2   8  -6 7767.39 910.129  23
   2   8  -6 8764.66 468.894  29
   2   8  -5 3686.72 345.177  29
   2   8  -5 2853.36 592.035  23
   2   8  -4 642.180 305.645  23
   2   8  -3 12770.5 1259.52  15
   2   8  -2 9302.36 1028.89  15
   2   8  -1 939.896 424.432  24
   2   8  -1-1320.87 430.736  55
   2   8   0 2321.16 605.897  14
   2   8   1 2185.15 495.186  14
   2   8   2 6681.99 865.536  59
  -2   8  -2 6907.16 885.774  18
  -2   8  -3 1829.82 534.431  18
   2   8   3 3001.33 579.924  17
  -2   8  -3 1643.36 433.111  58
   2   8   4 2848.55 330.034  27
   2   8   5 1682.49 276.905  27
  -2   8  -6 7040.94 409.271  30
  -2   8  -7 14077.7 501.450  30
  -2   8  -8 10.3066 118.039  37
  -3 -10   2 8037.61 316.681  36
   3 -10  -1 8581.82 333.951  42
  -3 -10   1 7426.06 309.564  36
   3 -10   0 935.188 176.685  42
   3  -9  -7 1080.56 157.036  38
  -3  -9   7 932.001 162.649  36
   3  -9  -6 2693.81 248.643  38
  -3  -9   6 2851.24 271.765  36
   3  -9  -5 9468.43 433.057  38
  -3  -9   5 10753.1 489.033  36
   3  -9  -4 11247.0 488.322  42
  -3  -9   4 10288.9 492.541  36
   3  -9  -3 8133.32 453.125  42
   3  -9  -3 7500.78 406.347  38
  -3  -9   3 7973.89 463.046  36
   3  -9  -3 6713.06 380.340  49
  -3  -9   2 3348.46 334.297  36
   3  -9  -2 3380.75 325.735  42
   3  -9  -2 3031.56 289.767  38
   3  -9  -2 3128.70 300.025  49
  -3  -9   1 189.650 209.797  36
   3  -9  -1 216.440 203.250  42
   3  -9  -1 535.193 230.493  49
  -3  -9   0 189.206 218.849  36
   3  -9   0 296.754 212.632  42
   3  -9   1 6180.62 428.662  42
   3  -9   1 5985.13 399.695  49
  -3  -9  -1 5291.15 394.435  36
  -3  -9  -2 4532.37 363.022  36
   3  -9   2 4479.20 373.647  42
   3  -9   3 603.854 209.427  42
  -3  -9  -3 562.785 183.343  32
  -3  -9  -4 4582.99 308.669  32
   3  -9   4 4705.12 290.697  42
  -3  -9  -5 2648.67 213.956  32
  -3  -8   9 1648.95 215.853  36
   3  -8  -9 2132.44 226.279  38
  -3  -8   8 1552.44 255.502  36
   3  -8  -8 1380.24 244.098  38
  -3  -8   7 507.060 264.007  36
   3  -8  -7 455.792 225.060  38
   3  -8  -6 6499.39 474.679  38
  -3  -8   6 6546.83 506.293  36
   3  -8  -5 87.4424 202.100  49
   3  -8  -5 348.315 260.393  38
  -3  -8   5 247.865 270.290  36
   3  -8  -5 714.686 279.348  42
  -3  -8   4 14571.8 691.565  36
   3  -8  -4 14560.2 677.369  38
   3  -8  -4 14610.7 650.413  42
   3  -8  -4 14319.9 636.144  49
   3  -8  -3 2175.51 322.317  49
  -3  -8   3 3337.96 403.317  42
   3  -8  -3 2461.97 359.369  42
   3  -8  -3 2919.88 367.846  38
  -3  -8   3 2661.62 400.365  36
   3  -8  -2 279.885 261.802  49
  -3  -8   2 1235.18 342.886  42
   3  -8  -2 346.180 243.787  38
  -3  -8   2 270.935 279.627  36
   3  -8  -2 243.342 258.056  42
   3  -8  -1 2173.50 366.552  42
   3  -8  -1 2116.37 328.477  38
  -3  -8   1 1913.08 355.288  36
   3  -8  -1 1903.68 341.051  49
   3  -8   0 3889.56 382.260  38
   3  -8   0 4229.73 449.347  42
  -3  -8   0 3909.99 440.658  36
  -3  -8   0 3475.75 365.540  32
   3  -8   0 3776.89 423.447  49
   3  -8   1 13714.3 706.186  42
  -3  -8  -1 14357.1 701.458  36
   3  -8   1 13752.1 696.016  49
  -3  -8  -2 4741.60 436.676  36
  -3  -8  -2 4750.97 416.453  32
   3  -8   2 3838.64 418.832  42
   3  -8   2 4778.00 482.831  49
  -3  -8  -3 5497.84 457.345  32
   3  -8   3 5010.61 456.021  42
  -3  -8  -3 4992.44 443.373  36
   3  -8   3 5590.58 504.907  49
  -3  -8  -4 637.680 268.037  32
   3  -8   4 187.633 240.620  42
   3  -8   5 4070.06 343.046  42
  -3  -8  -5 4926.01 442.321  32
   3  -8   6 4383.09 288.918  42
  -3  -8  -6 5521.96 389.958  32
  -3  -8  -7 1214.66 205.148  32
  -3  -7  11 1436.53 185.654  36
   3  -7 -11 1690.00 181.187  38
  -3  -7  11 1404.16 197.729  46
  -3  -7  10 2816.84 308.841  46
   3  -7 -10 3082.01 291.079  38
  -3  -7  10 2867.55 298.243  36
  -3  -7   9 6740.91 487.466  46
   3  -7  -9 7521.43 465.169  38
  -3  -7   9 6495.04 471.558  36
   3  -7  -9 7825.27 406.485  32
  -3  -7   8 6687.90 453.703  45
  -3  -7   8 7489.64 550.260  36
   3  -7  -8 8682.43 545.501  38
  -3  -7   8 8870.52 609.123  46
   3  -7  -8 8243.60 484.121  32
  -3  -7   7 4705.33 517.162  46
   3  -7  -7 3939.42 442.162  38
  -3  -7   7 3319.23 437.360  36
   3  -7  -7 3471.52 344.743  49
   3  -7  -7 3731.87 398.192  32
  -3  -7   7 3452.18 420.685  45
   3  -7  -6 25394.8 887.090  49
  -3  -7   6 27515.9 995.139  45
   3  -7  -6 28737.6 868.125  42
  -3  -7   6 27031.4 983.233  36
   3  -7  -6 29311.3 984.250  32
  -3  -7   6 27953.8 1031.90  46
   3  -7  -6 28266.7 985.868  38
  -3  -7   5 15826.3 782.579  45
   3  -7  -5 16550.0 693.849  42
   3  -7  -5 16982.8 785.123  38
  -3  -7   5 16031.6 817.239  46
  -3  -7   5 15504.2 785.778  36
   3  -7  -5 16514.4 786.376  32
   3  -7  -5 14704.1 702.997  49
   3  -7  -4 5136.77 451.045  42
   3  -7  -4 5198.33 469.050  49
   3  -7  -4 5083.92 507.272  32
  -3  -7   4 4963.52 495.712  36
   3  -7  -4 4786.56 479.890  38
  -3  -7   4 5046.60 501.696  45
   3  -7  -3 5290.83 504.927  32
   3  -7  -3 4815.30 468.344  38
  -3  -7   3 4459.51 475.540  36
   3  -7  -3 4390.84 442.173  49
  -3  -7   3 5408.37 449.196  42
   3  -7  -3 4382.03 451.155  42
  -3  -7   3 5036.45 510.107  45
   3  -7  -2 1925.05 350.412  49
  -3  -7   2 2377.40 410.827  45
  -3  -7   2 2144.71 374.189  42
   3  -7  -2 2166.62 361.412  42
  -3  -7   2 2225.89 372.072  36
  -3  -7   2 1938.85 370.138  33
   3  -7  -2 1797.18 338.736  38
  -3  -7   1 412.929 270.017  36
  -3  -7   1 641.178 330.298  33
   3  -7  -1 768.877 318.976  42
  -3  -7   1 703.719 330.722  42
   3  -7  -1 481.759 288.612  49
  -3  -7   1 758.797 268.096  32
   3  -7  -1 662.253 293.621  38
  -3  -7   0 18165.2 833.433  42
   3  -7   0 15805.6 774.908  42
   3  -7   0 15783.7 738.370  38
  -3  -7   0 17293.9 781.378  36
  -3  -7   0 16528.6 776.582  33
  -3  -7   0 16380.3 717.783  32
   3  -7   0 15272.7 758.909  49
   3  -7   1 36069.2 1130.83  49
  -3  -7  -1 36124.8 1095.04  35
   3  -7   1 37127.0 1147.05  42
  -3  -7  -1 35260.7 1053.63  32
   3  -7   1 37269.7 1061.40  38
  -3  -7  -1 38955.4 1143.75  36
   3  -7   2 3342.83 442.056  42
  -3  -7  -2 2674.78 400.756  36
  -3  -7  -2 2649.66 408.534  35
  -3  -7  -2 2825.89 392.050  32
   3  -7   2 3060.61 455.314  49
  -3  -7  -3 15970.3 703.547  40
  -3  -7  -3 19091.3 824.977  36
  -3  -7  -3 17026.5 791.170  32
   3  -7   3 18808.9 879.237  42
   3  -7   3 18241.2 842.203  49
   3  -7   4 2957.64 431.422  42
  -3  -7  -4 2547.14 331.185  40
  -3  -7  -4 3554.35 454.642  36
   3  -7   4 3224.99 399.728  34
  -3  -7  -4 3097.81 447.019  32
   3  -7   4 3701.51 510.318  49
  -3  -7  -5 6693.96 466.460  40
  -3  -7  -5 6493.77 461.932  38
   3  -7   5 5479.54 411.464  36
   3  -7   5 7243.64 539.203  34
   3  -7   5 6861.86 514.966  42
  -3  -7  -5 8309.93 641.308  32
   3  -7   6 828.787 238.555  42
  -3  -7  -6 717.784 258.568  38
   3  -7   6 1022.11 305.050  34
  -3  -7  -6 873.865 339.633  32
   3  -7   7 9884.88 455.339  42
  -3  -7  -7 10412.3 502.283  38
   3  -7   7 11249.8 567.888  34
   3  -7   8 8373.12 432.783  34
  -3  -7  -8 9112.32 466.109  32
  -3  -7  -9 7435.75 332.570  32
  -3  -6  12 1511.96 230.657  46
   3  -6 -12 1815.50 198.701  38
  -3  -6  12 1706.29 216.869  36
  -3  -6  11 178.780 233.367  46
   3  -6 -11 257.540 198.603  38
  -3  -6  11-16.2893 186.042  36
  -3  -6  10 9328.91 587.542  46
   3  -6 -10 9236.52 532.131  38
  -3  -6  10 7528.90 525.406  36
  -3  -6   9 6709.17 496.638  45
   3  -6  -9 7498.03 532.418  38
  -3  -6   9 6934.13 562.767  36
  -3  -6   9 7868.01 613.344  46
   3  -6  -9 6554.21 439.032  32
  -3  -6   8 1185.57 317.447  44
  -3  -6   8 1209.37 356.963  45
  -3  -6   8 1379.48 398.109  46
  -3  -6   8 1001.11 365.731  36
   3  -6  -8 1031.42 316.531  32
   3  -6  -8 954.700 265.873  49
   3  -6  -8 1281.68 338.259  38
   3  -6  -7 632.465 299.600  49
  -3  -6   7 1252.47 393.202  46
  -3  -6   7 591.264 333.155  45
  -3  -6   7 827.128 324.536  44
  -3  -6   7 1138.96 354.843  36
   3  -6  -7 1201.73 325.935  32
   3  -6  -7 951.852 341.325  38
  -3  -6   6 29878.2 1065.70  45
  -3  -6   6 27183.7 969.586  44
   3  -6  -6 27770.7 1012.43  38
  -3  -6   6 30421.8 1083.72  46
  -3  -6   6 27041.6 1017.86  36
   3  -6  -6 28255.0 961.087  32
   3  -6  -6 27921.1 967.441  49
   3  -6  -5 1879.70 589.123   9
  -3  -6   5 3689.66 416.412  44
   3  -6  -5 3771.49 987.383   8
  -3  -6   5 3386.72 447.743  46
  -3  -6   5 2985.17 408.514  36
   3  -6  -5 3230.24 355.980  42
   3  -6  -5 3492.09 431.365  32
   3  -6  -5 3287.82 434.901  38
  -3  -6   5 3415.84 815.647   6
  -3  -6   5 3293.55 438.458  45
   3  -6  -5 3334.37 414.455  49
  -3  -6   4 55308.2 1363.99  45
  -3  -6   4 56771.3 1359.02  36
  -3  -6   4 53512.0 1292.25  44
   3  -6  -4 55247.0 2844.54   8
  -3  -6   4 55863.6 1402.53  46
  -3  -6   4 59697.3 2917.32   6
   3  -6  -4 56458.3 1367.07  32
   3  -6  -4 55818.4 1333.56  38
   3  -6  -4 53127.1 1277.07  49
   3  -6  -4 54005.1 1239.29  42
  -3  -6   3 16374.2 776.800  46
  -3  -6   3 16152.2 763.865  45
  -3  -6   3 14968.6 709.399  44
   3  -6  -3 16431.1 718.025  42
   3  -6  -3 16308.8 738.230  38
  -3  -6   3 15399.3 744.723  36
   3  -6  -3 15015.8 712.353  49
  -3  -6   3 16849.0 1545.10   6
  -3  -6   3 16689.4 694.117  42
  -3  -6   3 16202.9 735.125  33
   3  -6  -3 17469.7 782.624  32
   3  -6  -3 16461.4 1611.04   8
  -3  -6   2 5361.53 430.027  42
   3  -6  -2 6145.71 474.468  42
  -3  -6   2 6101.06 501.720  44
  -3  -6   2 5555.23 474.713  33
   3  -6  -2 5980.40 994.668   8
   3  -6  -2 5373.25 475.451  49
  -3  -6   2 5933.72 482.369  36
   3  -6  -2 6002.34 502.709  32
   3  -6  -2 6088.51 1068.59   6
  -3  -6   2 5544.67 897.514   6
   3  -6  -2 5611.78 467.005  38
  -3  -6   2 6364.17 519.880  45
   3  -6  -1 4222.79 941.313   6
   3  -6  -1 3980.34 417.031  42
  -3  -6   1 3844.53 443.140  45
   3  -6  -1 3877.22 404.486  38
  -3  -6   1 4318.19 438.159  42
   3  -6  -1 3515.41 822.379   8
  -3  -6   1 3953.71 402.173  39
  -3  -6   1 4009.40 391.333  40
   3  -6  -1 3820.36 423.355  49
  -3  -6   1 3721.67 394.052  36
  -3  -6   1 3812.74 413.644  33
   3  -6  -1 3845.75 454.478  32
  -3  -6   1 5109.15 863.000   6
   3  -6   0 342.368 247.594  42
  -3  -6   0 612.099 370.265   6
   3  -6   0-824.225 543.237   6
  -3  -6   0 145.111 317.055  42
   3  -6   0 934.181 507.188   8
  -3  -6   0 528.981 243.335  40
   3  -6   0 443.530 265.101  38
  -3  -6   0 170.542 248.923  36
  -3  -6   0-41.2770 265.747  35
  -3  -6   0 479.014 274.705  33
  -3  -6   0-34.1960 370.152   9
  -3  -6   0 384.858 260.034  32
   3  -6   0 158.237 264.739  49
   3  -6   1 3493.03 380.599  48
   3  -6   1 4038.68 420.753  38
  -3  -6  -1 3940.55 390.492  40
   3  -6   1 3337.63 396.641  42
   3  -6   1 3391.01 813.686   8
   3  -6   1 3947.80 433.989  49
  -3  -6  -1 3444.41 412.049  35
  -3  -6  -1 2892.58 653.526   6
  -3  -6  -1 3977.20 411.437  36
  -3  -6  -1 3943.86 460.709  33
  -3  -6  -1 4463.03 499.915  42
  -3  -6  -1 3354.79 390.559  32
   3  -6   1 3286.99 785.528   6
  -3  -6  -1 3413.35 813.891   9
  -3  -6  -2 19489.7 1759.28   9
  -3  -6  -2 21124.5 877.698  33
  -3  -6  -2 25060.8 948.887  42
   3  -6   2 20559.1 861.394  42
  -3  -6  -2 20688.6 814.137  40
  -3  -6  -2 22231.7 851.999  36
  -3  -6  -2 20715.9 850.050  35
   3  -6   2 21158.8 806.113  38
   3  -6   2 21083.3 1755.34   6
  -3  -6  -2 19612.2 813.814  32
   3  -6   2 20546.7 853.131  49
   3  -6   2 20835.1 836.633  48
   3  -6   2 20271.5 759.522  34
  -3  -6  -3 19754.8 852.678  35
  -3  -6  -3 19332.9 810.480  40
  -3  -6  -3 19747.0 824.715  36
   3  -6   3 19684.5 854.735  48
  -3  -6  -3 18396.7 1734.49   9
   3  -6   3 18828.7 771.750  34
   3  -6   3 20655.6 889.141  42
  -3  -6  -3 18662.2 833.394  32
   3  -6   3 17460.8 1694.16   6
   3  -6   3 21503.4 870.092  49
   3  -6   4 10244.8 674.893  48
   3  -6   4 9485.25 657.715  42
  -3  -6  -4 9327.28 573.837  38
  -3  -6  -4 9945.98 703.821  32
  -3  -6  -4 10007.9 641.278  36
   3  -6   4 9076.07 558.435  36
  -3  -6  -4 10279.1 660.884  35
   3  -6   4 10968.6 647.469  34
   3  -6   4 10955.4 698.645  49
  -3  -6  -4 9805.15 617.089  47
  -3  -6  -4 9979.98 610.118  40
  -3  -6  -5 2383.65 448.173  32
   3  -6   5 2111.32 334.820  36
  -3  -6  -5 2161.66 358.917  40
   3  -6   5 2295.30 384.958  42
  -3  -6  -5 2052.40 422.502  35
   3  -6   5 2374.79 437.791  34
  -3  -6  -5 2357.53 385.190  47
   3  -6   5 2799.75 457.917  48
  -3  -6  -5 1981.42 371.795  38
   3  -6   5 4060.69 523.351  49
  -3  -6  -6 12351.4 697.543  47
   3  -6   6 10952.1 616.274  36
  -3  -6  -6 13343.4 792.397  32
   3  -6   6 11571.1 650.247  42
   3  -6   6 12950.3 714.937  48
  -3  -6  -6 13132.2 722.543  38
   3  -6   6 12993.4 762.095  34
  -3  -6  -6 11796.0 659.308  40
  -3  -6  -7 406.217 267.754  38
   3  -6   7 711.879 238.823  36
   3  -6   7 208.743 307.087  34
   3  -6   7 316.064 211.596  42
  -3  -6  -7 367.532 337.503  32
   3  -6   7 836.944 349.180  48
  -3  -6  -7 234.432 211.380  50
  -3  -6  -8 1851.78 348.719  32
  -3  -6  -8 1754.02 310.872  38
   3  -6   8 1225.84 234.402  36
   3  -6   8 1942.52 346.202  34
  -3  -6  -8 1779.63 274.989  50
   3  -6   9 818.670 175.333  36
  -3  -6  -9 1483.19 250.790  38
   3  -6   9 1655.03 290.953  34
  -3  -6  -9 1476.39 272.639  32
  -3  -6  -9 1482.11 222.003  50
  -3  -6 -10 1092.80 192.294  32
   3  -6  10 1098.99 206.955  34
  -3  -6 -10 1116.34 188.180  38
  -3  -6 -10 1082.82 154.448  50
  -3  -5  13 2312.46 231.082  36
   3  -5 -13 2674.02 198.125  38
  -3  -5  13 3080.33 284.239  46
  -3  -5  12 3560.20 347.788  36
   3  -5 -12 4159.72 315.273  38
   3  -5 -12 3551.64 278.980  31
  -3  -5  12 4017.42 387.723  46
  -3  -5  11 5293.87 464.332  36
   3  -5 -11 5133.45 423.803  38
  -3  -5  11 5743.36 509.030  46
  -3  -5  11 4714.90 380.743  45
   3  -5 -11 4914.17 381.654  31
   3  -5 -11 5753.15 484.871  50
   3  -5 -10 6552.99 515.759  38
  -3  -5  10 6261.09 543.282  36
  -3  -5  10 7381.55 533.956  34
  -3  -5  10 6401.85 486.605  44
  -3  -5  10 7964.16 618.643  46
   3  -5 -10 6684.27 490.069  31
  -3  -5  10 6572.50 508.854  45
   3  -5 -10 7245.32 592.336  50
  -3  -5   9 2328.03 387.320  44
   3  -5  -9 2184.37 415.766  50
   3  -5  -9 2072.75 353.442  38
  -3  -5   9 1923.46 763.343  22
  -3  -5   9 2007.06 405.958  36
  -3  -5   9 2005.14 404.312  34
   3  -5  -9 1659.88 303.777  49
   3  -5  -9 1766.13 367.455  31
  -3  -5   9 2366.21 432.016  46
  -3  -5   9 2210.62 436.310  27
  -3  -5   9 2278.87 397.711  45
  -3  -5   8 2421.66 445.205  45
  -3  -5   8 2235.48 448.054  27
   3  -5  -8 1862.33 374.152  38
  -3  -5   8 1345.77 701.922  22
  -3  -5   8 2322.66 451.066  46
  -3  -5   8 2169.27 418.056  36
   3  -5  -8 1964.49 384.398  31
   3  -5  -8 1921.02 365.383  49
   3  -5  -8 1873.39 327.584  32
  -3  -5   8 2119.24 394.385  44
  -3  -5   8 2130.24 403.435  34
   3  -5  -8 1772.67 400.519  50
  -3  -5   7 16569.4 827.676  45
  -3  -5   7 16225.7 827.107  46
   3  -5  -7 15569.9 1635.22   8
   3  -5  -7 16456.3 772.338  38
  -3  -5   7 15246.2 774.545  36
  -3  -5   7 16047.6 760.614  34
  -3  -5   7 17017.5 1714.41   6
   3  -5  -7 16281.0 785.646  49
   3  -5  -7 16263.5 742.376  32
   3  -5  -7 14840.3 734.400  31
  -3  -5   7 16209.0 779.154  44
   3  -5  -7 16149.3 803.781  50
  -3  -5   7 13789.4 1524.63  22
   3  -5  -7 16061.1 1487.52   9
   3  -5  -6 2619.40 798.429   8
   3  -5  -6 4119.72 856.069   9
   3  -5  -6 4037.08 454.594  50
  -3  -5   6 3890.98 884.388  22
  -3  -5   6 4339.46 448.004  36
  -3  -5   6 4370.20 468.387  34
  -3  -5   6 3542.99 444.836  46
   3  -5  -6 3906.24 408.260  32
  -3  -5   6 3711.38 870.051   6
   3  -5  -6 4419.70 420.550  31
   3  -5  -6 3780.47 427.680  49
   3  -5  -6 3980.49 427.331  38
  -3  -5   6 4212.23 435.041  44
  -3  -5   6 3905.82 436.926  45
  -3  -5   5 2982.11 400.448  46
  -3  -5   5 2405.00 621.222   6
  -3  -5   5 2844.42 396.320  45
   3  -5  -5 2469.23 771.467   8
   3  -5  -5 2443.78 358.583  38
  -3  -5   5 3247.56 818.720  22
  -3  -5   5 2640.87 357.283  36
  -3  -5   5 2556.37 378.513  34
   3  -5  -5 2308.61 341.247  32
   3  -5  -5 2671.13 364.931  31
  -3  -5   5 2211.63 324.044  44
   3  -5  -5 3099.07 743.272   9
   3  -5  -5 2781.81 394.801  50
   3  -5  -5 2716.39 355.524  49
   3  -5  -4 5821.96 937.718   9
   3  -5  -4 5174.18 955.408   8
   3  -5  -4 5477.49 434.541  38
  -3  -5   4 5304.08 872.766   6
  -3  -5   4 5415.14 455.639  36
  -3  -5   4 5601.52 461.194  46
   3  -5  -4 5249.60 457.763  32
  -3  -5   4 5792.44 444.330  44
  -3  -5   4 5525.95 455.962  45
   3  -5  -4 5475.68 430.709  49
   3  -5  -3 18605.1 737.800  38
  -3  -5   3 20290.8 778.194  46
   3  -5  -3 18401.1 1501.11   8
   3  -5  -3 20456.8 1574.08   9
  -3  -5   3 19624.1 1520.65   6
   3  -5  -2 7292.93 970.496   6
  -3  -5   2 7963.80 969.662   6
   3  -5  -2 7569.90 981.368   8
   3  -5  -2 6836.87 946.418   9
  -3  -5   1 12943.3 1109.02   9
   3  -5  -1 13971.7 1279.50   8
   3  -5  -1 14500.3 1313.26   6
  -3  -5   1 14229.9 1237.93   6
   3  -5   0 40714.7 2100.25   8
  -3  -5   0 39928.3 1991.12   9
  -3  -5   0 40099.0 1996.55   6
   3  -5   0 41878.4 2155.67   6
   3  -5   1 15813.3 1324.49   8
  -3  -5  -1 14740.7 1255.56   6
   3  -5   1 15557.4 1373.36   6
   3  -5   1 13730.7 640.594  49
  -3  -5  -1 14471.7 1364.99   9
   3  -5   1 14386.1 653.682  42
   3  -5   2 8305.18 523.044  41
  -3  -5  -2 7822.29 551.651  35
  -3  -5  -2 8540.15 582.473  42
   3  -5   2 7516.52 521.174  42
   3  -5   2 7513.88 479.635  38
   3  -5   2 6847.70 508.668  49
  -3  -5  -2 7517.84 495.492  36
   3  -5   2 7387.07 502.757  48
  -3  -5  -2 7097.46 1053.71   9
   3  -5   2 7102.02 983.883   6
  -3  -5  -2 7344.61 521.131  33
  -3  -5  -2 7203.81 512.524  32
  -3  -5  -2 7084.08 473.091  40
   3  -5   3 15526.2 743.790  42
   3  -5   3 15370.3 691.296  41
  -3  -5  -3 15942.7 703.865  36
  -3  -5  -3 14681.1 736.573  35
  -3  -5  -3 15066.2 708.160  40
   3  -5   3 14784.8 670.700  34
   3  -5   3 15973.2 741.123  48
  -3  -5  -3 16521.4 747.409  33
   3  -5   3 15980.9 702.364  49
  -3  -5  -3 15792.5 705.353  47
   3  -5   3 15750.4 1451.74   6
  -3  -5  -3 15825.7 1560.36   9
  -3  -5  -3 14269.9 716.514  32
  -3  -5  -4 3809.74 400.515  36
   3  -5   4 3789.42 448.576  42
  -3  -5  -4 3350.88 391.188  40
  -3  -5  -4 3665.51 823.534   9
   3  -5   4 3002.35 418.748  48
  -3  -5  -4 3343.19 401.049  38
  -3  -5  -4 3078.90 429.746  35
   3  -5   4 4026.10 446.818  34
   3  -5   4 3489.39 818.660   6
  -3  -5  -4 3468.77 464.734  32
  -3  -5  -4 3055.58 416.085  47
   3  -5   4 3775.66 410.459  41
   3  -5   4 4317.06 462.088  49
   3  -5   5 17969.4 760.577  36
  -3  -5  -5 18329.9 1758.31   9
   3  -5   5 18789.1 829.695  42
   3  -5   5 18448.3 835.210  48
  -3  -5  -5 18932.8 826.832  47
  -3  -5  -5 19171.9 854.347  38
  -3  -5  -5 18041.1 848.781  35
   3  -5   5 20390.4 897.080  34
  -3  -5  -5 19893.2 921.180  32
   3  -5   5 17453.5 1626.04   6
  -3  -5  -5 19213.4 844.824  40
   3  -5   5 20029.2 833.865  49
  -3  -5  -6 2828.17 426.256  47
  -3  -5  -6 2815.44 418.868  40
  -3  -5  -6 3100.87 437.159  50
  -3  -5  -6 2504.25 411.936  38
   3  -5   6 2250.95 353.462  36
  -3  -5  -6 2971.61 453.464  35
   3  -5   6 3460.29 485.789  34
   3  -5   6 3087.98 440.716  48
  -3  -5  -6 3121.19 469.967  32
   3  -5   6 2925.27 389.360  42
[truncated: 930,689 more chars]
